# Supplementary material for: In-situ probing of the Fischer-Tropsch reaction on Co single crystal surfaces up to 1 bar
Source: Nat Commun. 2025 Jan 24;16:1005. doi: 10.1038/s41467-025-56082-8 (PMC11761050; doi:10.1038/s41467-025-56082-8)
Supplement: Supplementary file 3 — Source Data [file 41467_2025_56082_MOESM3_ESM.zip]

Archive with 57 entries (54 files):
- Fig3/
- Fig3/ax0 406K.dat
- Fig3/ax0 506K.dat
- Fig3/ax1 C1s 406K 14min.dat
- Fig3/ax1 C1s 406K 38min.dat
- Fig3/ax1 C1s 406K 46min.dat
- Fig3/ax1 C1s 406K 4min.dat
- Fig3/ax1 C1s 406K 76min.dat
- Fig3/ax1 C1s 506K 20min.dat
- Fig3/ax1 C1s 506K 46min.dat
- Fig3/ax1 C1s 506K 4min.dat
- Fig3/ax1 C1s 506K 52min.dat
- Fig3/ax1 C1s 506K 70min.dat
- Fig1/
- Fig1/ax0 Co2p 406K.dat
- Fig1/ax0 Co2p 506K.dat
- Fig1/ax1 C1s 406K.dat
- Fig1/ax1 C1s 506K.dat
- Fig1/ax2 O1s 406K.dat
- Fig1/ax2 O1s 506K.dat
- Fig1/ax3 Co2p 406K.dat
- Fig1/ax3 Co2p 506K.dat
- Fig1/ax4 C1s 406K.dat
- Fig1/ax4 C1s 506K.dat
- Fig1/ax5 O1s 406K.dat
- Fig1/ax5 O1s 506K.dat
- Fig1/sxrd g.png
- Fig1/sxrd h data.dat
- Fig1/sxrd h fit.dat
- Fig1/sxrd h masked.dat
- Fig2/
- Fig2/ax0 C1s 406K.dat
- Fig2/ax0 C1s 425K.dat
- Fig2/ax0 C1s 445K.dat
- Fig2/ax0 C1s 465K.dat
- Fig2/ax0 C1s 485K.dat
- Fig2/ax0 C1s 506K.dat
- Fig2/ax0 C1s 523K.dat
- Fig2/ax1 C1s 406K.dat
- Fig2/ax1 C1s 425K.dat
- Fig2/ax1 C1s 445K.dat
- Fig2/ax1 C1s 465K.dat
- Fig2/ax1 C1s 485K.dat
- Fig2/ax1 C1s 506K.dat
- Fig2/ax1 C1s 523K.dat
- Fig2/ax2 C1s 425K.dat
- Fig2/ax2 C1s 445K.dat
- Fig2/ax2 C1s 465K.dat
- Fig2/ax2 C1s 485K.dat
- Fig2/ax2 C1s 506K.dat
- Fig2/ax2 C1s 527K.dat
- Fig2/ax2 C1s 548K.dat
- Fig2/ax3 C1s 200mbar.dat
- Fig2/ax3 C1s 500mbar.dat
- Fig2/ax3 C1s 975mbar.dat
- Fig2/ax4 C1s Co(0001).dat
- Fig2/ax4 C1s Co(10m14).dat
