# Supplementary material for: In-situ probing of the Fischer-Tropsch reaction on Co single crystal surfaces up to 1 bar
Source: Nat Commun. 2025 Jan 24;16:1005. doi: 10.1038/s41467-025-56082-8 (PMC11761050; doi:10.1038/s41467-025-56082-8)
Supplement: Supplementary file 3 — Source Data [file 41467_2025_56082_MOESM3_ESM.zip › Fig3/ax0 406K.dat]

-6.541590381457500492e-01 -5.486495158641774283e-01 5.774037592991578677e-02 2.991368873477575144e-02 -8.350325049141603673e-01 -7.898141382220578155e-01 -7.040151860370426062e-01 -1.021703198181558081e+00 -5.463306252645824257e-01 -8.744536451072754124e-01 2.849916546902260817e-01 -5.704470875003685854e-02 -2.912526593091321891e-01 -1.625542310316095140e-01 -7.211749764740438273e-02 1.481771093141208973e-01 3.591961538772661666e-01 -1.150169737399119319e-01 -4.211105328864523378e-01 -3.585004866973872661e-01 1.600034513720573204e-02 1.831923573680073469e-02 -1.391334359756790911e-03 -3.422682525002222476e-01 -1.961781447257370525e-01 2.907888811892135883e-01 1.110748597206008548e-01 -1.579164498324194810e-01 4.902134727543838166e-01 1.094284473948882175e+00 4.913729180541813180e-01 8.867437652851293262e-01 1.243852917622759735e+00 9.597888191723719098e-01 4.797784650562063047e-01 6.745652754221865832e-01 8.368876173938367691e-01 4.484734419616737688e-01 5.818096514383864770e-01 1.991927025052109557e-01 3.325289119819236361e-01 7.151458609150991297e-01 8.345687267942417664e-01 8.206553831966717505e-01 8.716709763877618089e-01 1.473423086982665220e+00 1.675166569147430451e+00 1.167329527836124869e+00 8.473226250920142810e-01 3.047022247867836042e-01 4.913729180541813180e-01 6.676086036234015753e-01 3.499205914788861560e-01 -3.501524805388433331e-02 1.064370785214108495e-01 -6.518401475461550465e-01 -1.150169737399119319e-01 -5.764762030593175712e-01 -6.263323509506101283e-01 -3.585004866973872661e-01 5.539829642432464452e-01 7.000730720177316124e-01 -1.382058797358619584e-01 6.933482892789080698e-02 -3.364710260012347409e-01 -2.342079505590932004e-02 -6.284193524902437211e-02 -6.958990689384600969e-01 7.513205542687831362e-02 -4.408211029830098604e-01 -2.298020584198645633e-01 3.696311615754436786e-01 1.307854298171583773e-01 -1.405247703354569611e-01 -1.300897626372794491e-01
-5.813377231976415427e-01 3.559059544226543803e-01 -7.860514738357587960e-01 -1.016169460998848223e-01 3.842699078243211330e-01 3.830366924590313249e-01 -2.952317584503933445e-01 -2.138395443412623442e-01 -2.372706362817697534e-01 -5.924366614852503155e-01 -4.567829713033653705e-01 1.413264808622181623e-01 -3.235957118520601528e-01 -5.591398466224239971e-01 -5.924366614852503155e-01 1.252946811134499627e-01 5.371886131202641135e-01 3.016444783499003801e-01 -2.779667433363352536e-01 4.582628297417129515e-01 -3.137299889297412436e-01 -6.955334660234838151e-02 -7.391892899547439777e-01 -3.704578957330749156e-01 1.869554493779430893e-01 -6.585370050647880447e-02 -4.604826173992349614e-01 -5.426147607275509481e-03 3.164430627333787438e-01 -5.122776627414091788e-01 1.462593423233776446e-01 5.125243058144669517e-01 1.305481785695848718e+00 1.274651401563602127e+00 1.152563080399905848e+00 4.138670765912779159e-01 9.996443751039627568e-01 4.249660148788866887e-01 2.140861874143200894e-01 7.320366408360625687e-01 -2.902988969892338345e-01 1.930721975897809140e+00 9.281178839171507766e-01 1.294382847408240167e+00 1.893725514939113452e+00 2.634887949478320834e+00 1.132831634555268030e+00 9.700472063370061404e-01 1.555824504849691037e+00 1.221623140856138212e+00 9.244182378212811857e-01 3.090437705416395620e-01 2.954784015234510619e-01 -1.053165921957544132e-01 -4.242260856597140223e-02 2.128529720490302535e-01 4.422310299929447241e-01 1.795561571862039352e-01 -2.446699284735089353e-01 -4.913130015314814969e-01 -4.641822634951045523e-01 -4.666486942256842796e-01 -8.662104725795998217e-01 -3.383942962355384609e-01 -6.257334763480766338e-01 -6.972599675348887249e-01 5.815843662706992045e-01 -3.050974813727121981e-01 -4.049879259611910975e-01 -1.899151662546400346e-02 5.803511509054093409e-01 -5.352154685358016806e-02 3.157031335142037459e-02 -2.150727597065522079e-01 -3.433271576966979710e-01
7.127908846176209678e-01 4.347936143065801451e-01 3.921379484916585056e-01 5.480517614703375173e-01 -2.403426135916618966e-01 5.098087507397182083e-01 -3.447754505868148023e-01 1.009027129277109830e-01 -7.375017530897137741e-01 1.559138129786776482e-02 1.406166086864311104e-01 2.980013066932108434e-01 3.347734323957294866e-01 5.098087507397182083e-01 4.068467987726659962e-01 2.568165259063899808e-01 1.706226632596851214e-02 6.554263685216920043e-01 1.391457236583303614e-01 -2.065122579453447516e-01 4.803910501777032271e-01 3.597784778734421374e-01 2.950595366370094008e-01 6.716061038308001052e-01 2.244570552881735848e-01 5.236350700038639588e-02 1.102575417064318275e+00 1.370276492178654104e+00 1.823309080833683593e+00 7.775098258540538154e-01 1.118755152373426709e+00 2.763204613790059661e+00 1.888028022070116441e+00 1.723288898922832990e+00 1.614443406843377726e+00 1.215833564228075758e+00 1.064332406333699188e+00 2.216035383336582232e+00 1.490889064482915138e+00 2.293992289825921738e+00 2.143962016959645833e+00 2.027762099739687240e+00 1.836547046086590251e+00 2.886758956150522248e+00 3.819300063966394987e+00 2.955890552471257315e+00 2.604349030755179317e+00 3.095624630140828337e+00 2.048354490133097894e+00 1.830663505974187366e+00 1.626210487068183719e+00 5.215758309645240898e-01 9.819628447600573518e-01 3.965506035759607806e-01 4.097885688288674944e-01 -2.697603141536767946e-01 -1.638565921304231676e-01 -5.501110005096800787e-02 1.994520098104609063e-01 1.420874937145318595e-01 9.060651773100576734e-02 -1.064920760344940792e-01 5.383439202848713800e-02 3.200645821147220516e-01 -8.589968564108364790e-02 1.038444829839124672e-01 -8.737057066918439696e-02 -2.315173034230574300e-01 4.942173694418490471e-02 -1.903325226362365674e-01 3.509531677048376985e-01 -1.417933167089119872e-01 -1.623857071023224186e-01 3.744873281544495724e-01 -4.212614720480535868e-01
-4.543721100217675696e-02 -5.595951249741786260e-01 3.713552508223031401e-01 2.124958288973989584e-01 1.612508540829137027e-01 3.816042457852001912e-01 4.704288687969746530e-01 1.697916832186612546e-01 4.516390446983300500e-01 -3.689638186642921897e-02 -5.056170848362528253e-02 2.534918087489871352e-01 -3.341172357904435564e-01 -5.226987431077478874e-02 -7.105969840941937787e-02 5.541289943273004504e-01 -6.764336675512036545e-02 1.578345224286147042e-01 -5.527624616655806289e-01 4.892186928956192560e-01 4.328492205996854469e-01 4.208920598096389520e-01 1.541448842419716136e+00 2.227448238602959818e-01 4.448063813897320529e-01 5.705273862679371977e-02 4.106430648467419009e-01 6.104984666232342594e-01 -8.301685919946592829e-02 6.241637932404303646e-01 4.379737180811339448e-01 9.504234662259863908e-01 1.828420701380833568e+00 8.428090191155673816e-01 1.421877234519250521e+00 1.102450224842292714e+00 1.329636279853177339e+00 1.954141706259038547e-01 9.316336421273417878e-01 1.363799596396167324e+00 1.872833012886720772e+00 2.159804871847837759e+00 2.311831630464144194e+00 2.211049846662323404e+00 3.188120699791841872e+00 1.575612158962706122e+00 3.850889040725850698e+00 2.986557132188199848e+00 2.433111404191759419e+00 1.915537158565458364e+00 2.105143565379053783e+00 1.903579997775411758e+00 4.960513562042172531e-01 6.532026123019719632e-01 -3.956112055678258632e-01 -1.325536681868016708e-01 -1.735496480383898477e-01 -4.707705019624042198e-01 1.093226129375700698e-02 7.420272353137463694e-01 -5.910253761937282052e-02 2.927796227734258405e-01 2.791142961562297353e-01 6.190392957589817557e-01 1.339202008485216033e-01 2.124958288973989584e-01 -1.957558037913334492e-01 -3.631560548519852105e-01 -1.462189948039977205e-01 -9.217262803298743590e-01 -2.897049242845564088e-01 1.697916832186612546e-01 -1.547598239397452724e-01 4.533472105254796047e-01 -1.786741455198383732e-01
-5.138267942094222329e-01 -8.930380070591824315e-02 -4.214435520998514040e-01 -2.441557112895779980e-02 1.361553020614867104e-01 -1.341756611591365597e-02 -2.190802598598391437e-01 -1.354954217607036715e-01 -9.920200521765797086e-02 1.438539055706176129e-01 2.230395416645354623e-01 -3.037648984602790425e-01 8.226507749757039356e-02 2.461353521919281695e-01 4.924906644841169912e-01 1.295564990536602346e-01 -4.313417566115911317e-01 -4.478387641311573630e-01 3.209217862806283406e-01 -1.761880403089669811e-01 3.737122103432402032e-01 -1.992838508363596883e-01 3.363189932988901454e-01 3.396183948028033694e-01 1.977441301345339297e-01 5.586986546626445532e-02 5.716763005780347573e-01 -1.706890378024449317e-01 2.397565092843643303e-02 8.886388050539688332e-02 2.219397411632310357e-01 6.970535577267380489e-01 7.542431837945675621e-01 4.034068238784593863e-01 4.210036318993300442e-01 3.506163998158475237e-01 6.519617371732571165e-01 5.276842805258582514e-01 1.011596501099800482e+00 1.043490715637628519e+00 6.992531587293469020e-01 7.179497672515219309e-01 3.737122103432402032e-01 1.440518696608522164e+00 1.888137500639418764e+00 1.665977799375927049e+00 1.785856054018108319e+00 8.961174484628370296e-01 1.140273159752416943e+00 6.167681211315158007e-01 4.309018364110697719e-01 2.648319607141031984e-01 6.651593431889100128e-01 5.806946646887328062e-02 1.064606885262675134e-01 4.309018364110697719e-01 1.999437311371427550e-01 3.607345644278499297e-02 2.582331577062766947e-01 -1.794874418128802329e-01 4.927106245843796556e-02 -7.711801115146551533e-01 -2.179804593585347450e-01 -2.608726789094068521e-01 2.153409381554045599e-01 1.416543045680087876e-01 -5.191058366156816456e-02 8.666427950278805803e-02 -5.138267942094222329e-01 1.251572970484425840e-01 9.986188551844102368e-02 1.009616860197454502e-01 -8.710419970330941786e-02 -1.145992122359197757e-01 8.798404010437316496e-04
4.040168666135182995e+00 3.676710434055959098e+00 1.867679688025280837e+00 3.614757326315182873e+00 3.036528320734600328e+00 7.360029199604269934e-01 4.069080116414212078e+00 4.131033224154988304e+00 1.615737049879455656e+00 2.074190047161203143e+00 1.871809895207999119e+00 2.887840862156736854e+00 2.999356456090134682e+00 3.651929190959648519e+00 6.690935636003898790e-02 3.800616649537512881e+00 1.842898444928970036e+00 1.215106953155766556e+00 3.209997022408775269e+00 2.346783721220620400e+00 1.210976745973048274e+00 2.568988867650874308e-01 1.095330944856931721e+00 1.665299536072077036e+00 3.168694950581590675e+00 2.396346207413241558e+00 1.706601607899261408e+00 4.304501925829162801e+00 2.003976525054989466e+00 3.168694950581590675e+00 5.927673348637511275e+00 3.032398113551882268e+00 2.037018182516736609e+00 3.808877063902949889e+00 3.486720903650911030e+00 1.087070530491494713e+00 3.181085572129746186e+00 2.805236718502367665e+00 3.105915801404272036e-01 -6.310956575193781282e-01 -1.143241348176465166e+00 -8.045643591935527361e-01 6.657893978542134272e-01 -2.222051464302521318e-01 1.272929853713824722e+00 -9.160799531269507856e-01 7.360029199604269934e-01 -1.006944511146756538e+00 -1.370402743225979547e+00 -2.126230657663455315e+00 -9.491216105886983723e-01 -2.109709828932581299e+00 -4.328457127488927747e-01 -1.850332817857861245e-01 1.164718425526603263e-01 3.601540663330485281e-01 1.454658969753436448e+00 -6.145748287885043348e-01 -6.021842072403489343e-01 -3.915436409217083469e-01 -1.081288240435688719e+00 -6.112706630423278553e-02 -1.965152577537435885e+00 4.344977956219805426e-01 8.756039227363121569e-02 -1.602520386894754345e-01 -2.139447320648152351e-01 1.066419494577902638e+00 -1.238236113378989645e+00 1.925502588583339003e+00 -4.947988204896694442e-01 -2.015541105166598901e-01 -3.461113619118054707e-01 3.684144806984854248e-01 6.740498122196503239e-01
3.200657770385210377e+00 4.712395569500622550e+00 2.026216308169205060e+00 2.237534495142327273e+00 -1.285789891505689342e+00 1.197198805428495216e+00 3.082807243034815681e+00 1.217517861868218532e+00 -1.519865421691305174e-01 2.347257399916832910e+00 1.851472422787584948e+00 2.790212830302800207e+00 2.359448833780667165e+00 1.355687445658336765e+00 1.875855290515252793e+00 4.147525800476315361e+00 -1.357312970173518707e-01 1.359751256946281517e+00 1.932748648546477988e+00 2.261917362869994896e+00 2.582958454617622746e+00 4.184100102067817240e+00 4.602672664726116913e+00 2.192832570974935891e+00 3.919952368351414584e+00 2.883680489925527279e+00 3.338827354175328832e+00 4.289759195554378124e+00 5.122840509583032720e+00 6.910917476278680915e+00 6.354175329830264118e+00 7.809019770914450653e+00 8.796525913885002268e+00 6.289154349223149865e+00 7.654594941972553634e+00 5.825879862397457920e+00 5.492647336785996259e+00 5.915283710732240685e+00 4.204419158507540111e+00 4.805863229123349178e+00 1.888046724379086605e+00 1.733621895437189808e+00 4.488885948663666525e+00 5.695837901183229413e+00 3.013722451139756675e+00 5.606434052848446647e+00 4.541715495406947412e+00 3.346954976751218336e+00 3.554209352436395797e+00 3.887441878047857458e+00 4.866820398442519569e+00 3.980909537670584530e+00 2.213151627414659206e+00 5.143159566022755591e+00 6.337920084678485111e+00 5.870581786564849303e+00 6.455770612028880251e+00 5.634880731864059911e+00 4.261312516538765749e+00 3.208785392961099880e+00 8.395834120893654884e-01 1.953067704986201303e+00 -1.844970324726877553e-01 7.136052621630812887e-01 2.997467205987977668e+00 9.574339394397605174e-01 1.363815068234226269e+00 1.690545495784973318e-01 7.948814879219743279e-01 1.632026613238573454e+00 2.326938343477109594e+00 -1.261407023778021719e+00 1.278475031187388478e+00 -1.102918383548179948e+00 -1.241087967338298403e+00
-5.022654697199482321e-01 6.926402848557351444e-01 3.361938224738363346e+00 2.227790389886867395e+00 2.162981942181067652e+00 2.296649365574279678e+00 2.150830358236230033e+00 2.815116947220678068e+00 4.492035531608246757e+00 4.167993293079248041e+00 1.113895194943433697e+00 5.468212775176856111e-01 5.670739174257480864e-01 2.843470643091965400e+00 5.103665256831733110e-01 3.937113198127336400e+00 -4.496086059589859962e-01 2.863723283000027653e+00 2.183234582089129905e+00 1.130097306869883633e+00 6.019084580676154594e+00 3.386241392628038582e+00 2.973087538503564886e+00 4.005972173814749127e+00 4.573046091240496658e+00 4.249003852711497942e+00 2.584236852268765983e+00 5.204928456372044820e+00 8.190167578820446437e+00 9.356719637524843591e+00 7.959287483868536128e+00 7.845872700383385023e+00 9.777974547612542366e+00 6.902099680667676651e+00 9.935945138895428741e+00 6.492996354524815494e+00 2.997390706393239679e+00 6.120347780216467193e+00 8.295481306342372463e+00 3.900658446292824433e+00 6.318823651315478074e+00 4.844431466008533249e+00 5.504667527011369188e+00 5.869215045356492411e+00 5.934023493062292154e+00 7.104626079748300960e+00 7.331455646718600505e+00 8.736988856338133047e+00 8.153712826985934470e+00 4.544692395369209770e+00 4.969997833438521084e+00 5.658587590312643023e+00 4.945694665548845848e+00 6.156802532050979160e+00 9.235203798076469184e+00 9.178496406333893631e+00 9.162294294407443473e+00 6.699573281587052342e+00 4.722915626560158842e+00 2.762460083459715499e+00 3.576616207763825717e+00 1.077440443108921286e+00 2.167032470162680191e+00 3.086502321988714215e+00 2.819167475202290163e+00 1.952354487137218486e+00 0.000000000000000000e+00 4.455580779773735123e-02 1.737676504111756559e+00 2.835369587128740154e-02 4.739117738486608999e-01 -4.496086059589859962e-01 2.596388436213603601e+00 -8.141561243041097740e-01 -1.806535479799168842e+00
2.664057352463933270e-01 -1.767580910047498621e+00 -6.596713444196405929e-01 -5.032108332431873832e-01 2.334221680254112918e+00 5.497261203497005866e-02 2.194675818934573641e+00 -1.289742051589682026e+00 -8.161318555960939136e-01 -8.668758051668354891e-01 2.900862450460727437e+00 -9.852783541652325727e-01 -3.890369467090188382e-01 2.152389194292289254e+00 2.503368178823251355e+00 1.902898108902809637e-01 5.412687954212435093e-01 2.241191106041086734e+00 -5.074394957074158663e-01 1.518089824658019227e+00 3.712765643592592646e+00 9.345344045944908862e-01 2.042443970222348693e+00 -4.270949088870750199e-01 1.995928683115835600e+00 3.387158633847000999e+00 2.004386008044292566e+00 4.385122975404919465e+00 5.979328724419050722e+00 4.833361196613135569e+00 8.250120467709736616e+00 4.947535083147304391e+00 7.425531287185185292e+00 6.892719816692398638e+00 8.677215376596810970e+00 5.133596231573357649e+00 5.586063115245803345e+00 5.116681581716443716e+00 5.920127449919852403e+00 2.909319775389184404e+00 4.021458003481271248e+00 4.719187310078967634e+00 5.142053556501814171e+00 4.279406413799207165e+00 6.169618535309331797e+00 6.326079046485785007e+00 6.512140194911837376e+00 5.632578402352316438e+00 4.964449733004218324e+00 3.108066911207922001e+00 2.296163718076056792e+00 4.702272660222053702e+00 3.239155447599004756e+00 6.558655482018349581e+00 6.207676497487387479e+00 5.852468850492195784e+00 6.558655482018349581e+00 2.275020405754914599e+00 1.759123585119041877e+00 9.345344045944908862e-01 1.860611484260524806e+00 -4.651528710651312015e-01 1.099452240699400951e+00 4.651528710651312015e-02 2.706343977106218102e+00 2.338450342718341179e+00 -1.945184733545094191e-01 1.691464985691385967e-02 -1.141738865341685782e+00 -1.725294285405214012e+00 -2.494910853894794500e-01 2.000157345580064305e+00 -5.074394957074158663e-01 -1.437745237837678269e+00 1.945184733545094191e-01
1.486855248336982127e+00 4.086795740972945623e+00 2.779971521475783192e+00 1.495993879242556668e+00 -6.607230144730406041e-01 1.724459651881920852e+00 2.949036193228912417e+00 3.332858691263044015e+00 2.935328246870550384e+00 2.697723843325611881e+00 3.040422502284657824e+00 3.757805028372261269e+00 2.601768218817078981e+00 3.172932650415488887e+00 2.802818098739719321e+00 3.963424223747689101e+00 4.306122882706734600e+00 3.262491233290124026e-01 3.721250504749963550e+00 3.383121161243704211e+00 1.103032750302850307e+00 2.135698042632776517e+00 1.212696321169745239e+00 4.589420440779546695e+00 3.584171041166344995e+00 4.799608951607761576e+00 6.490255669139056494e+00 4.470618239007077221e+00 5.585531209487174742e+00 6.805538435381378370e+00 7.257900665207319690e+00 9.181582470830765175e+00 9.231844940811425815e+00 1.255830659044056752e+01 8.852591758230081709e+00 8.317981850253969967e+00 9.158735893566829489e+00 5.261109812339276992e+00 5.160584872377957488e+00 7.180222302509935872e+00 7.212207510679446543e+00 5.165154187830744092e+00 6.220666057424606876e+00 7.408688075149299834e+00 5.887106029371135030e+00 1.027364886404692612e+01 7.847342358616879565e+00 9.186151786283552667e+00 6.248081950141330054e+00 7.034004208020743221e+00 5.932799183899008177e+00 5.064629247869423700e+00 4.859010052493996312e+00 6.476547722780694905e+00 6.047032070218690158e+00 1.014570803136888166e+01 7.257900665207319690e+00 6.184111533802308713e+00 8.304273903895607489e+00 1.811276645484879211e+00 4.296984251801160504e+00 1.477716617431407364e+00 2.752555628759059569e+00 3.044991817737445317e+00 -1.282149916052110816e+00 1.313221261131065409e+00 1.505132510148131209e+00 3.079718615178632657e-01 6.397041633902610970e-03 -1.368966909655069397e+00 -1.492338426880325919e+00 1.587380188298302297e+00 7.493677342571185285e-02 3.947888551208216246e-01 -5.647673899645077045e-01
-5.273199144147721062e-01 2.671527062366272354e+00 -2.069240827323877152e+00 2.484111260797209564e+00 2.777161423250645855e-01 -1.823044615262706669e-01 2.492630160868530620e+00 1.938901656232664195e+00 3.144326016324589190e+00 -8.859656074173942464e-02 6.900309057769951626e-02 1.389432601632458075e+00 7.632934463903630062e-01 -3.015690625247650081e-01 -2.720936682779935722e+00 -8.859656074173942464e-02 2.049647357159837480e+00 -9.234487677311997711e-01 -5.571360646643958026e-01 2.888759014184958396e+00 -1.430323321974800610e+00 3.608606070211584527e+00 -1.340874871225929965e+00 -6.125089151279824451e-01 2.658748712259290770e+00 2.160393058087010765e+00 4.954592281480306504e+00 1.508697202630952638e+00 5.393315635153340004e+00 3.753427371424042480e+00 7.318587051271890687e+00 7.757310404944924187e+00 5.721293287899198887e+00 9.150150566605910640e+00 7.476186702591330224e+00 7.258954750772643294e+00 8.894583564466280734e+00 6.479475394246770215e+00 6.811712497028290514e+00 7.416554402092082832e+00 4.750138679768602046e+00 4.822549330374830134e+00 8.012877407084554093e+00 8.204552658689276967e+00 5.768147238291463808e+00 8.447341310721926178e+00 6.475215944211109687e+00 7.557116253268879369e+00 7.787126555194546995e+00 6.177054441714873612e+00 3.889729772565178489e+00 2.944131864648545260e+00 2.918575164434582092e+00 6.300578492749028037e+00 5.065337982407479345e+00 3.459525318963466933e+00 5.734071638006180471e+00 4.094183374276883391e+00 2.198728108407955517e+00 2.062425707266819064e+00 3.344520168000633120e+00 1.754893414692123010e-01 5.716181947856399104e-01 -2.845312623821229514e-01 2.462814010618906924e+00 -6.636223155559085596e-01 -1.613479673508202650e+00 -2.852979633885411648e+00 -8.808542673745946017e-01 -1.417544971867819026e+00 8.527418971392337621e-01 -1.822192725255567636e+00 -2.580374831603139185e+00 2.066685157302479592e+00 1.483140502416989470e+00
1.352360262683234948e+00 7.695941165332982337e-01 2.475042103060318688e+00 -7.001763844183802599e-01 -2.459615940368118647e-01 -1.098685587300322064e+00 3.597723943437402649e+00 2.402196334791577126e+00 1.510906934797555889e+00 3.332051141516108039e+00 3.683424847282981585e+00 3.850541609781860775e+00 3.882250944204720944e-01 1.519477025182113916e+00 9.152856530707824678e-01 2.753570040558450227e+00 1.322364946337282410e+00 2.496467329021713422e+00 2.727859769404776813e+00 1.354074280760143301e-01 1.485196663643882253e+00 2.847841034788587411e+00 8.981454723016666364e-01 2.252219753061813545e+00 2.179373984793071539e+00 3.760555660744002715e+00 5.166050483811496896e+00 1.309509810760445481e+00 6.057339883805517466e+00 6.057339883805517466e+00 1.036381030204585763e+01 7.449979571296174718e+00 7.732792553986585382e+00 9.588217122243369417e+00 1.024811408185432704e+01 8.354124106867033106e+00 7.025760097260559611e+00 7.955614903985090969e+00 6.631535939570897042e+00 8.988310795324316871e+00 1.231350586453277884e+01 7.595671107833659619e+00 7.252867492451343878e+00 9.815324517434152796e+00 6.794367656877496664e+00 1.029524957896939696e+01 1.011956272608595953e+01 8.225572751098663815e+00 8.135586802060807088e+00 5.003218766504897275e+00 8.739778174172139202e+00 7.222872176105391340e+00 8.328413835713359248e+00 9.896740376087453939e+00 4.561859111700165670e+00 8.542666095327305698e+00 8.448395101097169402e+00 5.388872833810002483e+00 2.766425176135287156e+00 2.993532571326071423e+00 1.360930353067792975e+00 -1.201526671915017053e+00 6.581829415340456624e-01 5.082063598042826369e-01 1.330935036721840214e+00 -1.822858224795464110e+00 -7.815922430716801816e-01 8.681501559557140979e-01 -1.034409909416137863e+00 -1.859709613449066490e-01 7.953043876869719808e-01 1.035266918454592844e+00 1.386640624221466611e+00 -2.572741133444279349e+00 -6.444707969187539742e-01
7.849958376181385145e-01 1.631477400714950621e+00 2.333088487341465900e-01 -1.078105871406881133e-01 -5.373683952793688601e-01 -8.111062141912732670e-01 1.404064443465060652e+00 3.054914059056853315e+00 4.739454483130111306e+00 1.027569658684691078e-01 9.113363694236328305e-01 1.799931443122276375e+00 9.787179863865631546e-01 3.892972920033299200e+00 1.568307134812203296e+00 9.787179863865631546e-01 1.062945007590226032e+00 2.115782772636011888e+00 1.863101709025023700e+00 3.172831888741981743e+00 2.035767102492532565e+00 1.113481220312423803e+00 4.688918270407913091e+00 3.299172420547475504e+00 2.995955144214289767e+00 4.347798834533079138e+00 4.621536653444983322e+00 3.648714558542677011e+00 5.202703099750257465e+00 9.839400617011900607e+00 1.004575681896087502e+01 7.910601831448019539e+00 9.759384946868419064e+00 6.381881396601538192e+00 9.081357426178934489e+00 9.186641202683510699e+00 5.762812790754615833e+00 8.891846628470691627e+00 5.750178737574065835e+00 8.323314235345966594e+00 9.902570882914647044e+00 1.358750306057489787e+01 9.624621712942559526e+00 9.818343861710983944e+00 1.098067675432153223e+01 1.085854757357622091e+01 1.116176484990940665e+01 9.190852553743694031e+00 1.264416042309387400e+01 1.141023456246021262e+01 9.772019000048969062e+00 5.000558248861466382e+00 7.847431565545272214e+00 1.117861025415013820e+01 8.180128299299740391e+00 9.898359531854463711e+00 7.864276969786004656e+00 7.700034278438861790e+00 9.043455266637286272e+00 6.586553058126441984e-01 2.886460016649527560e+00 2.755908133783850467e+00 1.446177954066892202e+00 1.290357964840115779e+00 2.844346506047696010e+00 -5.584251505802845239e-01 8.692228588218013918e-01 1.648322804955683063e+00 -6.005386611821160736e-01 -2.849400127319915210e+00 -1.341736447774349639e+00 3.252847558885461066e+00 1.218764996817002455e+00 -3.434777924685372685e+00 3.049018167572600246e-01
1.724793654196590031e+00 -3.724300568120920696e-01 1.627998713688497023e+00 4.526315789473674966e-01 3.421009754528886670e+00 1.296130346232178043e+00 3.015392860971163547e+00 2.125801264872975604e+00 3.010783578089825774e+00 1.425190266909635461e+00 2.052052738771571239e+00 1.674091542501874752e+00 3.775924536391894737e+00 2.728695465751947435e-01 -5.936756351163047229e-01 6.093471969128514409e-01 4.895980276556970878e+00 3.803580233679921374e+00 2.462278915210632135e+00 6.518447850787864262e+00 1.250037517418800537e+00 5.564326294350946611e+00 5.292378604352018456e+00 5.937678207739305769e+00 2.669696644870831914e+00 4.614814020795367178e+00 4.610204737914029849e+00 6.721256297566724491e+00 8.564969450101830972e+00 5.956115339264656861e+00 8.076385464680027937e+00 9.804866545181688764e+00 1.346002787008253421e+01 9.256361882302494237e+00 1.315120591703290565e+01 1.322495444313431001e+01 8.403644549255009366e+00 1.174537463822488803e+01 1.159326830314074108e+01 1.108163790331225051e+01 1.166701682924214367e+01 1.466765998499302981e+01 1.257504555686568359e+01 9.164176224675738780e+00 8.795433594168716951e+00 1.037180833958623438e+01 1.411454603923249707e+01 1.400853253296172873e+01 1.200349447957980153e+01 1.335401436381176588e+01 8.624890127559220687e+00 9.546746703826775260e+00 8.721685068067314361e+00 6.066738128416762521e+00 7.449522992818091716e+00 8.394425983492332932e+00 9.279408296709183546e+00 8.025683352985311103e+00 3.338042662664806759e+00 3.669911030121125961e+00 2.241033336906419482e+00 -2.050209025619038172e+00 1.425190266909635461e+00 -9.347625683352991377e-01 -3.032908135920256432e-01 -9.071068710472726115e-01 -2.525887018973102527e-01 -1.179054561046200655e+00 -4.000857541001186513e-01 2.264079751313108346e+00 4.111480330153276519e-01 1.991210204737905165e-01 -1.105306034944796290e+00 4.249758816593409150e-01 7.006109979633316776e-02
9.142394050626876378e-01 1.660389950898603084e+00 -1.020832340182104225e+00 2.943604900605424568e+00 1.414406254469180446e+00 1.291414406254469238e+00 3.304380988701911548e+00 5.903608714306144423e-01 2.045764408638031995e+00 3.497068217571626114e+00 9.429375029794535568e-01 2.127758974114505985e+00 1.504600276493301969e+00 7.215521761929731825e-01 2.033465223816560474e+00 7.256519044667969487e-01 3.025599466081899003e+00 2.353244029174810237e+00 1.324212232445058923e+00 3.406874195547504147e+00 1.061829622920341221e+00 1.275015493159174396e+00 2.996901368165133306e+00 5.686323115793487482e+00 2.267149735424512702e+00 4.374410068169900079e+00 4.489202459836963754e+00 5.054964961624635933e+00 9.626161986938074122e+00 7.506602469371215669e+00 1.085198074081136355e+01 8.945607093483339156e+00 8.347046765505076849e+00 8.588930733660674832e+00 1.098727177384754583e+01 1.165142775420698662e+01 1.229918482147113323e+01 1.132754922057491598e+01 1.155303427563521801e+01 8.937407636935692068e+00 1.125375411164608686e+01 9.433474758068360444e+00 7.809982361634170367e+00 1.371769080421413989e+01 1.304123563903322491e+01 1.608323401821042253e+01 1.271735710540115427e+01 1.179901797206464131e+01 1.143414215569432990e+01 1.163092911283786890e+01 1.269275873575820945e+01 8.289650569671545455e+00 1.083558182771606937e+01 8.945607093483339156e+00 7.465605186632978452e+00 8.670925299137151043e+00 7.469704914906801996e+00 5.854411975020259895e+00 6.797349477999714118e+00 2.550030986318348791e+00 2.796014682747770763e+00 1.865376364589788727e+00 2.135958430662153962e+00 1.065929351194164765e+00 -5.616627735138484123e-01 -1.074128807741812297e+00 -1.717786146732135144e+00 -1.188921199408876195e+00 1.311913047623587403e-01 9.019402202412164504e-01 -8.363445678600371913e-01 -1.377508700004766995e+00 8.486437526815081567e-01 1.910473375601849488e+00 -5.452638604185535698e-01
2.723252134164208638e+00 3.256646676173545973e+00 2.496454454884647678e+00 3.748041647945927757e+00 1.261667089918149909e+00 3.399445214979195384e+00 1.816061417045965465e+00 5.037428454220468588e+00 2.101658494657264065e+00 4.831630560059385182e+00 5.125627551718075381e+00 2.315856302865738403e+00 2.878650544040944670e+00 2.773651618448555567e+00 2.399855443339649952e+00 3.907640014846359922e+00 2.475454669766169680e+00 2.635053036666601844e+00 3.857240530562012992e+00 5.512023597898068061e+00 6.293215604305443911e+00 5.100427809575902138e+00 6.020218397765232154e+00 4.604832880779824222e+00 6.881209587622823420e+00 6.095817624191751882e+00 6.612412338106307352e+00 1.035877400324275754e+01 9.300384833271472473e+00 8.708190892930398164e+00 1.004797718348928370e+01 1.344154245863530583e+01 1.305514641245531315e+01 1.410513566837920507e+01 1.263935066710945243e+01 1.334074349006661286e+01 1.305094645543161924e+01 1.499132660037897224e+01 1.170276025082533877e+01 1.332394366197183189e+01 1.219835517962141758e+01 1.536092281846418217e+01 1.515512492430310054e+01 1.485692797562071377e+01 1.486112793264440946e+01 2.026647262214060774e+01 1.626811353558242601e+01 1.448313180051180815e+01 1.168176046570686211e+01 1.354234142720400058e+01 1.188335840284424982e+01 9.993377742181243306e+00 1.095936785763122323e+01 1.006057705456037077e+01 1.029157469086362831e+01 8.939188529233653924e+00 1.207235646891055048e+01 1.071997030728057609e+01 4.588033052685042357e+00 3.823640874372448373e+00 3.395245257955500140e+00 1.736262233595749382e+00 8.567912328339004346e-02 -1.621183411146486786e-01 -3.763161493231227950e-01 2.017659354183352516e+00 -1.770701881190052340e+00 6.148737082690319822e-01 5.207946709382546557e-02 -3.343165790861670761e-01 -2.797171377781246249e-01 1.001269754449024552e+00 -1.027309487995936355e+00 7.534722900509859267e-01 -4.477154187259475004e-01
3.303766051580877328e+00 1.764089584743517181e+00 1.397098207716529927e+00 2.088898044870850512e+00 3.299547759890911980e+00 1.561611583625179378e+00 2.493854047107526117e+00 1.477245749825871757e+00 3.641229386778106925e+00 1.156655581388503995e+00 9.794873304099582789e-01 2.409488213308218718e+00 5.568145030754211716e-02 2.595093047666694908e+00 2.607747922736591395e+00 2.633057672876383482e+00 2.552910130767041430e+00 2.919901507794028461e+00 4.050403680704747877e+00 4.940463227287440695e+00 4.915153477147648609e+00 2.835535673994721506e+00 4.729548642789172419e+00 6.412647027085355056e+00 3.573736719738660916e+00 5.598516730922038498e+00 3.674975720297830151e+00 7.522057741546247733e+00 8.762235498396066191e+00 6.227042192726878866e+00 8.057780786171850451e+00 1.149568851349362575e+01 1.345297585763755954e+01 1.409415619451229595e+01 1.377356602607492597e+01 1.626657641484445804e+01 1.341079294073790606e+01 1.142819584645418196e+01 1.375247456762510012e+01 1.593754966302716269e+01 1.827448325926797779e+01 1.513607424193374129e+01 1.983525118455516534e+01 1.435569027929014752e+01 1.442318294632959486e+01 1.547775586882093712e+01 1.416586715324170598e+01 1.679808116778009719e+01 1.301849181357112606e+01 1.354577827481679542e+01 1.204828472487909075e+01 1.101058496914760987e+01 9.597457253009208600e+00 8.382589246299183117e+00 8.289786829119945466e+00 1.202297497473929866e+01 9.850554754407131242e+00 5.185124145305432641e+00 4.417395057731735797e+00 6.124959533829710256e-01 -1.167623139782415276e+00 2.097334628250781652e+00 2.059370003041093078e+00 3.003423683255335708e-01 -1.205587764992103628e+00 -6.361183868467786828e-01 2.519163797247318648e+00 2.075399511462954483e-01 -1.707564476097982675e+00 1.814709085023101576e+00 1.991033677663646972e-01 -1.028419514013558134e+00 5.956227866231095236e-01 -6.993927621962592323e-01 9.330861218203391205e-01
2.375121496244660957e+00 -9.456580432968472727e-02 1.176162191350448527e+00 1.513897206813606955e+00 3.966697756614795178e+00 2.442668499337292687e+00 2.375121496244660957e+00 -9.456580432968472727e-02 1.843188846890186472e+00 8.595356143537375981e-01 4.287546021304795119e+00 3.375661479554267874e+00 4.608394285994795503e+00 5.319326493544705714e-02 2.113376859260712948e+00 2.556654067056108204e+00 1.661656276078738781e+00 2.387786559324529101e+00 6.052211477099796788e+00 6.926100829610719600e+00 2.750851700947424483e+00 2.305041480536052234e-01 3.970919444308083968e+00 2.531323940896371472e+00 4.219999018212162945e+00 3.869598939669136595e+00 6.845888763438219726e+00 6.347729615630060884e+00 7.723999803642431772e+00 9.459113445584407032e+00 9.395788130185064091e+00 8.868077168523880616e+00 6.166197044818613193e+00 1.182748024151980459e+01 1.593518236709046754e+01 1.284490697560257111e+01 1.327974080801138612e+01 1.243962495704677984e+01 1.356259388346178163e+01 1.630669088409994316e+01 1.305599136026704521e+01 1.143486328604388547e+01 1.322063718030533330e+01 1.832887928918560405e+01 1.466023268371704624e+01 1.851463354769034453e+01 1.712569829659810239e+01 1.652199695645770561e+01 1.381589514505914984e+01 1.343594325266309752e+01 7.284944283540325749e+00 1.135042953217809369e+01 1.357525894654165022e+01 1.173038142457414779e+01 9.235363997840066119e+00 9.159373619360854590e+00 1.027812085808256626e+01 6.913435766530851900e+00 4.160895390506110125e+00 1.167718815963869616e+00 1.205714005203474937e+00 2.303352805458739549e+00 1.125501939030974841e+00 -2.465465612881059809e-01 -1.466614304648765632e+00 2.062716606941239483e+00 -1.114525551028426459e-01 1.589887585292817596e+00 1.502920818811050996e-01 -1.280860046144028486e+00 -2.279711354376357316e-02 -3.124048893034253593e-02 -6.644936429237645603e-01 1.454793579107554136e+00 -7.362623337096856346e-01
1.672646213657875913e+00 1.013945233265719281e+00 2.649340770791074107e+00 -8.940162271805282002e-01 -1.726250845165734973e-02 5.542173766058064444e-02 -7.304766734279927176e-01 2.640255240027044259e+00 3.471581304935766443e+00 3.208100912778903968e+00 3.812288708586881736e+00 3.149044962812710402e+00 2.313176132521973738e+00 5.960108181203507272e-01 1.422794117647057988e+00 2.176893171061526910e+00 4.239308654496279694e+00 4.489160750507098285e+00 5.524911257606489379e+00 4.302907369844488628e+00 5.384085530764028071e+00 4.093940162271804795e+00 4.561844996619336179e+00 3.766861054766733385e+00 3.430696416497632573e+00 4.216594827586205518e+00 8.386853448275861211e+00 8.941070824881675705e+00 8.186971771467208114e+00 1.138053583502366450e+01 1.335663877620013373e+01 1.322035581473968868e+01 1.671374239350912561e+01 1.343386578769438700e+01 1.708170638945232866e+01 1.363829022988505635e+01 1.618678160919539977e+01 1.380637254901960631e+01 1.673645622041919978e+01 1.559167934415145318e+01 1.984825050709939021e+01 2.118382352941176094e+01 2.306452839756592255e+01 2.182889621365787747e+01 2.254665314401622567e+01 2.411844996619337067e+01 2.233314317106152558e+01 1.886701318458417731e+01 1.776312119675456458e+01 2.006176048005408674e+01 1.364737576064908531e+01 1.723616041244083519e+01 1.451050118323191285e+01 1.203923681541581914e+01 1.077180527383366915e+01 1.035387085868830148e+01 1.024484448951994509e+01 6.910454699121026501e+00 6.742372379986476538e+00 5.325029580797835393e+00 9.367182217714663528e-01 2.912821162947936582e+00 1.190204530087888984e-01 -8.994675456389533696e-02 9.003760987153474060e-01 3.080903482082486988e+00 5.006127450980384364e-01 -3.125422582826242190e-01 3.507014874915475033e-01 2.572113759296821289e+00 -7.304766734279927176e-01 -8.713024002704538029e-01 -4.715390466531448332e-01 3.688725490196070322e-01 1.704445571331980158e+00
1.422085201793722886e+00 3.294713694377371827e+00 2.631877371507417074e+00 3.651625560538116932e+00 5.528889272162815338e+00 3.197374094515350595e+00 7.453432218006217358e-01 3.331795446705761332e+00 2.770933942738876166e+00 2.381575543290790797e+00 3.243726284925836811e+00 3.225185408761642503e+00 2.548443428768541352e+00 6.247348223525354349e+00 3.368877199034150394e+00 3.113940151776475318e+00 5.848719385995170938e+00 5.922882890651949950e+00 5.528889272162815338e+00 3.123210589858572472e+00 4.356178854777509990e+00 6.761857537081752412e+00 5.997046395308727185e+00 4.485964987926871927e+00 4.272744912038635157e+00 7.146580717488789425e+00 9.250970162124872331e+00 6.298335632976889364e+00 1.083157985512245602e+01 1.086402638840979584e+01 1.040977492238702951e+01 1.441923939289410050e+01 1.445168592618144032e+01 1.222214556743704783e+01 1.383520179372197312e+01 1.736723870300103556e+01 1.832672904449810147e+01 1.788638323559847976e+01 1.319090634701621312e+01 1.696860986547084948e+01 1.601375474301483237e+01 2.142769058295964157e+01 2.198391686788547617e+01 2.832026129699896444e+01 2.000467833735770995e+01 2.033377888927216404e+01 2.331422473266643536e+01 2.512196015867540666e+01 2.165945153501207088e+01 1.885977923421869562e+01 1.498473611590203447e+01 1.307966109003104371e+01 1.317700068989306494e+01 1.255588133839254894e+01 1.133681873059675738e+01 1.428018282166264186e+01 1.229630907209382507e+01 8.245127630217316650e+00 6.112926871334943613e+00 5.014379958606416388e+00 6.619092790617461253e-01 2.020028458088996892e+00 1.533330458778889849e+00 -5.293420144877534206e-01 -8.538073473611581532e-01 2.274965505346671968e+00 -9.557821662642281835e-01 -5.154363573646075780e-01 6.016514315281139558e-01 1.176418592618144965e+00 -8.677130044843039958e-01 8.380476026215943897e-01 1.820714039323905409e+00 1.079078992756123734e+00 -2.870127630217314874e+00
2.329178061862663629e+00 2.306387669867921542e+00 2.853357077741736969e+00 -3.874366639106192611e-01 7.748733278212385223e-01 6.335728974538361591e-01 1.636350145222497554e+00 2.010112573936271296e+00 7.657571710233415097e-01 2.151413004303673659e+00 5.770527253068752138e+00 3.769530835930377410e+00 2.183319553096313204e+00 2.083041828319446953e+00 1.271703873306620602e+00 4.056689775064130643e-01 4.854353494880111697e+00 3.464139583200830930e-01 2.506943119421653599e+00 3.678369267951408172e+00 2.434013865038478386e+00 2.260806885878436923e+00 5.670249528291886776e+00 4.084038245457821681e+00 4.207106362229430019e+00 7.498038966270219596e+00 5.934618075430896589e+00 6.600097521677372292e+00 8.104263393330365162e+00 6.932837244800610144e+00 9.344060717844346442e+00 1.271703873306620913e+01 1.589857745553223367e+01 1.383832601920753014e+01 1.293126841781678493e+01 1.361953825605800361e+01 1.495505522694990219e+01 1.500975216773728427e+01 1.378818715681909701e+01 1.581197396595221427e+01 1.780385422629268888e+01 1.624043333545336765e+01 1.889323496364137256e+01 2.160529161101570850e+01 1.999173185778795059e+01 2.025610040492696129e+01 2.172835972778731417e+01 1.905276770760456984e+01 1.646377917700184312e+01 1.571169624117534802e+01 1.358307362886641556e+01 1.299508151540206313e+01 9.612987343382304317e+00 1.006879518327715139e+01 1.333693739532319711e+01 1.098041086306684377e+01 9.932052831308697094e+00 7.060463439971166544e+00 6.472471326506815004e+00 1.636350145222497554e+00 1.198774618923445390e+00 6.563632894485784686e-01 -4.558078398948461202e-02 1.317284657296105221e+00 -6.335728974538361591e-01 9.161737581886407744e-01 -1.786766732387796930e+00 1.185100383726599871e+00 -2.297271513070024529e+00 5.971082702622484417e-01 1.622675910025652257e+00 4.284593695011553738e-01 6.518052110496299623e-01 -2.397549237846890779e+00 -3.053912527295469248e-01
2.478869849574885098e+00 2.004154349247874389e+00 2.520491824722040253e+00 2.016528449967298631e+00 2.269635055591889827e+00 2.214514061478090046e+00 2.432748201438848845e+00 2.895089601046435313e+00 1.969281883584041770e+00 2.478869849574885098e+00 2.234762589928057430e+00 2.423748855461085316e+00 2.659981687377370729e+00 1.980531066056245848e+00 2.685854807063440042e+00 2.692604316546762355e+00 2.465370830608240471e+00 3.185318508829299677e+00 2.765724002616088750e+00 3.238189666448659132e+00 3.161695225637671136e+00 2.648732504905166873e+00 2.396750817527796062e+00 2.860217135382602471e+00 2.541865271419228023e+00 2.307882275997383825e+00 3.090825376062785512e+00 3.163945062132112351e+00 3.780400261608894308e+00 3.727529103989535741e+00 4.033506867233485949e+00 4.991937213865272227e+00 4.961564421190320040e+00 5.548771746239372860e+00 5.678137344669718978e+00 5.009935905820797508e+00 6.242846304774362309e+00 6.551073904512754176e+00 7.093284499672988908e+00 7.941472858077174735e+00 8.265449313276652887e+00 8.736790058862002439e+00 8.683918901242641653e+00 9.103513407455853468e+00 9.467986919555265501e+00 9.394867233485937774e+00 8.707542184434270638e+00 8.942650098103335665e+00 6.578071942446043430e+00 7.107908436886854808e+00 6.099981687377371564e+00 4.716332243296272431e+00 3.846770438194897945e+00 3.348431654676258695e+00 2.950210595160235094e+00 2.560988881621974578e+00 1.710550686723348424e+00 1.184088947024198646e+00 9.793538260300849174e-01 1.205462393721386416e+00 5.136376716808369602e-01 1.446644865925440226e-01 3.212766514061476952e-01 -1.624381948986266255e-01 2.616559843034662047e-01 3.010281229561804217e-01 4.393930673642902351e-01 4.049705689993357387e-03 9.674296926095385038e-03 1.514139960758664749e-01 -3.401752779594507392e-01 4.904643557880957599e-02 3.010281229561804217e-01 1.660379332897317373e-01 -1.759372138652715023e-01
1.161524248351359256e+00 1.117199720652394923e+00 2.983040714140295369e-01 1.123848399807239495e+00 1.570418016374304671e+00 1.358768396611750306e+00 1.635796694730277112e+00 1.561553110834511982e+00 1.442984999239782518e+00 1.470687829051635198e+00 1.246848964171865415e+00 1.109442928305076181e+00 2.185420838197434712e+00 1.916149332426226426e+00 1.208065002435271706e+00 1.468471602666687081e+00 1.933879143505812248e+00 2.032501217636007773e+00 1.464039149896790626e+00 1.803121786793867365e+00 1.210281228820219823e+00 2.501233098052555004e+00 1.701175373086249554e+00 2.064636500217756687e+00 2.143312536883418495e+00 2.701801585890368340e+00 3.060830260251979240e+00 2.877991583493751282e+00 2.645287813074189032e+00 3.733454968083762537e+00 3.992753455122703521e+00 5.018866271353727093e+00 5.347975889518537862e+00 5.271516079237823504e+00 5.753545317964060324e+00 7.329282277662240830e+00 7.442309823294600335e+00 8.216880944834000999e+00 8.591423203890249383e+00 1.089186619146649804e+01 1.122873260197862599e+01 1.219168296623862702e+01 1.474810010127639259e+01 1.390039350903369986e+01 1.554594159985774837e+01 1.674492007411473082e+01 1.573542895577081957e+01 1.499520934319811616e+01 1.277344239228753153e+01 1.049959412133066294e+01 9.168750177169259885e+00 6.974686056070526163e+00 4.747378539197571357e+00 3.946212701038791515e+00 3.896347607377456335e+00 3.352264029872669582e+00 3.325669313253290849e+00 2.730612528894695412e+00 1.764337825057273434e+00 1.025226325677043970e+00 6.085757653067795925e-01 1.021901986099621684e+00 3.016284109914518230e-01 9.664963264759162120e-01 4.279533149335000841e-01 6.761706700477001508e-01 6.870301793339264607e-03 4.800346349797831036e-01 9.330313080631964795e-02 5.341105587725177711e-02 -2.402389401283867021e-01 -2.036712047767411382e-01 -1.382925264207688076e-01 3.071689769538223924e-01 2.750336943720732563e-01
6.213139891483840938e-01 5.383184284458170099e-01 5.048896609406163805e-01 9.175620322117137295e-01 8.195811619378498003e-01 3.538838491067790026e-01 8.864386969482510592e-01 1.312943661669776274e+00 1.123898217847262515e+00 1.114676488880310679e+00 1.356746874262797720e+00 3.642582941945999297e-01 5.129586737866992374e-01 7.469600463231036436e-01 7.711670848613523255e-01 1.128509082330738433e+00 8.264974586630636777e-01 1.314096377790645365e+00 1.315249093911514233e+00 1.173465011044628747e+00 6.247721375109910324e-01 1.357899590383666810e+00 1.327928971241073119e+00 1.649536768963520528e+00 1.893912586587745750e+00 1.928494070213815359e+00 2.315806686825795158e+00 1.671438375260031250e+00 2.059903707992880140e+00 3.174580196873190818e+00 2.886401166655943484e+00 3.273713783267923283e+00 4.693860044178514990e+00 4.624697076926376660e+00 3.876584314482403482e+00 5.760122455982328304e+00 5.166473653734800386e+00 5.961847777134400950e+00 6.677684488194041812e+00 8.990033026657229698e+00 9.788865298419439753e+00 1.075253597546591244e+01 1.295537648244654605e+01 1.471442128289262108e+01 1.295191833408393833e+01 1.284010487035964765e+01 1.282627227690921856e+01 1.319053057110381921e+01 1.124474575907696838e+01 9.224034399193635991e+00 7.896105427952560873e+00 6.654630165776662665e+00 4.708845353749811835e+00 3.694455167385103600e+00 4.003383087777992344e+00 2.879484869930729829e+00 2.247796435694525030e+00 1.173465011044628747e+00 1.432826138240151037e+00 1.060498831199468084e+00 1.498530957129683323e-02 3.089279203928885775e-01 -1.072025992408158074e-01 -3.123860687554955162e-01 -4.034506423041454848e-02 1.821291470972999649e-01 9.913358639473289491e-02 -5.752053443136245781e-01 3.792436037658967196e-01 6.973932531257371892e-01 -2.766518690085568999e-02 2.086416178772866614e-01 5.763580604344935125e-03 -6.167031246649080645e-01 4.299631130841321536e-01
1.146328602935756891e+00 4.697948145166320755e-01 3.905611275846624930e-01 9.915181684686779073e-01 6.355760671742914925e-01 -1.567608021454043321e-01 1.370620885943178546e+00 1.151204522131570540e+00 8.818099865628739042e-01 3.442398952244341004e-01 3.674005114045483245e-01 4.905174710988395304e-01 7.721018046570699012e-01 9.269122391241488845e-01 8.318318148057853856e-01 6.026636126025503026e-01 5.599993196391820360e-01 1.087817572585994652e+00 5.526854408454617840e-01 1.114635128162968947e+00 6.782403601376596480e-01 1.007364905855071990e+00 7.733207844560232580e-01 9.683575522885636833e-01 1.153642481729477032e+00 1.668051956887802723e+00 1.750942583216632542e+00 1.509584583023863669e+00 1.487642946642702801e+00 2.392125957466109565e+00 2.453074947413778517e+00 2.488425361583426199e+00 4.315676080214539745e+00 3.640361271594368731e+00 3.746412514103312663e+00 4.108449514392466639e+00 4.860560050346700578e+00 6.896256314598841364e+00 6.390379698033188838e+00 8.426075962285331400e+00 9.607267387471155828e+00 9.230602629594558906e+00 1.097861966129370437e+01 1.283146895570284052e+01 1.244870929883147959e+01 1.318497309739931822e+01 1.251209624837705547e+01 9.929078054394844699e+00 1.001684459991948906e+01 8.370002891533475875e+00 5.590728949919773427e+00 4.680151040101600657e+00 4.574099797592657168e+00 3.065002806488374087e+00 2.537184553541561804e+00 1.707059310454310808e+00 1.764351361005119578e+00 8.086711986256711615e-01 1.013459804849838664e+00 3.722764306003618073e-01 3.710574508014083950e-01 2.942617234673455817e-01 6.258242287826644157e-01 1.101957738253854929e-01 4.680882427980982696e-02 -4.383451357036346474e-01 -1.982061153098191864e-01 -3.347318527925975395e-01 -2.055199941035394662e-01 2.491594709060705737e-01 -2.177097920930732566e-01 -4.785714690690962003e-01 2.223419153290963068e-01 6.143658186725037273e-02 4.125027639658233047e-01
7.139430012943005499e-01 -2.502699895301771504e-01 2.353814065836223046e-01 1.857527967617741693e-01 6.643143914724525256e-01 5.827816753365591129e-01 2.105671016726982370e-01 4.291693116022673449e-01 2.623226519154807368e-02 3.629978318398032200e-01 4.634366850506862479e-01 1.822078960602135922e-01 6.347735522927809848e-01 5.615122711271957057e-01 3.937203045866615181e-01 2.802834821367229945e-01 9.337268447910564984e-01 1.384874540742997706e-01 1.054017141930676943e-01 1.123969849108141128e+00 9.514513482988594673e-01 5.520592025897007593e-01 1.061343270047237386e+00 9.207288755520011136e-01 1.400472103829866199e+00 1.149965787586251897e+00 1.804590783807772381e+00 9.609044168363543026e-01 1.027075896598818483e+00 2.203982929516930866e+00 2.296150347757506260e+00 2.605738342360463644e+00 3.156379584669540161e+00 2.653003685047937932e+00 3.865359724981656253e+00 3.488418617049047654e+00 4.211578360167406387e+00 5.114346405498166881e+00 4.506986751964121574e+00 6.997870311594022397e+00 7.368903251690695377e+00 8.789226799449302518e+00 9.233521020711560112e+00 1.078973242869665583e+01 1.035016474170314460e+01 1.029344633047817581e+01 9.810158201498749619e+00 8.126330368257471903e+00 8.438281629994804689e+00 7.515425814021866380e+00 6.683555782722317318e+00 4.356919288931390355e+00 3.119748944086747411e+00 3.177648988878903680e+00 1.715968266268757869e+00 1.961748048243624920e+00 1.262220976469003553e+00 1.451282347218901148e+00 5.733286067990642776e-01 6.383184529943416452e-01 5.047938599022263606e-01 3.547263968694951419e-01 -4.334231924441404593e-01 -1.746454412302181347e-01 -7.430111870470977875e-01 -6.948005375058757815e-02 -2.762659280082880864e-01 -3.873394833238529289e-01 7.848410153255122035e-01 3.358202597945053602e-01 -1.120188621693145314e-01 -5.766371807871898542e-02 6.404453934152759542e-02 1.904793310305216147e-01 -8.484129012401676884e-02
4.166201638037959620e-01 3.768023413074573225e-01 4.973036462305874261e-01 6.544792613477137255e-01 5.842741532620639999e-01 8.221332508059817634e-01 6.219963008901743251e-01 1.588521550117088510e-01 4.532944739977921023e-01 7.089668079216507879e-01 1.237076874715195229e+00 -4.442830720644112136e-02 4.333855627496227547e-01 3.872807156485990610e-01 6.859143843711390520e-01 6.471443993089145419e-01 8.147983887671825798e-01 9.677826541478521394e-01 6.628619608206270941e-01 1.256985785963364410e+00 8.776686348140331217e-01 1.095618821109781482e+00 8.996732209304307837e-01 1.975802265765688626e+00 7.969851523872415466e-01 1.596485114616357448e+00 1.245459574188108487e+00 1.711747232368916460e+00 1.658307523229093583e+00 2.167556516208582362e+00 1.890927433602440644e+00 2.173843540813267694e+00 3.278264196369608641e+00 3.178719640128761625e+00 2.895803532917934575e+00 4.097673069846893057e+00 4.738949579524769362e+00 4.742093091827111806e+00 6.023598273748747900e+00 6.697357743884162495e+00 6.524464567255324532e+00 7.119636229832175367e+00 8.234535259729657497e+00 9.360960501402397327e+00 1.052406005326912997e+01 1.057749976240895506e+01 9.295994580487317194e+00 9.129388428463162342e+00 8.088885856387786788e+00 7.046287609444182642e+00 6.122094992555480175e+00 4.271614083909846649e+00 2.917808119034332126e+00 2.513342869466260510e+00 1.902453645377696567e+00 2.234618111991890199e+00 1.827009350121475695e+00 1.133340968737891918e+00 5.329301189904693814e-01 6.901057341075956808e-01 1.287373071552675441e+00 6.722924977276546477e-01 6.670533105570838339e-01 -1.299318418301586946e-02 3.338410065087761280e-01 4.071896268967684085e-01 4.773947349824181341e-01 7.739327288367296998e-01 5.406841160029134119e-02 3.558455926251737900e-01 3.202191198652918347e-01 -2.194171587035083915e-01 -2.137588365592927100e-02 -8.843747943923649379e-02 9.011401933381811558e-03
8.520650263620388465e-01 7.859402460456942352e-01 3.996875610232377696e-01 3.828939660222613894e-01 8.132298379222808737e-01 5.445323179066590136e-01 2.338508103885961475e-01 4.091339582112870077e-01 2.265036125756689778e-01 4.490187463386058342e-01 9.234378051161882262e-01 1.204730521382542552e+00 -2.132786565123997169e-01 3.241163835188441422e-01 2.107596172622536457e-01 4.259275532122633878e-01 4.973003319664129340e-01 7.869898457332553665e-01 1.414860378832261123e-01 2.768843975785981182e-01 2.065612185120095368e-01 6.159050966608085043e-01 1.068282561999609470e+00 6.673354813512987205e-01 6.075082991603204530e-01 9.349834016793595604e-01 8.363210310486234311e-01 1.127060144503026828e+00 1.088224956063268856e+00 1.460832845147432169e+00 2.095840656121850998e+00 2.598598906463581049e+00 2.716154071470415765e+00 2.187155828939660207e+00 3.253549111501659485e+00 3.631404999023628122e+00 4.124716852177308546e+00 3.881209724663151395e+00 4.880428627221245819e+00 5.731653973833235050e+00 6.120005858230814333e+00 8.049170083967974065e+00 8.420728373364575248e+00 9.339128099980470665e+00 8.470059558679944089e+00 8.689425893380196442e+00 8.012434094903337467e+00 7.654520601445029548e+00 7.086687170474515796e+00 5.630892403827377102e+00 3.953632103104861795e+00 2.895635618043350679e+00 2.716154071470415765e+00 2.711955672720171684e+00 2.147271040812341436e+00 9.622729935559461989e-01 4.007371607107987899e-01 6.883274751025191263e-01 4.282366725248993450e-02 5.476811169693420744e-01 3.652606912712379195e-02 -3.959090021480177191e-01 -3.274751025190372755e-02 1.656268306971296345e-01 -1.712946690099587943e-01 4.983499316539739543e-01 7.011325912907653835e-02 6.486526069127142302e-02 -4.158513962116771601e-01 4.702206600273402259e-02 -3.169791056434270726e-02 -4.009470806483089733e-02 1.603788322593245330e-01 2.831819957039642399e-01 -3.717682093341141969e-01
6.146084024579449023e-01 7.858582650231500377e-01 1.080029808079944198e+00 6.587341339164640708e-01 2.216792699463698835e-01 5.736345089607486347e-01 7.648460119476647723e-01 4.265487374323514991e-01 1.129408602807334905e+00 1.250229057991375292e+00 6.272157543032360616e-01 1.638955739887853202e-01 7.974150042146670447e-01 8.615023760948972154e-01 1.287000500873474396e+00 1.050612653774264826e+00 6.629365845315611239e-01 5.872924734598139462e-01 6.167096277654934289e-01 5.169014256569381960e-01 5.683814456918772073e-01 7.102141539514029711e-01 1.382606252366932464e+00 1.019094274161036928e+00 8.898689177468023237e-01 1.015942436199714027e+00 1.099991448501655311e+00 2.122237560624014918e+00 1.773434159570959068e+00 1.547552439009492131e+00 2.015075069939040286e+00 2.871324382765065852e+00 2.748402702273476716e+00 2.685365943047020920e+00 3.460718081532428325e+00 2.585557740938465798e+00 3.329391499810645083e+00 3.521653615451335817e+00 5.634435662191382477e+00 6.057832561662411130e+00 5.079712180998570581e+00 6.195462819306840174e+00 7.489817608756733414e+00 7.815507531426756138e+00 7.745116483623879944e+00 8.164310932479811100e+00 7.915315733535311260e+00 6.530608255860830269e+00 6.784856518074201759e+00 5.904443114211368027e+00 4.546000952881244395e+00 3.123471419670889038e+00 3.644575295942924953e+00 1.996164042171103326e+00 1.184040460803596373e+00 1.954139536020132573e+00 4.549152790842566629e-01 1.175635559573402267e+00 6.902525135296919689e-01 5.137495876956154062e-01 6.818476122994978628e-01 7.869088776769243010e-01 -3.015258316332140032e-01 -2.731592899813088393e-01 6.871006755683691791e-01 6.545316833013669067e-01 3.340948239002162201e-01 1.050612653774264790e-03 -8.194778699439266012e-02 6.723920984155294656e-02 3.361960492077647328e-02 7.144166045664999964e-02 3.351454365539904834e-01 -1.092637159925235468e-01 -3.309429859388934303e-01
4.026842329654165172e-03 4.395616311422285150e-01 1.142351587201839158e-01 2.806073286558875002e-01 3.579650891992401385e-01 6.705752174223774675e-01 4.236662008935944135e-01 1.014976206142782944e+00 5.264566498347615919e-01 9.429169223489749507e-01 2.149062169615332252e-01 1.126244217883221710e+00 7.542911500651837686e-01 4.660540148899520174e-01 6.281874034260197526e-01 8.729770292549849930e-01 -1.284350764089633445e-01 8.316489106085362959e-01 9.450363130487929864e-01 4.999642660870381450e-01 2.310135862801508677e-02 2.689506798068891924e-01 1.126244217883221710e+00 9.747077828462432647e-01 1.293676083168834090e+00 1.195124415627302650e+00 3.526666124496954380e-01 1.470645206603627297e+00 9.535138758480644627e-01 1.505615153150622332e+00 2.649026435702368509e+00 3.005084073271772294e+00 2.310983619081416585e+00 2.448744014569578908e+00 2.814338910288162854e+00 2.344893870278502490e+00 2.602399840306375278e+00 3.298619685196548801e+00 3.994839530086721879e+00 3.576259866872690818e+00 4.451568225897475806e+00 5.734859294637201899e+00 5.730620513237565383e+00 6.504198118671092210e+00 5.833410962178732895e+00 5.869440604075636614e+00 6.577317097814809443e+00 4.691059374976895846e+00 4.238569460565778435e+00 4.118823886026068415e+00 3.646199759966680887e+00 1.699539402183958048e+00 1.924194816364653615e+00 1.365735366962641972e+00 1.016035901492691851e+00 9.291408828001588294e-01 1.376332320461731484e+00 7.892610966121786920e-01 6.006353243283873988e-01 -1.453902020075063806e-01 3.844574729469636409e-01 9.516064242182301069e-02 -5.531609726524647913e-02 9.198155637209617930e-02 3.537263077996044003e-01 -1.994346648528623200e-01 4.077707706449603120e-01 1.915929192635365541e-01 5.773220266303906723e-01 6.334858801755645086e-01 2.297419518602583921e-01 -6.697274611424482160e-02 -3.518188561697661865e-02 4.959374237573858230e-02 -1.771810625047745835e-01
4.363592283448202713e-01 3.966450778697512836e-01 7.242868192890703494e-01 -2.387813297313523264e-01 3.259042473360346803e-01 3.817522714416004548e-01 3.606541290017200030e-01 3.271453145383805827e-01 8.141400847389129725e-02 6.150729054826306053e-01 1.023384015054433549e+00 3.470023897759150766e-01 5.443320749489141130e-01 7.640009697641393371e-01 9.154111684503397628e-01 1.195892356180514371e+00 7.230457520867245025e-01 5.803230238169452271e-01 5.555016797700271791e-01 1.256704649095463866e+00 1.130115794456181488e+00 8.223311282743969164e-01 1.029589351066163116e+00 6.361710479225111126e-01 1.210785162608665200e+00 5.331624701278009359e-01 1.337374017247947799e+00 1.099089114397533873e+00 1.358472159687828196e+00 4.413234971542038809e-01 1.810220621341737779e+00 1.687354968309493053e+00 3.350385019453006485e+00 3.078591302139253028e+00 2.024925247347579393e+00 2.867609877740449065e+00 3.019020076426649712e+00 2.666556990960412765e+00 3.764901465036539108e+00 4.303524630854662192e+00 4.384193999007146125e+00 5.462681397845738474e+00 6.556061603112481428e+00 7.499272676895369472e+00 6.108036343065609053e+00 6.830337454830925914e+00 6.036054445329546603e+00 5.583064916473291284e+00 5.019620406608249041e+00 5.419244045763631945e+00 4.369301192578995519e+00 2.917252565834285605e+00 2.099389279488333759e+00 2.147790900379824119e+00 1.698524573130606230e+00 1.442864729447349559e+00 1.285249194749419788e+00 9.960805366028236962e-01 9.638127893418301229e-01 1.044482157494313945e+00 -5.018875766286842177e-01 4.790519401055184229e-02 -2.164421200891260555e-01 3.673558918943869295e-02 3.681005322157954729e-01 4.467841928445147326e-03 -1.022639374733027295e-01 1.633244438287210498e-01 6.949976333136958194e-03 -7.227975386462555107e-01 1.633244438287210498e-01 -3.554416467518674572e-01 2.415116775765130952e-01 -3.896951015366154764e-02 -1.042496449970571962e-02
1.039732516574880750e+00 6.562683975586672824e-01 1.072417759031416701e-01 3.059167790703163359e-01 1.093780662597779590e-01 2.290103262314099886e-01 -9.186048533535934660e-03 -2.734451656494436833e-02 1.595808896407306943e-01 1.563764541057762747e-01 4.266171842202665099e-01 2.642591171159087704e-01 6.103381548909871945e-01 1.858572610273579243e-02 3.646647638778142131e-01 5.868389609679880436e-01 8.827151753621136354e-01 1.713304866022302697e-01 4.725474268879466533e-01 3.571877476295872156e-01 2.856220206822716046e-01 8.481072715846066368e-02 6.178151711392141365e-01 6.210196066741685561e-01 1.264043004021690786e+00 6.327692036356681315e-01 -6.366145262776123914e-02 3.849595222658588889e-01 1.477672039685319350e+00 1.086730904420879051e+00 1.224521632423919648e+00 2.080105920256752228e+00 2.043788984193935399e+00 2.049129710085526135e+00 1.183932115647829963e+00 1.774616399257763266e+00 2.797899480086544877e+00 3.373629731200023851e+00 2.583202299244597544e+00 2.870533352212178091e+00 3.635325299887968598e+00 4.015584983369228311e+00 5.319790246095680075e+00 5.296291052172681368e+00 4.811353141216244467e+00 5.866680577394570051e+00 5.290950326281090632e+00 4.346709988647852185e+00 3.537055943482699583e+00 3.277496665151391042e+00 2.828875690257770525e+00 1.807728899785625787e+00 2.176238986305385037e+00 1.211703890284101748e+00 1.809437932070935839e-01 6.242240422091229757e-01 1.852163739203661341e-01 4.842970238494462287e-01 6.851083173732571696e-01 3.497107313813601626e-01 -7.007032369767009217e-02 3.101893597835888583e-01 -2.516550040117544462e-01 -2.751541979347535971e-01 -2.121336324139831420e-01 -1.341590343967586918e-01 3.849595222658588889e-01 9.649623540926106635e-01 -1.394997602883494003e-01 4.298216197552209294e-01 1.777393576721391366e-01 2.396917780145914334e-01 -4.610114589621104875e-01 1.189913728646412455e-01 -7.541104958926081459e-02
5.632559497113222985e-02 2.379552309287693568e-01 4.287683878056128828e-01 2.093842769579050689e-01 7.297837957129328368e-01 4.114217371804452239e-01 4.052993899009743606e-01 -1.079573903613373076e-01 4.063197811142195137e-01 1.502015865896862423e-01 -4.099931894819024425e-01 5.665212015937084455e-01 5.328482915566183920e-01 -4.446864907322376492e-01 1.634666723618732331e-01 4.308091702321031335e-01 -2.661180284143359609e-01 1.195898501923316759e-01 3.185661367751363993e-01 5.644804191672181393e-01 4.665228626956834934e-01 5.175424233579410949e-01 2.869340091645366519e-01 4.267276053791225210e-01 6.175407622559661025e-01 8.124354839857901300e-01 1.042023506965949364e+00 9.961059023699176951e-01 1.094063458841452174e+00 1.687931144950131079e+00 2.007313594695863568e+00 1.445078036197784632e+00 1.177735538327554732e+00 2.181800492160784533e+00 2.472611987935652955e+00 3.254231657281439816e+00 2.752199180364824915e+00 2.150168364550185007e+00 2.149147973336939632e+00 2.321594088375370735e+00 4.036871717840472051e+00 3.446065205371528606e+00 3.791977826661635298e+00 4.471558374682906845e+00 5.151138922704178391e+00 4.566454757514705420e+00 4.623596665456434884e+00 3.725652397800700122e+00 2.802198349813837197e+00 3.534839240923857151e+00 2.273635701352848759e+00 1.895070561238896945e+00 9.471271241341503444e-01 1.548137548735545099e+00 1.161409278915632282e+00 2.818320530983108863e-01 1.062431331230852649e+00 6.001941116307983881e-01 5.318279003433732388e-01 -8.028438065812861790e-01 -3.650959760991157044e-01 -1.732624280090270807e-01 -3.987688861362057025e-01 1.224469455893997197e-03 -8.754956609643427257e-02 3.757080447168649195e-01 -4.906040953282694295e-01 -4.834613568355534130e-01 -5.773373484541074463e-01 -1.804051665017431250e-01 -2.202004238183040974e-01 3.981566514082582886e-01 -2.508121602156586638e-01 3.073418334294397147e-01 -2.344859008037361858e-01
-1.144993838788721796e-01 4.275455717179154624e-01 7.227266074623815706e-02 3.422800730847129214e-01 7.889088754491072608e-01 3.707019059624470647e-01 -3.430921254526501929e-02 -2.170209953306990458e-01 4.651029937349213661e-01 5.493534269082047672e-01 6.315737291616501103e-01 8.914304869009340715e-01 2.356981997932097450e-01 -3.126401616550778667e-02 2.050432229036519213e-02 3.219787638863313428e-01 4.265305062579963780e-01 3.666416441227707823e-01 4.062291970596147994e-01 1.961106468563657002e-01 3.889730842409905298e-01 7.594719771114539775e-01 2.854364073292445236e-01 3.006623892280307353e-01 2.539693780717530713e-01 8.071800537276505594e-01 1.281012610417874564e-01 1.011208211171385374e+00 7.320652096936388631e-01 8.650387849430379861e-01 1.414189198759259192e+00 1.682166480177895940e+00 1.411144002379502105e+00 1.900405554060497604e+00 2.573393953986846228e+00 1.843561888305029317e+00 1.838486561005433728e+00 2.438390247817608714e+00 2.473917538914776504e+00 2.197819733816787302e+00 2.565273430307493552e+00 2.888064246561760751e+00 4.435024007478435060e+00 3.201719473676755356e+00 4.152835809620931684e+00 3.458531035036282564e+00 2.815994598907506141e+00 3.003781708992535382e+00 3.208824931896189003e+00 1.925782190558474660e+00 2.063831093107469261e+00 2.289175625209504350e+00 1.034554716749524150e+00 6.275134673219737724e-01 9.868466401333274574e-01 3.199486329664932294e-01 3.300992875656839631e-01 3.229938293462504273e-01 -9.216794376065245986e-02 4.854043029333028891e-01 2.174270215146663077e-01 -4.718024257703876678e-01 3.798374951017187695e-01 -1.581471986553925346e-01 2.557964958996057983e-02 -3.357836541412311804e-01 2.844213418693254947e-01 4.397263572369443652e-01 1.930654504766084467e-01 -1.764183769339359442e-01 1.930654504766084467e-01 4.182069694866583087e-02 -5.530076625639138710e-01 -3.836947438494133639e-02 3.564909895235799930e-01
-1.935182004797928179e-01 4.449523047089463113e-01 -3.051633161412116713e-01 4.256470034591583462e-02 -4.144824918930176127e-01 -1.528142520615671796e-01 -5.691574958822750441e-01 -9.931763414047063698e-02 -3.470302345142437517e-01 -3.070240680689029569e-02 -3.574969641075017579e-01 1.181577474083348595e-01 5.926494889693649792e-01 1.856100047871087622e-01 2.472474123918504130e-01 8.210567880933501705e-02 3.216774894994630096e-01 1.197393865468717289e+00 1.379282366400444437e-01 5.251972315905911737e-01 -1.993330502538250282e-01 4.251818154772367686e-01 2.518992922110762089e-01 7.147613342240419776e-01 4.140173039110938563e-02 2.774846312168179896e-01 1.716543653294314020e-01 -1.911922605701799061e-01 1.492788233989554625e+00 8.810660377613638294e-01 1.300898191446490992e+00 1.220653264564846019e+00 6.403312571164293532e-01 1.084585779852491827e+00 1.235771873977330015e+00 1.434639736249232245e+00 1.469528834893425673e+00 1.536981092272199589e+00 2.077762121257197503e+00 8.892068274450088960e-01 1.454410225480941898e+00 2.246392764704131739e+00 2.545276043089388818e+00 3.351214221770256074e+00 3.832683783060125027e+00 3.086057072074386731e+00 2.659247098660420416e+00 3.037212333972515665e+00 2.540624163270162938e+00 2.126606859359068125e+00 1.582336920509651135e+00 1.591640680148102671e+00 6.752203557606226703e-01 3.263293693186887778e-01 6.380053172068164136e-01 1.099704389264975601e+00 3.065588800869791797e-01 2.628312097862558344e-02 -1.307178229202446973e-01 6.815003935165767079e-02 6.624276862577518354e-01 -2.691112475422118289e-01 -1.935182004797928179e-01 -1.644439516096316556e-01 2.774846312168179896e-01 -3.877341829324694178e-01 -5.435721568765332634e-01 1.193207173631413015e-01 -7.954714490876103883e-02 -1.190881233721802213e-01 9.257240840259303716e-02 2.588771119399148612e-01 9.024646849298013918e-02 -2.202665094403410684e-01 -2.214294793951475382e-01
-1.483157191561162158e-01 2.906804989633771791e-02 1.137544944762189647e-01 -8.697526740636347953e-03 6.756604983778634610e-01 4.051216402875409961e-02 -3.273016641871075161e-02 1.583865395926428721e-01 -5.625926507495893070e-01 -8.995073708079266706e-02 -2.581792148273135412e-01 1.075746728447150337e-02 -1.986698213387483314e-01 -1.013948512132090418e-01 -8.193985718810119223e-02 1.526644825264346639e-01 -3.920753501765851801e-01 -2.227024610168227281e-01 4.353341015971193273e-01 -2.128605228629436991e-02 -5.065164915007489554e-01 -2.284245180830309085e-01 2.716832695035650280e-01 1.240541971953937062e-01 6.179821631504951035e-03 7.500472402385699455e-01 4.158791075720114638e-01 6.195843391290231095e-01 5.429087744418332750e-01 1.739963112692586966e+00 1.131136240848035435e+00 8.759324956951500818e-01 2.784810732982202719e+00 2.327046167685547395e+00 2.172550626897926662e+00 2.100452707863702972e+00 8.084122223138934249e-01 1.119692126715619240e+00 1.875003659455100502e+00 1.767428986610386499e+00 1.934513052943665601e+00 2.654347831872655661e+00 2.846608949297251723e+00 3.470313169513944196e+00 3.812492182073194069e+00 2.515874050870417822e+00 3.587043133664591377e+00 2.330479401925272587e+00 2.622304312301890317e+00 1.829227202925434836e+00 1.810916620313568703e+00 1.763995752370661307e+00 4.605111526884353990e-01 5.646525912934244884e-01 6.225598088034522970e-02 -3.073889055967039541e-01 4.467782157295356882e-01 -8.880632566755103374e-02 1.641085966588510248e-01 1.492312482867097223e-01 5.314646603094169697e-01 -1.162721995853503443e-01 -2.707677403729715215e-01 -1.277163137177667329e-01 -4.573068007313585981e-01 -5.374155996582733463e-01 -2.707677403729715215e-01 -1.643374789414991655e-01 -2.227024610168227281e-01 -1.056978381269977119e+00 5.097208434578257563e-01 5.108652548710674868e-01 1.137544944762189647e-01 -2.066807012314397785e-01 -9.276598915736719020e-01
9.046469752356572913e-01 -3.731464708370634160e-03 4.685320374448146419e-01 1.828417707101716860e-01 8.323498465109721023e-01 2.213225005152460456e-01 -5.970343533393333152e-02 4.102279013765200988e-01 9.862727657312694296e-01 4.393799694106673703e-01 5.513239106617927598e-01 1.443610409050973264e-01 8.113603575263861334e-01 6.994164162752607439e-01 8.533393354955581822e-01 2.481424031066615243e-01 2.621353957630521148e-01 1.609194155484948777e-02 -1.868064519628152842e-01 4.883554437080347421e-01 5.758116478104764457e-01 3.402629380945667581e-01 9.888381477182764390e-02 5.186735944635477713e-01 8.358480946750698193e-01 5.326665871199385283e-01 2.329833277289049542e-01 1.174012083871177614e+00 8.824914035297053427e-01 1.261468287973619429e+00 1.741894369176365753e+00 1.101714955146492647e+00 1.299949017778693872e+00 1.043410819078198104e+00 1.487688335918601945e+00 1.508677824903188025e+00 7.367310633589690960e-01 2.259635097462820763e+00 1.091220210654199496e+00 1.982107409777738916e+00 2.637445899185368869e+00 2.935963075855037019e+00 3.416389157057783343e+00 2.758718502207421430e+00 2.376243369599409849e+00 3.068896506090748044e+00 2.979108136545574492e+00 3.039744438056600995e+00 2.523169792491511743e+00 1.599632277169727335e+00 2.365748625107116698e+00 7.297345670307738841e-01 6.177906257796484946e-01 5.804759786959400314e-01 1.863400188742693475e-01 9.536224495330246631e-01 4.463764657388626933e-01 -3.710475219386258350e-01 -1.655837464339541751e-02 5.384970007267679826e-01 -2.276193472106214366e-01 9.655164932909586495e-02 2.075627244031304566e-02 1.152089728709500965e-01 9.095445226654150922e-03 -6.669993166212866142e-02 -9.935024786037356670e-02 -4.235212444000908127e-01 -7.371974964475150882e-01 -1.518239703218385861e-01 -1.016824133031053595e-01 -1.494918048791068210e-01 8.416785082818991626e-01 -3.967013418086753895e-01 -1.938029482910106349e-01
2.972908683803644481e-01 8.716381481309119772e-02 6.319376573949105902e-01 2.094599835559486367e-01 2.383663507133512993e-01 3.072969185502345546e-01 4.940765217211441351e-01 -2.230237404528835343e-01 3.061851351980267588e-01 -2.630479411323641270e-01 1.916714499206239319e-01 2.250249504868577499e-01 4.006867201356893449e-01 -4.002420067947960215e-03 -3.375374257302863890e-01 -1.796641897167795265e-01 -3.957948733859738971e-02 4.896293883123129520e-01 5.051943552432219819e-01 5.269853089464957702e-02 6.508379743824431740e-01 2.950673016759488565e-01 7.153214088104952184e-01 5.452185559227026301e-01 3.106322686068579975e-01 1.017726480611015338e+00 1.022173614019846521e+00 1.744832792954913225e+00 1.488010838594912677e+00 9.254484623777684549e-01 1.367938236556470732e+00 1.192276466907639110e+00 1.663672608243744078e+00 1.412409570644782564e+00 2.055020348220887527e+00 1.713702859093094943e+00 7.753577098297160797e-01 1.301231235424003208e+00 1.194500033612054812e+00 1.652554774721666231e+00 2.347419369851537763e+00 1.542488222853094504e+00 2.517522222739330573e+00 2.534198973022447454e+00 3.471432338933618578e+00 3.098984915944007046e+00 2.291830202241148307e+00 2.640930174834395849e+00 1.859346478232315913e+00 1.924941696012576031e+00 1.739273876193874191e+00 1.252312767926860193e+00 1.377944286726340950e+00 1.694357828764680440e-01 5.018590051865986501e-01 5.785720564889365036e-01 7.975933768738719953e-01 -7.626833796145461586e-02 2.984026517325722438e-01 3.095204852546502017e-01 1.416411990712731495e-01 -5.643412295806765622e-01 2.379216373724690747e-02 2.194660337258187988e-01 -2.408122740882082391e-01 -1.674345728424938007e-01 -4.086915602715852636e-01 3.217501021289358998e-01 -7.337770124571344095e-03 5.307653723440013405e-01 -2.163530403396367596e-01 -3.086310585728836986e-01 5.381031424685736586e-02 5.085297052998454248e-01 -3.735592063418179815e-02
5.232328456836089492e-01 4.103035140208602383e-02 -1.900050385021824217e-01 3.144382070066409351e-02 1.829110057831305480e-01 -4.076192854244601871e-01 1.898133078881559035e-02 3.219157009537484959e-01 4.168223548978255422e-01 2.684228596398313856e-03 2.941147619196248786e-01 5.366539886655996572e-01 -1.190647113116601596e-01 2.327609654305245745e-01 1.349783522760209242e-01 4.954319066494853874e-01 1.924975364845524783e-01 3.228743540238906973e-01 -9.989164990881631290e-02 3.065772518314734407e-01 -8.455320078654121607e-02 6.085529689262640929e-01 8.031595421651291922e-01 5.769174176115717811e-01 3.727243136712847238e-01 6.660721531347957303e-01 8.156220320769776988e-01 1.164571749608735773e+00 1.220173627676983008e+00 1.172240974169873384e+00 1.217297668466556404e+00 1.524066650912058174e+00 1.999558573702585607e+00 1.330418730743335276e+00 1.739763591694051481e+00 1.479968609685517356e+00 9.201152167224767586e-01 1.241263995220111216e+00 1.691830938186941857e+00 1.403276364074141913e+00 1.454084976791678141e+00 1.945874001774622997e+00 2.322624658340504578e+00 2.740597396922500373e+00 2.404110169302591249e+00 2.230593963606854579e+00 2.708961845607808172e+00 2.056119104840975265e+00 1.558578161437177201e+00 1.502017630298787765e+00 1.940122083353769789e+00 1.091714116277929358e+00 9.047767676002016479e-01 5.481578255073059625e-01 5.404886009461684626e-01 -3.194232029713784393e-01 5.040597842807650331e-01 4.858453759480634293e-01 -3.222991621818049879e-01 -2.273925082377279139e-01 1.993998385895778477e-02 9.412055842656049665e-01 3.142464763926109406e-01 1.924975364845524783e-01 -1.265422052587676996e-02 1.694898628011398400e-01 -3.127126314803830853e-01 -3.318856928832269459e-01 -3.232578152519471892e-01 7.745916806748934236e-02 -1.113954867505226182e-01 1.531927606087225557e-01 -1.315272012235086663e-01 1.205985562238880149e-01 -3.086862885857843269e-02
1.961159216238413494e+00 1.595888771559309971e+00 2.039863897688606986e+00 8.653478822011028138e-01 5.545652939105947254e-01 4.940232312565996931e-01 1.721009034377566360e+00 2.162966091751730602e+00 1.091371582776017535e+00 1.569653877742578807e+00 6.312519066056551109e-01 8.839141147483270400e-02 7.180288630763813629e-01 1.044956001407954860e+00 -1.840478704681451083e-01 6.272157690953887865e-01 1.587816496538777322e+00 1.468750439985920364e+00 8.088419570573740502e-01 9.763416637334270121e-01 1.444533614924322196e+00 1.103479995306816619e+00 1.151913645430012734e+00 2.548417223982165414e+00 1.474804646251319795e+00 9.077273260588992754e-01 8.592936759357032717e-01 1.579744221518244673e+00 1.081281239000351668e+00 1.813840197113692154e+00 2.074171066525870799e+00 1.817876334623958590e+00 2.366791036020180261e+00 2.830946849700809231e+00 3.174018538073447804e+00 1.769442684500762475e+00 1.339594039657397540e+00 1.571671946497711803e+00 1.888508741053619433e+00 3.024681450193593246e+00 2.011610935116742827e+00 1.254835151941804394e+00 2.225526223160858574e+00 3.523144432711486029e+00 3.063024756541123494e+00 5.543231256599788992e+00 3.133657162970784782e+00 2.269923735773788476e+00 2.786549337087879330e+00 1.797695647072626857e+00 2.635194180452891555e+00 2.701790449372286407e+00 1.922815909890883246e+00 1.192275020532675978e+00 9.359802886307636571e-01 7.725167194649769087e-01 1.075227032734952237e+00 6.635410066877858171e-01 6.494145254018537372e-01 1.172094332981344467e+00 9.242754898509904227e-02 1.008630763815557829e+00 3.749571747037427349e-01 1.650780241698931172e-01 3.830294497242753282e-01 -6.118784465563769093e-01 1.267347178223629245e-01 1.593870702804176753e+00 7.906793382611754240e-01 -2.462043881262475364e-02 -6.138965153115101270e-01 -1.477226328757480500e-01 2.034213305174233377e-01 3.467042121318783532e-01 2.114936055379560143e-01
