# Supplementary material for: In-situ probing of the Fischer-Tropsch reaction on Co single crystal surfaces up to 1 bar
Source: Nat Commun. 2025 Jan 24;16:1005. doi: 10.1038/s41467-025-56082-8 (PMC11761050; doi:10.1038/s41467-025-56082-8)
Supplement: Supplementary file 3 — Source Data [file 41467_2025_56082_MOESM3_ESM.zip › Fig3/ax0 506K.dat]

8.712376387824703750e-02 -6.434775453951713242e-02 -6.545338606081467503e-02 -5.950508847623403597e-01 6.122987364945825517e-01 -7.221985097115585228e-01 -4.258892620038154941e-01 4.298695354804870639e-01 -5.749283910747051557e-03 5.238482147907786990e-01 5.614396865148952864e-01 -4.712201543770149770e-01 6.722239649489115954e-02 -4.811708380686929298e-01 -2.500938501175052342e-01 -6.434775453951713242e-02 -5.386636771761654785e-01 3.591091181174439484e-01 8.046786212003560479e-01 3.978062213628581478e-01 1.103420258254955433e-01 -4.778539435048003159e-01 -6.766464910340977412e-02 -5.806776749854722919e-01 -9.088291105065829378e-02 -7.940645585958991948e-01 -7.586843499143777203e-01 -1.826503273183548159e-01 2.783980170627229356e-01 1.115361078684967255e+00 8.601813235694948101e-02 7.385618562267644294e-02 -5.917339901984477457e-01 -4.292061565677081081e-01 7.518294344823531726e-03 7.449745190502884418e-01 6.832802801618870214e-02 2.189150412169166282e-02 -1.129955414766092570e-01 1.711517594968607336e-01 -9.088291105065829378e-02 1.857460955779901765e-02 1.667292334116705355e-01 -1.428475925516430600e-01 3.215176463933273054e-01 2.109544942635724618e-01 6.620521549529723160e-01 9.218755624578961472e-01 4.497709028638429141e-01 3.073655629207204878e-02 1.636334651520391856e-02 1.379828138579342611e-01 5.260594778333738120e-01 -2.545163762026955157e-01 -1.163124360405018987e-01 2.474403344663915760e-01 1.932643899228116968e-01 -5.497199923891409323e-01 -4.002386107097105628e-02 -4.081991576630547569e-01 -3.274880566083336886e-01 4.732102911153528157e-02 -1.859672218822474576e-01 -4.665765019875635355e-02 4.995243213222326228e-01 1.987925475292994237e-01 1.092363943041980007e-01 -4.623751022066345806e-01 -2.910022164055146021e-01 1.313490247301489777e-01 7.938434322916418373e-02 -2.012249368761518525e-02 -5.749283910747051557e-03 -2.246643251276616848e-01 1.711517594968607336e-01
-2.485812666612812194e-01 -3.886117618547539898e-01 -1.812797883512400066e-01 5.427538573390419674e-02 1.009522174650618054e-01 2.171015429356167471e-03 -2.171015429356167731e-02 -4.211769932950965578e-01 -7.077510299701106344e-01 7.924206317150012113e-02 8.901163260360286933e-02 8.684061717424669882e-03 1.194058486145892217e-02 -3.907827772841101499e-01 -4.016378544308910059e-02 -6.719292753857338818e-01 -1.346029566200823979e-01 -1.736812343484934185e-01 -3.104552063979319487e-01 1.498000646255755741e-01 1.519710800549317446e-02 2.865740366750141321e-01 -1.291754180466919699e-01 -1.411160029081509094e-02 2.464102512319250315e-01 2.388116972291784434e-02 3.593030535584457730e-01 -6.947249373939735906e-02 5.156161644720897996e-01 2.442392358025688714e-01 5.156161644720897996e-01 -2.746334518135551961e-01 -1.660826803457468304e-01 -1.183203408999111417e-01 7.435727845544873871e-01 -3.473624686969867953e-02 7.229481379756038661e-01 4.776233944583568869e-02 -2.062464657888359310e-01 1.932203732126989149e-01 4.819654253170692071e-01 2.865740366750141321e-01 9.129119880442685409e-01 2.160160352209386792e-01 3.104552063979319487e-01 8.488670328782614849e-01 4.276900395831650381e-01 1.997334195007674229e-01 -8.684061717424670923e-02 3.517044995556991571e-01 -4.635117941675417907e-01 -4.711103481702884066e-01 3.983813312868567658e-01 3.593030535584457730e-01 9.878120203570563140e-02 -6.578176750949187301e-01 1.660826803457468304e-01 4.450581630180143466e-02 -3.365073915502059809e-01 -2.485812666612812194e-01 -2.388116972291784712e-01 -3.321653606914936607e-01 -5.275567493335487912e-01 1.552276031989659744e-01 3.006856369658292283e-01 1.867073269246304068e-01 1.367739720494385580e-01 -3.658160998465143088e-01 1.356884643347605057e-01 4.548277324501171504e-01 1.476290491962193863e-01 4.613407787381856306e-01 -6.545611519508846010e-01 3.538755149850553172e-01 -3.082841909685758441e-01
-3.600259079635392268e-01 -7.449592686792730900e-01 -1.012148307293723404e+00 -2.264313886563140005e-02 -2.773784511039846246e-01 -4.630521898021621174e-01 -7.075980895509812463e-01 -7.483557395091178233e-01 -9.238400657177611164e-01 -7.200518159270784535e-01 -3.441757107575972308e-01 -2.547353122383532731e-01 -1.052905957251859981e+00 2.117133483936535776e-01 -9.849765406549658431e-02 -4.358804231634044735e-01 -5.298494494557747236e-01 -1.924666803578669039e-01 -8.728930032700904507e-01 -7.415627978494283568e-01 -7.166553450972338313e-01 -5.626820008109403304e-01 -5.004133689304538501e-01 -5.502282744348430121e-01 -6.408008298973686401e-01 -1.038187916989199655e+00 -4.664486606320068507e-01 -4.755059161782593802e-01 -5.728714133004744191e-01 -3.498364954740051380e-01 -5.774000410736007671e-01 -9.623334017893345194e-02 -5.502282744348430121e-01 -3.690831635097918118e-01 2.117133483936535776e-01 -6.238184757481450848e-01 -9.578047740162082269e-01 -2.083168775638088721e-01 -6.509902423869027288e-01 -4.415412078798123252e-01 -3.102110024591501758e-01 -3.498364954740051380e-01 7.925098602970989670e-02 -6.113647493720477666e-01 5.864572966198532411e-01 -5.660784716407850359e-02 3.622902218501023591e-02 -2.660568816711689211e-01 -3.928584593187048335e-01 -5.151314091931142869e-01 -7.359020131330205050e-01 -4.777702300648225542e-01 -6.589153409898736991e-01 -6.408008298973686401e-01 -4.358804231634044735e-01 -2.864357066502372096e-01 -1.041584387819044277e+00 -7.268447575867680310e-01 2.830392358203925179e-02 -5.139992522498327832e-01 7.132588742673889870e-02 1.675592276056723506e-01 -3.645545357366655193e-01 -6.679725965361263951e-01 6.226863188048634840e-02 -5.717392563571929154e-01 -6.226863188048634701e-01 -3.317219843815000235e-01 -2.547353122383532731e-01 -2.264313886563139745e-03 -2.434137428055375696e-01 -1.347266762505068549e-01 8.377961380283617532e-02 -3.249290427218105570e-01 6.192898479750188478e-01
5.296199479266826271e-02 -1.381034294593624367e-01 -3.760972035276813341e-01 -2.956486038426158203e-01 -3.962093534489477542e-01 4.496182849065331610e-01 1.065943945827119710e-01 -3.705104952162185383e-01 -1.258126711741440751e-01 2.518488106807469928e-01 2.429100773824063864e-01 -4.871609647595626785e-02 2.071551441890439049e-01 1.825736276186072093e-01 -2.621283539738384905e-01 3.077158937953758389e-01 -5.191169363011313154e-01 -3.179954370884673920e-01 -3.682758118916333312e-01 -2.017919042100393412e-01 3.691696852214675917e-01 7.307414471393465505e-02 1.050301162555032815e-02 5.296199479266826271e-02 2.015684358775810259e-01 6.440357341454415741e-01 8.205757167876687186e-01 -2.878272122065678174e-01 -1.783277293018951937e-01 5.966604476642372451e-02 2.820170355626466230e-01 4.652610681786292224e-01 -7.553229637097810811e-02 -3.403422703343189082e-01 -1.425727961085327400e-01 7.993462252041098060e-01 1.434666694383670282e-01 3.843655318286475636e-02 -5.139771646545754011e-03 1.836909692808997852e-01 9.803555744955073648e-01 6.607958590798301834e-01 6.809080090010967146e-01 4.630263848540440708e-01 5.948727010045681274e-01 6.026940926406161303e-01 3.747563935329304985e-01 5.982247259914459381e-01 1.970990692284107226e-01 9.653831962207876094e-02 4.261541099983890413e-01 1.915123609169478158e-01 6.820253506633892071e-01 1.278238861662709114e-01 5.133067596572100655e-01 2.831343772249391710e-01 7.278363588173849541e-01 2.183285608119696630e-01 4.552049932179960123e-01 7.993462252041098060e-01 2.753129855888911126e-01 1.848083109431923610e-01 3.173250320910928762e-02 -1.749757043150174662e-01 7.300710421419700502e-01 -6.531979357762404126e-01 -1.973225375608690102e-01 -1.407850494488637090e-02 -2.755364539213494002e-01 7.256016754927997470e-01 3.725217102083453469e-01 4.719651181523847328e-01 -4.118521367210438155e-01 -1.593329210429214049e-01 -2.733017705967643041e-01
-2.373081734725855096e-01 -5.215082667264567262e-02 -2.822280031696123292e-01 -1.956751605826582141e-01 -3.205741992524401285e-01 5.193170555217257317e-02 -3.107137488311415008e-01 -1.255564020312017193e-01 1.384845481391266953e-01 -3.462113703478154891e-02 -5.215082667264567262e-02 -6.218657399032297972e-01 -3.589203953352678722e-01 -1.617113869092964562e-01 -8.672813948333276679e-01 -1.430860916690658569e-01 -4.816282228003167520e-01 -5.692766709896374122e-01 2.984429660846368848e-01 -2.044400054015902690e-01 6.293158579993223256e-01 -4.410908155127560293e-01 -3.413907056974037624e-01 -1.490023619218440801e-02 2.344595989064337041e-02 5.570058882431327962e-01 -3.118093544335080458e-01 -1.089689332113728648e+00 -2.427862014844180683e-01 -2.340213566654859856e-01 -2.625071023270151849e-01 1.078075912728644892e-01 -6.091567149157774141e-02 5.164684809555718514e-01 1.358550946934479822e-02 6.398336717820415909e-02 -2.804750342058250426e-02 -3.944180168519328955e-03 1.801175610290540186e-01 2.228461795213478036e-01 -6.163877118913971831e-01 -1.814322877518936006e-01 1.790219554266875013e-01 9.963437347921023646e-01 1.099988024775974960e-01 5.975432955306935190e-01 -8.721020594837393392e-02 -2.570290743151826818e-01 5.175640865579383965e-01 -2.931840591932774465e-01 3.433627957816637322e-01 1.582054489817238396e-01 -3.917885634062631128e-01 1.533847843313210788e-03 2.316110243402798863e-01 -3.140005656382410804e-01 2.513319251828770029e-01 -2.099180334134228276e-01 -2.449774126891511028e-01 1.906353748117733601e-02 3.740397526479259382e-01 -2.548378631104496472e-01 -2.373081734725855096e-01 1.625878713911898810e-01 1.045207744657649512e-01 -1.781454709447940765e-01 2.239417851237143209e-01 -2.592202855199156608e-01 1.110944080799639994e-01 -1.704762317282285389e-01 1.045207744657649512e-01 -2.592202855199156608e-01 1.373889425367601780e-01 3.422671901792971871e-01 -3.249566216619061421e-01
-8.725603950195895964e-01 9.061204102126509119e-02 -3.333628175844073338e-01 -1.666814087922036669e-01 1.398333966377547366e-01 -6.141482780330188573e-01 -5.626895880703250974e-01 6.376402886681616922e-01 -4.966882248573049052e-01 -8.882217354430181899e-01 -5.280109057041619813e-01 -5.973682704364883245e-01 -2.751921245831013829e-01 -6.443522917067738831e-01 -2.393947750438361333e-01 -1.756307461770199585e-01 5.962496032633862741e-01 -4.564162066256314820e-01 -4.676028783566519298e-01 -4.485855364139172408e-01 -5.481469148199986652e-01 -5.034002278959170962e-02 6.935736473232635702e-02 -3.825841732008969931e-01 -3.691601671236725557e-01 2.572934498134687650e-02 -3.568548282195501131e-01 -4.396361990291009492e-01 -5.022815607228151569e-01 -2.315641048321218642e-01 -3.803468388546929480e-01 -4.933322233379988098e-01 -5.034002278959170962e-01 -2.584121169865707945e-01 -2.617681185058768900e-01 1.107480501371017612e-01 -2.024787583314688888e-01 -3.814655060277949428e-01 -3.221761458533869416e-01 -2.886161306603258203e-01 -1.107480501371017612e-01 1.252907233874282489e-01 -6.935736473232635702e-02 -1.118667173102037967e-03 -3.859401747202031441e-01 -1.398333966377547366e-01 -1.118667173102037967e-03 -6.488269603991819734e-02 1.342400607722445648e-02 -3.915335105857133124e-02 -7.830670211714265555e-03 -5.369602430889782591e-02 -1.196973875219180666e-01 9.173070819436711376e-02 -9.173070819436711376e-02 -1.856987507349383004e-01 -4.116695197015500240e-01 5.481469148199986235e-02 -8.054403646334673539e-02 -7.114723220928962366e-01 -9.956137840608139666e-02 1.073920486177956518e-01 3.915335105857133124e-02 -1.946480881197546198e-01 4.250935257787744753e-02 1.051547142715915650e-01 1.078395154870364525e+00 -1.946480881197546198e-01 -2.517001139479585481e-01 1.342400607722445648e-02 1.689187431384077398e-01 1.062733814446936154e-01 5.481469148199986235e-02 -1.096293829639997247e-01 -2.203774331011014720e-01
7.945693300689972427e-02 -4.740707767638538406e-02 3.776986423325173758e-01 2.230135766748276016e-01 -8.746939683952804911e-02 4.177609614956600548e-01 1.139550411751614617e-01 -1.402181170709983216e-02 -6.071667037614064677e-01 6.832851101713786901e-02 -3.211662586245269679e-01 -2.466058312931225516e-01 -1.898508791453371036e-01 2.670821277542945529e-03 -3.912753171600266144e-01 6.165145782328076279e-02 4.945470732250167867e-01 1.028266191853996203e-01 -9.570442911195090052e-03 -2.299131983084797548e-01 -1.776096149565990490e-01 6.425550856888494478e-01 -5.297128867126631169e-02 -2.377030937013130674e-01 3.271756064989994606e-02 6.721566881816168348e-02 1.172935677720900183e-01 -6.149565991542398358e-01 -1.308702425995992569e-01 3.443133763632318378e-01 -4.458045849098596913e-01 -2.399287780992654107e-01 5.223681281994213554e-01 2.252392610727799727e-01 3.231693745826842434e-01 -1.319830847985754563e-01 6.815045626530158440e-01 1.473403071444470136e-01 1.562430447362564978e-01 6.904073002448254393e-01 -3.289561540173602250e-01 2.641887380369464244e-01 -3.322946806142887954e-01 -8.635655464055186359e-02 6.369908746939684230e-01 8.428666815045627869e-01 -4.740707767638538406e-02 -3.071444469174260811e-02 -3.200534164255507963e-01 1.217449365679947604e-01 5.768973959492545989e-01 4.522590696639217644e-01 6.770531938571111574e-01 3.999554863120410308e-01 3.799243267304697191e-01 7.277987981304261111e-02 2.630758958379703083e-01 -1.286445582016469136e-01 3.176051635878033297e-01 4.451368795905752906e-04 4.066325395058981718e-01 -9.080792343645661957e-02 3.271756064989994606e-02 -3.267304696194078817e-01 8.373024705096818732e-01 3.716892944580468122e-02 -2.221233029156464700e-01 -2.132205653238369858e-01 -2.365902515023368680e-01 1.417760961495660998e-01 8.502114400178063802e-02 -2.065435121299798726e-01 2.842198976185177917e-01 -1.920765635432894747e-01 2.937903405297139295e-02
1.425658684090018447e-01 -2.930520628407263239e-01 -1.247451348578767910e-01 4.043766452712121984e-01 3.515744717863966695e-01 1.238650986331296805e-01 9.526392132885459774e-02 3.086727058299840731e-01 2.514703512214339076e-01 -2.105486667707020254e-01 2.536704417833011704e-01 7.838922671933239439e-01 5.099809922408432561e-01 -1.434459046337489829e-01 8.206337795765070164e-02 7.260298854162035471e-03 -5.152612095893249755e-01 3.779755585288044339e-01 -2.611507496936502637e-01 2.107686758268885741e-01 1.898678154891490777e-01 1.496061582069763488e-02 -4.811598058803816524e-01 4.175771886424161083e-01 1.942679966128837143e-01 3.427741095389273962e-01 3.504744265054630104e-01 -3.645550061014140586e-01 1.843675890844808096e-01 2.371697625692963662e-01 1.469660495327364813e-01 1.942679966128837143e-01 -4.444182934971984550e-02 1.546663664992720677e-01 2.063684947031539374e-01 -1.841475800282942887e-01 7.326301571018145609e-02 3.779755585288044339e-01 3.933761924618756067e-01 5.572829393209906002e-01 5.649832562875262143e-01 -1.720470819380240657e-01 1.101805353383150887e+00 7.563911351699824648e-01 8.096333267671705636e-02 -1.203449537341421682e-01 4.527786376322931461e-01 1.039102772369932204e+00 -3.740153955174533619e-03 5.814839355015309907e-01 5.913843430299339232e-01 9.213979273100310063e-01 4.483784565085584539e-01 6.116251761991122610e-02 7.013888711232996176e-01 6.666274402457951498e-02 2.569705776261022034e-01 -2.028483498041664390e-01 6.573870598859533620e-01 -1.214449990150758413e-01 5.627831657256588960e-01 -7.414305193492858048e-02 5.132811280836442336e-01 9.460389416029349463e-03 2.833716643685099679e-01 -8.294341418239783992e-02 1.106645552619257844e-01 1.964680871747510604e-01 1.612666381848739949e-01 5.671833468493934216e-01 -9.724400283453536742e-02 1.700670004323432682e-01 -9.064373114893344019e-02 4.197772792042834267e-01 -4.019565456531583592e-01
-4.397624117449289716e-01 -2.346744368485936261e-01 -5.103664686764542990e-01 -2.828645074526505709e-01 1.075871343718470124e-02 -9.234562366916966580e-02 -3.982965370391125526e-01 -3.377787739549479862e-01 -2.772610108707834753e-01 -4.364003137958087364e-01 -4.756247898688782949e-01 1.261907430236466621e-01 2.718816541521908992e-01 6.103328476969627214e-01 4.119690686988679573e-01 -6.482124845903844967e-01 6.724195898239482012e-04 3.693824946766781636e-01 -3.120026896783594239e-01 2.136052897007731655e-01 -2.032948559901379404e-01 -4.415555306511272787e-02 4.886249019388088505e-02 -8.533004594867198422e-01 -7.889723187268866955e-02 -3.680376554970302139e-01 -1.304494004258658357e-01 -2.346744368485936261e-01 -1.932085621427772071e-01 -3.232096828420935597e-01 -1.607082819679480912e-01 1.972430796817203902e-02 8.248346968508339649e-02 -6.656953939258107578e-02 3.783480892076654944e-01 2.595539616720832776e-01 5.834360641040007289e-01 1.295528409727669250e-01 5.554185811946653617e-01 3.223131233889946490e-01 4.736075310994058984e-01 -4.431245096940492068e-01 1.093802532780454029e-01 4.478314468228173362e-01 8.584556763420364556e-02 1.911913033733048384e-01 6.405917292390450601e-01 2.270536814972541617e-01 5.475736859800515166e-01 5.117113078561020822e-01 1.833464081586909378e-01 3.581755015129439723e-01 2.001568979042921692e-01 5.110388882662771082e-02 -1.024319175165304130e-01 -5.843326235570996952e-01 7.492995629272665159e-01 5.285217976017033692e-01 -3.406925921775198068e-02 -6.235570996301692537e-01 -4.957973775635998170e-01 -1.438977922223468320e-01 -7.143337442564160478e-01 -1.427770929059734295e-01 1.631738204639694156e-01 -8.293174941163387187e-03 -1.405356942732265968e-01 1.295528409727669250e-01 -2.111397512047518688e-01 -3.265717807912137949e-01 -4.751765101423298387e-02 -9.234562366916966580e-02 4.774179087750746175e-02 1.945534013224250736e-01 -1.024319175165304130e-01
5.369486687775943956e-01 1.530303706016143961e+00 2.347232752084912555e+00 1.169781028408330759e+00 5.292779735093431359e-01 3.796994157784417401e-01 3.260045489006823116e-01 -3.528519823395619981e-01 1.833296169112072382e+00 -2.914864201935512544e-01 4.295589350220755387e-01 3.808500200686794734e+00 4.498862774829415656e+00 1.154439637871828017e+00 -1.687552959015296561e-01 4.027115015831957301e+00 1.488114882040761699e+00 1.817954778575569641e+00 -5.024305400704632829e-01 2.266690451768273551e+00 1.779601302234312898e+00 1.534139053650269702e+00 3.988761539490701669e+00 2.232172323061142105e+00 2.059581679525487097e+00 4.096151273246220192e+00 6.596797930696159940e-01 4.989787271997502494e+00 3.839182981759799773e+00 1.986710074477099353e+00 4.119163359050974194e+00 8.004370512420281969e+00 6.830754136377826136e+00 4.625429246755563106e+00 3.739463943272532287e+00 4.801855237925344078e+00 6.232439905454220330e+00 5.120189091557775463e+00 2.611871738839584012e+00 2.400927618962672039e+00 2.987735806983900400e+00 3.777817419613789252e+00 1.676046916112919671e+00 6.865272265084957359e-01 -7.478927886545064796e-01 2.542835481425322008e+00 1.656870177942291189e+00 3.217856665031440855e+00 2.818980511082370466e+00 2.017392855550104613e+00 3.858359719930428255e+00 2.807474468179993465e+00 8.859653034830307083e-01 -2.723096820229228832e-01 2.941711635374391953e+00 2.086429112964367061e+00 4.410649779244525392e-01 1.246487981090844022e+00 1.369219105382865731e+00 3.536190518663871796e+00 -1.840966864380323698e-01 1.714400392454176414e+00 1.645364135039914188e+00 -5.906435356553537686e-01 1.419078624626499474e+00 1.944521250501716869e+00 2.876510725594255691e-01 -6.980332694108727365e-01 -1.844802212014449383e+00 -9.665076037996699343e-01 1.426749319894750734e+00 -1.729741782990679155e+00 -1.438255362797127956e+00 2.293537885207153071e+00 -5.522900593140971370e-01
8.288350964784845232e-01 1.774692557958707617e+00 -1.258210390620199959e-01 2.993308915307646423e+00 -3.369892165087675640e-01 2.122240183339813235e+00 5.560762006097689225e-01 8.244357594483439078e-01 2.971312230156943457e+00 3.851179636185058541e+00 2.412596427329090965e+00 3.745595547461685104e+00 3.833582288064496080e+00 2.261259233492258769e-01 3.675206154979435258e+00 3.053139898917562323e-01 1.902273331832784464e+00 2.613206195903504669e-01 2.390599742178387999e+00 3.472836651592969393e+00 -3.149925313580647090e-01 2.566573223384010838e+00 2.636962615866260240e+00 1.759734812056629617e-03 -1.258210390620199959e-01 3.182480407603691219e+00 1.792289906079270079e+00 3.675206154979435258e+00 3.041701622639193303e+00 2.795338748951320618e+00 5.650508481512552805e+00 6.385197765546029025e+00 7.995355118577478493e+00 9.134783409383887332e+00 7.748992244889606695e+00 5.808884614597613627e+00 3.776390906672669079e+00 3.622414110617748761e+00 4.440690798223895897e+00 2.289414990485155066e+00 2.469787808720918409e+00 5.780728857604717774e-01 2.606167256655276265e+00 5.747293896175645678e+00 5.566921077939881890e+00 4.317509361379959998e+00 2.592969245564854752e+00 4.167931902355180185e+00 2.447791123570215444e+00 3.433242618321703965e+00 2.518180516052464846e+00 1.268768799492541843e+00 2.205827586912484151e+00 5.166581408197090219e+00 3.252869800085940621e+00 1.792289906079270079e+00 2.613206195903504669e-01 7.452476929058136079e-01 3.164883059483129202e+00 1.057600622045794303e+00 3.556424055165640308e+00 5.516768635796283071e-01 9.212211741114364472e-01 3.757033823740053569e-01 1.189580732950011432e+00 -5.525567309856556086e-01 1.281966810582963578e+00 8.420331075689062583e-01 2.109042172249391278e+00 2.658959301016962762e+00 3.094493667000879800e+00 6.704589633934238124e-01 -9.177017044873232443e-01 -1.854760491907265330e+00 -9.924904339997130398e-01
3.508031620108587600e-01 3.036261850507778082e+00 2.479815455594002183e-01 1.911272399921230880e+00 4.965679241567500846e+00 -1.354826005007454759e+00 1.457647621458913356e+00 2.056432329029172390e+00 -4.233831265648295705e-01 1.772160801192786739e+00 6.048330379497565516e-03 -4.052381354263369095e-01 -1.469744282217908316e+00 1.239907727797000980e+00 2.600782063183953330e+00 -9.919261822376008730e-01 9.072495569246348257e-01 2.352800517624552779e+00 9.919261822376008730e-01 4.499957802346188807e+00 2.080625650547162753e+00 2.897150251779333718e+00 -2.116915632824147853e-01 4.657214392213125720e+00 3.090696823923256176e+00 3.532224941626578296e+00 1.004022842996596054e+00 5.195515795988408847e+00 3.435451655554617290e+00 3.870931442878442041e+00 5.395110698511828673e+00 1.023377500210987989e+01 8.673305764199508161e+00 6.501955157959883103e+00 3.919318085914422767e+00 2.631023715081441061e+00 4.947534250429009184e+00 2.661265366978928792e+00 1.705629167018313463e+00 1.681435845500323101e+00 2.056432329029172390e+00 1.572565898669366913e-01 -4.233831265648296122e-02 4.433426168171716419e+00 2.546347089768475236e+00 3.381016682139139196e+00 4.729794356767096808e+00 2.830618617604860887e+00 2.594733732804455517e+00 9.435395392016202587e-01 2.606830393563451143e+00 2.830618617604860887e+00 -6.471713506062395371e-01 -4.959630911188004365e-01 1.693532506259318449e-01 3.671336540355022215e+00 2.026190677131684659e+00 9.677328607196105104e-01 -8.528145835091567317e-01 -4.052381354263369095e-01 -4.233831265648295705e-01 -2.322558865727065491e+00 -5.987847075702590338e-01 -2.116915632824147853e-01 -1.312487692350971624e+00 -3.701578192252509947e+00 -5.262047430162881678e-01 -1.052409486032576336e+00 1.397164317663937672e+00 1.264101049314991121e+00 -5.806397164317663728e-01 -1.481840942976903497e+00 2.516105437870987060e+00 1.633049202464342819e-01 -6.169296987087516948e-01
1.491814089514579722e+00 5.219294472957345388e-01 5.342584893578384425e-02 6.904263554778219403e-01 1.204136441398820478e+00 2.601427875103936138e+00 3.780906232378549170e-01 8.096070954114936713e-01 -1.163039634525140587e+00 -4.931616824841585783e-02 9.616652808441091826e-01 -6.164521031051982403e-02 4.089132283931148137e+00 6.986457168525579409e-01 1.471265686077739776e+00 4.726132790473185907e-01 3.295963911269126356e+00 1.894562796876642308e+00 8.013877340367576707e-01 7.150844396020299421e-01 3.904196652999588624e-01 -5.137100859209985382e-01 2.063059705058730042e+00 6.575489099788780489e-01 1.163039634525140587e+00 2.289092142863969226e+00 3.057602431401783338e+00 4.052145157744836190e+00 2.823350632221807821e+00 5.967256358058318888e+00 5.622043180319407973e+00 6.653573032848772328e+00 4.832984488344753693e+00 5.946707954621478720e+00 6.534392292915100597e+00 6.883715151341379901e+00 8.223471055423344112e+00 3.053492750714415394e+00 2.424711605547112681e-01 2.424711605547112736e+00 2.901434565281799660e+00 1.795930460379810745e+00 3.028834666590207281e+00 3.768577190316444891e+00 3.045273389339679060e+00 5.679578709942560089e+00 8.712523057220133982e-01 5.215184792269976555e+00 3.468570500138581814e+00 2.215117890491345332e+00 4.150777494241667753e+00 3.497338264950157871e+00 6.123424224178302122e-01 1.310988139270388153e+00 1.886343435501906418e+00 -4.602842369852146454e-01 1.684969081820875125e+00 4.327493763798491599e+00 1.845246628628226526e+00 2.030182259559786040e+00 9.164587932830613459e-01 4.561745562978466451e-01 -1.043858894591469078e+00 5.219294472957345388e-01 1.027420171841997076e+00 2.116485553994513769e+00 5.178197666083664830e-01 2.132924276743985992e+00 4.808326404220545913e-01 1.438388240578795996e+00 2.465808412420792892e-02 1.356194626831435934e-01 -1.524691535013523502e+00 7.191941202893979979e-01 6.452198679167741036e-01
-2.759258252216005847e-01 9.205322022223423328e-01 1.166059419580545597e+00 9.945800931716417548e-01 1.092011528631246176e+00 -8.527199231424590353e-01 2.572969347617234170e+00 8.192035093443535976e-01 -1.152808744358040594e+00 -1.590081026700752020e-01 9.595047764061840345e-01 8.425870538546587074e-01 1.933819131002228575e+00 2.389798248953177939e+00 1.010169122845178569e+00 2.947106059782115040e+00 7.100803016295965664e-01 3.122482643609403308e+00 -8.106295430239163213e-02 1.470045498214511470e+00 1.855873982634545172e+00 1.372614062754907049e+00 3.360215346130837943e+00 1.244004567948229223e+00 2.783421248209979826e+00 1.707778200735946328e+00 3.574564504141967802e+00 4.186433918828283751e+00 2.354722932187719664e+00 2.397592763789945902e+00 4.782714303841062886e+00 4.712563670310148112e+00 6.883336052350135681e+00 5.788206717784182054e+00 7.300342596117243232e+00 4.525495314227707233e+00 4.233201007848894193e+00 2.459948882484092714e+00 9.750938060797207374e-01 2.420976308300251123e+00 7.607446480685908785e-01 1.321949716315912626e+00 1.661011111715336108e+00 4.022749107256148093e+00 3.434263237080137365e+00 1.166059419580545597e+00 1.119292330559935378e+00 2.826291079812205620e+00 7.022857867928282705e-01 1.450559211122590675e+00 3.379701633222758961e+00 2.237805209636194448e+00 2.163757318686895026e+00 2.229231243315743238e-01 2.062428625808906624e+00 1.427175666612285454e+00 1.224518280856308206e+00 1.544093389163810892e+00 3.317345514528612149e+00 1.863668497471313357e+00 1.676600141388872922e+00 -5.526311019268772551e-01 -7.981583192850804087e-01 7.334638461399016762e-01 5.347037178023085202e-01 -2.661047365272718235e+00 3.359435894647154752e-01 9.906828357532575513e-01 -8.215418637953855185e-01 6.944912719560598635e-01 -4.551996664672727788e-01 4.060942229956306937e-01 1.559682418837347484e+00 -2.954121123135214355e-01 -1.215164863052187627e+00
1.437754833938284627e+00 -1.930675437657522808e+00 -1.424364800560513400e+00 -1.240251841616146100e+00 -1.679612311824294935e+00 1.852008991563110829e+00 3.037863822582053674e-01 1.657016630499300036e-01 -4.201122972276017387e-01 -2.150774111304656067e-01 -1.248620612477253866e+00 -1.072876424393994332e+00 -9.724511740607030275e-01 3.567607018090167781e+00 -1.160748518435623877e+00 7.640687796191232284e-01 -6.377003396163991589e-01 1.128110312077303501e+00 1.657016630499300036e-01 1.186691708105056753e+00 -1.983398694082504077e-01 1.805980751827018782e+00 -1.313897025193896395e-01 -9.138697780329498865e-01 8.059126339246611703e-01 2.061228263090800539e+00 4.220371145256560652e+00 3.337465819409708878e+00 2.312291388924028634e+00 4.567675135992525171e+00 2.044490721368585451e+00 3.165906016757003449e+00 4.990298064478460027e+00 5.304126971769994370e+00 3.659663497562351431e+00 2.596829598201686906e+00 3.320728277687493790e+00 4.634625302881386411e+00 -6.251471833247378429e-01 -8.511039965746428626e-01 7.473312378969079184e-01 -3.322402031859719163e-01 2.914842890923775354e+00 1.567470782285452335e+00 7.933594776329997433e-01 3.098955849868142653e+00 3.601082101534598401e+00 7.598843941885693454e-01 -3.991903700748327122e-01 2.216050524021290880e+00 1.688817959771512500e+00 6.552747584247244905e-01 -2.328192053560133701e+00 8.059126339246611703e-01 6.845654564386010055e-01 -1.104677753666206547e-01 -3.824528283526175132e-01 -1.382520946254975236e+00 3.874740908692813623e-01 3.471366153187430470e+00 -1.135642205852301245e+00 1.154890378832844483e-01 1.136479082938411267e+00 -3.698996720609561417e-01 1.531485067582686321e-01 1.123925926646749840e+00 9.875149616106924932e-02 -1.273726925060576498e+00 -6.000408707414149889e-01 -1.564960151027124380e-01 5.966933623969712386e-01 -1.231883070755038556e+00 7.431468524663542574e-01 -1.441102342282728488e+00 1.333145198174439772e+00
5.230843293185334364e-01 -2.627364211188943158e-02 4.991992001259064060e-01 2.505550052306581232e+00 7.778590407065557599e-01 3.877352638936466533e-01 7.818398955719935151e-01 1.426738383772924834e+00 5.668737328383497420e-01 -8.598646509345714284e-02 -6.950572595054477221e-01 2.167177388744364386e+00 1.112250849403334962e+00 4.434672320097765574e-01 5.589120231074741207e-01 5.708545877037876082e-01 2.290583889572937348e+00 2.808095022079857728e+00 -1.433107751557588863e-02 1.032633752094577861e+00 1.418776674042049102e+00 3.974485497653146737e+00 3.003156910486312281e+00 1.406834109445735503e+00 1.629761981910254898e+00 1.156040252923151046e+00 2.183100808206115850e+00 1.454604367830989897e+00 3.584361720840238075e+00 4.866196987511224314e+00 6.924298952942591789e+00 6.068415156873454563e+00 4.101872853347158454e+00 2.748382199098290180e+00 4.101872853347158454e+00 2.509530907172019099e+00 5.423516668672522911e+00 2.051732597646666711e+00 3.094716572391382314e+00 1.311293592675227382e+00 3.659997963283557088e+00 2.234851921456808110e+00 7.460122017830529417e-01 9.490357999203831163e-01 1.868613273836525757e+00 3.297740170528713044e+00 4.376551839062368998e+00 2.087560291435607507e+00 3.568438301378486610e+00 4.197413370117666354e+00 4.022255756038401131e+00 1.327217012136978624e+00 7.659164761102421615e-01 -3.885314348667335271e-01 1.992019774665099163e+00 4.456168936371126321e+00 3.667959673014432376e+00 3.516687188127794794e+00 2.676726811520409033e+00 9.569975096512588486e-01 6.226057009544796461e-01 1.526259755408871044e+00 1.128174268865086205e+00 -8.941000027773401415e-01 9.713285871668383975e-02 -7.388466630252640277e-01 -2.133738207874682491e-01 -4.243591286556741560e-01 8.176675893609341994e-01 -4.920336613681174920e-01 -4.920336613681174920e-01 -2.133738207874682491e-01 8.216484442263719545e-01 1.860651564105650024e+00 -1.976892526176434517e+00
8.660021184288800855e-01 -2.203688387817583472e+00 1.034460743771673741e+00 -1.542332303138467253e+00 2.500674705088582250e+00 -8.809762184593511458e-01 -1.598485178252731842e+00 -1.642159636674937584e+00 1.484931586354993893e-01 -3.943179674690581726e-01 1.795644161987260290e+00 1.471205327993731604e+00 8.660021184288800855e-01 4.434829292357695074e+00 -5.690158011578813069e-01 -1.866771137131995939e+00 -9.932819686878803234e-01 -6.126902595800870488e-01 -1.592245969906702419e+00 3.918222841306459037e-01 3.606262424004988976e-01 1.440009286263584487e+00 2.612980455317111428e+00 2.538109955164758347e+00 -5.128629260436167181e-01 8.610107517520539100e-02 9.034373685050564040e-01 2.188714287787112411e+00 2.332216079745788484e+00 2.001538037406230153e+00 2.138800621018877024e+00 2.962376122694757807e+00 1.036831642943165299e+01 5.339514502531957696e+00 4.085433624980049139e+00 1.508640578069907923e+00 6.893077380693277689e+00 3.654928249104020477e+00 2.107604579288730129e+00 5.727593261654984058e-01 1.951624370637995209e+00 -7.811488849228808151e-01 -9.620859269577333173e-01 1.859284087116757633e-01 6.039553678956454119e-01 3.012289789462992751e+00 3.342967831802550638e+00 1.053178368809762011e+00 2.818874330736081291e+00 1.321464327689025886e+00 1.801883370333289713e+00 2.014016454098289000e+00 -1.224132677490967991e+00 -2.203688387817583472e+00 1.446248494609613910e+00 1.808122578679318915e+00 2.296028671338815330e-01 6.538690346638805773e-01 4.029280749865784550e+00 1.683338411758730890e+00 2.276063204631523451e+00 -3.943179674690581726e-01 -8.497801767292041397e-01 5.415632844353513997e-01 2.438282621628288460e+00 -1.186697427414791672e+00 2.781439080659905194e+00 1.652142370028583995e+00 1.315225119342996685e+00 -1.996546670729435619e-02 -1.242850302529056261e+00 1.951624370637995209e+00 -1.010751752056765207e-01 1.758208911911083749e+00 -2.365907804814347593e+00
1.180668954784795721e+00 5.481677290072263231e-01 7.544181287173032935e-01 1.735253362894113582e+00 -4.647509006800404907e-01 5.756677823019032969e-01 3.941674305570318226e-02 1.492336225457800758e+00 1.235669061374149447e+00 -1.106418810889168824e+00 -1.485002877912558195e-01 6.765013110490519788e-01 -7.516681233878401425e-02 -1.051418704299814877e+00 -2.458504764544117371e+00 -1.835170223198107298e+00 1.487752883242021262e+00 -5.225010125988657078e-02 -9.322518066895482125e-01 -6.068345093692045777e-01 3.923340936707237492e-01 1.469419514378903502e+00 2.519004881792406003e+00 1.377752670063313589e+00 1.799420153915026521e+00 -1.133918864183845576e+00 3.568590249205908727e+00 4.746509198661237328e+00 3.582340275853247213e+00 5.823594619369416137e+00 6.075678441237288396e+00 6.689846298151739923e+00 7.689014901191668194e+00 5.126926602570934577e+00 4.265258266004390286e+00 2.056087317998677388e+00 5.241510157965421968e+00 5.003176362744888195e+00 1.767336758404570052e+00 3.050672578822826608e+00 1.661919887441641874e+00 2.541921592871303481e+00 6.208595365494893770e+00 3.146922765354195572e+00 2.716088597070924315e+00 6.398345733228160137e-01 1.588586411989170166e+00 4.554008825598498511e+00 2.500671512929288021e+00 2.917755654565221679e+00 6.260845466754776378e-01 -3.593340297171122577e-01 3.556673559444878396e-01 1.941503762604190442e+00 3.770257306700206090e+00 5.527510712230058187e-01 1.474002856594682775e+00 1.356669295870724101e-01 3.373339870813698571e-01 2.596921699460657429e+00 4.106674625338416762e-01 1.047752030527190570e+00 -2.343921209149630425e+00 4.244174891811801631e-01 -4.647509006800404907e-01 1.405252723357990563e+00 7.315014176384058153e-01 -1.760003410859327377e-01 -3.022255857084994890e+00 5.619177556545646990e-01 1.860836939606467788e-01 4.656675691231955128e-01 -1.331002579462363666e+00 -1.668336566543737742e-01 8.460849730328929841e-01
-5.754572431583310915e-02 -5.120735468104509192e-01 7.389204600554696301e-01 -3.744642060551996443e-01 -2.038286235186874240e+00 -1.717197773424620877e+00 1.894004926395002952e+00 -3.452743458949948385e-01 1.080858821932154656e+00 -1.717197773424620877e+00 -1.354409511433503965e+00 -1.379429391570822672e+00 -1.743051649566523531e-01 3.177524777439430514e-01 8.181500804903112378e-01 1.660486045113364506e+00 -7.872922283209533578e-01 1.881494986326343710e+00 -7.505964041196282015e-03 -1.826451250024251627e-01 1.009969161543085914e+00 1.118388642138132383e+00 5.804612191857864145e-01 8.640198607420616073e-01 2.911480051979285388e+00 2.265133148431892618e+00 2.940669912139489917e+00 3.599526755755541707e+00 4.696231501774664530e+00 4.116604278593454680e+00 5.038169863651349445e+00 5.259178804864329315e+00 6.556042591982000900e+00 6.572722512073545076e+00 4.808820962392598375e+00 2.356872708935393579e+00 4.796311022323938467e+00 3.424387594794312317e+00 2.640431350491668994e+00 2.961519812253921913e+00 3.511123179270342343e-01 1.281017863030702086e+00 1.768905525708410975e+00 3.761321980643526630e-01 3.899765317403362186e+00 3.028239492620104389e+00 5.296708625070307264e+00 5.405128105665353289e+00 3.657906476075951208e+00 2.915650032002171432e+00 3.249248433833083816e+00 2.632091390445896018e+00 2.865610271727534908e+00 9.682693613142216993e-01 3.928121181558982822e-01 3.219224577668294840e-01 -6.747027677030206227e-01 3.249248433833083816e+00 -2.201749452084027781e-01 2.468628173548742533e-01 2.468628173548742533e-01 -2.201749452084027781e-01 2.711321010880737958e+00 -2.146705715781920265e+00 5.512713590255815532e-01 -1.850637134156985830e+00 -1.462828992028550434e+00 -3.077445256890172232e-01 4.053220582245575243e-01 -8.873717488702270728e-01 -9.332415291219774423e-01 -1.242654046820155234e-01 2.677127174693061940e-01 -5.079035667875644311e-01 1.297697783122247372e+00
1.741382557920512442e+00 1.156422008748247077e+00 3.190284841254892090e+00 2.479332789183985586e+00 5.152152529248027690e+00 4.994663150624724657e-01 5.714614595759820448e-01 2.150854942341097864e+00 8.414432515016428971e-01 -1.619890751553965114e+00 8.459429480337372631e-01 1.750381950984700952e+00 6.704547832820577646e-01 1.898871936543814476e+00 3.644754190996420951e-01 9.404365752077185059e-01 2.420836734266758494e+00 -8.099453757769824180e-02 1.880873150415437012e+00 2.686318829660325314e+00 2.569326719825872463e+00 -3.284778468428873333e-01 1.124924133023586792e-01 3.635754797932232218e+00 2.434335823863041703e+00 2.353341286285343781e+00 3.572759046482911760e+00 3.433268453987986746e+00 4.504196228626440757e+00 5.134153743119649782e+00 6.889035390636444767e+00 4.981164061028442447e+00 6.992528410874615297e+00 3.383771792134949052e+00 5.548125824072329237e+00 4.967664971432158794e+00 3.559259956886628551e+00 1.867374060819154025e+00 5.498629162219292432e+00 4.661685607249743235e+00 1.930369812268474927e+00 8.999393064188693225e-02 1.079927167702643187e+00 2.609823988614721202e-01 2.807810636026872864e+00 3.392771185199137562e+00 3.757246604298779769e+00 5.336640087063895699e+00 2.974299407714363408e+00 2.479332789183985586e+00 2.564827023293778097e-01 2.569326719825872463e+00 3.127289089805571187e+00 1.111425043427303638e+00 2.452334609991418723e+00 2.479332789183985586e+00 2.438835520395135958e+00 8.954396098867750675e-01 2.762813670705928981e+00 3.172286055126514626e+00 3.811242962683912161e+00 9.179380925472467867e-01 6.434566040894915684e-01 -6.749544798141519919e-02 3.149787572466042906e+00 -4.184717774847742655e-01 -4.004729913563969124e-01 1.421904104141813674e+00 1.696385592599568781e+00 1.646888930746531088e+00 5.174651011908498743e-01 3.091291517548816259e+00 -2.294845231368117133e+00 -2.609823988614721202e-01 -1.052928988510077213e+00
1.534579241896314894e+00 1.525498891352549569e+00 9.080350543765176585e-01 1.198606271777003407e+00 1.362052581564776321e-01 -7.627494456762747843e-01 3.150881638686516162e+00 1.688945201140322983e+00 3.859148981100200437e+00 1.552739942983845323e+00 4.630978777320240436e-01 4.957871396895786376e+00 1.779748706577974682e+00 2.469855347904128084e+00 2.115721676697286391e+00 2.506176750079188942e+00 3.995354239256678208e-01 5.575335233871818730e+00 6.719459402386230629e+00 3.432372505543237029e+00 5.720620842572061715e-01 -3.813747228381373922e-01 2.079400274522225534e+00 9.534368070953436192e-01 2.769506915848379158e+00 2.270087635941294035e+00 7.173476929574490235e+00 6.447048886073275531e-01 1.107802766339351486e+00 3.132720937598985955e+00 8.662654418751978724e+00 7.718297962200400875e+00 1.239467849223946772e+01 4.767184035476717874e+00 5.393728222996514887e+00 6.465209587160805960e+00 5.366487171365219133e+00 6.029352761060077448e+00 9.307359307359305944e+00 3.859148981100200437e+00 4.512934220251292317e+00 3.959032837081617018e+00 2.106641326153521288e+00 2.478935698447893188e+00 4.685460880582831500e+00 2.596980255516840863e+00 3.804666877837608929e+00 4.222363002850807234e+00 6.447048886073275531e-01 2.842149720198499985e+00 1.843311160384330849e+00 2.015837820715869366e+00 2.851230070742265532e+00 2.615140956604371070e+00 4.531094921338823411e+00 3.686622320768661698e+00 4.113398796325625106e+00 5.430049625171576189e+00 2.733185513673318301e+00 6.120156266497729369e+00 2.651462358779431927e+00 1.262168725583359574e+00 -7.627494456762747843e-01 -1.816070108753035317e+00 1.607222046246436387e+00 1.098722415795586382e+00 -2.052159222890930224e+00 -2.079400274522225534e+00 -4.176961250131981385e-01 -2.342730440291415750e+00 2.542498152254249466e-01 -2.878471122373560842e+00 3.859148981100200437e+00 4.086157744694329241e-01 -1.643543448421497022e+00
9.876518115757907390e-01 3.539814014939776654e-01 4.986330606229990359e+00 -5.783152937988047526e-01 -3.921472974575266335e+00 7.837119094804946284e-01 2.240425495875467465e+00 4.413842166776760223e-01 -4.836289106831315743e-01 -2.945474871690635155e+00 -2.501177227840168271e+00 -2.938191303758660222e+00 6.161898470450727361e-01 2.072903433440045351e+00 -1.758253298778732487e+00 1.937429069905307055e-01 1.388248047834408139e+00 1.264427392990835397e+00 1.893727662313398133e-02 -1.328522790792215469e+00 8.055626132764190928e-01 -1.048833782204386805e-01 4.440063011331875309e+00 -4.617782068872069434e-01 4.778020563375503516e-01 1.249860257126885754e+00 -7.574910649253922823e-02 -7.312702203702767800e-01 5.081016989345663148e+00 2.713857411453833191e+00 2.976065857004928539e+00 2.844961634229380643e+00 5.481613225604280437e+00 5.641851720107727175e+00 7.877907075224010569e+00 3.988481799549433937e+00 2.182156952419668006e+00 3.405796364991445113e+00 3.354811389467621030e+00 -7.749716279621260417e-01 -4.544946389552321220e-01 3.420363500855394978e+00 2.976065857004928539e+00 3.070752240120601328e+00 5.000897742093940224e+00 4.425495875467926332e+00 -4.763453427511566973e-01 3.813676169182037334e+00 6.996595355455052179e+00 8.419804529362935330e-01 2.072903433440045351e+00 8.274133170723437791e-01 1.126039602283313235e+00 2.065619865508070419e+00 7.691447736165448745e-01 1.366397344038483563e+00 2.007351322052271847e+00 9.949353795077656715e-01 2.320544743127190834e+00 -1.510611989091587004e+00 -4.180767992953577927e-01 1.191591713671086961e+00 6.963090942967962160e-01 4.301675220624353813e+00 -7.385537883022518235e-01 6.526076867049470653e-01 1.264427392990835397e+00 3.685485373579273638e-01 -1.153717160424818866e+00 -3.015397123837599835e-01 -3.149414773785931487e+00 -2.166133102969324487e+00 6.598912546369218868e-01 3.631586970882665799e+00 1.024069651235665068e+00
-1.444347721678573171e+00 1.382391787236597169e+00 1.208140721618538915e+00 1.162964519421264553e+00 -4.762862460226928163e-01 2.710572131836494134e-02 -2.121990754637689491e+00 2.013567869364233931e-01 -1.566968841928317868e+00 2.917091913309721729e-01 8.015549018430692119e-01 -6.892597706669864044e-01 1.162964519421264553e+00 7.692861859878731279e-01 3.873536651257729169e+00 5.821276340277363737e-01 2.576334273878849501e+00 -1.728312421204297955e+00 2.440805667287026193e+00 2.529867323047370054e-01 2.072942306537791879e+00 1.827700066038302262e+00 2.078105301074625877e-01 2.156840967761301187e+00 1.705078945788557343e+00 9.758059674611276879e-01 1.246863180644774083e+00 6.422765203818213919e+00 1.576004082367773451e+00 3.344329711232514768e+00 3.867082908086690196e+00 6.183976706489763053e+00 7.616707690460466473e+00 9.062346160773246950e+00 9.307588401272736789e+00 4.402743591282943569e+00 5.293360148886353755e+00 4.105871405415140174e+00 1.221048207960617304e+00 -2.762202077204775064e-01 -1.134568049468691386e+00 2.266554601668967717e+00 3.628294410758239774e+00 2.479528126313261360e+00 3.686378099297592303e+00 2.789307798523143589e+00 4.738338236176982576e+00 4.293029957375277483e+00 2.189109683616497382e+00 2.221378399471693577e+00 9.241760220928140201e-01 -7.150747433511431828e-01 1.298493126013087640e+00 4.583448400072041018e+00 4.873866842768805441e+00 3.912259110283964780e+00 9.693522242900883823e-01 2.460166896800143999e+00 1.743801404814792733e+00 2.905475175601848647e+00 9.435372516059316039e-01 2.013567869364233931e-01 1.143603289908146747e+00 -2.050999579756258129e+00 -2.489854115386923805e+00 -7.989734045746529345e-01 1.303656120549921693e-01 2.331092033379360107e+00 -1.160383022152848165e+00 9.370835084348924093e-01 8.338236176982651848e-01 7.563786996457946277e-01 -7.537972023773784613e-01 -4.827399891937320109e-01 -3.536651257729479525e-01
-1.537243472981178360e+00 -4.189823922282938540e+00 -1.777437765634487299e+00 -4.085391621129326190e+00 -1.276162720097146597e+00 -2.163837279902853794e+00 -2.341372191863995589e+00 2.903217972070425978e-01 -2.905306618093503435e+00 -2.122064359441409032e+00 -9.628658166363088799e-01 -2.832204007285974878e+00 -5.296806314511232294e+00 5.699914996964176694e+00 -1.944529447480267459e+00 -2.320485731633272763e+00 -1.088184578020644055e+00 2.848913175470551895e+00 -4.440461445051608891e+00 -4.409131754705525985e+00 -1.954972677595628650e+00 -9.210928961748637844e-01 3.569496053430478710e+00 1.545598057073462039e-01 3.112082574377650901e-01 3.935009107468122824e+00 2.013454766241650873e+00 2.775810564663022895e+00 2.535616272009713956e+00 2.044784456587734667e+00 1.879781420764979963e-02 -1.169641772920465977e-01 4.436284153005463970e+00 1.658384942319367950e+00 3.256199149969640771e+00 4.488500303582269702e+00 2.619162112932604369e+00 -5.346933819064971782e-01 -3.049423193685493194e-01 1.606168791742561552e+00 -1.587370977534916516e-01 2.316308439587127399e+00 -4.407043108682457411e-01 -1.276162720097146597e+00 -4.064505160898604252e+00 1.209326047358833645e+00 2.381056466302362840e-01 -6.077959927140259566e-01 -7.331147540983611322e-01 1.752374013357619109e+00 1.741930783242257919e+00 -4.407043108682457411e-01 5.200728597449904012e-01 2.485488767455975856e-01 3.078664238008499865e+00 -2.631693989071042794e-01 3.611268973891923917e+00 5.012750455373358310e-02 -3.584116575591985487e+00 7.289374620522156567e-01 3.454620522161504947e+00 -1.850540376442016077e+00 -1.129957498482089040e+00 -9.837522768670313722e-01 -3.584116575591985487e+00 -1.255276259866424216e+00 -1.495470552519733154e+00 -5.138069216757745750e-01 -8.166605950212511011e-01 -1.691803278688529255e-01 -1.119514268366727849e+00 1.637498482088645346e+00 3.036891317547054658e+00 -2.205610200364299001e+00 -1.349265330904675597e+00
2.080408536115604168e+00 1.077117795313720539e+00 -5.650609172252124557e-01 1.550368144748571542e+00 2.813946577739623311e+00 1.010862746392841460e+00 -1.729256776834946052e+00 1.211520894553214239e-01 2.018885990689073928e+00 -9.531262037617903582e-01 -2.385181761151653201e-01 3.530447606783984060e-01 7.505750542036732087e-01 -2.216704636752842461e+00 -1.769956306886346920e-01 4.382298235766716177e-01 1.015595249887189633e+00 -1.270203937883140455e+00 -1.748186790812340075e+00 -1.913824413114537659e+00 6.275299633506119523e-01 2.369091249270863564e+00 2.047281011655164740e+00 1.346870494491585468e+00 1.247487921110266962e+00 6.372789205489702624e+00 2.619913934471334915e+00 3.604274661295824522e+00 2.369091249270863564e+00 7.505750542036732087e-01 3.064769262940094663e+00 3.888224870956735302e+00 3.627937178767567161e+00 7.806737764277301039e+00 5.260650884317803033e+00 2.875469123166153995e+00 1.542796139157610047e-01 1.427323053895510174e+00 3.911887388428477941e+00 3.689459724194097845e+00 1.786993319465997043e+00 1.569298158725965564e+00 -1.809709336238870536e+00 2.899131640637896634e+00 2.536621872970796776e-01 3.580612143824082327e+00 4.389870241357677116e+00 3.665797206722355650e+00 4.631227919569451679e+00 1.678145739095981304e+00 2.501601347112622165e+00 2.283906186372590685e+00 2.231848647934756791e+00 3.909047886331865063e-01 5.518099074410358629e-01 2.459008815663485503e+00 2.158021593422916329e-01 6.748549982940970082e-01 2.009420983700376695e+00 1.072385291819371922e+00 -1.663001727914066752e+00 -1.677199238397112158e+00 -1.326993979815322744e+00 -4.656783438438937828e-01 -5.650609172252124557e-01 4.069953005139675256e-02 -9.531262037617903582e-01 -9.010686653239566857e-01 5.234148864749448293e-01 7.855955800618483198e-02 -6.739084975952281953e-01 9.304101869889166432e-01 -9.105336723126536969e-01 -4.230858123947572325e-01 1.077117795313720539e+00
7.681605029458749012e-01 -1.532627926550663711e-01 3.268375216861054144e-01 2.585155538760155677e-02 1.403370149612656048e-01 1.407063228953741918e+00 3.693079341085936385e-02 3.342236803682772650e-01 8.955717402133397398e-01 -4.985657110466014397e-02 -2.751344109109022940e-01 9.417352319769138891e-01 8.290963120737927516e-01 5.631945995156053542e-01 4.727141556589998794e-01 7.903189789923904529e-01 4.542487589535701975e-01 9.638937080234295518e-01 1.384904752907226422e-01 2.437432365116718458e-01 5.391895837985467566e-01 4.653279969768280289e-01 1.403370149612656048e-01 7.183039318412147711e-01 1.093151484961437214e+00 6.241304086435233156e-01 -2.197382207946132204e-01 3.914664101551093012e-01 5.077984093993163084e-01 9.232698352714842072e-01 9.472748509885428048e-01 -7.570812649226170421e-02 1.516009069515777075e+00 1.215023103217273137e+00 3.545356167442499373e-01 1.872391225930569947e+00 1.192864627170757696e+00 2.101362145077898091e+00 1.370132435542882554e+00 2.223233763333734014e+00 1.504929831492519243e+00 2.452204682481061937e+00 2.058891732655409701e+00 2.077357129360839494e+00 2.075510589690296559e+00 2.644244808217530718e+00 2.016421320232921310e+00 2.583308999089612978e+00 2.108748303760069831e+00 9.343490732947420385e-01 1.089458405620351344e+00 1.783757321744507518e+00 -6.278234879846092409e-02 7.644674236047889204e-01 1.209483484205644332e+00 8.087843756978201348e-01 8.549478674613943951e-01 3.914664101551093012e-01 1.067299929573835682e+00 1.117156500678495812e+00 -3.157582836628475831e-01 7.644674236047889204e-01 -2.437432365116718458e-01 3.526890770737069469e-01 9.602006286823436265e-02 1.283345071027363060e+00 3.766940927907655445e-01 -2.141986017829843325e-01 -1.384904752907226422e-01 4.413229812597694868e-01 -1.347973959496366891e-01 -3.139117439923046204e-02 7.921655186629333878e-01 -1.218716182558359229e-01 -5.041053300582303276e-01
-9.677194113223762661e-01 6.293640562896107848e-02 3.314265764314103246e-01 1.082044258244709178e+00 4.613411752067889671e-01 1.033542808035233240e-01 2.015119776560316545e-01 6.980744440863678735e-01 3.862794070254590983e-01 3.141046299280264575e-01 1.235632183908044468e-01 -6.328284455902890571e-01 5.537248898915025919e-01 1.379981738102909750e-01 -8.955446342249435698e-01 -7.136641959394134371e-01 -9.532844559028896825e-01 -2.286496938446665461e-01 3.631834783542806089e-01 1.604589644430121087e+00 1.062412718874206352e-01 -3.008244709420991869e-01 3.025566655924372683e-01 1.523753894080996707e+00 6.980744440863678735e-01 8.083575034912318658e-03 4.093753356966374768e-01 6.663175421634974782e-01 1.110914169083682124e+00 2.390428617466965888e-01 1.009869481147276593e+00 -1.622488989150285832e-01 8.568589537007195167e-01 1.287020625201417579e+00 -7.136641959394134371e-01 1.393839295305617787e+00 6.749785154151893840e-01 -1.152486840691803627e+00 1.619024599849607560e+00 7.211703727575462519e-01 1.093592222580298312e+00 1.945254592330002863e+00 1.858644859813083805e+00 1.411161241809001821e+00 4.295842732839186273e-01 2.684324309807712527e+00 1.061835320657428028e+00 5.970297561499622319e-01 1.004672897196260267e-01 1.128236115587066157e+00 3.362767214523578740e+00 1.414048232892898938e+00 8.712939091202061004e-01 -1.391529702438501492e-01 6.582339671285838967e-02 -6.703593296809540192e-01 7.529272746804165362e-01 8.741809002041033283e-01 7.673622300999030088e-01 6.749785154151893840e-01 4.093753356966374768e-01 6.461086045762164387e-01 7.356053281770327246e-01 -1.138051885272317154e+00 4.555671930389943447e-01 7.384923192609300635e-01 2.390428617466965888e-01 -1.380559136319690516e+00 5.046460414652484960e-01 7.529272746804165362e-01 8.712939091202061004e-01 5.768208185626810813e-01 -3.643382747878398109e-01 -9.007412181759599790e-02 -9.937023310774518725e-01
1.043155201259718279e+00 -4.655053636453120730e-02 -3.604140012465966159e-01 -1.488206541350918510e-01 -1.552389856641406718e+00 -1.100285404979826354e-01 -1.146835941344355847e+00 -1.206787389692615564e+00 -1.132729718203588920e+00 -1.347144309943248686e-01 -7.483351376176886616e-01 -1.093937604566479704e+00 -6.037463504248270496e-01 -1.132729718203588920e+00 -1.249106059114916567e+00 -1.393694846307778290e+00 -1.033986156218219987e+00 4.718531640586554610e-01 -6.037463504248270496e-01 -4.662106748023489566e-01 -8.329724764622905564e-01 -6.107994619952105131e-01 -9.951940425811107716e-01 -1.086884492996096130e+00 1.036102089689334926e+00 -1.182101499196273275e+00 -2.046107666568251382e+00 -1.157415608699931209e+00 8.668274120001310257e-01 -1.108043827707246631e+00 -1.534757077715447782e+00 -1.044565823573795127e+00 7.821900731555290198e-01 -3.392546665354461144e-01 -1.665239641767542578e+00 -1.417675425647083598e-01 -1.981924351277762897e-01 -7.060164681953876586e-01 5.635436144736407638e-01 -1.382409867795166003e-01 9.098513925794689261e-02 1.258275104156414637e+00 2.347980841780664019e+00 2.821244628153236119e-03 -1.051618935144178701e+00 -3.921530033133222570e-01 2.045402355411196638e-02 4.859593871994224434e-01 2.295082505002788320e+00 -1.481153429780549327e-02 -4.168388938096644902e-01 7.010792900961189122e-01 -4.803168979431159946e-01 -1.735065446314340565e-01 -1.231473280188957853e+00 -1.111570383492438419e+00 -1.287898172752025783e+00 -2.722501066168029338e-01 -6.072729062100187258e-01 2.320473706656167312e-01 -4.944231210838829771e-01 -8.929239248105501625e-01 -7.589148049732639123e-01 -1.675819309123117717e+00 -1.182101499196273275e+00 -1.838040875241938155e+00 3.343174884361773680e-01 -5.614276810025261577e-01 -1.319637174818751424e+00 -8.400255880326741309e-01 -5.473214578617591197e-01 -1.981924351277762897e-01 3.166847095102185983e-01 -2.186464586818898451e-02 4.506938293475049595e-01
-5.999277396403658313e-01 1.065210342495576112e+00 1.033341671067137035e+00 -7.011107714256607781e-02 9.935058317815882445e-01 -1.237301168209147484e+00 4.796235049980081544e-01 -1.218976682137795919e-01 -9.066637021390919760e-01 5.871802710689900673e-01 1.415765728208406182e+00 1.011830317852940031e-01 9.218013210676003766e-01 1.180734276423667906e+00 6.469340299973133090e-01 1.136914853209564091e+00 1.097079013924015412e+00 8.500968103536123976e-01 1.754370362135571515e+00 1.240488035351991147e+00 1.370352871422879648e-01 2.503284140703889715e+00 -4.246500467839509074e-01 2.326413014276052238e-01 3.003622282130382626e-01 -2.414051860704261310e-01 9.321586392818421996e-02 9.616371603531492784e-01 7.983102192823989807e-01 5.792131032118802425e-01 -5.019315749979164076e-02 2.861806694273829610e+00 1.928054621420563497e-01 -1.776678432135479768e-01 1.308208962137424436e+00 1.264389538923320622e+00 1.710550938921467701e+00 1.618928508564705160e+00 6.469340299973133090e-01 1.563158333564937053e+00 2.324022863918920212e+00 2.087397978562758882e-01 1.236504451423436457e+00 2.861806694273829610e+00 2.989281379987585918e+00 1.439667231779735435e+00 3.346210499986094350e-02 2.284187024633371532e+00 2.694496169274524178e+00 -2.390150357133021680e-03 5.353936799977765393e-01 1.459585151422509997e+00 -3.529455360699629840e-01 1.276340290708985359e+00 2.244351185347822408e+00 8.182281389251734316e-01 9.377356567818199151e-01 5.752295192833253301e-01 1.766321113921236030e+00 -1.258812521423344488e-01 4.142927285697071277e-02 4.119025782125750323e-01 7.066877889256365508e-01 2.206905496419405421e-01 2.007726299991661467e-01 9.895222478530335541e-01 1.037325254995692170e+00 1.081144678209795762e+00 3.760503228555810984e-01 3.481652353556968782e-01 -4.445679664267253028e-01 3.800339067841359553e-01 -4.963545574979388308e-01 4.557220014266787911e-01 1.051666157138488877e-01
-5.461564693695029060e-01 1.593648056518910949e-01 -6.474195229608110946e-02 -6.125584717244575428e-01 3.309033117355241194e-01 -3.109827110290382390e-01 -5.644170200171177293e-02 3.004690606561699062e-01 3.364368119317703854e-01 8.150845789070690905e-01 -3.552507125990080339e-01 -6.640200235495725099e-03 1.759653062406297819e-01 7.265485757671293898e-01 4.913748174266647228e-01 6.131118217440818530e-01 8.206180791033153010e-01 1.847082365506990342e+00 8.427520798883001429e-01 2.036328072218609175e-01 8.178513290051921958e-01 4.720075667398029862e-01 1.044724837051287603e+00 8.538190802807926749e-01 -8.964270317918912601e-02 5.107420681135265150e-01 2.672680594786925323e-01 2.230000579087227097e-01 3.917718138942326567e-01 1.254997844508644045e+00 1.603608356872156415e+00 9.257545828319936332e-01 1.102826589111872924e+00 -3.331167118140231365e-01 1.487404852750985551e+00 1.188595842153689519e+00 1.775146862955789606e+00 3.668710630111246540e-01 9.755560845982096385e-01 1.047491587149410597e+00 3.585708127167552828e-01 1.587007856283417784e+00 8.980870818507624698e-01 2.845879150929434775e+00 3.219390414176054982e+00 1.404402349807292172e+00 2.892913902597527454e+00 1.797280863740774448e+00 1.455310551612755410e-01 8.842533313601468326e-01 3.668710630111246540e-01 1.196896092448058724e+00 -1.145434540622971703e-01 1.390568599316676757e+00 4.581738162491873489e-01 -6.678934736869198696e-01 8.731863309676544116e-01 5.328760688985113569e-01 5.976180211945900794e-02 4.941415675247878281e-01 9.534220838132247966e-01 1.953325569274915741e-01 1.372308048669061697e-01 9.672558343038403228e-01 -4.161192147577165712e-01 3.309033117355241194e-01 4.664740665435567202e-01 2.340670583012151584e-01 7.791168276314686114e-01 8.814865812620237273e-01 -3.386502120102694025e-01 5.190423184078959418e-01 -6.474195229608110946e-02 -6.474195229608110946e-02 -5.090820180546554163e-02
-1.382924490414798591e+00 7.986001262181273708e-01 2.981534451811717612e-01 -1.494291498307532273e-01 9.078525706698570286e-01 8.056486710214647573e-01 8.162214882264708926e-01 6.047651441263488525e-01 7.527845849964343028e-01 2.382408143528038924e-01 1.725483767856995643e+00 1.161600183590003388e+00 -5.829146552360034983e-01 5.730466925113305576e-01 1.225037086820040200e+00 -6.111088344493531554e-01 -1.388563326257471475e-01 -4.137495799559058329e-01 1.126357459573316566e+00 6.682020473563854424e-01 7.260001147437492031e-02 1.059396283941611339e+00 1.853767283277733546e-01 -1.881961462491089643e-01 1.078427354910619362e-01 1.122833187171647928e+00 4.074058896329015300e-01 1.055872011539942701e+00 1.291998262451745649e+00 1.440017703321830878e+00 4.109301620345702233e-01 1.697289588643646097e+00 1.108736097564972933e+00 1.584512871790247690e+00 1.616231323405265874e+00 7.774544918081152112e-01 -3.467884043242005498e-01 3.580660760095397133e-01 1.390677889698469061e+00 4.849398824696129484e-01 1.884076025932087450e+00 1.760726491873682908e+00 9.289982050798692992e-01 1.425920613715156104e+00 2.166017818065583356e+00 3.265590807386218319e+00 9.536681118915502076e-01 3.192990795911840318e-01 5.836195097163365819e-01 1.210939997213365427e+00 1.584512871790247690e+00 5.413282408963122627e-01 1.077017645949954749e+00 -2.375359598724707810e-01 -3.644097663325440162e-01 9.254739326782006614e-01 9.113768430715257773e-01 2.046192556408847452e+00 9.184253878748631639e-01 1.714910950651989729e+00 5.448525132979809005e-01 -1.670505118390967492e-01 8.232700330298082791e-01 1.179221545598347243e+00 1.528124513363548598e+00 1.045299194334936344e+00 2.347165419511351714e-01 8.690855742515014581e-01 8.444156674398204387e-01 -9.304079140405402404e-02 7.316389505864220322e-01 -5.406233864159790681e-01 7.260001147437492031e-02 -1.071378810107288387e-01 -1.564776946340906416e-01
-5.091708120975371177e-01 -1.497767062390006121e+00 7.593818984547462403e-01 -1.200313323363953355e+00 -1.055960773542486741e+00 -1.160944446139916986e+00 -7.191381572923978283e-01 -6.972665588345997589e-01 -5.266680908637755287e-01 -4.479303364157026790e-01 -1.679738761558884630e-01 5.494145532598855297e-01 -9.684743797112947972e-01 -1.635995564643288602e-01 3.263242489903461219e-01 -1.286049989318520659e-01 3.963133640552996551e-01 1.732230597857601639e-01 -3.674428540910051888e-02 3.481958474481440802e-01 -6.316517634612057730e-01 -1.012217576626890603e+00 -2.160913927630440379e-01 -3.560696228929511320e-01 -1.069083732617165383e+00 9.256060467340109232e-01 1.866084780419324574e+00 -1.242306792402924770e-01 3.613188065228228885e-01 -2.362132633442172794e-02 6.281523077079582684e-01 -8.416191086560664836e-01 -1.723481958474480380e-01 -2.215155491805779864e+00 -1.139072847682119027e+00 -3.604439425845107348e-01 1.039338358714560595e+00 7.418846196885078292e-01 2.887050996429344277e-02 -5.004221727144179122e-01 4.225592822046572161e-01 -5.004221727144179122e-01 4.400565609708956272e-01 1.966694133325195271e+00 1.170567949461348567e+00 2.563351339253925332e-01 4.531795200455744355e-01 -8.416191086560664836e-01 -4.872992136397390484e-01 1.294798628701641918e-01 7.550075787631865820e-01 6.194036683248390629e-01 -2.029684336883652296e-01 2.519608142338329304e-01 7.156387015391502127e-01 -5.572883287046926926e-01 -8.048748232469649100e-02 -3.079521062857955571e-01 3.656931262143824912e-01 -9.728486994028544554e-01 -9.798476109093487429e-02 -7.235124769839573755e-01 -1.257179479354228135e+00 2.257148960844753138e-01 -1.504765973896500519e-01 -1.003468937243771508e+00 -3.167007456689147626e-01 -9.815973387859735499e-01 -7.235124769839573755e-01 -4.741762545650602401e-01 4.706767988118127910e-01 -1.331542914110741327e+00 5.537888729514450770e-01 5.100456760358491604e-01 -2.029684336883652296e-01
4.754973118820042255e-01 1.365974095951939249e-01 1.020157869128663630e-01 -7.071941838535991121e-01 3.112346041409482233e-01 7.435048876700429688e-01 3.095055230068318730e-01 1.729081134116379134e-02 -3.458162268232757922e-03 -2.247805474351292909e-02 2.126769794963146165e-01 2.697366569221551491e-01 2.247805474351292909e-02 7.365885631335774564e-01 -3.752106061032542406e-01 4.495610948702585818e-01 4.582065005408404446e-01 7.556084556088576987e-01 6.397600196230601721e-02 3.267963343479956539e-01 6.172819648795473402e-01 -3.146927664091809795e-01 5.896166667336852907e-01 5.619513685878232412e-01 2.818402248609697680e-01 3.682942815667887282e-01 9.855762464463360684e-02 -8.472497557170256821e-02 5.377442327101938924e-01 5.290988270396119741e-01 -2.074897360939655100e-02 -2.593621701174568528e-02 -2.265096285692456413e-01 1.136006305114461101e+00 5.999911535383835037e-01 -7.953773216935343393e-02 8.576242425217239784e-01 -1.002867057787499849e-01 5.377442327101938924e-01 2.766529814586206615e-01 1.148109873053275720e+00 1.805160704017499729e+00 1.341766960074310067e+00 5.792421799289869666e-01 3.631070381644395662e-01 2.057606549598491041e-01 1.457615396060107482e+00 6.535926686959913079e-01 7.832737537547196371e-01 5.429314761125429989e-01 1.353870528013124908e+00 -4.149794721879309645e-01 1.227647605222629001e-01 2.403422776421766938e-01 1.625336266069396518e-01 1.239751173161443898e+00 2.178642228986637508e-01 2.904856305315516862e-01 -8.334171066440947406e-01 -3.458162268232757852e-01 -3.510034702256249473e-01 3.734815249691378902e-01 5.066207722960990312e-01 5.896166667336852907e-01 6.363018573548274714e-01 -5.100789345643318429e-01 4.097922287855818024e-01 -1.901989247528016944e-02 8.472497557170256821e-02 -5.014335288937499246e-02 -4.582065005408404446e-01 -1.487009775340085993e-01 3.803978495056033887e-02 6.656962366348059268e-01 -9.682854351051722874e-02
4.056851757514010060e-01 -1.748038716250635560e-01 -1.485175751400915900e-01 1.734895568008151534e-01 2.961589403973510781e-01 2.808252674477840771e-01 3.487315333672950102e-01 -1.463270504330105859e-01 4.056851757514010060e-01 4.604482934284259699e-01 -2.602343352012225219e-01 -2.098522669383595385e-01 6.072134488028528843e-01 4.933061640346408927e-01 -8.061130922058064308e-02 7.189302088639837329e-01 1.067223637289862470e+00 -4.118186449312266628e-02 8.367804381049423479e-02 -1.927661742231268419e-02 1.577177789098328439e-02 9.357921548650025567e-01 1.279704533876719230e+00 4.954966887417218691e-01 -3.303311258278144313e-01 3.837799286805909649e-01 3.224452368823230164e-01 3.005399898115130863e-01 -9.020580743759549769e-01 8.810290371879776483e-01 6.159755476311767897e-01 1.099643402954662147e-01 9.533163525216504786e-01 -6.965868568517565029e-02 4.779724910850739472e-01 8.854100866021396010e-01 6.816912888436068574e-01 9.445542536933265731e-01 8.065511971472236752e-01 1.284085583290881294e+00 5.174019358125319101e-01 1.216179317371370194e+00 2.019663779928681235e-01 3.093020886398371028e-01 9.533163525216504786e-01 1.343229750382068044e+00 1.638950585838003127e+00 1.305990830361691168e+00 2.895873662761080936e-01 1.669179826795721688e-01 5.739174732552225489e-02 8.656953642384105363e-01 1.647274579724911647e-01 -1.419460010188485777e-01 7.101681100356597165e-01 2.501579215486500751e-01 7.101681100356597165e-01 -3.040448293428424376e-01 2.129190015282731441e-01 4.188283239938869196e-01 8.481711665817626145e-01 1.099643402954662147e-01 4.275904228222109360e-01 1.077738155883852106e-01 -1.967091186958735416e-01 4.319714722363729442e-01 -8.499235863474263741e-02 -7.623025980641863486e-02 6.795007641365257145e-01 -6.808150789607742004e-01 5.874987264391238195e-01 -2.383290881304125086e-01 -4.354763117677023510e-01 -7.947223637289860809e-01 8.810290371879776483e-01
-3.671386922115784657e-01 -4.813098708871302867e-01 -3.357975843398583633e-03 -6.458506872136609012e-01 4.634006663890045119e-01 -6.715951686797166920e-02 6.044356518117450366e-02 -1.645408163265305868e-01 5.238442315701790086e-01 -1.802113702623906466e-01 5.842877967513535609e-01 -4.701166180758017399e-01 -4.175083298625572037e-01 -1.466316118284048120e-01 -4.723552686380673715e-01 -4.096730528946271876e-01 -3.928831736776343120e-01 -6.156289046230736806e-02 1.119325281132861356e-03 -3.033371511870053827e-01 3.951218242398999991e-01 -7.812890462307371386e-01 -1.152905039566847062e-01 -2.921438983756767804e-01 -1.947625989171178351e-01 -4.958610995418575307e-01 -1.208871303623490073e-01 -3.380362349021240886e-01 -3.917638483965014268e-02 2.216264056643064972e-01 3.246043315285297021e-02 7.566638900458141359e-01 3.335589337775926588e-01 -1.354383590170762097e-01 9.178467305289461642e-02 3.469908371511869205e-02 2.025978758850478789e-01 -5.484693877551019559e-02 -1.197678050812161499e-01 -9.850062473969177501e-02 8.853862973760932009e-01 8.663577675968344716e-01 6.346574344023323544e-01 6.883850478967096231e-01 8.607611411911701982e-01 5.574239900041648710e-01 2.955018742190753667e-01 1.666675343606830229e+00 4.163890045814243601e-01 6.536859641815908617e-01 7.398740108288212047e-01 7.365160349854226185e-01 7.510672636401498625e-01 8.059142024156601414e-01 4.645199916701373555e-01 1.533475635152019567e-01 -1.869273219491878191e-01 1.320803831736776235e-01 3.413942107455226749e-01 -3.055758017492711254e-01 4.454914618908787372e-01 1.220064556434818787e-01 -5.596626405664305998e-02 4.510880882965430660e-01 3.940024989587671000e-01 2.585641399416909181e-01 -2.249843815077051112e-01 -3.805705955851728522e-02 -2.238650562265722191e-02 1.231257809246147361e-01 -3.201270304039983139e-01 3.917638483965014268e-02 5.820491461890878182e-02 -1.567055393586005707e-01 3.794512703040399670e-01
3.230339926263050554e-01 1.326091248139234791e-01 3.574481253634824718e-01 -2.447991975371219819e-01 -4.283412388020681472e-01 -5.896288075636404308e-02 2.909141354049394890e-01 -1.881305922965708158e-02 2.943555486786572639e-01 -5.304364992556944713e-01 -4.290295214568125987e-02 9.475357880302832936e-02 2.714127935205389308e-01 4.400420439327081823e-01 2.982558170555270165e-03 -3.831440111405760157e-02 8.672361449768693775e-02 2.702656557626330613e-01 5.077231716491571456e-01 3.395527763401492982e-02 2.932084109207512834e-01 9.837853411801110726e-01 2.461757628466088588e-01 8.449816724734955375e-01 6.648810444822672583e-01 3.390939212369878386e-01 4.996932073438156707e-01 -4.634436541939900012e-02 3.395527763401492982e-02 -5.396136013189416492e-01 3.861265693111302633e-01 1.037700815801689158e+00 3.563009876055765468e-01 5.214888247440280233e-01 3.907151203427539632e-01 5.689803279213319354e-02 8.966028715792616621e-01 5.994941922816301449e-01 6.132598453765011337e-01 3.826851560374125438e-01 6.579982179348318194e-01 3.803908805216006939e-01 2.106144923515255729e-01 3.998922224060012520e-01 7.532106518410225382e-01 -3.143157456662212801e-02 1.647289820352890455e-01 2.542057271519502781e-01 -6.240429403008178333e-02 -3.143157456662212801e-02 6.671753199980789972e-01 2.771484823100685002e-01 -9.222987573563552754e-02 5.501672686916758703e-01 7.555049273568343882e-01 1.681703953090067927e-01 2.174973188989610395e-01 1.291677115402057319e-01 8.163032285258478016e-01 -1.197611819253774496e-01 6.683224577559849777e-01 3.230339926263050554e-01 -1.140254931358478802e-01 2.920612731628454140e-01 4.377477684168963878e-01 -1.078309492431568824e-02 6.836941037119233233e-02 7.984078795025145725e-02 6.970009017036328247e-01 5.455787176600522814e-01 3.780966050057888994e-01 -4.588551031624696526e-04 -3.663957998751488088e-01 4.193935642904018102e-01 -4.306355143178799416e-01
6.668083112377506394e-01 1.912318129825983093e-01 2.600652535195282500e-01 -3.369084035007550160e-01 -2.255233815409956599e-01 -2.217688302389813071e-01 -3.369084035007550160e-01 5.704414944860486392e-01 -1.401699152752004969e-02 -1.729596633127946093e-01 6.517901060296931171e-01 7.969660897075817596e-01 5.091171565531473764e-01 -3.919751559302989685e-01 2.049985010899842974e-01 -1.216474621852650512e-01 -3.894721217289560666e-01 2.252730781208843805e-03 2.037469839893128465e-01 -1.454262870980226330e-01 3.854672670068099577e-02 1.474287144590974430e-01 -1.041262227758646963e-01 2.450470483114707831e-01 -2.655719287624821456e-01 3.051198691437005395e-01 5.466626695732911267e-01 3.651926899759302958e-01 -4.029885064162057329e-02 2.926046981369860300e-01 4.928474342444185696e-01 -4.971025923867010143e-01 1.499317486604403449e-01 -5.656857295034947025e-02 2.600652535195282500e-01 -4.207600492457423957e-01 -1.066292569772076121e-01 6.054839733048493766e-01 5.303929472645620979e-01 8.833207696539120413e-01 -3.356568864000835650e-01 -1.652002572886295678e-02 5.817051483920917532e-01 7.556660253854238229e-01 9.959573087143427372e-01 4.765777119356896518e-01 3.802108951839877626e-01 5.779505970900773448e-01 1.062287715049929915e+00 1.052275578244558307e+00 7.484072262015313559e-02 2.853458989530936740e-02 7.734375682149605136e-02 -2.130082105342811227e-01 1.511832657611117958e-01 -5.283905199034872879e-01 5.041110881504616836e-01 3.414138650631727279e-01 -1.026244022550568992e-02 -1.103838082792219649e-01 -2.528064543356313074e-02 -2.693264800644965540e-01 -2.753337621476969511e-03 1.211468553449969177e-01 3.639411728752588449e-01 3.979824380135244671e-02 1.937348471839412112e-01 -2.805901339705396125e-01 2.500531167141565869e-01 -1.516838726013799155e-01 -2.380385525477101971e-01 -5.907160715169237214e-02 -4.232630834470852976e-01 7.794448502981813354e-01 -5.907160715169237214e-02
