# Supplementary material for: In-situ probing of the Fischer-Tropsch reaction on Co single crystal surfaces up to 1 bar
Source: Nat Commun. 2025 Jan 24;16:1005. doi: 10.1038/s41467-025-56082-8 (PMC11761050; doi:10.1038/s41467-025-56082-8)
Supplement: Supplementary file 3 — Source Data [file 41467_2025_56082_MOESM3_ESM.zip › Fig3/ax1 C1s 406K 14min.dat]

# 14min
# top	C4	C3	C2	C1
# (x, y) tuples for data, fitline, peak0..peakN
2.888949999999995271e+02 1.874530022296602618e-03 2.888949999999995271e+02 3.017838201442311734e-03 2.888949999999995271e+02 2.876403227555899991e-05 2.888949999999995271e+02 7.436033410937379497e-06 2.888949999999995271e+02 3.314300415237293417e-06 2.888949999999995271e+02 1.098439185407856370e-05 2.888949999999995271e+02 2.906839207158732687e-07
2.887950000000000728e+02 2.108364069055839330e-03 2.887949999999995043e+02 3.020580429257087047e-03 2.887949999999995043e+02 3.059757979358567902e-05 2.887949999999995043e+02 7.783892930164292736e-06 2.887949999999995043e+02 3.456041881750907218e-06 2.887949999999995043e+02 1.139337626894620265e-05 2.887949999999995043e+02 3.007788168565882900e-07
2.886949999999997090e+02 2.484539200480939160e-03 2.886949999999995384e+02 3.023559976165653834e-03 2.886949999999995384e+02 3.261051915491434451e-05 2.886949999999995384e+02 8.156620477715796654e-06 2.886949999999995384e+02 3.607052329431276911e-06 2.886949999999995384e+02 1.182561622632305255e-05 2.886949999999995384e+02 3.114084114858091430e-07
2.885950000000002547e+02 2.239556087486506506e-03 2.885949999999995157e+02 3.026805857939155950e-03 2.885949999999995157e+02 3.482679279083266506e-05 2.885949999999995157e+02 8.556631267458356184e-06 2.885949999999995157e+02 3.768155847367444385e-06 2.885949999999995157e+02 1.228290735664168565e-05 2.885949999999995157e+02 3.226111110724029024e-07
2.884949999999998909e+02 1.997811547192083689e-03 2.884949999999995498e+02 3.030351747979828821e-03 2.884949999999995498e+02 3.727442850252402746e-05 2.884949999999995498e+02 8.986639291645696581e-06 2.884949999999995498e+02 3.940269941112043304e-06 2.884949999999995498e+02 1.276722184853694687e-05 2.884949999999995498e+02 3.344288302264755949e-07
2.883949999999995271e+02 2.119661350482461310e-03 2.883949999999995271e+02 3.034236913299513758e-03 2.883949999999995271e+02 3.998639565755794520e-05 2.883949999999995271e+02 9.449702516319182920e-06 2.883949999999995271e+02 4.124418497840755934e-06 2.883949999999995271e+02 1.328072967900468954e-05 2.883949999999995271e+02 3.469073830077559205e-07
2.882950000000000728e+02 3.432461217138039252e-03 2.882949999999995612e+02 3.038507381508208458e-03 2.882949999999995612e+02 4.300167903914574406e-05 2.882949999999995612e+02 9.949276203450975529e-06 2.882949999999995612e+02 4.321746894038109408e-06 2.882949999999995612e+02 1.382582287972160804e-05 2.882949999999995612e+02 3.600969260685069871e-07
2.881949999999997090e+02 1.877904763258432270e-03 2.881949999999995384e+02 3.043217416382354781e-03 2.881949999999995384e+02 4.636664528947697983e-05 2.881949999999995384e+02 1.048927606108722065e-05 2.881949999999995384e+02 4.533539658791553513e-06 2.881949999999995384e+02 1.440514334559409911e-05 2.881949999999995384e+02 3.740524616212823859e-07
2.880950000000002547e+02 2.147561178825850483e-03 2.880949999999995725e+02 3.048431433141623147e-03 2.880949999999995725e+02 5.013682984984350096e-05 2.880949999999995725e+02 1.107415333071428817e-05 2.880949999999995725e+02 4.761241197258210038e-06 2.880949999999995725e+02 1.502161478839088808e-05 2.880949999999995725e+02 3.888344096326649764e-07
2.879949999999998909e+02 2.870644411966232282e-03 2.879949999999995498e+02 3.054226615152137291e-03 2.879949999999995498e+02 5.437940213681630760e-05 2.879949999999995498e+02 1.170898443970341261e-05 2.879949999999995498e+02 5.006480193359844041e-06 2.879949999999995498e+02 1.567847955613625103e-05 2.879949999999995498e+02 4.045092603380255205e-07
2.878949999999995271e+02 2.958769322034547015e-03 2.878949999999995839e+02 3.060696828296585736e-03 2.878949999999995839e+02 5.917690026354548480e-05 2.878949999999995839e+02 1.239957850948119911e-05 2.878949999999995839e+02 5.271098454728449950e-06 2.878949999999995839e+02 1.637934118283642187e-05 2.878949999999995839e+02 4.211503202107193297e-07
2.877950000000000728e+02 1.793494404388076922e-03 2.877949999999995612e+02 3.067959271017294421e-03 2.877949999999995612e+02 6.463366716791892237e-05 2.877949999999995612e+02 1.315260686200636522e-05 2.877949999999995612e+02 5.557185144936477325e-06 2.877949999999995612e+02 1.712821370966610273e-05 2.877949999999995612e+02 4.388385669829778346e-07
2.876949999999997090e+02 1.862111891947453241e-03 2.876949999999995953e+02 3.076167297566522948e-03 2.876949999999995953e+02 7.088841798408755744e-05 2.876949999999995953e+02 1.397575976880703250e-05 2.876949999999995953e+02 5.867117579366581079e-06 2.876949999999995953e+02 1.792957903617619557e-05 2.876949999999995953e+02 4.576636323020980358e-07
2.875950000000002547e+02 3.150255099439692834e-03 2.875949999999995725e+02 3.085537228380277105e-03 2.875949999999995725e+02 7.814074287236479944e-05 2.875949999999995725e+02 1.487793712194784488e-05 2.875949999999995725e+02 6.203610056779420494e-06 2.875949999999995725e+02 1.878845382916006032e-05 2.875949999999995725e+02 4.777249342415124099e-07
2.874949999999998909e+02 2.675860915618707980e-03 2.874949999999996066e+02 3.096405613420792884e-03 2.874949999999996066e+02 8.670799884342724839e-05 2.874949999999996066e+02 1.586948159520501977e-05 2.874949999999996066e+02 6.569772578842678801e-06 2.874949999999996066e+02 1.971046785120671919e-05 2.874949999999996066e+02 4.991329863276322669e-07
2.873949999999995271e+02 3.826180744670910211e-03 2.873949999999995839e+02 3.109348486148254091e-03 2.873949999999995839e+02 9.714411247846060405e-05 2.873949999999995839e+02 1.696246539832966084e-05 2.873949999999995839e+02 6.969181801830363830e-06 2.873949999999995839e+02 2.070195598865668280e-05 2.873949999999995839e+02 5.220109151935429365e-07
2.872950000000000728e+02 1.053064276828632323e-03 2.872949999999996180e+02 3.125416286187402554e-03 2.872949999999996180e+02 1.104739511355389383e-04 2.872949999999996180e+02 1.817104527219551391e-05 2.872949999999996180e+02 7.405967205319188539e-06 2.872949999999996180e+02 2.177006678288178262e-05 2.872949999999996180e+02 5.464962256837846523e-07
2.871949999999997090e+02 3.239731587746144757e-03 2.871949999999995953e+02 3.146562673764133344e-03 2.871949999999995953e+02 1.286214583230345138e-04 2.871949999999995953e+02 1.951190578178345721e-05 2.871949999999995953e+02 7.884916302686725760e-06 2.871949999999995953e+02 2.292289093030184556e-05 2.871949999999995953e+02 5.727428605432852157e-07
2.870950000000002547e+02 2.297229605489023094e-03 2.870949999999996294e+02 3.176356827421132015e-03 2.870949999999996294e+02 1.551211058194201559e-04 2.870949999999996294e+02 2.100482054066971297e-05 2.870949999999996294e+02 8.411603827412879938e-06 2.870949999999996294e+02 2.416961405569513502e-05 2.870949999999996294e+02 6.009236121506636928e-07
2.869949999999998909e+02 2.744062331227557772e-03 2.869949999999996066e+02 3.221036230223218999e-03 2.869949999999996066e+02 1.961696060247625976e-04 2.869949999999996066e+02 2.267338123687870325e-05 2.869949999999996066e+02 8.992551304970106468e-06 2.869949999999996066e+02 2.552069913416642240e-05 2.869949999999996066e+02 6.312329566575390750e-07
2.868949999999995271e+02 5.244849445362188313e-03 2.868949999999996407e+02 3.290838642248352947e-03 2.868949999999996407e+02 2.619564685036908499e-04 2.868949999999996407e+02 2.454599307116433972e-05 2.868949999999996407e+02 9.635425399020910300e-06 2.868949999999996407e+02 2.698810531160425160e-05 2.868949999999996407e+02 6.638903970890572643e-07
2.867950000000000728e+02 3.997353241045393211e-03 2.867949999999996180e+02 3.401316972582767943e-03 2.867949999999996180e+02 3.679768722840791708e-04 2.867949999999996180e+02 2.665735856508395481e-05 2.867949999999996180e+02 1.034928609634744584e-05 2.867949999999996180e+02 2.858555164907610485e-05 2.867949999999996180e+02 6.991444223977969526e-07
2.866949999999997090e+02 4.393886974236670129e-03 2.866949999999996521e+02 3.574011163203707261e-03 2.866949999999996521e+02 5.357004112336063691e-04 2.866949999999996521e+02 2.905097911929112897e-05 2.866949999999996521e+02 1.114489944414780037e-05 2.866949999999996521e+02 3.032883662548692814e-05 2.866949999999996521e+02 7.372772153915103318e-07
2.865950000000002547e+02 3.126978861331885899e-03 2.865949999999996294e+02 3.835548474694548248e-03 2.865949999999996294e+02 7.916658132369195277e-04 2.865949999999996294e+02 3.178392978395032950e-05 2.865949999999996294e+02 1.203513457596797987e-05 2.865949999999996294e+02 3.223622725638245525e-05 2.865949999999996294e+02 7.786102755444140687e-07
2.864949999999998909e+02 4.727110566875671049e-03 2.864949999999996635e+02 4.214197118729078040e-03 2.864949999999996635e+02 1.164023690246110193e-03 2.864949999999996635e+02 3.493675033418526586e-05 2.864949999999996635e+02 1.303547174265716982e-05 2.864949999999996635e+02 3.432893567516440402e-05 2.864949999999996635e+02 8.235111651774945740e-07
2.863949999999995271e+02 4.765223502870558417e-03 2.863949999999996407e+02 4.733363051925464776e-03 2.863949999999996407e+02 1.676011075847199869e-03 2.863949999999996407e+02 3.863445067465100285e-05 2.863949999999996407e+02 1.416465787013121128e-05 2.863949999999996407e+02 3.663170632533105039e-05 2.863949999999996407e+02 8.724016423686294043e-07
2.862950000000000728e+02 3.922047631194189483e-03 2.862949999999996749e+02 5.402585794674041528e-03 2.862949999999996749e+02 2.336901960524632657e-03 2.862949999999996749e+02 4.309020291468476573e-05 2.862949999999996749e+02 1.544556013446227966e-05 2.862949999999996749e+02 3.917354401916715682e-05 2.862949999999996749e+02 9.257675153106442473e-07
2.861949999999997090e+02 5.942857007312968114e-03 2.861949999999996521e+02 6.207956722272487196e-03 2.861949999999996521e+02 3.132337146775796607e-03 2.861949999999996521e+02 4.869173408557603652e-05 2.861949999999996521e+02 1.690628847215839254e-05 2.861949999999996521e+02 4.198862272689329054e-05 2.861949999999996521e+02 9.841706462795766362e-07
2.860950000000002547e+02 7.798028858094054397e-03 2.860949999999996862e+02 7.104807494484884772e-03 2.860949999999996862e+02 4.016850851746054524e-03 2.860949999999996862e+02 5.616050159249414743e-05 2.860949999999996862e+02 1.858168985326983573e-05 2.860949999999996862e+02 4.511742807065050921e-05 2.860949999999996862e+02 1.048263656632546489e-06
2.859949999999998909e+02 8.456693410299224653e-03 2.859949999999996635e+02 8.015253272628503067e-03 2.859949999999996635e+02 4.911141658863548733e-03 2.859949999999996635e+02 6.682046597247902743e-05 2.859949999999996635e+02 2.051537561716804126e-05 2.859949999999996635e+02 4.860820456142152577e-05 2.859949999999996635e+02 1.118808048103722318e-06
2.858949999999995271e+02 9.003865248615804812e-03 2.858949999999996976e+02 8.832285840379991773e-03 2.858949999999996976e+02 5.705752922478471781e-03 2.858949999999996976e+02 8.300607557532819277e-05 2.858949999999996976e+02 2.276258232145161775e-05 2.858949999999996976e+02 5.251880376371142507e-05 2.858949999999996976e+02 1.196696675245299707e-06
2.857950000000000728e+02 8.404606160818289470e-03 2.857949999999996749e+02 9.433668917905622259e-03 2.857949999999996749e+02 6.274421320240810944e-03 2.857949999999996749e+02 1.086022105956670322e-04 2.857949999999996749e+02 2.539458073499983062e-05 2.857949999999996749e+02 5.691906496768693938e-05 2.857949999999996749e+02 1.282981800675227861e-06
2.856949999999997090e+02 1.027253481977758245e-02 2.856949999999997090e+02 9.713197288541395441e-03 2.856949999999997090e+02 6.504741363677214727e-03 2.856949999999997090e+02 1.496276754862890237e-04 2.856949999999997090e+02 2.850666908743815865e-05 2.856949999999997090e+02 6.189391035500380826e-05 2.856949999999997090e+02 1.378910369667445305e-06
2.855950000000002547e+02 8.353604550791454697e-03 2.855949999999996862e+02 9.627526476449377313e-03 2.855949999999996862e+02 6.344559636870887240e-03 2.855949999999996862e+02 2.146489203048807057e-04 2.855949999999996862e+02 3.223578167503030544e-05 2.855949999999996862e+02 6.754740933453799463e-05 2.855949999999996862e+02 1.485968698257880663e-06
2.854949999999998909e+02 1.048430003689011791e-02 2.854949999999997203e+02 9.224737806609371524e-03 2.854949999999997203e+02 5.830594459458531692e-03 2.854949999999997203e+02 3.146760379685505115e-04 2.854949999999997203e+02 3.680443711087013882e-05 2.854949999999997203e+02 7.400817296067288380e-05 2.854949999999997203e+02 1.605939544962154922e-06
2.853949999999995271e+02 7.592005411937849911e-03 2.853949999999996976e+02 8.622785157072734158e-03 2.853949999999996976e+02 5.067800819763413310e-03 2.853949999999996976e+02 4.621260938303488048e-04 2.853949999999996976e+02 4.263191143059040251e-05 2.853949999999996976e+02 8.143659685492412432e-05 2.853949999999996976e+02 1.740975627672949606e-06
2.852950000000000728e+02 6.503756418908476777e-03 2.852949999999997317e+02 7.960947782106830156e-03 2.852949999999997317e+02 4.182831694598778370e-03 2.852949999999997317e+02 6.685422166187468627e-04 2.852949999999997317e+02 5.059670792742955588e-05 2.852949999999997317e+02 9.003470819559675567e-05 2.852949999999997317e+02 1.893695200494802054e-06
2.851949999999997090e+02 7.574500007851425742e-03 2.851949999999997090e+02 7.362473114814404099e-03 2.851949999999997090e+02 3.289611664870686295e-03 2.851949999999997090e+02 9.410997561703683288e-04 2.851949999999997090e+02 6.258589132959179748e-05 2.851949999999997090e+02 1.000597353350475576e-04 2.851949999999997090e+02 2.067307542926478845e-06
2.850950000000002547e+02 8.045762257196048886e-03 2.850949999999996862e+02 6.915550736211427234e-03 2.850949999999996862e+02 2.473459145886962134e-03 2.850949999999996862e+02 1.278462432264013170e-03 2.850949999999996862e+02 8.247153481167209769e-05 2.850949999999996862e+02 1.118430842028128466e-04 2.850949999999996862e+02 2.265779480182925735e-06
2.849949999999998909e+02 5.808404871421838853e-03 2.849949999999997203e+02 6.665902059501566460e-03 2.849949999999997203e+02 1.786004389843178896e-03 2.849949999999997203e+02 1.667043398417980462e-03 2.849949999999997203e+02 1.174941488193653429e-04 2.849949999999997203e+02 1.258173039663068149e-04 2.849949999999997203e+02 2.494058888951795594e-06
2.848949999999995271e+02 6.044890968894258906e-03 2.848949999999996976e+02 6.617644801993116666e-03 2.848949999999996976e+02 1.246858045242621709e-03 2.848949999999996976e+02 2.078845526189345306e-03 2.848949999999996976e+02 1.795790116738905018e-04 2.848949999999996976e+02 1.425550809119524511e-04 2.848949999999996976e+02 2.758378409523258474e-06
2.847950000000000728e+02 5.764390994244867304e-03 2.847949999999997317e+02 6.740436648833573498e-03 2.847949999999997317e+02 8.503772128732345901e-04 2.847949999999997317e+02 2.471707757557580973e-03 2.847949999999997317e+02 2.854095302338773986e-04 2.847949999999997317e+02 1.628267149209247362e-04 2.847949999999997317e+02 3.066673682172485805e-06
2.846949999999997090e+02 7.083855199443813908e-03 2.846949999999997090e+02 6.979633641042212212e-03 2.846949999999997090e+02 5.751543608039936997e-04 2.846949999999997090e+02 2.792724767200459313e-03 2.846949999999997090e+02 4.535899361809508055e-04 2.846949999999997090e+02 1.876866496237331755e-04 2.846949999999997090e+02 3.429167667291323272e-06
2.845950000000002547e+02 7.362021807379171175e-03 2.845949999999997431e+02 7.267736500480701488e-03 2.845949999999997431e+02 3.933612345125111391e-04 2.845949999999997431e+02 2.987086922320103446e-03 2.845949999999997431e+02 6.977733982254947370e-04 2.845949999999997431e+02 2.186069859340743866e-04 2.845949999999997431e+02 3.859199922734458638e-06
2.844949999999998909e+02 7.159617377245967168e-03 2.844949999999997203e+02 7.538591570349493197e-03 2.844949999999997203e+02 2.778168447524281760e-04 2.844949999999997203e+02 3.014976944357180069e-03 2.844949999999997203e+02 1.016683846212856944e-03 2.844949999999997203e+02 2.576907512555256510e-04 2.844949999999997203e+02 4.374424205718037054e-06
2.843949999999995271e+02 8.516530821966537823e-03 2.843949999999997544e+02 7.740744566411610246e-03 2.843949999999997544e+02 2.059919266656328048e-04 2.843949999999997544e+02 2.870189524034934790e-03 2.843949999999997544e+02 1.384479716551570341e-03 2.843949999999997544e+02 3.080360640632354868e-04 2.843949999999997544e+02 4.998575530454130628e-06
2.842950000000000728e+02 8.347853741759399260e-03 2.842949999999997317e+02 7.837635627284516779e-03 2.842949999999997317e+02 1.613141117018327547e-04 2.842949999999997317e+02 2.583560177567092477e-03 2.842949999999997317e+02 1.745501693038726014e-03 2.842949999999997317e+02 3.744467084809961050e-04 2.842949999999997317e+02 5.764176930086042213e-06
2.841949999999997090e+02 8.171755062717495424e-03 2.841949999999997658e+02 7.796132198895904843e-03 2.841949999999997658e+02 1.327115425179296794e-04 2.841949999999997658e+02 2.207341256166256861e-03 2.841949999999997658e+02 2.017235802213851372e-03 2.841949999999997658e+02 4.650777319247461185e-04 2.841949999999997658e+02 6.717106507336707900e-06
2.840950000000002547e+02 7.867775918688878906e-03 2.840949999999997431e+02 7.593550944072227638e-03 2.840949999999997431e+02 1.133607498516185408e-04 2.840949999999997431e+02 1.796353068749417499e-03 2.840949999999997431e+02 2.113341131209951675e-03 2.840949999999997431e+02 5.955209611222132739e-04 2.840949999999997431e+02 7.926273573242891343e-06
2.839949999999998909e+02 6.187557167714122751e-03 2.839949999999997772e+02 7.267105564188421941e-03 2.839949999999997772e+02 9.932829553774459455e-05 2.839949999999997772e+02 1.396710197597205751e-03 2.839949999999997772e+02 1.996719473520926994e-03 2.839949999999997772e+02 7.977877551179202295e-04 2.839949999999997772e+02 9.511082848840885095e-06
2.838949999999995271e+02 6.417222509907860931e-03 2.838949999999997544e+02 6.954771728664639260e-03 2.838949999999997544e+02 8.845808562140437478e-05 2.838949999999997544e+02 1.041040047541322245e-03 2.838949999999997544e+02 1.711899212409916929e-03 2.838949999999997544e+02 1.134595856512049831e-03 2.838949999999997544e+02 1.172976701416209490e-05
2.837950000000000728e+02 7.191395482276961154e-03 2.837949999999997885e+02 6.865893114800718927e-03 2.837949999999997885e+02 7.959974944185687512e-05 2.837949999999997885e+02 7.473502896075711385e-04 2.837949999999997885e+02 1.346848115837413328e-03 2.837949999999997885e+02 1.709807265839155630e-03 2.837949999999997885e+02 1.523893450893870154e-05
2.836949999999997090e+02 5.904291721740553486e-03 2.836949999999997658e+02 7.215358883292349694e-03 2.836949999999997658e+02 7.213515429575298606e-05 2.836949999999997658e+02 5.204962373161110562e-04 2.836949999999997658e+02 9.819403738494671650e-04 2.836949999999997658e+02 2.652039090351235306e-03 2.836949999999997658e+02 2.169926791399954874e-05
2.835950000000002547e+02 8.438370297890282479e-03 2.835949999999997999e+02 8.129101382924374189e-03 2.835949999999997999e+02 6.571503349351483637e-05 2.835949999999997999e+02 3.555384466959719564e-04 2.835949999999997999e+02 6.698059510333181660e-04 2.835949999999997999e+02 4.036242064448110692e-03 2.835949999999997999e+02 3.475112768767538109e-05
2.834949999999998909e+02 9.803338907760906357e-03 2.834949999999997772e+02 9.411802020377800504e-03 2.834949999999997772e+02 6.012377077741824327e-05 2.834949999999997772e+02 2.418886475625601866e-04 2.834949999999997772e+02 4.334954518217470042e-04 2.834949999999997772e+02 5.648564737780407095e-03 2.834949999999997772e+02 6.068065286988363828e-05
2.833949999999995271e+02 9.565504628387186750e-03 2.833949999999998113e+02 1.014321181824358320e-02 2.833949999999998113e+02 5.521408929581841707e-05 2.833949999999998113e+02 1.670968638985669821e-04 2.833949999999998113e+02 2.723180744780024504e-04 2.833949999999998113e+02 6.574484322665267132e-03 2.833949999999998113e+02 1.070497083401435504e-04
2.832950000000000728e+02 1.004918330955455880e-02 2.832949999999997885e+02 9.386349393920169482e-03 2.832949999999997885e+02 5.087655967283716702e-05 2.832949999999997885e+02 1.195416440872652114e-04 2.832949999999997885e+02 1.717077439029899904e-04 2.832949999999997885e+02 5.899450813187307081e-03 2.832949999999997885e+02 1.777238735039872333e-04
2.831949999999997090e+02 7.565385983920113779e-03 2.831949999999998226e+02 7.801212676600152718e-03 2.831949999999998226e+02 4.702524838586823381e-05 2.831949999999998226e+02 8.983738717765519881e-05 2.831949999999998226e+02 1.130113153808115468e-04 2.831949999999998226e+02 4.318886063512803603e-03 2.831949999999998226e+02 2.654039025772297997e-04
2.830950000000002547e+02 6.305076890847343546e-03 2.830949999999997999e+02 6.371208076948603471e-03 2.830949999999997999e+02 4.359050291052120503e-05 2.830949999999997999e+02 7.118869923216789096e-05 2.830949999999997999e+02 7.995455017444434676e-05 2.830949999999997999e+02 2.864220805411744463e-03 2.830949999999997999e+02 3.452047596539416360e-04
2.829949999999998909e+02 5.044140688801950281e-03 2.829949999999998340e+02 5.350513841440486182e-03 2.829949999999998340e+02 4.051486736633131802e-05 2.829949999999998340e+02 5.909717564130392370e-05 2.829949999999998340e+02 6.111692117315876418e-05 2.829949999999998340e+02 1.845740476691912300e-03 2.829949999999998340e+02 3.769956410019971189e-04
2.828949999999995271e+02 4.851076257045479692e-03 2.828949999999998113e+02 4.659088745255154929e-03 2.828949999999998113e+02 3.775044441256715380e-05 2.828949999999998113e+02 5.080176485088603938e-05 2.828949999999998113e+02 4.966184626875716273e-05 2.828949999999998113e+02 1.215139110580930977e-03 2.828949999999998113e+02 3.386868195762294631e-04
2.827950000000000728e+02 3.620705454148942948e-03 2.827949999999998454e+02 4.190407124308380589e-03 2.827949999999998454e+02 3.525700932278859898e-05 2.827949999999998454e+02 4.471032607365734368e-05 2.827949999999998454e+02 4.197297766322663156e-05 2.827949999999998454e+02 8.449944937108087341e-04 2.827949999999998454e+02 2.564235579721159202e-04
2.826949999999997090e+02 3.801063035854090021e-03 2.826949999999998226e+02 3.870616527334538350e-03 2.826949999999998226e+02 3.300057843100092140e-05 2.826949999999998226e+02 3.994630589941272717e-05 2.826949999999998226e+02 3.630023285485456744e-05 2.826949999999998226e+02 6.246714107457730430e-04 2.826949999999998226e+02 1.696492398377133981e-04
2.825950000000002547e+02 4.066109415429380175e-03 2.825949999999998568e+02 3.651747823006829680e-03 2.825949999999998568e+02 3.095228830579182199e-05 2.825949999999998568e+02 3.603819371878705396e-05 2.825949999999998568e+02 3.182977565674433566e-05 2.825949999999998568e+02 4.845578640263738203e-04 2.825949999999998568e+02 1.013209417333494228e-04
2.824949999999998909e+02 5.647423918638921382e-03 2.824949999999998340e+02 3.502677713703253662e-03 2.824949999999998340e+02 2.908750396561463977e-05 2.824949999999998340e+02 3.272976927634383646e-05 2.824949999999998340e+02 2.817041322552852199e-05 2.824949999999998340e+02 3.883551250714434408e-04 2.824949999999998340e+02 5.728614259853998436e-05
2.823949999999995271e+02 4.569716903123556551e-03 2.823949999999998681e+02 3.400813996875339581e-03 2.823949999999998681e+02 2.738510244269237991e-05 2.823949999999998681e+02 2.987442633353557165e-05 2.823949999999998681e+02 2.511159308410579034e-05 2.823949999999998681e+02 3.184042749835976831e-04 2.823949999999998681e+02 3.298984046562465991e-05
2.822950000000000728e+02 3.213160375266752630e-03 2.822949999999998454e+02 3.329256008889286932e-03 2.822949999999998454e+02 2.582689312542807219e-05 2.822949999999998454e+02 2.738062485032508552e-05 2.822949999999998454e+02 2.252187514053275442e-05 2.822949999999998454e+02 2.656409181175951179e-04 2.822949999999998454e+02 2.083693808962253102e-05
2.821949999999997090e+02 2.900845871678094708e-03 2.821949999999998795e+02 3.276567561590376394e-03 2.821949999999998795e+02 2.439714592801233651e-05 2.821949999999998795e+02 2.518531329371251641e-05 2.821949999999998795e+02 2.030891763623789649e-05 2.821949999999998795e+02 2.248328619209790118e-04 2.821949999999998795e+02 1.479456324565127364e-05
2.820950000000002547e+02 3.291287004019605340e-03 2.820949999999998568e+02 3.235889785725449153e-03 2.820949999999998568e+02 2.308220509967358328e-05 2.820949999999998568e+02 2.324138305301252358e-05 2.820949999999998568e+02 1.840332647472058591e-05 2.820949999999998568e+02 1.926482793039515924e-04 2.820949999999998568e+02 1.146583222830758561e-05
2.819949999999998909e+02 2.805871045805760806e-03 2.819949999999998909e+02 3.203353282527138766e-03 2.819949999999998909e+02 2.187017147806975605e-05 2.819949999999998909e+02 2.151169508758565539e-05 2.819949999999998909e+02 1.675119130356945445e-05 2.819949999999998909e+02 1.668412781242783658e-04 2.819949999999998909e+02 9.330186967852060822e-06
2.818949999999995271e+02 3.684706190998451696e-03 2.818949999999998681e+02 3.176713418378828823e-03 2.818949999999998681e+02 2.075063975752312428e-05 2.818949999999998681e+02 1.996604855875320467e-05 2.818949999999998681e+02 1.530988872507786289e-05 2.818949999999998681e+02 1.458470254840818058e-04 2.818949999999998681e+02 7.791056287609178654e-06
2.817950000000000728e+02 2.931398055911107765e-03 2.817949999999999022e+02 3.154548553513611756e-03 2.817949999999999022e+02 1.971448021710085410e-05 2.817949999999999022e+02 1.857945571611923220e-05 2.817949999999999022e+02 1.404532622973418040e-05 2.817949999999999022e+02 1.285488564231858171e-04 2.817949999999999022e+02 6.611675361688228281e-06
2.816949999999997090e+02 3.966393431317393609e-03 2.816949999999998795e+02 3.135877202516657979e-03 2.816949999999998795e+02 1.875365656402154269e-05 2.816949999999998795e+02 1.733102556644095979e-05 2.816949999999998795e+02 1.292997826040681319e-05 2.816949999999998795e+02 1.141337036109851762e-04 2.816949999999998795e+02 5.680078949019942355e-06
2.815950000000002547e+02 1.716777552818213358e-03 2.815949999999999136e+02 3.119983720935918820e-03 2.815949999999999136e+02 1.786107325893108080e-05 2.815949999999999136e+02 1.620316504605788261e-05 2.815949999999999136e+02 1.194143506628355663e-05 2.815949999999999136e+02 1.019988709785739806e-04 2.815949999999999136e+02 4.930417020289049739e-06
2.814949999999998909e+02 1.876474046643225677e-03 2.814949999999998909e+02 3.106330295880588722e-03 2.814949999999998909e+02 1.703044702177990456e-05 2.814949999999998909e+02 1.518097165717079996e-05 2.814949999999998909e+02 1.106131105714212711e-05 2.814949999999998909e+02 9.169035690639445123e-05 2.814949999999998909e+02 4.318449672318110637e-06
