# Supplementary material for: In-situ probing of the Fischer-Tropsch reaction on Co single crystal surfaces up to 1 bar
Source: Nat Commun. 2025 Jan 24;16:1005. doi: 10.1038/s41467-025-56082-8 (PMC11761050; doi:10.1038/s41467-025-56082-8)
Supplement: Supplementary file 3 — Source Data [file 41467_2025_56082_MOESM3_ESM.zip › Fig3/ax1 C1s 406K 38min.dat]

# 38min
# top	C4	C3	C2	C1
# (x, y) tuples for data, fitline, peak0..peakN
2.888949999999995271e+02 1.039905797768478184e-02 2.888949999999995271e+02 1.184605387646720485e-02 2.888949999999995271e+02 5.018141832440124831e-05 2.888949999999995271e+02 4.504931749382805751e-05 2.888949999999995271e+02 1.039669437779974072e-05 2.888949999999995271e+02 1.745920088379424541e-05 2.888949999999995271e+02 6.847760550646258394e-33
2.887950000000000728e+02 1.080811886370473991e-02 2.887949999999995043e+02 1.185245477608145963e-02 2.887949999999995043e+02 5.338020541163259592e-05 2.887949999999995043e+02 4.715673593305319972e-05 2.887949999999995043e+02 1.084132598126821381e-05 2.887949999999995043e+02 1.810926336812412557e-05 2.887949999999995043e+02 7.085570166620262331e-33
2.886949999999997090e+02 1.132940356572882667e-02 2.886949999999995384e+02 1.185938533708058400e-02 2.886949999999995384e+02 5.689195756045485955e-05 2.886949999999995384e+02 4.941481099813374589e-05 2.886949999999995384e+02 1.131503363467509703e-05 2.886949999999995384e+02 1.879628949993887764e-05 2.886949999999995384e+02 7.335975894574120254e-33
2.885950000000002547e+02 9.412241090279677841e-03 2.885949999999995157e+02 1.186690740030502469e-02 2.885949999999995157e+02 6.075844447647252414e-05 2.885949999999995157e+02 5.183817464810930943e-05 2.885949999999995157e+02 1.182040243934659275e-05 2.885949999999995157e+02 1.952313335371543926e-05 2.885949999999995157e+02 7.599882491474609758e-33
2.884949999999998909e+02 1.072910199115950647e-02 2.884949999999995498e+02 1.187509231763140063e-02 2.884949999999995498e+02 6.502856315724226278e-05 2.884949999999995498e+02 5.444326891490165201e-05 2.884949999999995498e+02 1.236031053655704037e-05 2.884949999999995498e+02 2.029292963531772223e-05 2.884949999999995498e+02 7.878277357013027439e-33
2.883949999999995271e+02 9.936117174098117386e-03 2.883949999999995271e+02 1.188402279390348912e-02 2.883949999999995271e+02 6.975983160337143193e-05 2.883949999999995271e+02 5.724861970815502918e-05 2.883949999999995271e+02 1.293796977819349102e-05 2.883949999999995271e+02 2.110912742638694774e-05 2.883949999999995271e+02 8.172239751817558873e-33
2.882950000000000728e+02 9.194065667734707334e-03 2.882949999999995612e+02 1.189379516935845822e-02 2.882949999999995612e+02 7.502026224426744947e-05 2.882949999999995612e+02 6.027515985388111005e-05 2.882949999999995612e+02 1.355697311835340001e-05 2.882949999999995612e+02 2.197552875457457446e-05 2.882949999999995612e+02 8.482951236752916946e-33
2.881949999999997090e+02 1.131887951920752984e-02 2.881949999999995384e+02 1.190452228569693731e-02 2.881949999999995384e+02 8.089074582034254369e-05 2.881949999999995384e+02 6.354661167354291613e-05 2.881949999999995384e+02 1.422135002168042049e-05 2.881949999999995384e+02 2.289633279399033516e-05 2.881949999999995384e+02 8.811707521538431412e-33
2.880950000000002547e+02 1.100697864995622485e-02 2.880949999999995725e+02 1.191633717425379102e-02 2.880949999999995725e+02 8.746816885934776580e-05 2.880949999999995725e+02 6.708994188176902471e-05 2.880949999999995725e+02 1.493563147121616631e-05 2.880949999999995725e+02 2.387618665407593001e-05 2.880949999999995725e+02 9.159931944151022384e-33
2.879949999999998909e+02 1.126531145410747392e-02 2.879949999999995498e+02 1.192939803492631609e-02 2.879949999999995498e+02 9.486971439595861145e-05 2.879949999999995498e+02 7.093590472289146363e-05 2.879949999999995498e+02 1.570492651769569921e-05 2.879949999999995498e+02 2.492024390238821053e-05 2.879949999999995498e+02 9.529190842383492275e-33
2.878949999999995271e+02 1.298375975535060942e-02 2.878949999999995839e+02 1.194389556115455289e-02 2.878949999999995839e+02 1.032393775259951715e-04 2.878949999999995839e+02 7.511969328185820168e-05 2.878949999999995839e+02 1.653501276382651856e-05 2.878949999999995839e+02 2.603423219549135843e-05 2.878949999999995839e+02 9.921211126947352359e-33
2.877950000000000728e+02 1.210792393673511963e-02 2.877949999999995612e+02 1.196006513868021204e-02 2.877949999999995612e+02 1.127591938057100692e-04 2.877949999999995612e+02 7.968172406629011858e-05 2.877949999999995612e+02 1.743244374804711540e-05 2.877949999999995612e+02 2.722453167278279448e-05 2.877949999999995612e+02 1.033790042355127419e-32
2.876949999999997090e+02 1.108777924965169415e-02 2.876949999999995953e+02 1.197820993920128627e-02 2.876949999999995953e+02 1.236711641516670065e-04 2.876949999999995953e+02 8.466858663066313727e-05 2.876949999999995953e+02 1.840467691789588405e-05 2.876949999999995953e+02 2.849826611367968016e-05 2.876949999999995953e+02 1.078137022173667612e-32
2.875950000000002547e+02 1.173114655462423501e-02 2.875949999999995725e+02 1.199874857158221217e-02 2.875949999999995725e+02 1.363234913899570068e-04 2.875949999999995725e+02 9.013419870787658396e-05 2.875949999999995725e+02 1.946022681071979599e-05 2.875949999999995725e+02 2.986340928627731969e-05 2.875949999999995725e+02 1.125396255390630189e-32
2.874949999999998909e+02 1.078781781727891284e-02 2.874949999999996066e+02 1.202231605595837846e-02 2.874949999999996066e+02 1.512698331148414012e-04 2.874949999999996066e+02 9.614121875694089285e-05 2.874949999999996066e+02 2.060884925212376367e-05 2.874949999999996066e+02 3.132890944709055468e-05 2.874949999999996066e+02 1.175828083260738801e-32
2.873949999999995271e+02 1.067587364383267012e-02 2.873949999999995839e+02 1.204997319174338014e-02 2.873949999999995839e+02 1.694765636240957475e-04 2.873949999999995839e+02 1.027627831907627074e-04 2.873949999999995839e+02 2.186176392575636226e-05 2.873949999999995839e+02 3.290483561538455354e-05 2.873949999999995839e+02 1.229722560252330950e-32
2.872950000000000728e+02 1.378497384665805514e-02 2.872949999999996180e+02 1.208361803254809005e-02 2.872949999999996180e+02 1.927316553803373972e-04 2.872949999999996180e+02 1.100846570239748430e-04 2.872949999999996180e+02 2.323192467759398346e-05 2.872949999999996180e+02 3.460255007880300848e-05 2.872949999999996180e+02 1.287403612177211942e-32
2.871949999999997090e+02 1.240987356059773672e-02 2.871949999999995953e+02 1.212673602636321450e-02 2.871949999999995953e+02 2.243915993338350566e-04 2.871949999999995953e+02 1.182079194507568387e-04 2.871949999999995953e+02 2.473434955282871993e-05 2.871949999999995953e+02 3.643491263841274922e-05 2.871949999999995953e+02 1.349233888284496372e-32
2.870950000000002547e+02 1.336859984300047509e-02 2.870949999999996294e+02 1.218564525531024879e-02 2.870949999999996294e+02 2.706225965641931037e-04 2.870949999999996294e+02 1.272523638806818329e-04 2.870949999999996294e+02 2.638652604292689453e-05 2.870949999999996294e+02 3.841652343506610342e-05 2.870949999999996294e+02 1.415620442679842352e-32
2.869949999999998909e+02 1.257001723613733468e-02 2.869949999999996066e+02 1.227133644872161096e-02 2.869949999999996066e+02 3.422353642269469753e-04 2.869949999999996066e+02 1.373609145564602392e-04 2.869949999999996066e+02 2.820891164984047568e-05 2.869949999999996066e+02 4.056401290098209458e-05 2.869949999999996066e+02 1.487021410823862030e-32
2.868949999999995271e+02 1.294872688255246755e-02 2.868949999999996407e+02 1.240180125824652362e-02 2.868949999999996407e+02 4.570064100482963514e-04 2.868949999999996407e+02 1.487056571636345790e-04 2.868949999999996407e+02 3.022555608210826739e-05 2.868949999999996407e+02 4.289638956510255871e-05 2.868949999999996407e+02 1.563953885011388937e-32
2.867950000000000728e+02 1.328665988534847436e-02 2.867949999999996180e+02 1.260433286762527305e-02 2.867949999999996180e+02 6.419684550793143237e-04 2.867949999999996180e+02 1.614968281044746007e-04 2.867949999999996180e+02 3.246487979105925915e-05 2.867949999999996180e+02 4.543545926304370003e-05 2.867949999999996180e+02 1.647003240877425183e-32
2.866949999999997090e+02 1.435364964844827902e-02 2.866949999999996521e+02 1.291670932253225282e-02 2.866949999999996521e+02 9.345771196171746929e-04 2.866949999999996521e+02 1.759979695527670671e-04 2.866949999999996521e+02 3.496065500260904014e-05 2.866949999999996521e+02 4.820633297232017946e-05 2.866949999999996521e+02 1.736834228055950433e-32
2.865950000000002547e+02 1.307863205485862781e-02 2.865949999999996294e+02 1.338564497814180923e-02 2.865949999999996294e+02 1.381131580113175014e-03 2.865949999999996294e+02 1.925548561861853717e-04 2.865949999999996294e+02 3.775325115574079281e-05 2.865949999999996294e+02 5.123804529932598297e-05 2.865949999999996294e+02 1.834204216067498029e-32
2.864949999999998909e+02 1.295816013658368862e-02 2.864949999999996635e+02 1.406082129213507247e-02 2.864949999999996635e+02 2.030743088457270806e-03 2.864949999999996635e+02 2.116554177516685633e-04 2.864949999999996635e+02 4.089122855483453493e-05 2.864949999999996635e+02 5.456431198391763091e-05 2.864949999999996635e+02 1.939979086573274949e-32
2.863949999999995271e+02 1.530930747096912597e-02 2.863949999999996407e+02 1.498363281945641438e-02 2.863949999999996407e+02 2.923950721084484471e-03 2.863949999999996407e+02 2.340569949675081873e-04 2.863949999999996407e+02 4.443339480175223022e-05 2.863949999999996407e+02 5.822446321528842967e-05 2.863949999999996407e+02 2.055152392405682181e-32
2.862950000000000728e+02 1.692253211764290291e-02 2.862949999999996749e+02 1.617166814655508766e-02 2.862949999999996749e+02 4.076933781076455716e-03 2.862949999999996749e+02 2.610510368500893776e-04 2.862949999999996749e+02 4.845148239238131037e-05 2.862949999999996749e+02 6.226460084878034248e-05 2.862949999999996749e+02 2.180868571884464763e-32
2.861949999999997090e+02 1.638455419852839073e-02 2.861949999999996521e+02 1.760236781565091557e-02 2.861949999999996521e+02 5.464641368414085813e-03 2.861949999999996521e+02 2.949864890224653284e-04 2.861949999999996521e+02 5.303366994128236631e-05 2.861949999999996521e+02 6.673904288569960225e-05 2.861949999999996521e+02 2.318451227057948566e-32
2.860950000000002547e+02 1.819492215524887158e-02 2.860949999999996862e+02 1.920095714421046415e-02 2.860949999999996862e+02 7.007754372097291067e-03 2.860949999999996862e+02 3.402341177127628452e-04 2.860949999999996862e+02 5.828926959648505308e-05 2.860949999999996862e+02 7.171213941654331291e-05 2.860949999999996862e+02 2.469437764870688159e-32
2.859949999999998909e+02 1.893277974025354624e-02 2.859949999999996635e+02 2.083732210812277302e-02 2.859949999999996635e+02 8.567924402005147252e-03 2.859949999999996635e+02 4.048148011616151619e-04 2.859949999999996635e+02 6.435508662910082779e-05 2.859949999999996635e+02 7.726057293953056491e-05 2.859949999999996635e+02 2.635622086244914524e-32
2.858949999999995271e+02 2.030394462987107282e-02 2.858949999999996976e+02 2.233491371893352173e-02 2.858949999999996976e+02 9.954194582859563975e-03 2.858949999999996976e+02 5.028712010639374216e-04 2.858949999999996976e+02 7.140439368671291844e-05 2.858949999999996976e+02 8.347629593592329389e-05 2.858949999999996976e+02 2.819107525333035732e-32
2.857950000000000728e+02 2.279263254031628494e-02 2.857949999999996749e+02 2.349732449159925435e-02 2.857949999999996749e+02 1.094628729373538743e-02 2.857949999999996749e+02 6.579388761835922072e-04 2.857949999999996749e+02 7.966076145069406244e-05 2.857949999999996749e+02 9.047031484219974855e-05 2.857949999999996749e+02 3.022372940417401102e-32
2.856949999999997090e+02 2.511390742756577921e-02 2.856949999999997090e+02 2.416535035083524491e-02 2.856949999999997090e+02 1.134810114018963353e-02 2.856949999999997090e+02 9.064812227619606757e-04 2.856949999999997090e+02 8.942313281819580062e-05 2.856949999999997090e+02 9.837760967807473241e-05 2.856949999999997090e+02 3.248355811711797065e-32
2.855950000000002547e+02 2.266241980515797463e-02 2.855949999999996862e+02 2.430049763850171060e-02 2.855949999999996862e+02 1.106864983921110844e-02 2.855949999999996862e+02 1.300395900090906736e-03 2.855949999999996862e+02 1.011210596854636938e-04 2.855949999999996862e+02 1.073635941268508343e-04 2.855949999999996862e+02 3.500557514968812931e-32
2.854949999999998909e+02 2.419334278125646540e-02 2.854949999999997203e+02 2.403442902898683675e-02 2.854949999999997203e+02 1.017199177246920147e-02 2.854949999999997203e+02 1.906384756326440395e-03 2.854949999999997203e+02 1.154525650811504835e-04 2.854949999999997203e+02 1.176326897226636140e-04 2.854949999999997203e+02 3.783177767670082081e-32
2.853949999999995271e+02 2.453336064255767432e-02 2.853949999999996976e+02 2.362704366491873154e-02 2.853949999999996976e+02 8.841230272759076012e-03 2.853949999999996976e+02 2.799673424345413761e-03 2.853949999999996976e+02 1.337328842755317721e-04 2.853949999999996976e+02 1.294398381513272515e-04 2.853949999999996976e+02 4.101287815801923384e-32
2.852950000000000728e+02 2.623771198291891676e-02 2.852949999999997317e+02 2.337230697174508959e-02 2.852949999999997317e+02 7.297322747950720639e-03 2.852949999999997317e+02 4.050193014220055364e-03 2.852949999999997317e+02 1.587178115857731193e-04 2.852949999999997317e+02 1.431061526011613301e-04 2.852949999999997317e+02 4.461055588131932614e-32
2.851949999999997090e+02 2.540052034597254163e-02 2.851949999999997090e+02 2.351876899199591142e-02 2.851949999999997090e+02 5.739020784647545781e-03 2.851949999999997090e+02 5.701413558299050013e-03 2.851949999999997090e+02 1.963269175975906606e-04 2.851949999999997090e+02 1.590404860643444493e-04 2.851949999999997090e+02 4.870041316231755351e-32
2.850950000000002547e+02 2.448426994154079273e-02 2.850949999999996862e+02 2.421985293022288488e-02 2.850949999999996862e+02 4.315169963619353358e-03 2.850949999999996862e+02 7.745239542668079860e-03 2.850949999999996862e+02 2.587065850648416119e-04 2.850949999999996862e+02 1.777695934832277432e-04 2.850949999999996862e+02 5.337589813241147095e-32
2.849949999999998909e+02 2.612436827573368439e-02 2.849949999999997203e+02 2.550672032702296782e-02 2.849949999999997203e+02 3.115843862130966962e-03 2.849949999999997203e+02 1.009935851294874350e-02 2.849949999999997203e+02 3.685697140906892097e-04 2.849949999999997203e+02 1.999809924651876349e-04 2.849949999999997203e+02 5.875356995561582409e-32
2.848949999999995271e+02 2.798637586824436613e-02 2.848949999999996976e+02 2.728228912379240118e-02 2.848949999999996976e+02 2.175255004585383792e-03 2.848949999999996976e+02 1.259415698592488905e-02 2.848949999999996976e+02 5.633249455774207550e-04 2.848949999999996976e+02 2.265849423173281962e-04 2.848949999999996976e+02 6.498025349998757510e-32
2.847950000000000728e+02 2.982196705432793582e-02 2.847949999999997317e+02 2.933485159657629390e-02 2.847949999999997317e+02 1.483558850300340176e-03 2.847949999999997317e+02 1.497421291281324750e-02 2.847949999999997317e+02 8.953067877344389946e-04 2.847949999999997317e+02 2.588058003408870694e-04 2.847949999999997317e+02 7.224289190392469759e-32
2.846949999999997090e+02 3.163468453320568419e-02 2.846949999999997090e+02 3.136658291023144279e-02 2.846949999999997090e+02 1.003408051559346757e-03 2.846949999999997090e+02 1.691901283356808325e-02 2.846949999999997090e+02 1.422875222064441149e-03 2.846949999999997090e+02 2.983195576521925044e-04 2.846949999999997090e+02 8.078231164558148582e-32
2.845950000000002547e+02 3.436927136706018071e-02 2.845949999999997431e+02 3.304205270460339183e-02 2.845949999999997431e+02 6.862537377434368199e-04 2.845949999999997431e+02 1.809650652555322078e-02 2.845949999999997431e+02 2.188859142930113088e-03 2.845949999999997431e+02 3.474660529892354462e-04 2.845949999999997431e+02 9.091275817002913355e-32
2.844949999999998909e+02 3.141240895970291713e-02 2.844949999999997203e+02 3.407195820272172077e-02 2.844949999999997203e+02 4.846762502047672434e-04 2.844949999999997203e+02 1.826547113184588678e-02 2.844949999999997203e+02 3.189255620681035429e-03 2.844949999999997203e+02 4.095879546026525071e-04 2.844949999999997203e+02 1.030501082892278652e-31
2.843949999999995271e+02 3.225169664784635626e-02 2.843949999999997544e+02 3.430326321582499727e-02 2.843949999999997544e+02 3.593712781445074114e-04 2.843949999999997544e+02 1.738831336415547213e-02 2.843949999999997544e+02 4.343001744523187005e-03 2.843949999999997544e+02 4.896095836144482259e-04 2.843949999999997544e+02 1.177534974847349884e-31
2.842950000000000728e+02 3.326320672388283911e-02 2.842949999999997317e+02 3.372690149666104226e-02 2.842949999999997317e+02 2.814268473692825285e-04 2.842949999999997317e+02 1.565184235622726211e-02 2.842949999999997317e+02 5.475498707064656474e-03 2.842949999999997317e+02 5.951663406124600578e-04 2.842949999999997317e+02 1.357890842107147881e-31
2.841949999999997090e+02 3.193304981917208241e-02 2.841949999999997658e+02 3.239423715800568426e-02 2.841949999999997658e+02 2.315271158010605073e-04 2.841949999999997658e+02 1.337261569051016036e-02 2.841949999999997658e+02 6.327906796605680187e-03 2.841949999999997658e+02 7.392203097014054310e-04 2.841949999999997658e+02 1.582376377824803051e-31
2.840950000000002547e+02 2.964942876846124800e-02 2.840949999999997431e+02 3.037941895032818251e-02 2.840949999999997431e+02 1.977679330691587811e-04 2.840949999999997431e+02 1.088274826819310773e-02 2.840949999999997431e+02 6.629381499700393206e-03 2.840949999999997431e+02 9.465540039781415510e-04 2.840949999999997431e+02 1.867224831521914973e-31
2.839949999999998909e+02 2.933095602832669693e-02 2.839949999999997772e+02 2.788946464149840571e-02 2.839949999999997772e+02 1.732870656686276499e-04 2.839949999999997772e+02 8.461613559438285401e-03 2.839949999999997772e+02 6.263548720254430609e-03 2.839949999999997772e+02 1.268048050749683237e-03 2.839949999999997772e+02 2.240564863919021384e-31
2.838949999999995271e+02 2.526828304378081133e-02 2.838949999999997544e+02 2.535764658716856135e-02 2.838949999999997544e+02 1.543230155013837522e-04 2.838949999999997544e+02 6.306876399519426545e-03 2.838949999999997544e+02 5.370090422460299488e-03 2.838949999999997544e+02 1.803389504300070313e-03 2.838949999999997544e+02 2.763229408425438284e-31
2.837950000000000728e+02 2.571218957652994172e-02 2.837949999999997885e+02 2.333208460316328614e-02 2.837949999999997885e+02 1.388688584059696504e-04 2.837949999999997885e+02 4.527631684133559542e-03 2.837949999999997885e+02 4.224954433611430131e-03 2.837949999999997885e+02 2.717662381624946517e-03 2.837949999999997885e+02 3.589898412929105121e-31
2.836949999999997090e+02 2.377646871129063949e-02 2.836949999999997658e+02 2.229767352195441421e-02 2.836949999999997658e+02 1.258462067811756929e-04 2.836949999999997658e+02 3.153294095573533958e-03 2.836949999999997658e+02 3.080268136587854030e-03 2.836949999999997658e+02 4.215297837624466977e-03 2.836949999999997658e+02 5.111785696073286681e-31
2.835950000000002547e+02 2.296057156625441395e-02 2.835949999999997999e+02 2.250810647504621065e-02 2.835949999999997999e+02 1.146457337534752540e-04 2.835949999999997999e+02 2.153939268603992027e-03 2.835949999999997999e+02 2.101127505916304452e-03 2.835949999999997999e+02 6.415426721385057707e-03 2.835949999999997999e+02 8.186465927805265274e-31
2.834949999999998909e+02 2.328550214121286044e-02 2.834949999999997772e+02 2.363126151288925947e-02 2.834949999999997772e+02 1.048912775412814296e-04 2.834949999999997772e+02 1.465420860827573767e-03 2.834949999999997772e+02 1.359840437528422961e-03 2.834949999999997772e+02 8.978141691604600225e-03 2.834949999999997772e+02 1.429479070897774396e-30
2.833949999999995271e+02 2.340649119551434232e-02 2.833949999999998113e+02 2.413569651657490253e-02 2.833949999999998113e+02 9.632590054867273929e-05 2.833949999999998113e+02 1.012313858476948094e-03 2.833949999999998113e+02 8.542399418237389165e-04 2.833949999999998113e+02 1.044984957033815928e-02 2.833949999999998113e+02 2.521813961792325333e-30
2.832950000000000728e+02 2.241838755629771765e-02 2.832949999999997885e+02 2.245148591888818795e-02 2.832949999999997885e+02 8.875869347491851418e-05 2.832949999999997885e+02 7.242126521782993320e-04 2.832949999999997885e+02 5.386334103732958421e-04 2.832949999999997885e+02 9.376913917474291593e-03 2.832949999999997885e+02 4.186714307731547318e-30
2.831949999999997090e+02 1.903968592630785051e-02 2.831949999999998226e+02 1.956844812400472533e-02 2.831949999999998226e+02 8.203973762973633583e-05 2.831949999999998226e+02 5.442569652564232001e-04 2.831949999999998226e+02 3.545074254119219429e-04 2.831949999999998226e+02 6.864676750319261694e-03 2.831949999999998226e+02 6.252228776810611452e-30
2.830950000000002547e+02 1.811203334817698685e-02 2.830949999999997999e+02 1.703365561037050585e-02 2.830949999999997999e+02 7.604751797551596631e-05 2.830949999999997999e+02 4.312786315571830696e-04 2.830949999999997999e+02 2.508110062855110466e-04 2.830949999999997999e+02 4.552551209164914722e-03 2.830949999999997999e+02 8.132130353932235487e-30
2.829949999999998909e+02 1.568311511183777263e-02 2.829949999999998340e+02 1.527711528664057496e-02 2.829949999999998340e+02 7.068179760718174118e-05 2.829949999999998340e+02 3.580252106637612716e-04 2.829949999999998340e+02 1.917188761248476210e-04 2.829949999999998340e+02 2.933722156857403087e-03 2.829949999999998340e+02 8.881041207444066552e-30
2.828949999999995271e+02 1.262874362592795140e-02 2.828949999999998113e+02 1.418379047412228131e-02 2.828949999999998113e+02 6.585901534426896742e-05 2.828949999999998113e+02 3.077695738494352559e-04 2.828949999999998113e+02 1.557852255998875125e-04 2.828949999999998113e+02 1.931409413941307263e-03 2.828949999999998113e+02 7.978584561561902594e-30
2.827950000000000728e+02 1.356949913850539514e-02 2.827949999999998454e+02 1.353008929996002765e-02 2.827949999999998454e+02 6.150899556587936421e-05 2.827949999999998454e+02 2.708661410238156499e-04 2.827949999999998454e+02 1.316658619371228523e-04 2.827949999999998454e+02 1.343081056045827794e-03 2.827949999999998454e+02 6.040675109285202977e-30
2.826949999999997090e+02 1.224493665314514527e-02 2.826949999999998226e+02 1.312930249255098852e-02 2.826949999999998226e+02 5.757245073738836896e-05 2.826949999999998226e+02 2.420045362519923106e-04 2.826949999999998226e+02 1.138709168003610437e-04 2.826949999999998226e+02 9.928873433738662560e-04 2.826949999999998226e+02 3.996496844912625413e-30
2.825950000000002547e+02 1.194327970506458593e-02 2.825949999999998568e+02 1.286532506596920269e-02 2.825949999999998568e+02 5.399902602981718636e-05 2.825949999999998568e+02 2.183282324086628992e-04 2.825949999999998568e+02 9.984745139447706206e-05 2.825949999999998568e+02 7.701831107488646367e-04 2.825949999999998568e+02 2.386859053116077323e-30
2.824949999999998909e+02 1.151388016067992660e-02 2.824949999999998340e+02 1.267763944669567794e-02 2.824949999999998340e+02 5.074574352190060607e-05 2.824949999999998340e+02 1.982849842311136708e-04 2.824949999999998340e+02 8.836832516921331075e-05 2.824949999999998340e+02 6.172731483860694878e-04 2.824949999999998340e+02 1.349513197767863564e-30
2.823949999999995271e+02 1.381162129196928344e-02 2.823949999999998681e+02 1.253659205709822116e-02 2.823949999999998681e+02 4.777575231345487550e-05 2.823949999999998681e+02 1.809866151039480871e-04 2.823949999999998681e+02 7.877305190405474347e-05 2.823949999999998681e+02 5.060893923893817689e-04 2.823949999999998681e+02 7.771552260485323588e-31
2.822950000000000728e+02 1.096955620538429994e-02 2.822949999999998454e+02 1.242677682040753580e-02 2.822949999999998454e+02 4.505731726104182520e-05 2.822949999999998454e+02 1.658785529725319405e-04 2.822949999999998454e+02 7.064931458071219508e-05 2.822949999999998454e+02 4.222243902058685542e-04 2.822949999999998454e+02 4.908643116378055694e-31
2.821949999999997090e+02 1.183655750078065061e-02 2.821949999999998795e+02 1.233917830704716299e-02 2.821949999999998795e+02 4.256299582779051209e-05 2.821949999999998795e+02 1.525788161577073371e-04 2.821949999999998795e+02 6.370744451442708969e-05 2.821949999999998795e+02 3.573618051598572939e-04 2.821949999999998795e+02 3.485216048693527888e-31
2.820950000000002547e+02 1.126676788283641553e-02 2.820949999999998568e+02 1.226797382355316463e-02 2.820949999999998568e+02 4.026896433920920242e-05 2.820949999999998568e+02 1.408020091209960165e-04 2.820949999999998568e+02 5.772975799444593302e-05 2.820949999999998568e+02 3.062058467111324544e-04 2.820949999999998568e+02 2.701053206519713485e-31
2.819949999999998909e+02 1.317151411944645321e-02 2.819949999999998909e+02 1.220917875551411763e-02 2.819949999999998909e+02 3.815446364590336877e-05 2.819949999999998909e+02 1.303231344288574827e-04 2.819949999999998909e+02 5.254714257240902147e-05 2.819949999999998909e+02 2.651867694795666990e-04 2.819949999999998909e+02 2.197950478005999478e-31
2.818949999999995271e+02 1.173117379810188245e-02 2.818949999999998681e+02 1.215997104757758455e-02 2.818949999999998681e+02 3.620134076459151297e-05 2.818949999999998681e+02 1.209592279799986541e-04 2.818949999999998681e+02 4.802589207090945315e-05 2.818949999999998681e+02 2.318173413747035363e-04 2.818949999999998681e+02 1.835371139991689803e-31
2.817950000000000728e+02 1.185546440421852456e-02 2.817949999999999022e+02 1.211830155558972152e-02 2.817949999999999022e+02 3.439366808328490910e-05 2.817949999999999022e+02 1.125589078428392362e-04 2.817949999999999022e+02 4.405906102407004007e-05 2.817949999999999022e+02 2.043226732521457104e-04 2.817949999999999022e+02 1.557539529670178881e-31
2.816949999999997090e+02 1.239435741023683403e-02 2.816949999999998795e+02 1.208265101703348554e-02 2.816949999999998795e+02 3.271742557287299488e-05 2.816949999999998795e+02 1.049956112472374433e-04 2.816949999999998795e+02 4.056030396852836501e-05 2.816949999999998795e+02 1.814104308574651702e-04 2.816949999999998795e+02 1.338079535182595582e-31
2.815950000000002547e+02 1.140910665056354620e-02 2.815949999999999136e+02 1.205187221389826188e-02 2.815949999999999136e+02 3.116023443245766525e-05 2.815949999999999136e+02 9.816275509078746292e-05 2.815949999999999136e+02 3.745932331472192733e-05 2.815949999999999136e+02 1.621226556729134282e-04 2.815949999999999136e+02 1.161478594571831919e-31
2.814949999999998909e+02 1.123260947484908817e-02 2.814949999999998909e+02 1.202508461200464153e-02 2.814949999999998909e+02 2.971113291990221090e-05 2.814949999999998909e+02 9.197005638016379108e-05 2.814949999999998909e+02 3.469844494185659169e-05 2.814949999999998909e+02 1.457377323753368667e-04 2.814949999999998909e+02 1.017314932082392515e-31
