# Supplementary material for: In-situ probing of the Fischer-Tropsch reaction on Co single crystal surfaces up to 1 bar
Source: Nat Commun. 2025 Jan 24;16:1005. doi: 10.1038/s41467-025-56082-8 (PMC11761050; doi:10.1038/s41467-025-56082-8)
Supplement: Supplementary file 3 — Source Data [file 41467_2025_56082_MOESM3_ESM.zip › Fig3/ax1 C1s 406K 46min.dat]

# 46min
# top	C4	C3	C2	C1
# (x, y) tuples for data, fitline, peak0..peakN
2.888949999999995271e+02 3.549962167423539872e-02 2.888949999999995271e+02 3.569186393900349030e-02 2.888949999999995271e+02 1.249923776018432313e-05 2.888949999999995271e+02 2.988414623135913814e-05 2.888949999999995271e+02 5.523356343856124208e-06 2.888949999999995271e+02 2.840246056528644829e-06 2.888949999999995271e+02 1.112242111743119127e-34
2.887950000000000728e+02 3.523480432713677751e-02 2.887949999999995043e+02 3.569440065087507025e-02 2.887949999999995043e+02 1.329599484044544972e-05 2.887949999999995043e+02 3.128213413244320621e-05 2.887949999999995043e+02 5.759571692548161713e-06 2.887949999999995043e+02 2.945997598074221062e-06 2.887949999999995043e+02 1.150868151235517138e-34
2.886949999999997090e+02 3.492604524695191309e-02 2.886949999999995384e+02 3.569713671692508611e-02 2.886949999999995384e+02 1.417070557060477496e-05 2.886949999999995384e+02 3.278006238530737048e-05 2.886949999999995384e+02 6.011234007270529987e-06 2.886949999999995384e+02 3.057762350344768860e-06 2.886949999999995384e+02 1.191540104291131237e-34
2.885950000000002547e+02 3.554357545801483526e-02 2.885949999999995157e+02 3.570009408518600574e-02 2.885949999999995157e+02 1.513377399062284169e-05 2.885949999999995157e+02 3.438763732132170165e-05 2.885949999999995157e+02 6.279716651064472482e-06 2.885949999999995157e+02 3.176004611439156151e-06 2.885949999999995157e+02 1.234404925347387069e-34
2.884949999999998909e+02 3.554558579411361274e-02 2.884949999999995498e+02 3.570329788103600993e-02 2.884949999999995498e+02 1.619737941345307611e-05 2.884949999999995498e+02 3.611576601108406752e-05 2.884949999999995498e+02 6.566548667613345215e-06 2.884949999999995498e+02 3.301234332301165389e-06 2.884949999999995498e+02 1.279622992021121804e-34
2.883949999999995271e+02 3.505798548074823967e-02 2.883949999999995271e+02 3.570677698798285088e-02 2.883949999999995271e+02 1.737584848009302818e-05 2.883949999999995271e+02 3.797673789700283572e-05 2.883949999999995271e+02 6.873436387973075772e-06 2.883949999999995271e+02 3.434012606224545741e-06 2.883949999999995271e+02 1.327369602369464255e-34
2.882950000000000728e+02 3.584271408894488392e-02 2.882949999999995612e+02 3.571056476004306340e-02 2.882949999999995612e+02 1.868612179433982515e-05 2.882949999999995612e+02 3.998443908586877437e-05 2.882949999999995612e+02 7.202288607871063613e-06 2.882949999999995612e+02 3.574957943421520527e-06 2.882949999999995612e+02 1.377836670484853911e-34
2.881949999999997090e+02 3.589293198214263403e-02 2.881949999999995384e+02 3.571469990593807708e-02 2.881949999999995384e+02 2.014834770254895390e-05 2.881949999999995384e+02 4.215460613847758217e-05 2.881949999999995384e+02 7.555246023983874375e-06 2.881949999999995384e+02 3.724753461509281054e-06 2.881949999999995384e+02 1.431234650997498097e-34
2.880950000000002547e+02 3.570568132776116149e-02 2.880949999999995725e+02 3.571922761016007447e-02 2.880949999999995725e+02 2.178665879775096550e-05 2.880949999999995725e+02 4.450512783291009827e-05 2.880949999999995725e+02 7.934715770061660456e-06 2.880949999999995725e+02 3.884155147795261492e-06 2.880949999999995725e+02 1.487794728456778241e-34
2.879949999999998909e+02 3.553697160167744451e-02 2.879949999999995498e+02 3.572420101468538195e-02 2.879949999999995498e+02 2.363024314717826344e-05 2.879949999999995498e+02 4.705640546237080255e-05 2.879949999999995498e+02 8.343412084569375362e-06 2.879949999999995498e+02 4.054001379707376363e-06 2.879949999999995498e+02 1.547771314044494091e-34
2.878949999999995271e+02 3.555514995402584560e-02 2.878949999999995839e+02 3.572968333300506616e-02 2.878949999999995839e+02 2.571496719301308938e-05 2.878949999999995839e+02 4.983178489213416765e-05 2.878949999999995839e+02 8.784404381438705285e-06 2.878949999999995839e+02 4.235223926922703790e-06 2.878949999999995839e+02 1.611444899872242919e-34
2.877950000000000728e+02 3.522245380064203263e-02 2.877949999999995612e+02 3.573575123717202123e-02 2.877949999999995612e+02 2.808617253328880511e-05 2.877949999999995612e+02 5.285807702392071025e-05 2.877949999999995612e+02 9.261174298851329196e-06 2.877949999999995612e+02 4.428860704399909487e-06 2.877949999999995612e+02 1.679125330542640818e-34
2.876949999999997090e+02 3.572965884593123920e-02 2.876949999999995953e+02 3.574250103164107462e-02 2.876949999999995953e+02 3.080413699783393340e-05 2.876949999999995953e+02 5.616618774346339172e-05 2.876949999999995953e+02 9.777683686475361567e-06 2.876949999999995953e+02 4.636070601742924913e-06 2.876949999999995953e+02 1.751155563080704200e-34
2.875950000000002547e+02 3.577479938908768170e-02 2.875949999999995725e+02 3.575006103486843417e-02 2.875949999999995725e+02 3.395559129409768552e-05 2.875949999999995725e+02 5.979188419450743046e-05 2.875949999999995725e+02 1.033845598437371156e-05 2.875949999999995725e+02 4.858150783898708949e-06 2.875949999999995725e+02 1.827916000254043471e-34
2.874949999999998909e+02 3.551929195734015304e-02 2.874949999999996066e+02 3.575861735645856354e-02 2.874949999999996066e+02 3.767844100824081110e-05 2.874949999999996066e+02 6.377673181368696798e-05 2.874949999999996066e+02 1.094867408042269304e-05 2.874949999999996066e+02 5.096556944655782361e-06 2.874949999999996066e+02 1.909829499294282801e-34
2.873949999999995271e+02 3.565353688911176294e-02 2.873949999999995839e+02 3.576846681662859684e-02 2.873949999999995839e+02 4.221339161485036773e-05 2.873949999999995839e+02 6.816924674685568566e-05 2.873949999999995839e+02 1.161429855291811315e-05 2.873949999999995839e+02 5.352927102412086908e-06 2.873949999999995839e+02 1.997367178886133962e-34
2.872950000000000728e+02 3.569867692562595646e-02 2.872949999999996180e+02 3.578012038914070436e-02 2.872949999999996180e+02 4.800579307941450356e-05 2.872949999999996180e+02 7.302632251385816442e-05 2.872949999999996180e+02 1.234221127264995674e-05 2.872949999999996180e+02 5.629109663225144779e-06 2.872949999999996180e+02 2.091055172977048377e-34
2.871949999999997090e+02 3.607656224341849321e-02 2.871949999999995953e+02 3.579449123504233055e-02 2.871949999999995953e+02 5.589168351779717569e-05 2.871949999999995953e+02 7.841501152720265486e-05 2.871949999999995953e+02 1.314039073856893644e-05 2.871949999999995953e+02 5.927196647200053925e-06 2.871949999999995953e+02 2.191482511752403132e-34
2.870950000000002547e+02 3.571399501257929709e-02 2.870949999999996294e+02 3.581320637017888081e-02 2.870949999999996294e+02 6.740694644912971912e-05 2.870949999999996294e+02 8.441478055727309521e-05 2.870949999999996294e+02 1.401812736966964832e-05 2.870949999999996294e+02 6.249563191249242244e-06 2.870949999999996294e+02 2.299310349635929108e-34
2.869949999999998909e+02 3.597311059600403343e-02 2.869949999999996066e+02 3.583906692341959355e-02 2.869949999999996066e+02 8.524432609223050127e-05 2.869949999999996066e+02 9.112044056252070463e-05 2.869949999999996066e+02 1.498628943514227770e-05 2.869949999999996066e+02 6.598914718137634240e-06 2.869949999999996066e+02 2.415282809539645760e-34
2.868949999999995271e+02 3.545084058355772033e-02 2.868949999999996407e+02 3.587663070965061568e-02 2.868949999999996407e+02 1.138316127335187779e-04 2.868949999999996407e+02 9.864614718563164710e-05 2.868949999999996407e+02 1.605765360278127148e-05 2.868949999999996407e+02 6.978343517124447725e-06 2.868949999999996407e+02 2.540239774549006198e-34
2.867950000000000728e+02 3.624241791556791908e-02 2.867949999999996180e+02 3.593278917553391349e-02 2.867949999999996180e+02 1.599021435126066529e-04 2.867949999999996180e+02 1.071313639243479473e-04 2.867949999999996180e+02 1.724731854476444168e-05 2.867949999999996180e+02 7.391396940636091663e-06 2.867949999999996180e+02 2.675132036426691240e-34
2.866949999999997090e+02 3.589333407589850866e-02 2.866949999999996521e+02 3.601706865593367474e-02 2.866949999999996521e+02 2.327854017159781649e-04 2.866949999999996521e+02 1.167509154663167451e-04 2.866949999999996521e+02 1.857322612140608760e-05 2.866949999999996521e+02 7.842160018413401714e-06 2.866949999999996521e+02 2.821039309527796896e-34
2.865950000000002547e+02 3.619360740903696666e-02 2.865949999999996294e+02 3.614125694081571361e-02 2.865949999999996294e+02 3.440136324233641126e-04 2.865949999999996294e+02 1.277341766745891368e-04 2.865949999999996294e+02 2.005682303382132464e-05 2.865949999999996294e+02 8.335356072380574187e-06 2.865949999999996294e+02 2.979191745328352484e-34
2.864949999999998909e+02 3.637070735606151572e-02 2.864949999999996635e+02 3.631794166842648719e-02 2.864949999999996635e+02 5.058195152713694260e-04 2.864949999999996635e+02 1.404048231278273793e-04 2.864949999999996635e+02 2.172390746896363980e-05 2.864949999999996635e+02 8.876469946764321540e-06 2.864949999999996635e+02 3.150995745293855211e-34
2.863949999999995271e+02 3.674915477959363880e-02 2.863949999999996407e+02 3.655776038617874341e-02 2.863949999999996407e+02 7.283005638787600671e-04 2.863949999999996407e+02 1.552652482479849111e-04 2.863949999999996407e+02 2.360572160141353239e-05 2.863949999999996407e+02 9.471899839025240574e-06 2.863949999999996407e+02 3.338065079783629947e-34
2.862950000000000728e+02 3.703607560889245198e-02 2.862949999999996749e+02 3.686564536174297135e-02 2.862949999999996749e+02 1.015486735204986207e-03 2.862949999999996749e+02 1.731721542761397164e-04 2.862949999999996749e+02 2.574037409550439861e-05 2.862949999999996749e+02 1.012914555477902044e-05 2.862949999999996749e+02 3.542258593720915325e-34
2.861949999999997090e+02 3.668882178442827574e-02 2.861949999999996521e+02 3.723697078279541300e-02 2.861949999999996521e+02 1.361138326071050821e-03 2.861949999999996521e+02 1.956837498244078219e-04 2.861949999999996521e+02 2.817471079400389104e-05 2.861949999999996521e+02 1.085704349438759041e-05 2.861949999999996521e+02 3.765726137303378184e-34
2.860950000000002547e+02 3.674256025970806805e-02 2.860949999999996862e+02 3.765494772157021441e-02 2.860949999999996862e+02 1.745498453144018027e-03 2.860949999999996862e+02 2.256994487878459922e-04 2.860949999999996862e+02 3.096680495792554592e-05 2.860949999999996862e+02 1.166606206886174510e-05 2.860949999999996862e+02 4.010964831646707579e-34
2.859949999999998909e+02 3.779204964805267519e-02 2.859949999999996635e+02 3.809052214780637297e-02 2.859949999999996635e+02 2.134107161332913713e-03 2.859949999999996635e+02 2.685400220811268038e-04 2.859949999999996635e+02 3.418933586729900047e-05 2.859949999999996635e+02 1.256867591347381055e-05 2.859949999999996635e+02 4.280888406188784196e-34
2.858949999999995271e+02 3.781650025459076109e-02 2.858949999999996976e+02 3.850561909270813765e-02 2.858949999999996976e+02 2.479400721557526062e-03 2.858949999999996976e+02 3.335872182790069465e-04 2.858949999999996976e+02 3.793435649035318061e-05 2.858949999999996976e+02 1.357984376969370880e-05 2.858949999999996976e+02 4.578913184853431858e-34
2.857950000000000728e+02 3.831532299790624263e-02 2.857949999999996749e+02 3.886112108830314105e-02 2.857949999999996749e+02 2.726512164148077455e-03 2.857949999999996749e+02 4.364537063155357393e-04 2.857949999999996749e+02 4.232064116981545715e-05 2.857949999999996749e+02 1.471762405815336733e-05 2.857949999999996749e+02 4.909065433673580909e-34
2.856949999999997090e+02 3.952866317187939127e-02 2.856949999999997090e+02 3.913255232409808965e-02 2.856949999999997090e+02 2.826596358056236366e-03 2.856949999999997090e+02 6.013280316779722433e-04 2.856949999999997090e+02 4.750700655330780046e-05 2.856949999999997090e+02 1.600397519901511692e-05 2.856949999999997090e+02 5.276116331740585973e-34
2.855950000000002547e+02 3.927497807929583584e-02 2.855949999999996862e+02 3.933193205670110215e-02 2.855949999999996862e+02 2.756990349100029662e-03 2.855949999999996862e+02 8.626372917259108718e-04 2.855949999999996862e+02 5.372165673195073858e-05 2.855949999999996862e+02 1.746580653164811128e-05 2.855949999999996862e+02 5.685752961031488570e-34
2.854949999999998909e+02 3.924135877453655691e-02 2.854949999999997203e+02 3.951986777912473020e-02 2.854949999999997203e+02 2.533649862919620105e-03 2.854949999999997203e+02 1.264629166448492980e-03 2.854949999999997203e+02 6.133542398986904678e-05 2.854949999999997203e+02 1.913637315518674408e-05 2.854949999999997203e+02 6.144796679574140872e-34
2.853949999999995271e+02 4.054048909653860944e-02 2.853949999999996976e+02 3.979260932040681875e-02 2.853949999999996976e+02 2.202182460395285275e-03 2.853949999999996976e+02 1.857205717370765449e-03 2.853949999999996976e+02 7.104704129061427821e-05 2.853949999999996976e+02 2.105714873859204886e-05 2.853949999999996976e+02 6.661484418702917003e-34
2.852950000000000728e+02 4.065674547730416949e-02 2.852949999999997317e+02 4.025309911588343531e-02 2.852949999999997317e+02 1.817624433207488434e-03 2.852949999999997317e+02 2.686756804223812325e-03 2.852949999999997317e+02 8.432055417317831320e-05 2.852949999999997317e+02 2.328037166739463238e-05 2.852949999999997317e+02 7.245834388118369077e-34
2.851949999999997090e+02 4.188970274355415663e-02 2.851949999999997090e+02 4.098289026036663896e-02 2.851949999999997090e+02 1.429481024912923745e-03 2.851949999999997090e+02 3.782118930547736201e-03 2.851949999999997090e+02 1.043007985401471342e-04 2.851949999999997090e+02 2.587255375427505532e-05 2.851949999999997090e+02 7.910126234379863473e-34
2.850950000000002547e+02 4.211647552039691350e-02 2.850949999999996862e+02 4.202022566726117125e-02 2.850949999999996862e+02 1.074826841326186966e-03 2.850949999999996862e+02 5.137921814724695849e-03 2.850949999999996862e+02 1.374406716106290206e-04 2.850949999999996862e+02 2.891938698810082091e-05 2.850949999999996862e+02 8.669538196597161602e-34
2.849949999999998909e+02 4.437438050698634673e-02 2.849949999999997203e+02 4.334511605987712013e-02 2.849949999999997203e+02 7.760974989710125180e-04 2.849949999999997203e+02 6.699562244982541249e-03 2.849949999999997203e+02 1.958066472380879969e-04 2.849949999999997203e+02 3.253271607391554902e-05 2.849949999999997203e+02 9.543002305142515683e-34
2.848949999999995271e+02 4.519183604040515057e-02 2.848949999999996976e+02 4.487358928328392949e-02 2.848949999999996976e+02 5.418146875717659615e-04 2.848949999999996976e+02 8.354524551446005504e-03 2.848949999999996976e+02 2.992724705317277882e-04 2.848949999999996976e+02 3.686062112286684684e-05 2.848949999999996976e+02 1.055436647351937029e-33
2.847950000000000728e+02 4.575593250121451350e-02 2.847949999999997317e+02 4.646175762040517104e-02 2.847949999999997317e+02 3.695263191098915726e-04 2.847949999999997317e+02 9.933370654224128390e-03 2.847949999999997317e+02 4.756414150530216371e-04 2.847949999999997317e+02 4.210227940657027944e-05 2.847949999999997317e+02 1.173399479368009040e-33
2.846949999999997090e+02 4.798206392616981286e-02 2.846949999999997090e+02 4.791897812444201321e-02 2.846949999999997090e+02 2.499298789413642694e-04 2.846949999999997090e+02 1.122348310111160111e-02 2.846949999999997090e+02 7.559178522249241413e-04 2.846949999999997090e+02 4.853033955256680023e-05 2.846949999999997090e+02 1.312100331657957405e-33
2.845950000000002547e+02 4.896457564457230155e-02 2.845949999999997431e+02 4.903602161216719102e-02 2.845949999999997431e+02 1.709327659178462046e-04 2.845949999999997431e+02 1.200459135391937666e-02 2.845949999999997431e+02 1.162855095435545933e-03 2.845949999999997431e+02 5.652544428286441618e-05 2.845949999999997431e+02 1.476643311102369069e-33
2.844949999999998909e+02 4.885838315451067337e-02 2.844949999999997203e+02 4.963947509889244519e-02 2.844949999999997203e+02 1.207236441357849153e-04 2.844949999999997203e+02 1.211667658147173171e-02 2.844949999999997203e+02 1.694326545010488251e-03 2.844949999999997203e+02 6.663137566288208783e-05 2.844949999999997203e+02 1.673783264050477922e-33
2.843949999999995271e+02 4.952926056510458669e-02 2.843949999999997544e+02 4.965234608684874346e-02 2.843949999999997544e+02 8.951255663344436756e-05 2.843949999999997544e+02 1.153480070729840865e-02 2.843949999999997544e+02 2.307266652774970887e-03 2.843949999999997544e+02 7.964921753035924059e-05 2.843949999999997544e+02 1.912601904504376514e-33
2.842950000000000728e+02 4.902442700135738185e-02 2.842949999999997317e+02 4.909984043209832116e-02 2.842949999999997317e+02 7.009808002292524916e-05 2.842949999999997317e+02 1.038288639617589507e-02 2.842949999999997317e+02 2.908917913757310715e-03 2.842949999999997317e+02 9.682108953063151165e-05 2.842949999999997317e+02 2.205543500786343436e-33
2.841949999999997090e+02 4.809430386676973035e-02 2.841949999999997658e+02 4.805173744921423240e-02 2.841949999999997658e+02 5.766900508110965238e-05 2.841949999999997658e+02 8.870926909064139401e-03 2.841949999999997658e+02 3.361768931382114883e-03 2.841949999999997658e+02 1.202556510753097202e-04 2.841949999999997658e+02 2.570162363341089281e-33
2.840950000000002547e+02 4.678456285853720142e-02 2.840949999999997431e+02 4.658552800233817237e-02 2.840949999999997431e+02 4.926023415264100825e-05 2.840949999999997431e+02 7.219235689648570951e-03 2.840949999999997431e+02 3.521930628296660731e-03 2.840949999999997431e+02 1.539844976287402657e-04 2.840949999999997431e+02 3.032825219794121096e-33
2.839949999999998909e+02 4.484552206813392089e-02 2.839949999999997772e+02 4.483128167142916287e-02 2.839949999999997772e+02 4.316251526720264850e-05 2.839949999999997772e+02 5.613139355510744603e-03 2.839949999999997772e+02 3.327578007192585809e-03 2.839949999999997772e+02 2.062848408470758241e-04 2.839949999999997772e+02 3.639219825680878481e-33
2.838949999999995271e+02 4.306624726696740152e-02 2.838949999999997544e+02 4.300961004612534333e-02 2.838949999999997544e+02 3.843893072433245681e-05 2.838949999999997544e+02 4.183761865252857461e-03 2.838949999999997544e+02 2.852918622414509983e-03 2.838949999999997544e+02 2.933736751220820298e-04 2.838949999999997544e+02 4.488153593758105985e-33
2.837950000000000728e+02 4.164454028704730332e-02 2.837949999999997885e+02 4.136583896672341859e-02 2.837949999999997885e+02 3.458959385086883337e-05 2.837949999999997885e+02 3.003472968240181694e-03 2.837949999999997885e+02 2.244552741996572610e-03 2.837949999999997885e+02 4.421067100242354227e-04 2.837949999999997885e+02 5.830864210581539032e-33
2.836949999999997090e+02 4.023884793910838947e-02 2.836949999999997658e+02 4.008641456534259989e-02 2.836949999999997658e+02 3.134589878680963185e-05 2.836949999999997658e+02 2.091785338934628712e-03 2.836949999999997658e+02 1.636425765224905522e-03 2.836949999999997658e+02 6.857406097846985423e-04 2.836949999999997658e+02 8.302777638511685533e-33
2.835950000000002547e+02 3.914641664106557201e-02 2.835949999999997999e+02 3.925842340439376910e-02 2.835949999999997999e+02 2.855607378635355542e-05 2.835949999999997999e+02 1.428848196984276037e-03 2.835949999999997999e+02 1.116246714324351397e-03 2.835949999999997999e+02 1.043655466687231064e-03 2.835949999999997999e+02 1.329680277794746333e-32
2.834949999999998909e+02 3.907222157130069151e-02 2.834949999999997772e+02 3.882233789405487717e-02 2.834949999999997772e+02 2.612642409751183566e-05 2.834949999999997772e+02 9.721090958027319307e-04 2.834949999999997772e+02 7.224299411255981525e-04 2.834949999999997772e+02 1.460555480417478902e-03 2.834949999999997772e+02 2.321820117319790417e-32
2.833949999999995271e+02 3.825122563739147968e-02 2.833949999999998113e+02 3.849043933133104722e-02 2.833949999999998113e+02 2.399295144745385320e-05 2.833949999999998113e+02 6.715337115351675736e-04 2.833949999999998113e+02 4.538242089641925992e-04 2.833949999999998113e+02 1.699971506772673946e-03 2.833949999999998113e+02 4.096036456798227167e-32
2.832950000000000728e+02 3.806171547306866354e-02 2.832949999999997885e+02 3.795522466381079374e-02 2.832949999999997885e+02 2.210810395701514155e-05 2.832949999999997885e+02 4.804174181609262599e-04 2.832949999999997885e+02 2.861548253790084108e-04 2.832949999999997885e+02 1.525427363702288111e-03 2.832949999999997885e+02 6.800237725101233460e-32
2.831949999999997090e+02 3.719364201026867378e-02 2.831949999999998226e+02 3.732766751818895890e-02 2.831949999999998226e+02 2.043453972919268919e-05 2.831949999999998226e+02 3.610410910084714173e-04 2.831949999999998226e+02 1.883359042730107515e-04 2.831949999999998226e+02 1.116739030566728024e-03 2.831949999999998226e+02 1.015513332627357923e-31
2.830950000000002547e+02 3.703247592407322986e-02 2.830949999999997999e+02 3.682000487341252626e-02 2.830949999999997999e+02 1.894199167713952523e-05 2.830949999999997999e+02 2.860952042987350381e-04 2.830949999999997999e+02 1.332460599817296843e-04 2.830949999999997999e+02 7.406046648433616377e-04 2.830949999999997999e+02 1.320854865022156325e-31
2.829949999999998909e+02 3.645189305186784245e-02 2.829949999999998340e+02 3.647533171845532968e-02 2.829949999999998340e+02 1.760549269249721131e-05 2.829949999999998340e+02 2.375014394270200688e-04 2.829949999999998340e+02 1.018527266649581052e-04 2.829949999999998340e+02 4.772551070592942067e-04 2.829949999999998340e+02 1.442496120299215939e-31
2.828949999999995271e+02 3.596556534307555203e-02 2.828949999999998113e+02 3.625864720180203143e-02 2.828949999999998113e+02 1.640422927303674110e-05 2.828949999999998113e+02 2.041636025171678483e-04 2.828949999999998113e+02 8.276258614791516240e-05 2.828949999999998113e+02 3.141998312523537661e-04 2.828949999999998113e+02 1.295915310682871799e-31
2.827950000000000728e+02 3.617811937302417569e-02 2.827949999999998454e+02 3.612456087822980833e-02 2.827949999999998454e+02 1.532072200506546104e-05 2.827949999999998454e+02 1.796831521052154746e-04 2.827949999999998454e+02 6.994891331542611062e-05 2.827949999999998454e+02 2.184911381925448020e-04 2.827949999999998454e+02 9.811518948733385612e-32
2.826949999999997090e+02 3.591104836797744809e-02 2.826949999999998226e+02 3.603801164316638994e-02 2.826949999999998226e+02 1.434020349028671906e-05 2.826949999999998226e+02 1.605373699834102127e-04 2.826949999999998226e+02 6.049515623283063039e-05 2.826949999999998226e+02 1.615219608483003662e-04 2.826949999999998226e+02 6.491278509936839844e-32
2.825950000000002547e+02 3.589352739579577956e-02 2.825949999999998568e+02 3.597773610798902372e-02 2.825949999999998568e+02 1.345013129764144504e-05 2.825949999999998568e+02 1.448313356718119570e-04 2.825949999999998568e+02 5.304503855140386119e-05 2.825949999999998568e+02 1.252926498566087846e-04 2.825949999999998568e+02 3.876837009758560893e-32
2.824949999999998909e+02 3.578420499324745652e-02 2.824949999999998340e+02 3.593265612924883418e-02 2.824949999999998340e+02 1.263980044360647782e-05 2.824949999999998340e+02 1.315353437942132925e-04 2.824949999999998340e+02 4.694662858047867051e-05 2.824949999999998340e+02 1.004174038189739983e-04 2.824949999999998340e+02 2.191936177979942093e-32
2.823949999999995271e+02 3.578000345240860830e-02 2.823949999999998681e+02 3.589725636652699170e-02 2.823949999999998681e+02 1.190003206918472323e-05 2.823949999999998681e+02 1.200602089571301624e-04 2.823949999999998681e+02 4.184903587126962381e-05 2.823949999999998681e+02 8.233013701784835394e-05 2.823949999999998681e+02 1.262288252311691070e-32
2.822950000000000728e+02 3.560914852327608238e-02 2.822949999999998454e+02 3.586859819300026314e-02 2.822949999999998454e+02 1.122292155317510319e-05 2.822949999999998454e+02 1.100380473989765817e-04 2.822949999999998454e+02 3.753321254799129361e-05 2.822949999999998454e+02 6.868705888856317611e-05 2.822949999999998454e+02 7.972824904104457717e-33
2.821949999999997090e+02 3.549594781898141732e-02 2.821949999999998795e+02 3.584491459663191604e-02 2.821949999999998795e+02 1.060163348110457900e-05 2.821949999999998795e+02 1.012154657945546596e-04 2.821949999999998795e+02 3.384526898866977682e-05 2.821949999999998795e+02 5.813527575602663353e-05 2.821949999999998795e+02 5.660834705317000802e-33
2.820950000000002547e+02 3.572865133895297696e-02 2.820949999999998568e+02 3.582503316099725638e-02 2.820949999999998568e+02 1.003023382835334108e-05 2.820949999999998568e+02 9.340314269616818189e-05 2.820949999999998568e+02 3.066955836739550646e-05 2.820949999999998568e+02 4.981327349378116248e-05 2.820949999999998568e+02 4.387164387730359074e-33
2.819949999999998909e+02 3.597443821258124869e-02 2.819949999999998909e+02 3.580812889436304353e-02 2.819949999999998909e+02 9.503551885271383220e-06 2.819949999999998909e+02 8.645182265268783564e-05 2.819949999999998909e+02 2.791623786677574707e-05 2.819949999999998909e+02 4.314032934674757059e-05 2.819949999999998909e+02 3.570003745141872423e-33
2.818949999999995271e+02 3.547852956939382546e-02 2.818949999999998681e+02 3.579360024977752686e-02 2.818949999999998681e+02 9.017066088665226054e-06 2.818949999999998681e+02 8.024013365977906325e-05 2.818949999999998681e+02 2.551427463383273462e-05 2.818949999999998681e+02 3.771182278368793441e-05 2.818949999999998681e+02 2.981087112317439077e-33
2.817950000000000728e+02 3.548183549420256405e-02 2.817949999999999022e+02 3.578099728528148088e-02 2.817949999999999022e+02 8.566809173044044023e-06 2.817949999999999022e+02 7.466765422313731556e-05 2.817949999999999022e+02 2.340685273304557191e-05 2.817949999999999022e+02 3.323901654069750708e-05 2.817949999999999022e+02 2.529821308427983476e-33
2.816949999999997090e+02 3.566977260582163828e-02 2.816949999999998795e+02 3.576997644376542218e-02 2.816949999999998795e+02 8.149289015564182935e-06 2.816949999999998795e+02 6.965042701464362789e-05 2.816949999999998795e+02 2.154810020304889285e-05 2.816949999999998795e+02 2.951167492060514103e-05 2.816949999999998795e+02 2.173365141617409719e-33
2.815950000000002547e+02 3.555676992085582411e-02 2.815949999999999136e+02 3.576027075226414359e-02 2.815949999999999136e+02 7.761422292143188275e-06 2.815949999999999136e+02 6.511774852100896257e-05 2.815949999999999136e+02 1.990067068901506679e-05 2.815949999999999136e+02 2.637395815041875387e-05 2.815949999999999136e+02 1.886522455358177416e-33
2.814949999999998909e+02 3.601361680975223578e-02 2.814949999999998909e+02 3.575166955813738334e-02 2.814949999999998909e+02 7.400478641109199108e-06 2.814949999999998909e+02 6.100972815287839109e-05 2.814949999999998909e+02 1.843392419044114714e-05 2.814949999999998909e+02 2.370847454139158838e-05 2.814949999999998909e+02 1.652365762497847170e-33
