# Supplementary material for: In-situ probing of the Fischer-Tropsch reaction on Co single crystal surfaces up to 1 bar
Source: Nat Commun. 2025 Jan 24;16:1005. doi: 10.1038/s41467-025-56082-8 (PMC11761050; doi:10.1038/s41467-025-56082-8)
Supplement: Supplementary file 3 — Source Data [file 41467_2025_56082_MOESM3_ESM.zip › Fig3/ax1 C1s 406K 4min.dat]

# 4min
# top	C4	C3	C2	C1
# (x, y) tuples for data, fitline, peak0..peakN
2.888949999999995271e+02 -8.744215645463145720e-07 2.888949999999995271e+02 1.049961233139167923e-05 2.888949999999995271e+02 4.461652257986141930e-06 2.888949999999995271e+02 4.626610573478446576e-06 2.888949999999995271e+02 1.411349499927089450e-06 2.888949999999995271e+02 4.408477096209471378e-42 2.888949999999995271e+02 1.118104232508954644e-41
2.887950000000000728e+02 4.754657225403417960e-05 2.887949999999995043e+02 1.106081059114743120e-05 2.887949999999995043e+02 4.746057842904072500e-06 2.887949999999995043e+02 4.843044583494209516e-06 2.887949999999995043e+02 1.471708164749149183e-06 2.887949999999995043e+02 4.572618948539799668e-42 2.887949999999995043e+02 1.156933852234307038e-41
2.886949999999997090e+02 -3.701334447605771782e-05 2.886949999999995384e+02 1.166925437099758595e-05 2.886949999999995384e+02 5.058289290867384851e-06 2.886949999999995384e+02 5.074951181707178862e-06 2.886949999999995384e+02 1.536013898423021813e-06 2.886949999999995384e+02 4.746094182988475122e-42 2.886949999999995384e+02 1.197820168599921088e-41
2.885950000000002547e+02 1.903154633846533582e-04 2.885949999999995157e+02 1.233051107816781892e-05 2.885949999999995157e+02 5.402060365008900226e-06 2.885949999999995157e+02 5.323833085143259756e-06 2.885949999999995157e+02 1.604617628015659154e-06 2.885949999999995157e+02 4.929623458080832497e-42 2.885949999999995157e+02 1.240910910573021200e-41
2.884949999999998909e+02 7.247476977787895610e-05 2.884949999999995498e+02 1.305100748702951297e-05 2.884949999999995498e+02 5.781718519163960169e-06 2.884949999999995498e+02 5.591378907148239431e-06 2.884949999999995498e+02 1.677910060717313372e-06 2.884949999999995498e+02 5.123998292231511272e-42 2.884949999999995498e+02 1.286367301047698203e-41
2.883949999999995271e+02 3.958860276761521930e-04 2.883949999999995271e+02 1.383819618668943088e-05 2.883949999999995271e+02 6.202377704389622998e-06 2.883949999999995271e+02 5.879491277422448161e-06 2.883949999999995271e+02 1.756327204877359506e-06 2.883949999999995271e+02 5.330089584258816364e-42 2.883949999999995271e+02 1.334365561997169464e-41
2.882950000000000728e+02 -8.549932699033914571e-05 2.882949999999995612e+02 1.470076175790532322e-05 2.882949999999995612e+02 6.670084936082606339e-06 2.882949999999995612e+02 6.190320018417065714e-06 2.882949999999995612e+02 1.840356803405653919e-06 2.882949999999995612e+02 5.548857352432325936e-42 2.882949999999995612e+02 1.385098619005505255e-41
2.881949999999997090e+02 -1.000728748789782773e-05 2.881949999999995384e+02 1.564887953804665235e-05 2.881949999999995384e+02 7.192032246008078367e-06 2.881949999999995384e+02 6.526301436593850785e-06 2.881949999999995384e+02 1.930545855444724893e-06 2.881949999999995384e+02 5.781361895159103800e-42 2.881949999999995384e+02 1.438778035913257762e-41
2.880950000000002547e+02 -2.034683447560120117e-04 2.880949999999995725e+02 1.669454834056546523e-05 2.880949999999995725e+02 7.776833858509288322e-06 2.880949999999995725e+02 6.890205040881539563e-06 2.880949999999995725e+02 2.027509441174636501e-06 2.880949999999995725e+02 6.028776615258311096e-42 2.880949999999995725e+02 1.495636215738102745e-41
2.879949999999998909e+02 -2.338255793086511036e-04 2.879949999999995498e+02 1.785203900611754760e-05 2.879949999999995498e+02 8.434908569401811652e-06 2.879949999999995498e+02 7.285189323348861168e-06 2.879949999999995498e+02 2.131941113366875624e-06 2.879949999999995498e+02 6.292402797060735050e-42 2.879949999999995498e+02 1.555928910547116283e-41
2.878949999999995271e+02 -1.515800111439475088e-04 2.878949999999995839e+02 1.913855287690717120e-05 2.878949999999995839e+02 9.179059046801786790e-06 2.878949999999995839e+02 7.714868649495492799e-06 2.878949999999995839e+02 2.244625180609892457e-06 2.878949999999995839e+02 6.573686683320909058e-42 2.878949999999995839e+02 1.619938090797855693e-41
2.877950000000000728e+02 2.017769085165314023e-04 2.877949999999995612e+02 2.057531527336940461e-05 2.877949999999995612e+02 1.002547015310863412e-05 2.877949999999995612e+02 8.183393835624642806e-06 2.877949999999995612e+02 2.366451284636128960e-06 2.877949999999995612e+02 6.874239269787800549e-42 2.877949999999995612e+02 1.687975234142485990e-41
2.876949999999997090e+02 -1.368907370977498060e-04 2.876949999999995953e+02 2.218963974651469543e-05 2.876949999999995953e+02 1.099565829762033924e-05 2.876949999999995953e+02 8.695549676209197870e-06 2.876949999999995953e+02 2.498431772685155774e-06 2.876949999999995953e+02 7.195859322545150946e-42 2.876949999999995953e+02 1.760385105176045158e-41
2.875950000000002547e+02 -6.313679228226784089e-05 2.875949999999995725e+02 2.401917841755536932e-05 2.875949999999995725e+02 1.212058234872167331e-05 2.875949999999995725e+02 9.256873577074768887e-06 2.875949999999995725e+02 2.641722491758923737e-06 2.875949999999995725e+02 7.540560231223599630e-42 2.875949999999995725e+02 1.837550111595591579e-41
2.874949999999998909e+02 -1.148842476428958204e-04 2.874949999999996066e+02 2.612091666877035696e-05 2.874949999999996066e+02 1.344946824976119469e-05 2.874949999999996066e+02 9.873800625479121920e-06 2.874949999999996066e+02 2.797647793530042463e-06 2.874949999999996066e+02 7.910601445391266482e-42 2.874949999999996066e+02 1.919895339320310794e-41
2.873949999999995271e+02 2.829812993881295966e-04 2.873949999999995839e+02 2.858980952337271671e-05 2.873949999999995839e+02 1.506823677005348777e-05 2.873949999999995839e+02 1.055384200516675059e-05 2.873949999999995839e+02 2.967730748152481733e-06 2.873949999999995839e+02 8.308525409064192752e-42 2.873949999999995839e+02 2.007894390086577283e-41
2.872950000000000728e+02 1.332262023858196253e-04 2.872949999999996180e+02 3.159539304585737437e-05 2.872949999999996180e+02 1.713585733775390533e-05 2.872949999999996180e+02 1.130580587008113870e-05 2.872949999999996180e+02 3.153729838022332876e-06 2.872949999999996180e+02 8.737201118662725067e-42 2.872949999999996180e+02 2.102076170853855944e-41
2.871949999999997090e+02 3.429394126294449938e-04 2.871949999999995953e+02 3.544851397465551668e-05 2.871949999999995953e+02 1.995075705849676400e-05 2.871949999999995953e+02 1.214007315592934015e-05 2.871949999999995953e+02 3.357683760229414230e-06 2.871949999999995953e+02 9.199875695223058710e-42 2.871949999999995953e+02 2.203032816316915467e-41
2.870950000000002547e+02 -2.593975903474396850e-04 2.870949999999996294e+02 4.071208882326909223e-05 2.870949999999996294e+02 2.406117561718223668e-05 2.870949999999996294e+02 1.306894676731007278e-05 2.870949999999996294e+02 3.581966438776788275e-06 2.870949999999996294e+02 9.700235698455304620e-42 2.870949999999996294e+02 2.311428965542835715e-41
2.869949999999998909e+02 2.183064734858735354e-04 2.869949999999996066e+02 4.836475883697629441e-05 2.869949999999996066e+02 3.042829869205548873e-05 2.869949999999996066e+02 1.410710516883316967e-05 2.869949999999996066e+02 3.829354976087638548e-06 2.869949999999996066e+02 1.024248033999724331e-41 2.869949999999996066e+02 2.428012663376036203e-41
2.868949999999995271e+02 1.713043596453136912e-04 2.868949999999996407e+02 6.000797935498133158e-05 2.868949999999996407e+02 4.063264350411226048e-05 2.868949999999996407e+02 1.527222173484852239e-05 2.868949999999996407e+02 4.103114116020558874e-06 2.868949999999996407e+02 1.083140930484193759e-41 2.868949999999996407e+02 2.553628219542558727e-41
2.867950000000000728e+02 2.086856315890335263e-04 2.867949999999996180e+02 7.807069121152542457e-05 2.867949999999996180e+02 5.707770132451060079e-05 2.867949999999996180e+02 1.658588795698759280e-05 2.867949999999996180e+02 4.407101930027236904e-06 2.867949999999996180e+02 1.147252860254375117e-41 2.867949999999996180e+02 2.689231436994712901e-41
2.866949999999997090e+02 3.376957629813822823e-04 2.866949999999996521e+02 1.059147409152669402e-04 2.866949999999996521e+02 8.309366803956123567e-05 2.866949999999996521e+02 1.807516988365314402e-05 2.866949999999996521e+02 4.745902992052554590e-06 2.866949999999996521e+02 1.217217879645226757e-41 2.866949999999996521e+02 2.835907720769395278e-41
2.865950000000002547e+02 1.466855935680601503e-04 2.865949999999996294e+02 1.476976004242099363e-04 2.865949999999996294e+02 1.227970240528557190e-04 2.865949999999996294e+02 1.977557892475686059e-05 2.865949999999996294e+02 5.124997446597338970e-06 2.865949999999996294e+02 1.293769117269777239e-41 2.865949999999996294e+02 2.994893705909870810e-41
2.864949999999998909e+02 2.576763652855495611e-04 2.864949999999996635e+02 2.078424759546368340e-04 2.864949999999996635e+02 1.805542726479571149e-04 2.864949999999996635e+02 2.173722595992776604e-05 2.864949999999996635e+02 5.550977346751980254e-06 2.864949999999996635e+02 1.377757901135125624e-41 2.864949999999996635e+02 3.167603206382159676e-41
2.863949999999995271e+02 -1.319811818442781495e-05 2.863949999999996407e+02 2.900394776331673033e-04 2.863949999999996407e+02 2.599697611700068842e-04 2.863949999999996407e+02 2.403789064865689419e-05 2.863949999999996407e+02 6.031825814503506285e-06 2.863949999999996407e+02 1.470177325022608624e-41 2.863949999999996407e+02 3.355658497992946264e-41
2.862950000000000728e+02 3.234579332788645395e-04 2.862949999999996749e+02 3.958694853016239473e-04 2.862949999999996749e+02 3.624819986635319170e-04 2.862949999999996749e+02 2.681020611407944018e-05 2.862949999999996749e+02 6.577280524012601924e-06 2.862949999999996749e+02 1.572191468403679744e-41 2.862949999999996749e+02 3.560928222789056956e-41
2.861949999999997090e+02 6.314927237711322108e-04 2.861949999999996521e+02 5.233584216082777215e-04 2.861949999999996521e+02 4.858636984481865006e-04 2.861949999999996521e+02 3.029541145282840597e-05 2.861949999999996521e+02 7.199311707262817438e-06 2.861949999999996521e+02 1.685171869794127855e-41 2.861949999999996521e+02 3.785573561847786927e-41
2.860950000000002547e+02 6.591391725230241793e-04 2.860949999999996862e+02 6.659177102870005764e-04 2.860949999999996862e+02 6.230625630299619190e-04 2.860949999999996862e+02 3.494238878721394898e-05 2.860949999999996862e+02 7.912758469824771103e-06 2.860949999999996862e+02 1.810743379620863763e-41 2.860949999999996862e+02 4.032104797471038382e-41
2.859949999999998909e+02 2.702498999697741265e-04 2.859949999999996635e+02 8.120890579593639759e-04 2.859949999999996635e+02 7.617779754119165421e-04 2.859949999999996635e+02 4.157489044337911162e-05 2.859949999999996635e+02 8.736192104068356030e-06 2.859949999999996635e+02 1.950842243645242884e-41 2.859949999999996635e+02 4.303451016035316158e-41
2.858949999999995271e+02 5.418759146172810390e-04 2.858949999999996976e+02 9.463703912022779089e-04 2.858949999999996976e+02 8.850318747458145105e-04 2.858949999999996976e+02 5.164538211392372504e-05 2.858949999999996976e+02 9.693134342539624207e-06 2.858949999999996976e+02 2.107790277225716821e-41 2.858949999999996976e+02 4.603046547349319589e-41
2.857950000000000728e+02 1.383994246640160922e-03 2.857949999999996749e+02 1.051624204035598014e-03 2.857949999999996749e+02 9.732392796261648714e-04 2.857949999999996749e+02 6.757098954208524055e-05 2.857949999999996749e+02 1.081393486734787504e-05 2.857949999999996749e+02 2.284390411240987250e-41 2.857949999999996749e+02 4.934938878057451090e-41
2.856949999999997090e+02 1.650517504472194703e-03 2.856949999999997090e+02 1.114200443325225574e-03 2.856949999999997090e+02 1.008964727714006891e-03 2.856949999999997090e+02 9.309654048509712575e-05 2.856949999999997090e+02 1.213917512612154451e-05 2.856949999999997090e+02 2.484050913511091803e-41 2.856949999999997090e+02 5.303924333959444436e-41
2.855950000000002547e+02 1.257757053487623374e-03 2.855949999999996862e+02 1.131397731931643898e-03 2.855949999999996862e+02 9.841185880543449910e-04 2.855949999999996862e+02 1.335519771613162814e-04 2.855949999999996862e+02 1.372716671598265066e-05 2.855949999999996862e+02 2.710948506894615937e-41 2.855949999999996862e+02 5.715719971046994579e-41
2.854949999999998909e+02 1.374856082370185580e-03 2.854949999999997203e+02 1.115856633035418712e-03 2.854949999999997203e+02 9.043963198980623777e-04 2.854949999999997203e+02 1.957876469925749405e-04 2.854949999999997203e+02 1.567266614478143437e-05 2.854949999999997203e+02 2.970244868934570908e-41 2.854949999999997203e+02 6.177183099614211832e-41
2.853949999999995271e+02 8.899660717721391860e-04 2.853949999999996976e+02 1.091761237242390350e-03 2.853949999999996976e+02 7.860777221326503781e-04 2.853949999999996976e+02 2.875292987321664633e-04 2.853949999999996976e+02 1.815421637757356601e-05 2.853949999999996976e+02 3.268377319358599015e-41 2.853949999999996976e+02 6.696594064102846262e-41
2.852950000000000728e+02 1.111307550470941145e-03 2.852949999999997317e+02 1.086313060623851200e-03 2.852949999999997317e+02 6.488082163236953519e-04 2.852949999999997317e+02 4.159589282742479598e-04 2.852949999999997317e+02 2.154591602590799035e-05 2.852949999999997317e+02 3.613454019275673320e-41 2.852949999999997317e+02 7.284023875626468508e-41
2.851949999999997090e+02 9.262889016814994771e-04 2.851949999999997090e+02 1.122451192376349230e-03 2.851949999999997090e+02 5.102588945757471168e-04 2.851949999999997090e+02 5.855409520069571614e-04 2.851949999999997090e+02 2.665134579364507032e-05 2.851949999999997090e+02 4.015798574352132010e-41 2.851949999999997090e+02 7.951816901159480310e-41
2.850950000000002547e+02 8.603502395277636862e-04 2.850949999999996862e+02 1.214227011308675148e-03 2.850949999999996862e+02 3.836636837826163196e-04 2.850949999999996862e+02 7.954439524448053776e-04 2.850949999999996862e+02 3.511937508125356620e-05 2.850949999999996862e+02 4.488711633994128591e-41 2.850949999999996862e+02 8.715231377385674644e-41
2.849949999999998909e+02 1.445861584379694049e-03 2.849949999999997203e+02 1.364278699135850360e-03 2.849949999999997203e+02 2.770310658247972842e-04 2.849949999999997203e+02 1.037214357082320588e-03 2.849949999999997203e+02 5.003327622873248760e-05 2.849949999999997203e+02 5.049553131485741602e-41 2.849949999999997203e+02 9.593299116772601133e-41
2.848949999999995271e+02 1.225688644088463938e-03 2.848949999999996976e+02 1.563306846641717438e-03 2.848949999999996976e+02 1.934028914879187670e-04 2.848949999999996976e+02 1.293432689254626856e-03 2.848949999999996976e+02 7.647126589917171990e-05 2.848949999999996976e+02 5.721307264864949482e-41 2.848949999999996976e+02 1.060999372429635441e-40
2.847950000000000728e+02 2.024492722640052530e-03 2.847949999999997317e+02 1.791308468615856759e-03 2.847949999999997317e+02 1.319038782743854566e-04 2.847949999999997317e+02 1.537866845628257885e-03 2.847949999999997317e+02 1.215377447132137158e-04 2.847949999999997317e+02 6.534889258465375379e-41 2.847949999999997317e+02 1.179583932718586927e-40
2.846949999999997090e+02 1.678506209819305125e-03 2.846949999999997090e+02 2.019968296080632691e-03 2.846949999999997090e+02 8.921345686126839493e-05 2.846949999999997090e+02 1.737599768949395738e-03 2.846949999999997090e+02 1.931550702699685309e-04 2.846949999999997090e+02 7.532618165140358977e-41 2.846949999999997090e+02 1.319015813925588262e-40
2.845950000000002547e+02 2.118679980610416267e-03 2.845949999999997431e+02 2.216681948006851699e-03 2.845949999999997431e+02 6.101512553433727682e-05 2.845949999999997431e+02 1.858529564751273998e-03 2.845949999999997431e+02 2.971372577212404512e-04 2.845949999999997431e+02 8.773575299973635747e-41 2.845949999999997431e+02 1.484426024350097893e-40
2.844949999999998909e+02 2.957238366652585951e-03 2.844949999999997203e+02 2.351916092462426507e-03 2.844949999999997203e+02 4.309278131875437129e-05 2.844949999999997203e+02 1.875882401098336993e-03 2.844949999999997203e+02 4.329409100453350274e-04 2.844949999999997203e+02 1.034216358908559093e-40 2.844949999999997203e+02 1.682605012054894670e-40
2.843949999999995271e+02 2.380790079776149478e-03 2.843949999999997544e+02 2.407311020445829577e-03 2.843949999999997544e+02 3.195186043215406709e-05 2.843949999999997544e+02 1.785797409174514575e-03 2.843949999999997544e+02 5.895617508391610842e-04 2.843949999999997544e+02 1.236272295516356547e-40 2.843949999999997544e+02 1.922682356613495524e-40
2.842950000000000728e+02 2.523259472355497517e-03 2.842949999999997317e+02 2.375779884342100155e-03 2.842949999999997317e+02 2.502178636932862155e-05 2.842949999999997317e+02 1.607460076385396714e-03 2.842949999999997317e+02 7.432980215873744500e-04 2.842949999999997317e+02 1.502804852575036220e-40 2.842949999999997317e+02 2.217167914409426442e-40
2.841949999999997090e+02 2.346420747556088749e-03 2.841949999999997658e+02 2.252978641642413345e-03 2.841949999999997658e+02 2.058517900631988892e-05 2.841949999999997658e+02 1.373381187345501867e-03 2.841949999999997658e+02 8.590122752905915730e-04 2.841949999999997658e+02 1.866543506808718118e-40 2.841949999999997658e+02 2.583708516649471347e-40
2.840950000000002547e+02 2.009627312935031562e-03 2.840949999999997431e+02 2.035190329251923558e-03 2.840949999999997431e+02 1.758363503062251913e-05 2.840949999999997431e+02 1.117669279074531450e-03 2.840949999999997431e+02 8.999374151467693511e-04 2.840949999999997431e+02 2.390064513626328656e-40 2.840949999999997431e+02 3.048809857951942727e-40
2.839949999999998909e+02 1.654388714548881562e-03 2.839949999999997772e+02 1.734698997697895666e-03 2.839949999999997772e+02 1.540703020433112881e-05 2.839949999999997772e+02 8.690162901613165394e-04 2.839949999999997772e+02 8.502756773322482859e-04 2.839949999999997772e+02 3.201842298413480083e-40 2.839949999999997772e+02 3.658400493168940494e-40
2.838949999999995271e+02 1.551543274162997922e-03 2.838949999999997544e+02 1.390432392433990508e-03 2.838949999999997544e+02 1.372092805587704165e-05 2.838949999999997544e+02 6.477225995629334702e-04 2.838949999999997544e+02 7.289888648151799386e-04 2.838949999999997544e+02 4.553588321806208882e-40 2.838949999999997544e+02 4.511808603853879861e-40
2.837950000000000728e+02 9.117071675468259046e-04 2.837949999999997885e+02 1.050876104109468943e-03 2.837949999999997885e+02 1.234689206402268557e-05 2.837949999999997885e+02 4.649923636578568212e-04 2.837949999999997885e+02 5.735368483875893800e-04 2.837949999999997885e+02 6.862142456785796618e-40 2.837949999999997885e+02 5.861596035793631445e-40
2.836949999999997090e+02 5.919178418263977256e-04 2.836949999999997658e+02 7.531814199912880694e-04 2.836949999999997658e+02 1.118904230674558284e-05 2.836949999999997658e+02 3.238465001354665996e-04 2.836949999999997658e+02 4.181458775490759158e-04 2.836949999999997658e+02 1.064369675024341446e-39 2.836949999999997658e+02 8.346537791714800632e-40
2.835950000000002547e+02 3.158035379158833028e-04 2.835949999999997999e+02 5.166326524757131576e-04 2.835949999999997999e+02 1.019320326027819913e-05 2.835949999999997999e+02 2.212117463515172035e-04 2.835949999999997999e+02 2.852277028639177685e-04 2.835949999999997999e+02 1.619905856624173971e-39 2.835949999999997999e+02 1.336688415938487915e-39
2.834949999999998909e+02 -8.430860306912196716e-06 2.834949999999997772e+02 3.444242470804677065e-04 2.834949999999997772e+02 9.325930213047507698e-06 2.834949999999997772e+02 1.505002079161269683e-04 2.834949999999997772e+02 1.845981089512932017e-04 2.834949999999997772e+02 2.266995624679513094e-39 2.834949999999997772e+02 2.334057371943196146e-39
2.833949999999995271e+02 -6.221713082174443275e-05 2.833949999999998113e+02 2.284929655255399524e-04 2.833949999999998113e+02 8.564378728939847882e-06 2.833949999999998113e+02 1.039656594564364236e-04 2.833949999999998113e+02 1.159629273401637097e-04 2.833949999999998113e+02 2.638604297888039816e-39 2.833949999999998113e+02 4.117624796349033137e-39
2.832950000000000728e+02 3.590451743349634597e-05 2.832949999999997885e+02 1.553883426755160659e-04 2.832949999999997885e+02 7.891574976981185848e-06 2.832949999999997885e+02 7.437737351901147962e-05 2.832949999999997885e+02 7.311939417952337500e-05 2.832949999999997885e+02 2.367686271178848154e-39 2.832949999999997885e+02 6.836078675879890417e-39
2.831949999999997090e+02 -1.145326963162933827e-04 2.831949999999998226e+02 1.113142545928463693e-04 2.831949999999998226e+02 7.294189619632900594e-06 2.831949999999998226e+02 5.589574204958031029e-05 2.831949999999998226e+02 4.812432292363314824e-05 2.831949999999998226e+02 1.733342231874669778e-39 2.831949999999998226e+02 1.020865640126170427e-38
2.830950000000002547e+02 -1.056139593160807560e-05 2.830949999999997999e+02 8.510172295234544695e-05 2.830949999999997999e+02 6.761418700768676299e-06 2.830949999999997999e+02 4.429275265160566749e-05 2.830949999999997999e+02 3.404755159997110400e-05 2.830949999999997999e+02 1.149526709069096625e-39 2.830949999999997999e+02 1.327816488441329165e-38
2.829949999999998909e+02 1.318999232073317547e-04 2.829949999999998340e+02 6.907970712537761472e-05 2.829949999999998340e+02 6.284350112504809406e-06 2.829949999999998340e+02 3.676955206825820068e-05 2.829949999999998340e+02 2.602580494461460039e-05 2.829949999999998340e+02 7.407696962323655594e-40 2.829949999999998340e+02 1.450098859282179676e-38
2.828949999999995271e+02 -1.433689737814495191e-04 2.828949999999998113e+02 5.861161959122752505e-05 2.828949999999998113e+02 5.855554393061441594e-06 2.828949999999998113e+02 3.160824722287606121e-05 2.828949999999998113e+02 2.114781797529001971e-05 2.828949999999998113e+02 4.876840710772105552e-40 2.828949999999998113e+02 1.302745489088554213e-38
2.827950000000000728e+02 -9.266715442871035113e-05 2.827949999999998454e+02 5.116063790451460267e-05 2.827949999999998454e+02 5.468792196722743688e-06 2.827949999999998454e+02 2.781822726237266136e-05 2.827949999999998454e+02 1.787361844541919762e-05 2.827949999999998454e+02 3.391301877640185164e-40 2.827949999999998454e+02 9.863230989094470173e-39
2.826949999999997090e+02 -1.771015742263939573e-04 2.826949999999998226e+02 4.543086109613081171e-05 2.826949999999998226e+02 5.118792242373904522e-06 2.826949999999998226e+02 2.485411119506113697e-05 2.826949999999998226e+02 1.545795765869577022e-05 2.826949999999998226e+02 2.507056961835425511e-40 2.826949999999998226e+02 6.525491077639645190e-39
2.825950000000002547e+02 2.010400633899979081e-04 2.825949999999998568e+02 4.077788285553759047e-05 2.825949999999998568e+02 4.801077459738399432e-06 2.825949999999998568e+02 2.242253078948798142e-05 2.825949999999998568e+02 1.355427460631121216e-05 2.825949999999998568e+02 1.944725091499065528e-40 2.825949999999998568e+02 3.897270049022870426e-39
2.824949999999998909e+02 -1.919128455174054948e-04 2.824949999999998340e+02 3.687188071286300338e-05 2.824949999999998340e+02 4.511826662690785111e-06 2.824949999999998340e+02 2.036406888364875468e-05 2.824949999999998340e+02 1.199598516652346782e-05 2.824949999999998340e+02 1.558624907793441275e-40 2.824949999999998340e+02 2.203488873612176734e-39
2.823949999999995271e+02 -1.264109441441475519e-04 2.823949999999998681e+02 3.352870070689560470e-05 2.823949999999998681e+02 4.247763421279423030e-06 2.823949999999998681e+02 1.858750883879031350e-05 2.823949999999998681e+02 1.069342844682586648e-05 2.823949999999998681e+02 1.277884085206938454e-40 2.823949999999998681e+02 1.268941197833372132e-39
2.822950000000000728e+02 1.001233854403784702e-04 2.822949999999998454e+02 3.063259417434967621e-05 2.822949999999998454e+02 4.006066149763889449e-06 2.822949999999998454e+02 1.703589554272748436e-05 2.822949999999998454e+02 9.590632481858302408e-06 2.822949999999998454e+02 1.066123567780995088e-40 2.822949999999998454e+02 8.014846026969040395e-40
2.821949999999997090e+02 -2.995126729066190313e-04 2.821949999999998795e+02 2.810256880651175170e-05 2.821949999999998795e+02 3.784294919965918485e-06 2.821949999999998795e+02 1.566999908979280196e-05 2.821949999999998795e+02 8.648274796753034640e-06 2.821949999999998795e+02 9.023444678786070546e-41 2.821949999999998795e+02 5.690670382574351191e-40
2.820950000000002547e+02 -1.669770733213025722e-04 2.820949999999998568e+02 2.587764549191495753e-05 2.820949999999998568e+02 3.580331558373503168e-06 2.820949999999998568e+02 1.446050906887675295e-05 2.820949999999998568e+02 7.836804864664702268e-06 2.820949999999998568e+02 7.731748268069037704e-41 2.820949999999998568e+02 4.410287129792465179e-40
2.819949999999998909e+02 -3.770167731971916397e-04 2.819949999999998909e+02 2.390991407462603655e-05 2.819949999999998909e+02 3.392330359766213532e-06 2.819949999999998909e+02 1.338431801547297868e-05 2.819949999999998909e+02 7.133265699386844332e-06 2.819949999999998909e+02 6.696009784466079332e-41 2.819949999999998909e+02 3.588819606245807876e-40
2.818949999999995271e+02 2.140279379015796589e-04 2.818949999999998681e+02 2.216081937521497712e-05 2.818949999999998681e+02 3.218677334313720182e-06 2.818949999999998681e+02 1.242263533090647805e-05 2.818949999999998681e+02 6.519506709994781425e-06 2.818949999999998681e+02 5.853426206368613250e-41 2.818949999999998681e+02 2.996799062513689734e-40
2.817950000000000728e+02 -8.352677145599335189e-06 2.817949999999999022e+02 2.059888035590456113e-05 2.817949999999999022e+02 3.057956350938691271e-06 2.817949999999999022e+02 1.155991393734684571e-05 2.817949999999999022e+02 5.981010067619023733e-06 2.817949999999999022e+02 5.159181289359355307e-41 2.817949999999999022e+02 2.543154842439518572e-40
2.816949999999997090e+02 -9.510856111377000220e-05 2.816949999999998795e+02 1.919813098285060488e-05 2.816949999999998795e+02 2.908920882607278949e-06 2.816949999999998795e+02 1.078315571000280199e-05 2.816949999999998795e+02 5.506054390240524783e-06 2.816949999999998795e+02 4.580643379794977390e-41 2.816949999999998795e+02 2.184819957789089628e-40
2.815950000000002547e+02 2.044913199233901657e-04 2.815949999999999136e+02 1.793698157281928756e-05 2.815949999999999136e+02 2.770470324617136680e-06 2.815949999999999136e+02 1.008141445621311061e-05 2.815949999999999136e+02 5.085096791989041124e-06 2.815949999999999136e+02 4.093623866680496170e-41 2.815949999999999136e+02 1.896465454588298797e-40
2.814949999999998909e+02 -3.144209250881966266e-04 2.814949999999998909e+02 1.679735610537471616e-05 2.814949999999998909e+02 2.641630063591666637e-06 2.814949999999998909e+02 9.445418021042631445e-06 2.814949999999998909e+02 4.710308020740418929e-06 2.814949999999998909e+02 3.679901843769573116e-41 2.814949999999998909e+02 1.661074628622250092e-40
