# Supplementary material for: In-situ probing of the Fischer-Tropsch reaction on Co single crystal surfaces up to 1 bar
Source: Nat Commun. 2025 Jan 24;16:1005. doi: 10.1038/s41467-025-56082-8 (PMC11761050; doi:10.1038/s41467-025-56082-8)
Supplement: Supplementary file 3 — Source Data [file 41467_2025_56082_MOESM3_ESM.zip › Fig3/ax1 C1s 406K 76min.dat]

# 76min
# top	C4	C3	C2	C1
# (x, y) tuples for data, fitline, peak0..peakN
2.888949999999995271e+02 5.014006912688481060e-02 2.888949999999995271e+02 4.991049491565184570e-02 2.888949999999995271e+02 5.642878096711524574e-06 2.888949999999995271e+02 4.798202794479550921e-06 2.888949999999995271e+02 1.765617561535832140e-06 2.888949999999995271e+02 4.003050344122054614e-07 2.888949999999995271e+02 1.049455952487446109e-07
2.887950000000000728e+02 4.979295342207485514e-02 2.887949999999995043e+02 4.991117313769642683e-02 2.887949999999995043e+02 6.002580277185852852e-06 2.887949999999995043e+02 5.022663931889970659e-06 2.887949999999995043e+02 1.841127078212027181e-06 2.887949999999995043e+02 4.152096847963645899e-07 2.887949999999995043e+02 1.085901548853855248e-07
2.886949999999997090e+02 5.005332322209685852e-02 2.886949999999995384e+02 4.991190857734258829e-02 2.886949999999995384e+02 6.397475239172862289e-06 2.886949999999995384e+02 5.263171506480828036e-06 2.886949999999995384e+02 1.921574432101266975e-06 2.886949999999995384e+02 4.309618386989790916e-07 2.886949999999995384e+02 1.124277566793519700e-07
2.885950000000002547e+02 4.959828447920196226e-02 2.885949999999995157e+02 4.991270800834379795e-02 2.885949999999995157e+02 6.832259967427714311e-06 2.885949999999995157e+02 5.521283968205603113e-06 2.885949999999995157e+02 2.007398637772416195e-06 2.885949999999995157e+02 4.476269344175579021e-07 2.885949999999995157e+02 1.164722665153710800e-07
2.884949999999998909e+02 4.955788121364206739e-02 2.884949999999995498e+02 4.991357925617151414e-02 2.884949999999995498e+02 7.312432907504966854e-06 2.884949999999995498e+02 5.798752557879979166e-06 2.884949999999995498e+02 2.099088475273621882e-06 2.884949999999995498e+02 4.652768445737105372e-07 2.884949999999995498e+02 1.207388168221522024e-07
2.883949999999995271e+02 4.936507108704375757e-02 2.883949999999995271e+02 4.991453140296717161e-02 2.883949999999995271e+02 7.844461932905041576e-06 2.883949999999995271e+02 6.097550470135317723e-06 2.883949999999995271e+02 2.197189397023774818e-06 2.883949999999995271e+02 4.839906498054495653e-07 2.883949999999995271e+02 1.252439478464250152e-07
2.882950000000000728e+02 4.998554658837106590e-02 2.882949999999995612e+02 4.991557504170751614e-02 2.882949999999995612e+02 8.435995010963702947e-06 2.882949999999995612e+02 6.419907260264647622e-06 2.882949999999995612e+02 2.302311576085748136e-06 2.882949999999995612e+02 5.038555231065441176e-07 2.882949999999995612e+02 1.300057676407934558e-07
2.881949999999997090e+02 5.000191779947889964e-02 2.881949999999995384e+02 4.991672259562431047e-02 2.881949999999995384e+02 9.096128269342149627e-06 2.881949999999995384e+02 6.768349592720784768e-06 2.881949999999995384e+02 2.415139315881369085e-06 2.881949999999995384e+02 5.249677432555981611e-07 2.881949999999995384e+02 1.350441336501489341e-07
2.880950000000002547e+02 4.985845950536963583e-02 2.880949999999995725e+02 4.991798872962531497e-02 2.880949999999995725e+02 9.835756554849582170e-06 2.880949999999995725e+02 7.145749692271761508e-06 2.880949999999995725e+02 2.536442090143208686e-06 2.880949999999995725e+02 5.474338593047340209e-07 2.880949999999995725e+02 1.403808592907351748e-07
2.879949999999998909e+02 4.969421074917553666e-02 2.879949999999995498e+02 4.991939090633518150e-02 2.879949999999995498e+02 1.066805704744138307e-05 2.879949999999995498e+02 7.555383193473338135e-06 2.879949999999995498e+02 2.667087542890877668e-06 2.879949999999995498e+02 5.713720323915615465e-07 2.879949999999995498e+02 1.460399495275053352e-07
2.878949999999995271e+02 4.963363682852513920e-02 2.878949999999995839e+02 4.992095020532412442e-02 2.878949999999995839e+02 1.160922193138353037e-05 2.878949999999995839e+02 8.000998511794109829e-06 2.878949999999995839e+02 2.808056854914465064e-06 2.878949999999995839e+02 5.969135863821208099e-07 2.878949999999995839e+02 1.520478701913278990e-07
2.877950000000000728e+02 4.954731876847778133e-02 2.877949999999995612e+02 4.992269268964481116e-02 2.877949999999995612e+02 1.267972102374177517e-05 2.877949999999995612e+02 8.486900409450204056e-06 2.877949999999995612e+02 2.960462980210378670e-06 2.877949999999995612e+02 6.242048052866615232e-07 2.877949999999995612e+02 1.584338566671184722e-07
2.876949999999997090e+02 4.960032016848890668e-02 2.876949999999995953e+02 4.992465199659994884e-02 2.876949999999995953e+02 1.390676721958882785e-05 2.876949999999995953e+02 9.018051139876661311e-06 2.876949999999995953e+02 3.125572379045657673e-06 2.876949999999995953e+02 6.534090233141036152e-07 2.876949999999995953e+02 1.652302686621342019e-07
2.875950000000002547e+02 4.969567714971092481e-02 2.875949999999995725e+02 4.992687468891574692e-02 2.875949999999995725e+02 1.532951577133026923e-05 2.875949999999995725e+02 9.600193480790475780e-06 2.875949999999995725e+02 3.304831031856184835e-06 2.875949999999995725e+02 6.847090632369804797e-07 2.875949999999995725e+02 1.724729990763647665e-07
2.874949999999998909e+02 4.914102180879509341e-02 2.874949999999996066e+02 4.992943160074072434e-02 2.874949999999996066e+02 1.701022522836656434e-05 2.874949999999996066e+02 1.024000118464445428e-05 2.874949999999996066e+02 3.499895720729553162e-06 2.874949999999996066e+02 7.183100909249065493e-07 2.874949999999996066e+02 1.802019466004006208e-07
2.873949999999995271e+02 4.958718177778351222e-02 2.873949999999995839e+02 4.993244137088950069e-02 2.873949999999995839e+02 1.905756394923015988e-05 2.873949999999995839e+02 1.094526401075815012e-05 2.873949999999995839e+02 3.712671827296207867e-06 2.873949999999995839e+02 7.544429691264275501e-07 2.873949999999995839e+02 1.884615636338387911e-07
2.872950000000000728e+02 4.985856874843769965e-02 2.872949999999996180e+02 4.993611670094307009e-02 2.872949999999996180e+02 2.167258863944509104e-05 2.872949999999996180e+02 1.172511679081765351e-05 2.872949999999996180e+02 3.945359237126909038e-06 2.872949999999996180e+02 7.933682126827713307e-07 2.872949999999996180e+02 1.973014935409368553e-07
2.871949999999997090e+02 5.004591039888160037e-02 2.871949999999995953e+02 4.994084869362167001e-02 2.871949999999995953e+02 2.523273520850756720e-05 2.871949999999995953e+02 1.259032546976858958e-05 2.871949999999995953e+02 4.200508388213538905e-06 2.871949999999995953e+02 8.353806714638061836e-07 2.871949999999995953e+02 2.067773142599612673e-07
2.870950000000002547e+02 4.969402246066621093e-02 2.870949999999996294e+02 4.994734686162811271e-02 2.870949999999996294e+02 3.043139021610159208e-05 2.870949999999996294e+02 1.355364924363323605e-05 2.870949999999996294e+02 4.481089092009441871e-06 2.870949999999996294e+02 8.808150978975051234e-07 2.870949999999996294e+02 2.169514090110916016e-07
2.869949999999998909e+02 4.973871033054647062e-02 2.869949999999996066e+02 4.995684601385110696e-02 2.869949999999996066e+02 3.848421398199634679e-05 2.869949999999996066e+02 1.463031097346528136e-05 2.869949999999996066e+02 4.790575541695550030e-06 2.869949999999996066e+02 9.300527949877129080e-07 2.869949999999996066e+02 2.278939895055331408e-07
2.868949999999995271e+02 4.997009595276153543e-02 2.868949999999996407e+02 4.997136803881241374e-02 2.868949999999996407e+02 5.139016686709138712e-05 2.868949999999996407e+02 1.583863950558684212e-05 2.868949999999996407e+02 5.133051976569746862e-06 2.868949999999996407e+02 9.835295908048453743e-07 2.868949999999996407e+02 2.396843029048629846e-07
2.867950000000000728e+02 4.997516353654256338e-02 2.867949999999996180e+02 4.999398056238679028e-02 2.867949999999996180e+02 7.218906629000750984e-05 2.867949999999996180e+02 1.720102711914863898e-05 2.867949999999996180e+02 5.513344896878150847e-06 2.867949999999996180e+02 1.041745450143101167e-06 2.867949999999996180e+02 2.524120611579804130e-07
2.866949999999997090e+02 5.020465288994010317e-02 2.866949999999996521e+02 5.002892993522507770e-02 2.866949999999996521e+02 1.050927800382857568e-04 2.866949999999996521e+02 1.874554369101174805e-05 2.866949999999996521e+02 5.937189667439798549e-06 2.866949999999996521e+02 1.105276118180340099e-06 2.866949999999996521e+02 2.661791407039247943e-07
2.865950000000002547e+02 5.054957315524512967e-02 2.865949999999996294e+02 5.008146694503170376e-02 2.865949999999996294e+02 1.553076298424892079e-04 2.865949999999996294e+02 2.050901768200468414e-05 2.865949999999996294e+02 6.411442024109565525e-06 2.865949999999996294e+02 1.174787301164461985e-06 2.865949999999996294e+02 2.811016124750363198e-07
2.864949999999998909e+02 5.005222413928751141e-02 2.864949999999996635e+02 5.015717525204774208e-02 2.864949999999996635e+02 2.283561540613465322e-04 2.864949999999996635e+02 2.254341848934624554e-05 2.864949999999996635e+02 6.944348715622313782e-06 2.864949999999996635e+02 1.251052034499167993e-06 2.864949999999996635e+02 2.973121774699528472e-07
2.863949999999995271e+02 5.020482246218804789e-02 2.863949999999996407e+02 5.026070516271306104e-02 2.863949999999996407e+02 3.287969537490822752e-04 2.863949999999996407e+02 2.492941047274349037e-05 2.863949999999996407e+02 7.545896736961851708e-06 2.863949999999996407e+02 1.334972081835798935e-06 2.863949999999996407e+02 3.149631029775728861e-07
2.862950000000000728e+02 5.024848537628836403e-02 2.862949999999996749e+02 5.039402699905311950e-02 2.862949999999996749e+02 4.584493843170809138e-04 2.862949999999996749e+02 2.780454586659366641e-05 2.862949999999996749e+02 8.228268051920645932e-06 2.862949999999996749e+02 1.427604467771984878e-06 2.862949999999996749e+02 3.342297802952453958e-07
2.861949999999997090e+02 5.085994488051693435e-02 2.861949999999996521e+02 5.055459040791557279e-02 2.861949999999996521e+02 6.144964832373631764e-04 2.861949999999996521e+02 3.141901086859352641e-05 2.861949999999996521e+02 9.006437584716193287e-06 2.861949999999996521e+02 1.530194596924283691e-06 2.861949999999996521e+02 3.553150585205790917e-07
2.860950000000002547e+02 5.063862492072877808e-02 2.860949999999996862e+02 5.073396179593593625e-02 2.860949999999996862e+02 7.880188518747704074e-04 2.860949999999996862e+02 3.623833578855713739e-05 2.860949999999996862e+02 9.898969259730318568e-06 2.860949999999996862e+02 1.644217889924047784e-06 2.860949999999996862e+02 3.784545534957788689e-07
2.859949999999998909e+02 5.069160418766973514e-02 2.859949999999996635e+02 5.091746351816804628e-02 2.859949999999996635e+02 9.634592754993021426e-04 2.859949999999996635e+02 4.311682436579555497e-05 2.859949999999996635e+02 1.092909601816602339e-05 2.859949999999996635e+02 1.771432525183491717e-06 2.859949999999996635e+02 4.039231901378426586e-07
2.858949999999995271e+02 5.095553799684793272e-02 2.858949999999996976e+02 5.108516075074227142e-02 2.858949999999996976e+02 1.119344738702001676e-03 2.858949999999996976e+02 5.356081149373343207e-05 2.858949999999996976e+02 1.212624386971347262e-05 2.858949999999996976e+02 1.913946791702830685e-06 2.858949999999996976e+02 4.320433156623295821e-07
2.857950000000000728e+02 5.092805680736702673e-02 2.857949999999996749e+02 5.121483103876910137e-02 2.857949999999996749e+02 1.230905121310520677e-03 2.857949999999996749e+02 7.007706953015122215e-05 2.857949999999996749e+02 1.352838068251728636e-05 2.857949999999996749e+02 2.074305848087556337e-06 2.857949999999996749e+02 4.631948283674556486e-07
2.856949999999997090e+02 5.144560600868451627e-02 2.856949999999997090e+02 5.128836089723653319e-02 2.856949999999997090e+02 1.276088909031592930e-03 2.856949999999997090e+02 9.654931479917705517e-05 2.856949999999997090e+02 1.518627440357359905e-05 2.856949999999997090e+02 2.255604519913965950e-06 2.856949999999997090e+02 4.978279128169003336e-07
2.855950000000002547e+02 5.131103825673417190e-02 2.855949999999996862e+02 5.130112385672187802e-02 2.855949999999996862e+02 1.244664734943980817e-03 2.855949999999996862e+02 1.385051669784072596e-04 2.855949999999996862e+02 1.717287363981863461e-05 2.855949999999996862e+02 2.461635416627787793e-06 2.855949999999996862e+02 5.364791735835416584e-07
2.854949999999998909e+02 5.179794559628699696e-02 2.854949999999997203e+02 5.126755153978821561e-02 2.854949999999997203e+02 1.143835935479832434e-03 2.854949999999997203e+02 2.030490398974845541e-04 2.854949999999997203e+02 1.960672008084724961e-05 2.854949999999997203e+02 2.697085520743360741e-06 2.854949999999997203e+02 5.797922398476449829e-07
2.853949999999995271e+02 5.114497853076133832e-02 2.853949999999996976e+02 5.121647609883608204e-02 2.853949999999996976e+02 9.941923987006066801e-04 2.853949999999996976e+02 2.981932156944381500e-04 2.853949999999996976e+02 2.271117342219003678e-05 2.853949999999996976e+02 2.967800142191662881e-06 2.853949999999996976e+02 6.285443071970971506e-07
2.852950000000000728e+02 5.051183329679767575e-02 2.852949999999997317e+02 5.118066876854058395e-02 2.852949999999997317e+02 8.205806865172380303e-04 2.852949999999997317e+02 4.313860568847622200e-04 2.852949999999997317e+02 2.695423615248010511e-05 2.852949999999997317e+02 3.281141772919262551e-06 2.852949999999997317e+02 6.836806437252844496e-07
2.851949999999997090e+02 5.088446141059944916e-02 2.851949999999997090e+02 5.118812489256387155e-02 2.851949999999997090e+02 6.453503261487623412e-04 2.851949999999997090e+02 6.072575566025402525e-04 2.851949999999997090e+02 3.334119874223556419e-05 2.851949999999997090e+02 3.646484605490468606e-06 2.851949999999997090e+02 7.463598953816912148e-07
2.850950000000002547e+02 5.111968967938106123e-02 2.850949999999996862e+02 5.125679610466078728e-02 2.850949999999996862e+02 4.852389367291894194e-04 2.850949999999996862e+02 8.249454616628766526e-04 2.850949999999996862e+02 4.393481940286832795e-05 2.850949999999996862e+02 4.075906091601270131e-06 2.850949999999996862e+02 8.180142047919050858e-07
2.849949999999998909e+02 5.157402090797384708e-02 2.849949999999997203e+02 5.139191880460017986e-02 2.849949999999997203e+02 3.503752518258792603e-04 2.849949999999997203e+02 1.075682672571466733e-03 2.849949999999997203e+02 6.259231407612857558e-05 2.849949999999997203e+02 4.585169653719377969e-06 2.849949999999997203e+02 9.004299035250218736e-07
2.848949999999995271e+02 5.150315515998185600e-02 2.848949999999996976e+02 5.158565068267348397e-02 2.848949999999996976e+02 2.446064545403311237e-04 2.848949999999996976e+02 1.341403657275340834e-03 2.848949999999996976e+02 9.566660138500698049e-05 2.848949999999996976e+02 5.195145742083585789e-06 2.848949999999996976e+02 9.958571612622958190e-07
2.847950000000000728e+02 5.116142051801164659e-02 2.847949999999997317e+02 5.181859836194134539e-02 2.847949999999997317e+02 1.668255306660308419e-04 2.847949999999997317e+02 1.594903413425429687e-03 2.847949999999997317e+02 1.520453838444656104e-04 2.847949999999997317e+02 5.933906454315478231e-06 2.847949999999997317e+02 1.107160981648603178e-06
2.846949999999997090e+02 5.195778172331692174e-02 2.846949999999997090e+02 5.206237735714071974e-02 2.846949999999997090e+02 1.128327876188179506e-04 2.846949999999997090e+02 1.802044052476130254e-03 2.846949999999997090e+02 2.416396393564897702e-04 2.846949999999997090e+02 6.839878960476375836e-06 2.846949999999997090e+02 1.238032159348074133e-06
2.845950000000002547e+02 5.256285026406735950e-02 2.845949999999997431e+02 5.228349357678947762e-02 2.845949999999997431e+02 7.716892656291935717e-05 2.845949999999997431e+02 1.927458905301352278e-03 2.845949999999997431e+02 3.717227805347457807e-04 2.845949999999997431e+02 7.966711147016794319e-06 2.845949999999997431e+02 1.393286673985476359e-06
2.844949999999998909e+02 5.263781361986513696e-02 2.844949999999997203e+02 5.245032527221064889e-02 2.844949999999997203e+02 5.450162804479458188e-05 2.844949999999997203e+02 1.945455325473370708e-03 2.844949999999997203e+02 5.416150102599236182e-04 2.844949999999997203e+02 9.391043802825397850e-06 2.844949999999997203e+02 1.579298060274606828e-06
2.843949999999995271e+02 5.331672712857475627e-02 2.843949999999997544e+02 5.254080360353673151e-02 2.843949999999997544e+02 4.041113985498460465e-05 2.843949999999997544e+02 1.852029251866191143e-03 2.843949999999997544e+02 7.375498279803908422e-04 2.843949999999997544e+02 1.122578189699676098e-05 2.843949999999997544e+02 1.804635368710549494e-06
2.842950000000000728e+02 5.242950122297015264e-02 2.842949999999997317e+02 5.254211005477534002e-02 2.842949999999997317e+02 3.164632339764881093e-05 2.842949999999997317e+02 1.667077725266140429e-03 2.842949999999997317e+02 9.298760090518375663e-04 2.842949999999997317e+02 1.364599010261694256e-05 2.842949999999997317e+02 2.081040387638916667e-06
2.841949999999997090e+02 5.206223497300348918e-02 2.841949999999997658e+02 5.244214544689471819e-02 2.841949999999997658e+02 2.603512085096462570e-05 2.841949999999997658e+02 1.424317293697018559e-03 2.841949999999997658e+02 1.074636125854208256e-03 2.841949999999997658e+02 1.694886343783875223e-05 2.841949999999997658e+02 2.425076485227044232e-06
2.840950000000002547e+02 5.182756509008047685e-02 2.840949999999997431e+02 5.222954167214584331e-02 2.840949999999997431e+02 2.223891581807303902e-05 2.840949999999997431e+02 1.159121515197554042e-03 2.840949999999997431e+02 1.125834036536225904e-03 2.840949999999997431e+02 2.170261603938517363e-05 2.840949999999997431e+02 2.861621985143899752e-06
2.839949999999998909e+02 5.151737631081994978e-02 2.839949999999997772e+02 5.191472962576580696e-02 2.839949999999997772e+02 1.948605320367015071e-05 2.839949999999997772e+02 9.012464580016172873e-04 2.839949999999997772e+02 1.063706522106783355e-03 2.839949999999997772e+02 2.907384031893724802e-05 2.839949999999997772e+02 3.433785565343885739e-06
2.838949999999995271e+02 5.190053051692146424e-02 2.838949999999997544e+02 5.154443994306496385e-02 2.838949999999997544e+02 1.735355422522570171e-05 2.838949999999997544e+02 6.717454036624905455e-04 2.838949999999997544e+02 9.119750578777584488e-04 2.838949999999997544e+02 4.134816377807577520e-05 2.838949999999997544e+02 4.234796951956451121e-06
2.837950000000000728e+02 5.149346183762364138e-02 2.837949999999997885e+02 5.118095156137965340e-02 2.837949999999997885e+02 1.561574115639008752e-05 2.837949999999997885e+02 4.822380494923179180e-04 2.837949999999997885e+02 7.175024554537024922e-04 2.837949999999997885e+02 6.231063726444210785e-05 2.837949999999997885e+02 5.501711443339141288e-06
2.836949999999997090e+02 5.122658353807473669e-02 2.836949999999997658e+02 5.087538044058571851e-02 2.836949999999997658e+02 1.415134979264655775e-05 2.836949999999997658e+02 3.358573532944130998e-04 2.836949999999997658e+02 5.231062218979779270e-04 2.836949999999997658e+02 9.664846387753168327e-05 2.836949999999997658e+02 7.834085153690149655e-06
2.835950000000002547e+02 5.046736218438481469e-02 2.835949999999997999e+02 5.065655393947491453e-02 2.835949999999997999e+02 1.289186159898412524e-05 2.835949999999997999e+02 2.294160709353888295e-04 2.835949999999997999e+02 3.568237642335039361e-04 2.835949999999997999e+02 1.470930789768724282e-04 2.835949999999997999e+02 1.254619716070546760e-05
2.834949999999998909e+02 5.049639848555891736e-02 2.834949999999997772e+02 5.052435329248897850e-02 2.834949999999997772e+02 1.179497735092860639e-05 2.834949999999997772e+02 1.560819755032874945e-04 2.834949999999997772e+02 2.309347635065204260e-04 2.834949999999997772e+02 2.058510777633246744e-04 2.834949999999997772e+02 2.190753179546142557e-05
2.833949999999995271e+02 5.018408620509401397e-02 2.833949999999998113e+02 5.043975011560618976e-02 2.833949999999998113e+02 1.083180453047913468e-05 2.833949999999998113e+02 1.078215488014870935e-04 2.833949999999998113e+02 1.450712109293084238e-04 2.833949999999998113e+02 2.395944361771675283e-04 2.833949999999998113e+02 3.864814859829084450e-05
2.832950000000000728e+02 5.063996000480792958e-02 2.832949999999997885e+02 5.035553087104456538e-02 2.832949999999997885e+02 9.980875471963374701e-06 2.832949999999997885e+02 7.713588939400558599e-05 2.832949999999997885e+02 9.147336393919207960e-05 2.832949999999997885e+02 2.149941382425455934e-04 2.832949999999997885e+02 6.416363742740052419e-05
2.831949999999997090e+02 5.020874470560036246e-02 2.831949999999998226e+02 5.027839354301697622e-02 2.831949999999998226e+02 9.225331885561510785e-06 2.831949999999998226e+02 5.796880922704565446e-05 2.831949999999998226e+02 6.020418733657229542e-05 2.831949999999998226e+02 1.573934959025472457e-04 2.831949999999998226e+02 9.581875209579231146e-05
2.830950000000002547e+02 5.006151027554281430e-02 2.830949999999997999e+02 5.022387418474930781e-02 2.830949999999997999e+02 8.551509459521346130e-06 2.830949999999997999e+02 4.593548693430268669e-05 2.830949999999997999e+02 4.259395354255764095e-05 2.830949999999997999e+02 1.043810183855357042e-04 2.830949999999997999e+02 1.246292498579349762e-04
2.829949999999998909e+02 5.027501954591304806e-02 2.829949999999998340e+02 5.017979417801286812e-02 2.829949999999998340e+02 7.948136598598659343e-06 2.829949999999998340e+02 3.813326509411258449e-05 2.829949999999998340e+02 3.255863856946241975e-05 2.829949999999998340e+02 6.726446168831951803e-05 2.829949999999998340e+02 1.361067094929140325e-04
2.828949999999995271e+02 4.994241319744890939e-02 2.828949999999998113e+02 5.013098501689700059e-02 2.828949999999998113e+02 7.405816885340054553e-06 2.828949999999998113e+02 3.278053723016913847e-05 2.828949999999998113e+02 2.645621003675144829e-05 2.828949999999998113e+02 4.428340776063115772e-05 2.828949999999998113e+02 1.222760784146484380e-04
2.827950000000000728e+02 5.032392899994063418e-02 2.827949999999998454e+02 5.007928049787933877e-02 2.827949999999998454e+02 6.916659102491963799e-06 2.827949999999998454e+02 2.884995260956892943e-05 2.827949999999998454e+02 2.236014156454741030e-05 2.827949999999998454e+02 3.079419911239177310e-05 2.827949999999998454e+02 9.257657892088279252e-05
2.826949999999997090e+02 5.010200302876585687e-02 2.826949999999998226e+02 5.003338438399670268e-02 2.826949999999998226e+02 6.473996393243404361e-06 2.826949999999998226e+02 2.577590309287425890e-05 2.826949999999998226e+02 1.933811682299850003e-05 2.826949999999998226e+02 2.276494810971800469e-05 2.826949999999998226e+02 6.124845300840767572e-05
2.825950000000002547e+02 5.005849820654395543e-02 2.825949999999998568e+02 4.999830452795005903e-02 2.825949999999998568e+02 6.072166379546958162e-06 2.825949999999998568e+02 2.325413997671663054e-05 2.825949999999998568e+02 1.695658324179699964e-05 2.825949999999998568e+02 1.765877938538398914e-05 2.825949999999998568e+02 3.657989239715480592e-05
2.824949999999998909e+02 4.990974578881673257e-02 2.824949999999998340e+02 4.997445064579157659e-02 2.824949999999998340e+02 5.706336213335604482e-06 2.824949999999998340e+02 2.111933361857059373e-05 2.824949999999998340e+02 1.500714180224767887e-05 2.824949999999998340e+02 1.415285559465517418e-05 2.824949999999998340e+02 2.068201199331062406e-05
2.823949999999995271e+02 4.966136749005056750e-02 2.823949999999998681e+02 4.995932378958595210e-02 2.823949999999998681e+02 5.372362027328693690e-06 2.823949999999998681e+02 1.927688432736266016e-05 2.823949999999998681e+02 1.337762549936636028e-05 2.823949999999998681e+02 1.160363140240451958e-05 2.823949999999998681e+02 1.191031976003290111e-05
2.822950000000000728e+02 4.966455007384695808e-02 2.822949999999998454e+02 4.994971890968126493e-02 2.822949999999998454e+02 5.066675218808668087e-06 2.822949999999998454e+02 1.766772463369885570e-05 2.822949999999998454e+02 1.199801263760662143e-05 2.822949999999998454e+02 9.680772343247217438e-06 2.822949999999998454e+02 7.522758278446686906e-06
2.821949999999997090e+02 5.039566154362615930e-02 2.821949999999998795e+02 4.994317431772799659e-02 2.821949999999998795e+02 4.786189886750852318e-06 2.821949999999998795e+02 1.625116966903203598e-05 2.821949999999998795e+02 1.081911026214535557e-05 2.821949999999998795e+02 8.193601222889188276e-06 2.821949999999998795e+02 5.341280117718215947e-06
2.820950000000002547e+02 5.002255682248005209e-02 2.820949999999998568e+02 4.993827217045894440e-02 2.820949999999998568e+02 4.528227069590154058e-06 2.820949999999998568e+02 1.499682195463355941e-05 2.820949999999998568e+02 9.803950259022481683e-06 2.820949999999998568e+02 7.020696011275868893e-06 2.820949999999998568e+02 4.139508594966711472e-06
2.819949999999998909e+02 5.006556414483350620e-02 2.819949999999998909e+02 4.993432663534474319e-02 2.819949999999998909e+02 4.290452410241101783e-06 2.819949999999998909e+02 1.388071701391589305e-05 2.819949999999998909e+02 8.923813123956351304e-06 2.819949999999998909e+02 6.080209488895561520e-06 2.819949999999998909e+02 3.368476738279543872e-06
2.818949999999995271e+02 4.955418881031770778e-02 2.818949999999998681e+02 4.993102106957141018e-02 2.818949999999998681e+02 4.070824613834604728e-06 2.818949999999998681e+02 1.288336734049819754e-05 2.818949999999998681e+02 8.155992219016014184e-06 2.818949999999998681e+02 5.315114330489325259e-06 2.818949999999998681e+02 2.812804498116057065e-06
2.817950000000000728e+02 4.976606421784020989e-02 2.817949999999999022e+02 4.992819322249874431e-02 2.817949999999999022e+02 3.867552627510362159e-06 2.817949999999999022e+02 1.198864924488746373e-05 2.817949999999999022e+02 7.482325541374625445e-06 2.817949999999999022e+02 4.684715829308851871e-06 2.817949999999999022e+02 2.387012686202358117e-06
2.816949999999997090e+02 4.990941434663899445e-02 2.816949999999998795e+02 4.992574332029250939e-02 2.816949999999998795e+02 3.679059905251439815e-06 2.816949999999998795e+02 1.118308252646900898e-05 2.816949999999998795e+02 6.888149481529810200e-06 2.816949999999998795e+02 4.159383310294377998e-06 2.816949999999998795e+02 2.050678499508110658e-06
2.815950000000002547e+02 5.019585673782227253e-02 2.815949999999999136e+02 4.992360094258445347e-02 2.815949999999999136e+02 3.503954456420989136e-06 2.815949999999999136e+02 1.045531501903347647e-05 2.815949999999999136e+02 6.361525758509282417e-06 2.815949999999999136e+02 3.717152674403500895e-06 2.815949999999999136e+02 1.780028106626956209e-06
2.814949999999998909e+02 4.991878579631561785e-02 2.814949999999998909e+02 4.992171292904335617e-02 2.814949999999998909e+02 3.341003638007501887e-06 2.814949999999998909e+02 9.795730680985396190e-06 2.814949999999998909e+02 5.892659870635876783e-06 2.814949999999998909e+02 3.341478705810481618e-06 2.814949999999998909e+02 1.559089578457108025e-06
