# Supplementary material for: In-situ probing of the Fischer-Tropsch reaction on Co single crystal surfaces up to 1 bar
Source: Nat Commun. 2025 Jan 24;16:1005. doi: 10.1038/s41467-025-56082-8 (PMC11761050; doi:10.1038/s41467-025-56082-8)
Supplement: Supplementary file 3 — Source Data [file 41467_2025_56082_MOESM3_ESM.zip › Fig3/ax1 C1s 506K 20min.dat]

# 20min
# top	C4	C3	C2	C1
# (x, y) tuples for data, fitline, peak0..peakN
2.888949999999995271e+02 8.365724185249447890e-04 2.888949999999995271e+02 2.030897488417071801e-03 2.888949999999995271e+02 2.358057922768644921e-05 2.888949999999995271e+02 3.059977289332758185e-06 2.888949999999995271e+02 2.046332902772425358e-06 2.888949999999995271e+02 1.892839738808557802e-06 2.888949999999995271e+02 3.177592584717555984e-07
2.887950000000000728e+02 2.399267007978450432e-03 2.887949999999995043e+02 2.032717144696105215e-03 2.887949999999995043e+02 2.508451481005861242e-05 2.887949999999995043e+02 3.206434653245798946e-06 2.887949999999995043e+02 2.132786335186537217e-06 2.887949999999995043e+02 1.964484897214163547e-06 2.887949999999995043e+02 3.289240004002305464e-07
2.886949999999997090e+02 1.116876700206944229e-03 2.886949999999995384e+02 2.034705191258676799e-03 2.886949999999995384e+02 2.673577694605001466e-05 2.886949999999995384e+02 3.363623268837084111e-06 2.886949999999995384e+02 2.224830591006309096e-06 2.886949999999995384e+02 2.040273061629811961e-06 2.886949999999995384e+02 3.406873911536548745e-07
2.885950000000002547e+02 2.338780936370706172e-03 2.885949999999995157e+02 2.036883262996976376e-03 2.885949999999995157e+02 2.855406911031331229e-05 2.885949999999995157e+02 3.532613421924414219e-06 2.885949999999995157e+02 2.322957793176415924e-06 2.885949999999995157e+02 2.120529685348546295e-06 2.885949999999995157e+02 3.530929862135422730e-07
2.884949999999998909e+02 2.050509381342888095e-03 2.884949999999995498e+02 2.039276594970143922e-03 2.884949999999995498e+02 3.056246679189789003e-05 2.884949999999995498e+02 3.714611648493394452e-06 2.884949999999995498e+02 2.427715364224296337e-06 2.884949999999995498e+02 2.205612792073006966e-06 2.884949999999995498e+02 3.661883734553512007e-07
2.883949999999995271e+02 7.173816251708322114e-04 2.883949999999995271e+02 2.041914764496202163e-03 2.883949999999995271e+02 3.278812626541249175e-05 2.883949999999995271e+02 3.910981992862562679e-06 2.883949999999995271e+02 2.539713644809976056e-06 2.883949999999995271e+02 2.295916963785753636e-06 2.883949999999995271e+02 3.800256293314945183e-07
2.882950000000000728e+02 1.122718978693584271e-03 2.882949999999995612e+02 2.044832617644196538e-03 2.882949999999995612e+02 3.526317191565897264e-05 2.882949999999995612e+02 4.123271218643861474e-06 2.882949999999995612e+02 2.659634763907570306e-06 2.882949999999995612e+02 2.391877909601264365e-06 2.882949999999995612e+02 3.946618363847284572e-07
2.881949999999997090e+02 1.193908277436907034e-03 2.881949999999995384e+02 2.048071436614805341e-03 2.881949999999995384e+02 3.802581739722848514e-05 2.881949999999995384e+02 4.353238830655650644e-06 2.881949999999995384e+02 2.788243000931057307e-06 2.881949999999995384e+02 2.493977714296082499e-06 2.881949999999995384e+02 4.101596716942240602e-07
2.880950000000002547e+02 1.826248750534664083e-03 2.880949999999995725e+02 2.051680432079015966e-03 2.880949999999995725e+02 4.112180320368878238e-05 2.880949999999995725e+02 4.602892980069197465e-06 2.880949999999995725e+02 2.926396933216150782e-06 2.880949999999995725e+02 2.602750884461893856e-06 2.880949999999995725e+02 4.265880775800564964e-07
2.879949999999998909e+02 2.160897845418646712e-03 2.879949999999995498e+02 2.055718703986853402e-03 2.879949999999995498e+02 4.460629229656723271e-05 2.879949999999995498e+02 4.874533599855244184e-06 2.879949999999995498e+02 3.075063728722648838e-06 2.879949999999995498e+02 2.718791333741450211e-06 2.879949999999995498e+02 4.440230279669182818e-07
2.878949999999995271e+02 1.342508416243205337e-03 2.878949999999995839e+02 2.060257962947450745e-03 2.878949999999995839e+02 4.854651356400290765e-05 2.878949999999995839e+02 5.170804472311560558e-06 2.878949999999995839e+02 3.235336027388564611e-06 2.878949999999995839e+02 2.842760477435170174e-06 2.878949999999995839e+02 4.625484063125886790e-07
2.877950000000000728e+02 2.799889248282770061e-03 2.877949999999995612e+02 2.065386696757942359e-03 2.877949999999995612e+02 5.302583475012151177e-05 2.877949999999995612e+02 5.494756391262877722e-06 2.877949999999995612e+02 3.408451960239855028e-06 2.877949999999995612e+02 2.975396642274392746e-06 2.877949999999995612e+02 4.822570140435812741e-07
2.876949999999997090e+02 2.727379306869644107e-03 2.876949999999995953e+02 2.071217483238318915e-03 2.876949999999995953e+02 5.815096229136648822e-05 2.876949999999995953e+02 5.849924184045623893e-06 2.876949999999995953e+02 3.595818989706326487e-06 2.876949999999995953e+02 3.117526041066999594e-06 2.876949999999995953e+02 5.032517321335809532e-07
2.875950000000002547e+02 1.322038387280386786e-03 2.875949999999995725e+02 2.077901622044376131e-03 2.875949999999995725e+02 6.406643598683764895e-05 2.875949999999995725e+02 6.240421151652561559e-06 2.875949999999995725e+02 3.799042426423078474e-06 2.875949999999995725e+02 3.270075616490532763e-06 2.875949999999995725e+02 5.256468629721468579e-07
2.874949999999998909e+02 2.504649041435859369e-03 2.874949999999996066e+02 2.085660749962228635e-03 2.874949999999996066e+02 7.098607691448061781e-05 2.874949999999996066e+02 6.671055537233288469e-06 2.874949999999996066e+02 4.019959698884911171e-06 2.874949999999996066e+02 3.434088126427440558e-06 2.874949999999996066e+02 5.495696852024192081e-07
2.873949999999995271e+02 1.593540684588898217e-03 2.873949999999995839e+02 2.094856008118203567e-03 2.873949999999995839e+02 7.926194915144748677e-05 2.873949999999995839e+02 7.147475038358455074e-06 2.873949999999995839e+02 4.260681738656770883e-06 2.873949999999995839e+02 3.610739928721173170e-06 2.873949999999995839e+02 5.751622610197022173e-07
2.872950000000000728e+02 1.926911126262246870e-03 2.872949999999996180e+02 2.106134102804360468e-03 2.872949999999996180e+02 8.953016674150372030e-05 2.872949999999996180e+02 7.676347270802606323e-06 2.872949999999996180e+02 4.523643217162984965e-06 2.872949999999996180e+02 3.801362031042957014e-06 2.872949999999996180e+02 6.025835438482816602e-07
2.871949999999997090e+02 1.986497427645645721e-03 2.871949999999995953e+02 2.120716051570902417e-03 2.871949999999995953e+02 1.029993240941455443e-04 2.871949999999995953e+02 8.265586663350556985e-06 2.871949999999995953e+02 4.811663860319467589e-06 2.871949999999995953e+02 4.007465108301653228e-06 2.871949999999995953e+02 6.320118447851883437e-07
2.870950000000002547e+02 1.478770901778480792e-03 2.870949999999996294e+02 2.140920110385767083e-03 2.870949999999996294e+02 1.219730277739792623e-04 2.870949999999996294e+02 8.924641802222339247e-06 2.870949999999996294e+02 5.128023715860414816e-06 2.870949999999996294e+02 4.230769364433183285e-06 2.870949999999996294e+02 6.636477292719854665e-07
2.869949999999998909e+02 3.966032358584807224e-03 2.869949999999996066e+02 2.171011344871604399e-03 2.869949999999996066e+02 1.506989687561643987e-04 2.869949999999996066e+02 9.664862231208851533e-06 2.869949999999996066e+02 5.476556113152720617e-06 2.869949999999996066e+02 4.473240339216688509e-06 2.869949999999996066e+02 6.977174318617233856e-07
2.868949999999995271e+02 1.746432978561543231e-03 2.868949999999996407e+02 2.218403652126475951e-03 2.868949999999996407e+02 1.965703088107421113e-04 2.868949999999996407e+02 1.049997114993663602e-05 2.868949999999996407e+02 5.861763218395689450e-06 2.868949999999996407e+02 4.737132049760098180e-06 2.868949999999996407e+02 7.344768976414920017e-07
2.867950000000000728e+02 2.920635222787655062e-03 2.867949999999996180e+02 2.295055978455087624e-03 2.867949999999996180e+02 2.715210789199899461e-04 2.867949999999996180e+02 1.144668305188095456e-05 2.867949999999996180e+02 6.288960666112422119e-06 2.867949999999996180e+02 5.025039231983156085e-06 2.867949999999996180e+02 7.742165851208832022e-07
2.866949999999997090e+02 2.747405352514880206e-03 2.866949999999996521e+02 2.418584839759172454e-03 2.866949999999996521e+02 3.931376199721968445e-04 2.866949999999996521e+02 1.252553174003969632e-05 2.866949999999996521e+02 6.764459908871128528e-06 2.866949999999996521e+02 5.339960939183111144e-06 2.866949999999996521e+02 8.172671988816981003e-07
2.865950000000002547e+02 2.929413793352426357e-03 2.865949999999996294e+02 2.612234272537223862e-03 2.865949999999996294e+02 5.846270452788985758e-04 2.865949999999996294e+02 1.376204237549438920e-05 2.865949999999996294e+02 7.295799916313589175e-06 2.865949999999996294e+02 5.685378403253734995e-06 2.865949999999996294e+02 8.640065632635840455e-07
2.864949999999998909e+02 2.323932323000513396e-03 2.864949999999996635e+02 2.902614357317962086e-03 2.864949999999996635e+02 8.725535178866000111e-04 2.864949999999996635e+02 1.518857656853626107e-05 2.864949999999996635e+02 7.892044033052394869e-06 2.864949999999996635e+02 6.065350925902788203e-06 2.864949999999996635e+02 9.148679038702995153e-07
2.863949999999995271e+02 4.288768231105355433e-03 2.863949999999996407e+02 3.314351759508516945e-03 2.863949999999996407e+02 1.281484875962667037e-03 2.863949999999996407e+02 1.684773523575796371e-05 2.863949999999996407e+02 8.564163712321695243e-06 2.863949999999996407e+02 6.484634721907370266e-06 2.863949999999996407e+02 9.703498758626742843e-07
2.862950000000000728e+02 1.848666846135504221e-03 2.862949999999996749e+02 3.861718131696475868e-03 2.862949999999996749e+02 1.825613058009451211e-03 2.862949999999996749e+02 1.879967442288265020e-05 2.862949999999996749e+02 9.325539294582596393e-06 2.862949999999996749e+02 6.948831197041557820e-06 2.862949999999996749e+02 1.031028772517797098e-06
2.861949999999997090e+02 5.363040770485341668e-03 2.861949999999996521e+02 4.538768224065254514e-03 2.861949999999996521e+02 2.498874283849870145e-03 2.861949999999996521e+02 2.113917322078623782e-05 2.861949999999996521e+02 1.019262025034964844e-05 2.861949999999996521e+02 7.464573272029605597e-06 2.861949999999996521e+02 1.097573472217977572e-06
2.860950000000002547e+02 4.216037570347939620e-03 2.860949999999996862e+02 5.310812519945680953e-03 2.860949999999996862e+02 3.266380742107881374e-03 2.860949999999996862e+02 2.403544738801556660e-05 2.860949999999996862e+02 1.118580530605178346e-05 2.860949999999996862e+02 8.039761295931135247e-06 2.860949999999996862e+02 1.170763847800963158e-06
2.859949999999998909e+02 3.690428840020044347e-03 2.859949999999996635e+02 6.110183277164264563e-03 2.859949999999996635e+02 4.060097425713119629e-03 2.859949999999996635e+02 2.781984398217674073e-05 2.859949999999996635e+02 1.233062971143955339e-05 2.859949999999996635e+02 8.683864173094609705e-06 2.859949999999996635e+02 1.251513584433696478e-06
2.858949999999995271e+02 5.911578872739791692e-03 2.858949999999996976e+02 6.838315607706446121e-03 2.858949999999996976e+02 4.780745258412679582e-03 2.858949999999996976e+02 3.316175600539581452e-05 2.858949999999996976e+02 1.365938756545307425e-05 2.858949999999996976e+02 9.408307070209527797e-06 2.858949999999996976e+02 1.340898652708085375e-06
2.857950000000000728e+02 9.146510264006986468e-03 2.857949999999996749e+02 7.377246607975728419e-03 2.857949999999996749e+02 5.308985176141029286e-03 2.857949999999996749e+02 4.138088373067219151e-05 2.857949999999996749e+02 1.521337976359038987e-05 2.857949999999996749e+02 1.022697524653674770e-05 2.857949999999996749e+02 1.440193093899221854e-06
2.856949999999997090e+02 8.850198893763705499e-03 2.856949999999997090e+02 7.618751314401657482e-03 2.856949999999997090e+02 5.534077004882509421e-03 2.856949999999997090e+02 5.492044340641662111e-05 2.856949999999997090e+02 1.704607643254933496e-05 2.856949999999997090e+02 1.115687534031661306e-05 2.856949999999997090e+02 1.550914339865249951e-06
2.855950000000002547e+02 7.838657051458874231e-03 2.855949999999996862e+02 7.512196879553484363e-03 2.855949999999996862e+02 5.401157349402458535e-03 2.855949999999996862e+02 7.791799635695929188e-05 2.855949999999996862e+02 1.922764004079051289e-05 2.855949999999996862e+02 1.221901267532753467e-05 2.855949999999996862e+02 1.674881077948565002e-06
2.854949999999998909e+02 6.271885119031536844e-03 2.854949999999997203e+02 7.096989555883802259e-03 2.854949999999997203e+02 4.943243223415980103e-03 2.854949999999997203e+02 1.166409632780770903e-04 2.854949999999997203e+02 2.185151270718227679e-05 2.854949999999997203e+02 1.343956870132685467e-05 2.854949999999997203e+02 1.814287781235657245e-06
2.853949999999995271e+02 5.594020762099494518e-03 2.853949999999996976e+02 6.482482301036405353e-03 2.853949999999996976e+02 4.261267247814457329e-03 2.853949999999996976e+02 1.793475457720428775e-04 2.853949999999996976e+02 2.504420468226496176e-05 2.853949999999996976e+02 1.485150116042182410e-05 2.853949999999996976e+02 1.971801607217987232e-06
2.852950000000000728e+02 6.215409143958511642e-03 2.852949999999997317e+02 5.798684690481897483e-03 2.852949999999997317e+02 3.476022661823993231e-03 2.852949999999997317e+02 2.750343858462147434e-04 2.852949999999997317e+02 2.898020465987625560e-05 2.852949999999997317e+02 1.649674849812360870e-05 2.852949999999997317e+02 2.150689653689299380e-06
2.851949999999997090e+02 5.069256541388543653e-03 2.851949999999997090e+02 5.159103536831030970e-03 2.851949999999997090e+02 2.693670345872176825e-03 2.851949999999997090e+02 4.107431693537552837e-04 2.851949999999997090e+02 3.390572177353730831e-05 2.851949999999997090e+02 1.842931192377344107e-05 2.851949999999997090e+02 2.354987907788226174e-06
2.850950000000002547e+02 4.216558225377927717e-03 2.850949999999996862e+02 4.642143422339642909e-03 2.850949999999996862e+02 1.990935827013425290e-03 2.850949999999996862e+02 5.877168917492719274e-04 2.850949999999996862e+02 4.018134075243237451e-05 2.850949999999996862e+02 2.071963462617897620e-05 2.850949999999996862e+02 2.589728198334115075e-06
2.849949999999998909e+02 3.442326403849873141e-03 2.849949999999997203e+02 4.283417271147992381e-03 2.849949999999997203e+02 1.411227481430742852e-03 2.849949999999997203e+02 7.974844502043674892e-04 2.849949999999997203e+02 4.838315763366913262e-05 2.849949999999997203e+02 2.346093490605871665e-05 2.849949999999997203e+02 2.861246973153910816e-06
2.848949999999995271e+02 3.848098753594265866e-03 2.848949999999996976e+02 4.076376259284768613e-03 2.848949999999996976e+02 9.674829247482978796e-04 2.848949999999996976e+02 1.019310978815718850e-03 2.848949999999996976e+02 5.962620029069536673e-05 2.848949999999996976e+02 2.677854416623413753e-05 2.848949999999996976e+02 3.177611263822635181e-06
2.847950000000000728e+02 2.862872893414136755e-03 2.847949999999997317e+02 3.981038327607719710e-03 2.847949999999997317e+02 6.498744891026111059e-04 2.847949999999997317e+02 1.220111302703685103e-03 2.847949999999997317e+02 7.665934842545579048e-05 2.847949999999997317e+02 3.084397210950250330e-05 2.847949999999997317e+02 3.549215266465607175e-06
2.846949999999997090e+02 2.785915467904680632e-03 2.846949999999997090e+02 3.940979322721504738e-03 2.846949999999997090e+02 4.356490350302578583e-04 2.846949999999997090e+02 1.358472297617017727e-03 2.846949999999997090e+02 1.069717614517735177e-04 2.846949999999997090e+02 3.589659879252672171e-05 2.846949999999997090e+02 3.989629829929368348e-06
2.845950000000002547e+02 5.031263435788912129e-03 2.845949999999997431e+02 3.911292685832861230e-03 2.845949999999997431e+02 2.981134720689448308e-04 2.845949999999997431e+02 1.397323610676762425e-03 2.845949999999997431e+02 1.690607148143604918e-04 2.845949999999997431e+02 4.227805398585553757e-05 2.845949999999997431e+02 4.516834286938303888e-06
2.844949999999998909e+02 3.888524049785089653e-03 2.844949999999997203e+02 3.892141126452066269e-03 2.844949999999997203e+02 2.128434080042413085e-04 2.844949999999997203e+02 1.324662946073185826e-03 2.844949999999997203e+02 2.989909609271287298e-04 2.844949999999997203e+02 5.048877249167816380e-05 2.844949999999997203e+02 5.155038955832209603e-06
2.843949999999995271e+02 4.881323970165092271e-03 2.843949999999997544e+02 3.935547205215489744e-03 2.843949999999997544e+02 1.607005926333196727e-04 2.843949999999997544e+02 1.162328666427399175e-03 2.843949999999997544e+02 5.452928097445066454e-04 2.843949999999997544e+02 6.128769420770644079e-05 2.843949999999997544e+02 5.937442202557542167e-06
2.842950000000000728e+02 4.490680167875945282e-03 2.842949999999997317e+02 4.099132924809278759e-03 2.842949999999997317e+02 1.283443788439482536e-04 2.842949999999997317e+02 9.507945004089232060e-04 2.842949999999997317e+02 9.371902762781992831e-04 2.842949999999997317e+02 7.589326351756979852e-05 2.842949999999997317e+02 6.910505760638451809e-06
2.841949999999997090e+02 4.936992660064996007e-03 2.841949999999997658e+02 4.371477686459695859e-03 2.841949999999997658e+02 1.073231268825303229e-04 2.841949999999997658e+02 7.297218006616104863e-04 2.841949999999997658e+02 1.429833075832043048e-03 2.841949999999997658e+02 9.645891280671917156e-05 2.841949999999997658e+02 8.140770276792484250e-06
2.840950000000002547e+02 4.178230405445036710e-03 2.840949999999997431e+02 4.610396504121361087e-03 2.840949999999997431e+02 9.269152171322794125e-05 2.840949999999997431e+02 5.285343976309990824e-04 2.840949999999997431e+02 1.852206051385620273e-03 2.840949999999997431e+02 1.272384617840645771e-04 2.840949999999997431e+02 9.726071607448738532e-06
2.839949999999998909e+02 3.710434204027409852e-03 2.839949999999997772e+02 4.572478431869857196e-03 2.839949999999997772e+02 8.173207063172684952e-05 2.839949999999997772e+02 3.640110810265404797e-04 2.839949999999997772e+02 1.937942232487134368e-03 2.839949999999997772e+02 1.769781920689722976e-04 2.839949999999997772e+02 1.181485565548345753e-05
2.838949999999995271e+02 4.603443978283534507e-03 2.838949999999997544e+02 4.207096510379047631e-03 2.838949999999997544e+02 7.301084397331120753e-05 2.838949999999997544e+02 2.412377620723619694e-04 2.838949999999997544e+02 1.616096883754037207e-03 2.838949999999997544e+02 2.621074805842738497e-04 2.838949999999997544e+02 1.464353999506337923e-05
2.837950000000000728e+02 3.934297269811475907e-03 2.837949999999997885e+02 3.771043288207581029e-03 2.837949999999997885e+02 6.577695802171739184e-05 2.837949999999997885e+02 1.567233162400035818e-04 2.837949999999997885e+02 1.122423645320801133e-03 2.837949999999997885e+02 4.074830821544658897e-04 2.837949999999997885e+02 1.863628647059257750e-05
2.836949999999997090e+02 2.455032559781398973e-03 2.836949999999997658e+02 3.504602272979889886e-03 2.836949999999997658e+02 5.962222574762269557e-05 2.836949999999997658e+02 1.024455141278288645e-04 2.836949999999997658e+02 6.801613768855827285e-04 2.836949999999997658e+02 6.375830330166680103e-04 2.836949999999997658e+02 2.479012320218721983e-05
2.835950000000002547e+02 3.120922620320280318e-03 2.835949999999997999e+02 3.476206106768041371e-03 2.835949999999997999e+02 5.430541664809979954e-05 2.835949999999997999e+02 6.941773673270842547e-05 2.835949999999997999e+02 3.781280340850669990e-04 2.835949999999997999e+02 9.382163753284344194e-04 2.835949999999997999e+02 3.613854397373205145e-05
2.834949999999998909e+02 3.797344419617531500e-03 2.834949999999997772e+02 3.525257288812325140e-03 2.834949999999997772e+02 4.966787361482990880e-05 2.834949999999997772e+02 4.992901765725084713e-05 2.834949999999997772e+02 2.088079886047377947e-04 2.834949999999997772e+02 1.155313123465941507e-03 2.834949999999997772e+02 6.153928546956555646e-05
2.833949999999995271e+02 4.217884895919658643e-03 2.833949999999998113e+02 3.391975117792331643e-03 2.833949999999998113e+02 4.559480694359928637e-05 2.833949999999998113e+02 3.839700938484509271e-05 2.833949999999998113e+02 1.257215523191154900e-04 2.833949999999998113e+02 1.062505529326889658e-03 2.833949999999998113e+02 1.197562198178820465e-04
2.832950000000000728e+02 2.619820388584422153e-03 2.832949999999997885e+02 3.160221497958763150e-03 2.832949999999997885e+02 4.199760574056138644e-05 2.832949999999997885e+02 3.127101150898342890e-05 2.832949999999997885e+02 8.614844409651970631e-05 2.832949999999997885e+02 7.683646741114955785e-04 2.832949999999997885e+02 2.324397625012032112e-04
2.831949999999997090e+02 2.706649370390069517e-03 2.831949999999998226e+02 3.024254130040945551e-03 2.831949999999998226e+02 3.880527835870468966e-05 2.831949999999998226e+02 2.651658579686911688e-05 2.831949999999998226e+02 6.528811452310276831e-05 2.831949999999998226e+02 4.994730908894063053e-04 2.831949999999998226e+02 3.941710604728625210e-04
2.830950000000002547e+02 2.959526677874781998e-03 2.830949999999997999e+02 2.955479871730435238e-03 2.830949999999997999e+02 3.595978756999520794e-05 2.830949999999997999e+02 2.305957919283429543e-05 2.830949999999997999e+02 5.228671022973175692e-05 2.830949999999997999e+02 3.182564436157567017e-04 2.830949999999997999e+02 5.259173511221170447e-04
2.829949999999998909e+02 3.142576995867888811e-03 2.829949999999998340e+02 2.802627724767090336e-03 2.829949999999998340e+02 3.341312323335835952e-05 2.829949999999998340e+02 2.036191577933774548e-05 2.829949999999998340e+02 4.308962891158085398e-05 2.829949999999998340e+02 2.095062860971034016e-04 2.829949999999998340e+02 4.962567707457102425e-04
2.828949999999995271e+02 2.739203888968247923e-03 2.828949999999998113e+02 2.572300283108060019e-03 2.828949999999998113e+02 3.112524790439908707e-05 2.828949999999998113e+02 1.815644503007449189e-05 2.828949999999998113e+02 3.615366645630192007e-05 2.828949999999998113e+02 1.464575328948346613e-04 2.828949999999998113e+02 3.404073908224498511e-04
2.827950000000000728e+02 1.737206999650590640e-03 2.827949999999998454e+02 2.374909342453635896e-03 2.827949999999998454e+02 2.906255631228700200e-05 2.827949999999998454e+02 1.630359941537255829e-05 2.827949999999998454e+02 3.075594884349505263e-05 2.827949999999998454e+02 1.086345320547978468e-04 2.827949999999998454e+02 1.901527058276831844e-04
2.826949999999997090e+02 2.418527072080645015e-03 2.826949999999998226e+02 2.248869391978145817e-03 2.826949999999998226e+02 2.719668061583634645e-05 2.826949999999998226e+02 1.472220476179832438e-05 2.826949999999998226e+02 2.647051978510197277e-05 2.826949999999998226e+02 8.420563598824919063e-05 2.826949999999998226e+02 9.627435082715985100e-05
2.825950000000002547e+02 1.618960860310480858e-03 2.825949999999998568e+02 2.180187132196959639e-03 2.825949999999998568e+02 2.550354778199428058e-05 2.825949999999998568e+02 1.335876484547487564e-05 2.825949999999998568e+02 2.301361290830744163e-05 2.825949999999998568e+02 6.727685365356504286e-05 2.825949999999998568e+02 5.103435300761799604e-05
2.824949999999998909e+02 2.197549226457666885e-03 2.824949999999998340e+02 2.142898062557243091e-03 2.824949999999998340e+02 2.396262825303493483e-05 2.824949999999998340e+02 1.217439198655582493e-05 2.824949999999998340e+02 2.018643642958045588e-05 2.824949999999998340e+02 5.495904900158935994e-05 2.824949999999998340e+02 3.161555688648260109e-05
2.823949999999995271e+02 9.879220682278825640e-04 2.823949999999998681e+02 2.119733834277250963e-03 2.823949999999998681e+02 2.255633257416116849e-05 2.823949999999998681e+02 1.113911499842807201e-05 2.823949999999998681e+02 1.784601891469996400e-05 2.823949999999998681e+02 4.570095427772097758e-05 2.823949999999998681e+02 2.249141351224069312e-05
2.822950000000000728e+02 2.109075716315819346e-03 2.822949999999998454e+02 2.103162645608893169e-03 2.822949999999998454e+02 2.126952372178371321e-05 2.822949999999998454e+02 1.022911723844445861e-05 2.822949999999998454e+02 1.588748539545389827e-05 2.822949999999998454e+02 3.857240192992494632e-05 2.822949999999998454e+02 1.720411732328623150e-05
2.821949999999997090e+02 1.455440088156022965e-03 2.821949999999998795e+02 2.090366942646641919e-03 2.821949999999998795e+02 2.008912061338293236e-05 2.821949999999998795e+02 9.425158412624942076e-06 2.821949999999998795e+02 1.423257336615809707e-05 2.821949999999998795e+02 3.297316695870648084e-05 2.821949999999998795e+02 1.364692329576938126e-05
2.820950000000002547e+02 2.317582744340159710e-03 2.820949999999998568e+02 2.080122818824547016e-03 2.820949999999998568e+02 1.900377395249711984e-05 2.820949999999998568e+02 8.711531540639562394e-06 2.820949999999998568e+02 1.282197150971669332e-05 2.820949999999998568e+02 2.849917726116478118e-05 2.820949999999998568e+02 1.108636456052889716e-05
2.819949999999998909e+02 2.759154076373068233e-03 2.819949999999998909e+02 2.071736917546411916e-03 2.819949999999998909e+02 1.800359980780456666e-05 2.819949999999998909e+02 8.075310133216360821e-06 2.819949999999998909e+02 1.161009849185660839e-05 2.819949999999998909e+02 2.487042051118072751e-05 2.819949999999998909e+02 9.177488602353755433e-06
2.818949999999995271e+02 3.100306261918474044e-03 2.818949999999998681e+02 2.064753280041205404e-03 2.818949999999998681e+02 1.707995953815123638e-05 2.818949999999998681e+02 7.505780968687997203e-06 2.818949999999998681e+02 1.056147723093818238e-05 2.818949999999998681e+02 2.188820014995341895e-05 2.818949999999998681e+02 7.717862153474547323e-06
2.817950000000000728e+02 9.312601716972194283e-04 2.817949999999999022e+02 2.058853944705032329e-03 2.817949999999999022e+02 1.622527712618278858e-05 2.817949999999999022e+02 6.994007772153421492e-06 2.817949999999999022e+02 9.648173658396908797e-06 2.817949999999999022e+02 1.940855898371495166e-05 2.817949999999999022e+02 6.577927164584180005e-06
2.816949999999997090e+02 1.832218043986073071e-03 2.816949999999998795e+02 2.053809949172005940e-03 2.816949999999998795e+02 1.543288686522181524e-05 2.816949999999998795e+02 6.532491548051792646e-06 2.816949999999998795e+02 8.847958851850547870e-06 2.816949999999998795e+02 1.732524601510689079e-05 2.816949999999998795e+02 5.671365891774978890e-06
2.815950000000002547e+02 1.981536299351155730e-03 2.815949999999999136e+02 2.049452260455222712e-03 2.815949999999999136e+02 1.469690579838849411e-05 2.815949999999999136e+02 6.114903804527097093e-06 2.815949999999999136e+02 8.142971101949926163e-06 2.815949999999999136e+02 1.555852374010144778e-05 2.815949999999999136e+02 4.938956010255725965e-06
2.814949999999998909e+02 1.053066430188120007e-03 2.814949999999998909e+02 2.045653407624554911e-03 2.814949999999998909e+02 1.401212643946387838e-05 2.814949999999998909e+02 5.735875413382642123e-06 2.814949999999998909e+02 7.518728911310894187e-06 2.814949999999998909e+02 1.404764751338685674e-05 2.814949999999998909e+02 4.339029347010765078e-06
