# Supplementary material for: In-situ probing of the Fischer-Tropsch reaction on Co single crystal surfaces up to 1 bar
Source: Nat Commun. 2025 Jan 24;16:1005. doi: 10.1038/s41467-025-56082-8 (PMC11761050; doi:10.1038/s41467-025-56082-8)
Supplement: Supplementary file 3 — Source Data [file 41467_2025_56082_MOESM3_ESM.zip › Fig3/ax1 C1s 506K 46min.dat]

# 46min
# top	C4	C3	C2	C1
# (x, y) tuples for data, fitline, peak0..peakN
2.888949999999995271e+02 9.907386873844013439e-03 2.888949999999995271e+02 1.023418519386309206e-02 2.888949999999995271e+02 2.013901141382123106e-05 2.888949999999995271e+02 1.486505953856803021e-06 2.888949999999995271e+02 1.713332292276932981e-06 2.888949999999995271e+02 3.003961140046619866e-06 2.888949999999995271e+02 6.128970436142259246e-08
2.887950000000000728e+02 9.631009646781188774e-03 2.887949999999995043e+02 1.023572901876850134e-02 2.887949999999995043e+02 2.142344872838402811e-05 2.887949999999995043e+02 1.557653456879735478e-06 2.887949999999995043e+02 1.785717121418172613e-06 2.887949999999995043e+02 3.117662932813499364e-06 2.887949999999995043e+02 6.344317027570888253e-08
2.886949999999997090e+02 9.829661772945010034e-03 2.886949999999995384e+02 1.023741525265949373e-02 2.886949999999995384e+02 2.283371039680379746e-05 2.886949999999995384e+02 1.634014093205211443e-06 2.886949999999995384e+02 1.862782976930223075e-06 2.886949999999995384e+02 3.237939729687689074e-06 2.886949999999995384e+02 6.571210413788099571e-08
2.885950000000002547e+02 9.750428107705566907e-03 2.885949999999995157e+02 1.023926218017659137e-02 2.885949999999995157e+02 2.438662418641782681e-05 2.885949999999995157e+02 1.716107796836019909e-06 2.885949999999995157e+02 1.944941898384817180e-06 2.885949999999995157e+02 3.365308029253385248e-06 2.885949999999995157e+02 6.810490697014090427e-08
2.884949999999998909e+02 1.056161363056532486e-02 2.884949999999995498e+02 1.024129113078878391e-02 2.884949999999995498e+02 2.610189773599348734e-05 2.884949999999995498e+02 1.804520690725556276e-06 2.884949999999995498e+02 2.032652226012182618e-06 2.884949999999995498e+02 3.500336019755950304e-06 2.884949999999995498e+02 7.063075756662369353e-08
2.883949999999995271e+02 9.832491489294846454e-03 2.883949999999995271e+02 1.024352710724264759e-02 2.883949999999995271e+02 2.800272388227248416e-05 2.883949999999995271e+02 1.899915413778985198e-06 2.883949999999995271e+02 2.126424979481064065e-06 2.883949999999995271e+02 3.643649907903679572e-06 2.883949999999995271e+02 7.329970048240523316e-08
2.882950000000000728e+02 8.143574518913185636e-03 2.882949999999995612e+02 1.024599957040723229e-02 2.882949999999995612e+02 3.011653848024124623e-05 2.882949999999995612e+02 2.003043368082320495e-06 2.882949999999995612e+02 2.226831284631866662e-06 2.882949999999995612e+02 3.795941169695002915e-06 2.882949999999995612e+02 7.612274585197077964e-08
2.881949999999997090e+02 1.041205798455832610e-02 2.881949999999995384e+02 1.024874342850446221e-02 2.881949999999995384e+02 3.247597793032674105e-05 2.881949999999995384e+02 2.114759303243491828e-06 2.881949999999995384e+02 2.334511049369369050e-06 2.881949999999995384e+02 3.957974879903684292e-06 2.881949999999995384e+02 7.911198288924639738e-08
2.880950000000002547e+02 9.389984603581147393e-03 2.880949999999995725e+02 1.025180030220395472e-02 2.880949999999995725e+02 3.512010693544150881e-05 2.880949999999995725e+02 2.236038758748606076e-06 2.880949999999995725e+02 2.450183134379779372e-06 2.880949999999995725e+02 4.130599307401941721e-06 2.880949999999995725e+02 8.228070925371082308e-08
2.879949999999998909e+02 9.279953969401320141e-03 2.879949999999995498e+02 1.025522018774145845e-02 2.879949999999995498e+02 3.809603746434139869e-05 2.879949999999995498e+02 2.367999018724705362e-06 2.879949999999995498e+02 2.574657319975641311e-06 2.879949999999995498e+02 4.314757000820165534e-06 2.879949999999995498e+02 8.564357886734888719e-08
2.878949999999995271e+02 1.007450472972259460e-02 2.878949999999995839e+02 1.025906376701040366e-02 2.878949999999995839e+02 4.146118639947438914e-05 2.878949999999995839e+02 2.511924405816939932e-06 2.878949999999995839e+02 2.708848440340139387e-06 2.878949999999995839e+02 4.511497634792271862e-06 2.878949999999995839e+02 8.921677125031942553e-08
2.877950000000000728e+02 9.151641420933874851e-03 2.877949999999995612e+02 1.026340594862318496e-02 2.877949999999995612e+02 4.528675402537467678e-05 2.877949999999995612e+02 2.669296964745139124e-06 2.877949999999995612e+02 2.853793144918711637e-06 2.877949999999995612e+02 4.721992943387511837e-06 2.877949999999995612e+02 9.301818602897063702e-08
2.876949999999997090e+02 9.080025513063298692e-03 2.876949999999995953e+02 1.026834209195501280e-02 2.876949999999995953e+02 4.966387305429297906e-05 2.876949999999995953e+02 2.841833878803366191e-06 2.876949999999995953e+02 3.010669859190363313e-06 2.876949999999995953e+02 4.947554137014988924e-06 2.876949999999995953e+02 9.706766698218056004e-08
2.875950000000002547e+02 1.162527994209179918e-02 2.875949999999995725e+02 1.027400047672441877e-02 2.875949999999995725e+02 5.471598781029428268e-05 2.875949999999995725e+02 3.031533347925019330e-06 2.875949999999995725e+02 3.180822660918065274e-06 2.875949999999995725e+02 5.189652285689396804e-06 2.875949999999995725e+02 1.013872608622534378e-07
2.874949999999998909e+02 1.079178495105500603e-02 2.874949999999996066e+02 1.028056927062238196e-02 2.874949999999996066e+02 6.062571234571736896e-05 2.874949999999996066e+02 3.240731167899951576e-06 2.874949999999996066e+02 3.365789973087943169e-06 2.874949999999996066e+02 5.449942259653121898e-06 2.874949999999996066e+02 1.060015172934773882e-07
2.873949999999995271e+02 9.774405002015774599e-03 2.873949999999995839e+02 1.028835555954784806e-02 2.873949999999995839e+02 6.769372725028399143e-05 2.873949999999995839e+02 3.472170932967774941e-06 2.873949999999995839e+02 3.567339214487091247e-06 2.873949999999995839e+02 5.730290954014108196e-06 2.873949999999995839e+02 1.109378373655737305e-07
2.872950000000000728e+02 1.104236274194052812e-02 2.872949999999996180e+02 1.029791003769999283e-02 2.872949999999996180e+02 7.646330620120918005e-05 2.872949999999996180e+02 3.729091703294536735e-06 2.872949999999996180e+02 3.787508861439050644e-06 2.872949999999996180e+02 6.032810695156622758e-06 2.872949999999996180e+02 1.162268801643816597e-07
2.871949999999997090e+02 1.015791336548643384e-02 2.871949999999995953e+02 1.031027354351614356e-02 2.871949999999995953e+02 8.796665016236686048e-05 2.871949999999995953e+02 4.015338228170050003e-06 2.871949999999995953e+02 4.028659784680230013e-06 2.871949999999995953e+02 6.359898943694165480e-06 2.871949999999995953e+02 1.219030385018493215e-07
2.870950000000002547e+02 8.958500237166421368e-03 2.870949999999996294e+02 1.032742357889706621e-02 2.870949999999996294e+02 1.041711560517721608e-04 2.870949999999996294e+02 4.335500535017252545e-06 2.870949999999996294e+02 4.293538268402997909e-06 2.870949999999996294e+02 6.714285685515406720e-06 2.870949999999996294e+02 1.280049976288097342e-07
2.869949999999998909e+02 8.184457948186953449e-03 2.869949999999996066e+02 1.035299977350968327e-02 2.869949999999996066e+02 1.287045675395501524e-04 2.869949999999996066e+02 4.695092117180538554e-06 2.869949999999996066e+02 4.585353842680557332e-06 2.869949999999996066e+02 7.099090257664416935e-06 2.869949999999996066e+02 1.345763938784401312e-07
2.868949999999995271e+02 1.045628095745632091e-02 2.868949999999996407e+02 1.039333032536011482e-02 2.868949999999996407e+02 1.678810199924974723e-04 2.868949999999996407e+02 5.100779565951918313e-06 2.868949999999996407e+02 4.907876034320602121e-06 2.868949999999996407e+02 7.517889814436089991e-06 2.868949999999996407e+02 1.416665941796411332e-07
2.867950000000000728e+02 1.129968056640349647e-02 2.867949999999996180e+02 1.045862424683300859e-02 2.867949999999996180e+02 2.318927815412797266e-04 2.867949999999996180e+02 5.560682612857925790e-06 2.867949999999996180e+02 5.265555462413521953e-06 2.867949999999996180e+02 7.974802235285185858e-06 2.867949999999996180e+02 1.493316224426766322e-07
2.866949999999997090e+02 1.214931029175643148e-02 2.866949999999996521e+02 1.056392124840643647e-02 2.866949999999996521e+02 3.357594798403678335e-04 2.866949999999996521e+02 6.084776371281954087e-06 2.866949999999996521e+02 5.663676514207175594e-06 2.866949999999996521e+02 8.474587056572417017e-06 2.866949999999996521e+02 1.576352652780361332e-07
2.865950000000002547e+02 1.142720484934547399e-02 2.865949999999996294e+02 1.072906569229746358e-02 2.865949999999996294e+02 4.993011674571776366e-04 2.865949999999996294e+02 6.685460705776300463e-06 2.865949999999996294e+02 6.108551339655397708e-06 2.865949999999996294e+02 9.022769038325785765e-06 2.865949999999996294e+02 1.666503977993792285e-07
2.864949999999998909e+02 1.129570613480425888e-02 2.864949999999996635e+02 1.097677455705328882e-02 2.864949999999996635e+02 7.452049878086125382e-04 2.864949999999996635e+02 7.378456558630962384e-06 2.864949999999996635e+02 6.607768401505251459e-06 2.864949999999996635e+02 9.625790344842579183e-06 2.864949999999996635e+02 1.764605809682460283e-07
2.863949999999995271e+02 1.396898252016504777e-02 2.863949999999996407e+02 1.132806754884023610e-02 2.863949999999996407e+02 1.094453121548003222e-03 2.863949999999996407e+02 8.184459023360357737e-06 2.863949999999996407e+02 7.170513763810054297e-06 2.863949999999996407e+02 1.029119915047225679e-05 2.863949999999996407e+02 1.871619958606263441e-07
2.862950000000000728e+02 1.216785838714464982e-02 2.862949999999996749e+02 1.179511473021240681e-02 2.862949999999996749e+02 1.559166204420697017e-03 2.862949999999996749e+02 9.132691297286794254e-06 2.862949999999996749e+02 7.807990378622531172e-06 2.862949999999996749e+02 1.102788495860487531e-05 2.862949999999996749e+02 1.988657984653280156e-07
2.861949999999997090e+02 1.447539790328441697e-02 2.861949999999996521e+02 1.237280779605958413e-02 2.861949999999996521e+02 2.134165460408599200e-03 2.861949999999996521e+02 1.026919610215834891e-05 2.861949999999996521e+02 8.533970887229566158e-06 2.861949999999996521e+02 1.184637430019398001e-05 2.861949999999996521e+02 2.117010026732527080e-07
2.860950000000002547e+02 1.236801829457484687e-02 2.860949999999996862e+02 1.303146275576485061e-02 2.860949999999996862e+02 2.789654927982465962e-03 2.860949999999996862e+02 1.167617673845151876e-05 2.860949999999996862e+02 9.365534522763102173e-06 2.860949999999996862e+02 1.275920513134928233e-05 2.860949999999996862e+02 2.258180310901648018e-07
2.859949999999998909e+02 1.225434416736670418e-02 2.859949999999996635e+02 1.371317180883732147e-02 2.859949999999996635e+02 3.467529258215130278e-03 2.859949999999996635e+02 1.351459824850222506e-05 2.859949999999996635e+02 1.032406117308483506e-05 2.859949999999996635e+02 1.378140472570542765e-05 2.859949999999996635e+02 2.413931161696224177e-07
2.858949999999995271e+02 1.252466442177020689e-02 2.858949999999996976e+02 1.433351614820399522e-02 2.858949999999996976e+02 4.082999081409371782e-03 2.858949999999996976e+02 1.610964496835089394e-05 2.858949999999996976e+02 1.143658970488607337e-05 2.858949999999996976e+02 1.493110497052689949e-05 2.858949999999996976e+02 2.586337921304451632e-07
2.857950000000000728e+02 1.352619356007687956e-02 2.857949999999996749e+02 1.479127211532313413e-02 2.857949999999996749e+02 4.534142780198443731e-03 2.857949999999996749e+02 2.010241391527238947e-05 2.857949999999996749e+02 1.273770010163913239e-05 2.857949999999996749e+02 1.623034195179810037e-05 2.857949999999996749e+02 2.777857972509453706e-07
2.856949999999997090e+02 1.543475743410322940e-02 2.856949999999997090e+02 1.499312092237865303e-02 2.856949999999997090e+02 4.726382625726077182e-03 2.856949999999997090e+02 2.667979478040367054e-05 2.856949999999997090e+02 1.427216127392520047e-05 2.856949999999997090e+02 1.770610542430355031e-05 2.856949999999997090e+02 2.991418152138000992e-07
2.855950000000002547e+02 1.638360404914870200e-02 2.855949999999996862e+02 1.489430886219987767e-02 2.855949999999996862e+02 4.612862494053867821e-03 2.855949999999996862e+02 3.785177292033725790e-05 2.855949999999996862e+02 1.609871812232059520e-05 2.855949999999996862e+02 1.939173110847996779e-05 2.855949999999996862e+02 3.230526361425682487e-07
2.854949999999998909e+02 1.614926057187878947e-02 2.854949999999997203e+02 1.452619899943539440e-02 2.854949999999997203e+02 4.221780590562540340e-03 2.854949999999997203e+02 5.666299778788954380e-05 2.854949999999997203e+02 1.829560689054646416e-05 2.854949999999997203e+02 2.132876930362033216e-05 2.854949999999997203e+02 3.499415320682424477e-07
2.853949999999995271e+02 1.413001876603585220e-02 2.853949999999996976e+02 1.397916340745534308e-02 2.853949999999996976e+02 3.639338495990700108e-03 2.853949999999996976e+02 8.712522002340769990e-05 2.853949999999996976e+02 2.096875076307644229e-05 2.853949999999996976e+02 2.356952437259488662e-05 2.853949999999996976e+02 3.803229468340112976e-07
2.852950000000000728e+02 1.289671505193696818e-02 2.852949999999997317e+02 1.336094940161210859e-02 2.852949999999997317e+02 2.968699767094011999e-03 2.852949999999997317e+02 1.336089171318317003e-04 2.852949999999997317e+02 2.426424381550510177e-05 2.852949999999997317e+02 2.618055317069705037e-05 2.852949999999997317e+02 4.148270413323112243e-07
2.851949999999997090e+02 1.187394811916011456e-02 2.851949999999997090e+02 1.276593716375055629e-02 2.851949999999997090e+02 2.300531183597814659e-03 2.851949999999997090e+02 1.995348687321494674e-04 2.851949999999997090e+02 2.838822946591648626e-05 2.851949999999997090e+02 2.924755631539097703e-05 2.851949999999997090e+02 4.542322805549191007e-07
2.850950000000002547e+02 1.181711218569891225e-02 2.850949999999996862e+02 1.226067269393690470e-02 2.850949999999996862e+02 1.700360239553914184e-03 2.850949999999996862e+02 2.855069094182751560e-04 2.850949999999996862e+02 3.364261433946248763e-05 2.850949999999996862e+02 3.288232805815003004e-05 2.850949999999996862e+02 4.995092083727462615e-07
2.849949999999998909e+02 1.188091719609745724e-02 2.849949999999997203e+02 1.187874528109630033e-02 2.849949999999997203e+02 1.205259891269445808e-03 2.849949999999997203e+02 3.874098632919943316e-04 2.849949999999997203e+02 4.050974612380041985e-05 2.849949999999997203e+02 3.723280704753400449e-05 2.849949999999997203e+02 5.518800047967948446e-07
2.848949999999995271e+02 1.037234381744000025e-02 2.848949999999996976e+02 1.162226555532607820e-02 2.848949999999996976e+02 8.262795190928292352e-04 2.848949999999996976e+02 4.951709426482607361e-04 2.848949999999996976e+02 4.992320373943664731e-05 2.848949999999996976e+02 4.249789584036482417e-05 2.848949999999996976e+02 6.129006464575657189e-07
2.847950000000000728e+02 1.225850149335274905e-02 2.847949999999997317e+02 1.146934349318162044e-02 2.847949999999997317e+02 5.550257958982633168e-04 2.847949999999997317e+02 5.927177048534546661e-04 2.847949999999997317e+02 6.418454054288790997e-05 2.847949999999997317e+02 4.894978255261490057e-05 2.847949999999997317e+02 6.845759756707774251e-07
2.846949999999997090e+02 1.066707468124243781e-02 2.846949999999997090e+02 1.138708164493665471e-02 2.846949999999997090e+02 3.720663858245420183e-04 2.846949999999997090e+02 6.599320738741698122e-04 2.846949999999997090e+02 8.956420189928934543e-05 2.846949999999997090e+02 5.696836642941002917e-05 2.846949999999997090e+02 7.695235505140079527e-07
2.845950000000002547e+02 1.157528010897673418e-02 2.845949999999997431e+02 1.135070719969923612e-02 2.845949999999997431e+02 2.546040348983996172e-04 2.845949999999997431e+02 6.788056479950608114e-04 2.845949999999997431e+02 1.415493938715591839e-04 2.845949999999997431e+02 6.709581833390920182e-05 2.845949999999997431e+02 8.712112415776943958e-07
2.844949999999998909e+02 1.016629280192408481e-02 2.844949999999997203e+02 1.136452467963698122e-02 2.844949999999997203e+02 1.817790725904310032e-04 2.844949999999997203e+02 6.435078335567188512e-04 2.844949999999997203e+02 2.503360366054429979e-04 2.844949999999997203e+02 8.012633476784561772e-05 2.844949999999997203e+02 9.943087578128158389e-07
2.843949999999995271e+02 1.273419642326074908e-02 2.843949999999997544e+02 1.146464170605388834e-02 2.843949999999997544e+02 1.372464619295862907e-04 2.843949999999997544e+02 5.646474857855965802e-04 2.843949999999997544e+02 4.565570823866998518e-04 2.843949999999997544e+02 9.726436316203680189e-05 2.843949999999997544e+02 1.145219431238481843e-06
2.842950000000000728e+02 1.332988580141369547e-02 2.842949999999997317e+02 1.168573744381778794e-02 2.842949999999997317e+02 1.096126132221249955e-04 2.842949999999997317e+02 4.618863318624037706e-04 2.842949999999997317e+02 7.846809100219763423e-04 2.842949999999997317e+02 1.204435905078784336e-04 2.842949999999997317e+02 1.332904844675314566e-06
2.841949999999997090e+02 1.265812481715326496e-02 2.841949999999997658e+02 1.200573942716825528e-02 2.841949999999997658e+02 9.165939718378669874e-05 2.841949999999997658e+02 3.544914549281255167e-04 2.841949999999997658e+02 1.197155740431905119e-03 2.841949999999997658e+02 1.530815418451207264e-04 2.841949999999997658e+02 1.570199420588140747e-06
2.840950000000002547e+02 1.223685537638792564e-02 2.840949999999997431e+02 1.229830185337101728e-02 2.840949999999997431e+02 7.916326379105251970e-05 2.840949999999997431e+02 2.567566535985363156e-04 2.840949999999997431e+02 1.550795784737793838e-03 2.840949999999997431e+02 2.019290840540064553e-04 2.840949999999997431e+02 1.875973830897976109e-06
2.839949999999998909e+02 1.209174714400049373e-02 2.839949999999997772e+02 1.236014294436338541e-02 2.839949999999997772e+02 6.980333635719107805e-05 2.839949999999997772e+02 1.768328938590893430e-04 2.839949999999997772e+02 1.622580081172997997e-03 2.839949999999997772e+02 2.808666791545364329e-04 2.839949999999997772e+02 2.278860460841074110e-06
2.838949999999995271e+02 1.193035047750796128e-02 2.838949999999997544e+02 1.215922810074273989e-02 2.838949999999997544e+02 6.235496617423408989e-05 2.838949999999997544e+02 1.171908598360387079e-04 2.838949999999997544e+02 1.353108760863161323e-03 2.838949999999997544e+02 4.159679607562997094e-04 2.838949999999997544e+02 2.824459754276137117e-06
2.837950000000000728e+02 1.058382347074312939e-02 2.837949999999997885e+02 1.193013923235124174e-02 2.837949999999997885e+02 5.617686043990253406e-05 2.837949999999997885e+02 7.613459861649761191e-05 2.837949999999997885e+02 9.397711753243443962e-04 2.837949999999997885e+02 6.466809201654456383e-04 2.837949999999997885e+02 3.594584446322044440e-06
2.836949999999997090e+02 1.155791930458967449e-02 2.836949999999997658e+02 1.189458098328729889e-02 2.836949999999997658e+02 5.092040671498834173e-05 2.836949999999997658e+02 4.976699246357656941e-05 2.836949999999997658e+02 5.694784310992477691e-04 2.836949999999997658e+02 1.011852517393097266e-03 2.836949999999997658e+02 4.781542257659659262e-06
2.835950000000002547e+02 1.194874844850900460e-02 2.835949999999997999e+02 1.210041016408219122e-02 2.835949999999997999e+02 4.637958190714472774e-05 2.835949999999997999e+02 3.372243294620536221e-05 2.835949999999997999e+02 3.165951006971552857e-04 2.835949999999997999e+02 1.488961518853161407e-03 2.835949999999997999e+02 6.970436319793914169e-06
2.834949999999998909e+02 1.304256142276484336e-02 2.834949999999997772e+02 1.229465018647234523e-02 2.834949999999997772e+02 4.241888479375695092e-05 2.834949999999997772e+02 2.425501074026232130e-05 2.834949999999997772e+02 1.748285771475363874e-04 2.834949999999997772e+02 1.833496865224351581e-03 2.834949999999997772e+02 1.186975520770897344e-05
2.833949999999995271e+02 1.224381393570551230e-02 2.833949999999998113e+02 1.207994578747067019e-02 2.833949999999998113e+02 3.894027914165923318e-05 2.833949999999998113e+02 1.865287800005658051e-05 2.833949999999998113e+02 1.052628314443320129e-04 2.833949999999998113e+02 1.686210013316639077e-03 2.833949999999998113e+02 2.309869220925293127e-05
2.832950000000000728e+02 1.180658887920016387e-02 2.832949999999997885e+02 1.159520766489807037e-02 2.832949999999997885e+02 3.586808675035724642e-05 2.832949999999997885e+02 1.519114045495567733e-05 2.832949999999997885e+02 7.212947170033172156e-05 2.832949999999997885e+02 1.219404672826854448e-03 2.832949999999997885e+02 4.483319980684155262e-05
2.831949999999997090e+02 1.126949755990805380e-02 2.831949999999998226e+02 1.117716634943517057e-02 2.831949999999998226e+02 3.314167715035975115e-05 2.831949999999998226e+02 1.288148863078515198e-05 2.831949999999998226e+02 5.466375229697739360e-05 2.831949999999998226e+02 7.926702534653941659e-04 2.831949999999998226e+02 7.602808453292491503e-05
2.830950000000002547e+02 1.026414969766645778e-02 2.830949999999997999e+02 1.089998928276092113e-02 2.830949999999997999e+02 3.071148360344041957e-05 2.830949999999997999e+02 1.120210985979413928e-05 2.830949999999997999e+02 4.377807197067232810e-05 2.830949999999997999e+02 5.050770910974964516e-04 2.830949999999997999e+02 1.014394328707880446e-04
2.829949999999998909e+02 1.177671373651654162e-02 2.829949999999998340e+02 1.071049450145873834e-02 2.829949999999998340e+02 2.853650301252756493e-05 2.829949999999998340e+02 9.891612314716373742e-06 2.829949999999998340e+02 3.607763554816455199e-05 2.829949999999998340e+02 3.324891849678355844e-04 2.829949999999998340e+02 9.571847225676468045e-05
2.828949999999995271e+02 1.111949977530985248e-02 2.828949999999998113e+02 1.057154231269481943e-02 2.828949999999998113e+02 2.658254136814130220e-05 2.828949999999998113e+02 8.820216977481131572e-06 2.828949999999998113e+02 3.027036516877048972e-05 2.828949999999998113e+02 2.324299984108056704e-04 2.828949999999998113e+02 6.565809741089154161e-05
2.827950000000000728e+02 9.098986817391161580e-03 2.827949999999998454e+02 1.047535437478660202e-02 2.827949999999998454e+02 2.482089806346943168e-05 2.827949999999998454e+02 7.920123356710348308e-06 2.827949999999998454e+02 2.575102040424834024e-05 2.827949999999998454e+02 1.724044070234765258e-04 2.827949999999998454e+02 3.667683257996770275e-05
2.826949999999997090e+02 9.769998363895641275e-03 2.826949999999998226e+02 1.041252821810620573e-02 2.826949999999998226e+02 2.322734552242448729e-05 2.826949999999998226e+02 7.151897861661656241e-06 2.826949999999998226e+02 2.216296101173250514e-05 2.826949999999998226e+02 1.336354330984358078e-04 2.826949999999998226e+02 1.856948725322190238e-05
2.825950000000002547e+02 9.040971026536335706e-03 2.825949999999998568e+02 1.037193335872607300e-02 2.825949999999998568e+02 2.178132415303311728e-05 2.825949999999998568e+02 6.489552568967418753e-06 2.825949999999998568e+02 1.926859803912826517e-05 2.825949999999998568e+02 1.067692366428878013e-04 2.825949999999998568e+02 9.843553963326643908e-06
2.824949999999998909e+02 7.994770557290689292e-03 2.824949999999998340e+02 1.034438083915121230e-02 2.824949999999998340e+02 2.046530067108844121e-05 2.824949999999998340e+02 5.914196237890375478e-06 2.824949999999998340e+02 1.690148917311428030e-05 2.824949999999998340e+02 8.722072139007967936e-05 2.824949999999998340e+02 6.098038320310634070e-06
2.823949999999995271e+02 9.536597715228835315e-03 2.823949999999998681e+02 1.032426471442691486e-02 2.823949999999998681e+02 1.926425278949978596e-05 2.823949999999998681e+02 5.411269169736083110e-06 2.823949999999998681e+02 1.494192878085233012e-05 2.823949999999998681e+02 7.252800535545291872e-05 2.823949999999998681e+02 4.338164972644743499e-06
2.822950000000000728e+02 9.435037378616551590e-03 2.822949999999998454e+02 1.030875090272537729e-02 2.822949999999998454e+02 1.816525272189295259e-05 2.822949999999998454e+02 4.969201480891580180e-06 2.822949999999998454e+02 1.330210824164055746e-05 2.822949999999998454e+02 6.121490060679294536e-05 2.822949999999998454e+02 3.318346315429757027e-06
2.821949999999997090e+02 1.051318657548527304e-02 2.821949999999998795e+02 1.029639444278809129e-02 2.821949999999998795e+02 1.715712855990960027e-05 2.821949999999998795e+02 4.578646431544455902e-06 2.821949999999998795e+02 1.191650074012965607e-05 2.821949999999998795e+02 5.232884230894806541e-05 2.821949999999998795e+02 2.632231388830051113e-06
2.820950000000002547e+02 9.723238183125678183e-03 2.820949999999998568e+02 1.028634561245548966e-02 2.820949999999998568e+02 1.623018742837588503e-05 2.820949999999998568e+02 4.231973729842872517e-06 2.820949999999998568e+02 1.073544671470082024e-05 2.820949999999998568e+02 4.522856280993259786e-05 2.820949999999998568e+02 2.138348413908340021e-06
2.819949999999998909e+02 1.048993533954947072e-02 2.819949999999998909e+02 1.027804060897906553e-02 2.819949999999998909e+02 1.537598794831720764e-05 2.819949999999998909e+02 3.922903818310304844e-06 2.819949999999998909e+02 9.720782300701659139e-06 2.819949999999998909e+02 3.946967892761545961e-05 2.819949999999998909e+02 1.770162625390769607e-06
2.818949999999995271e+02 9.887914710604165172e-03 2.818949999999998681e+02 1.027108276673817204e-02 2.818949999999998681e+02 1.458715228176269798e-05 2.818949999999998681e+02 3.646232322440768059e-06 2.818949999999998681e+02 8.842803616849407021e-06 2.818949999999998681e+02 3.473685665401848811e-05 2.818949999999998681e+02 1.488628504370433219e-06
2.817950000000000728e+02 1.131587688293318218e-02 2.817949999999999022e+02 1.026518443472565316e-02 2.817949999999999022e+02 1.385721012539635579e-05 2.817949999999999022e+02 3.397618090457739635e-06 2.817949999999999022e+02 8.078122317258890707e-06 2.817949999999999022e+02 3.080163406125486776e-05 2.817949999999999022e+02 1.268756772555756876e-06
2.816949999999997090e+02 1.066530124097773632e-02 2.816949999999998795e+02 1.026013239479894520e-02 2.816949999999998795e+02 1.318046862742003778e-05 2.816949999999998795e+02 3.173418186321138230e-06 2.816949999999998795e+02 7.408126801399028307e-06 2.816949999999998795e+02 2.749538944268352915e-05 2.816949999999998795e+02 1.093898382392030011e-06
2.815950000000002547e+02 9.170635759374465984e-03 2.815949999999999136e+02 1.025576562592363586e-02 2.815949999999999136e+02 1.255190344408858382e-05 2.815949999999999136e+02 2.970558292827469335e-06 2.815949999999999136e+02 6.817862003365470046e-06 2.815949999999999136e+02 2.469157834840055750e-05 2.815949999999999136e+02 9.526304762243498123e-07
2.814949999999998909e+02 9.999176872904094737e-03 2.814949999999998909e+02 1.025196050792298759e-02 2.814949999999998909e+02 1.196706711788248572e-05 2.814949999999998909e+02 2.786430141915652019e-06 2.814949999999998909e+02 6.295203005909821049e-06 2.814949999999998909e+02 2.229379824086344535e-05 2.814949999999998909e+02 8.369160576873152464e-07
