# Supplementary material for: In-situ probing of the Fischer-Tropsch reaction on Co single crystal surfaces up to 1 bar
Source: Nat Commun. 2025 Jan 24;16:1005. doi: 10.1038/s41467-025-56082-8 (PMC11761050; doi:10.1038/s41467-025-56082-8)
Supplement: Supplementary file 3 — Source Data [file 41467_2025_56082_MOESM3_ESM.zip › Fig3/ax1 C1s 506K 4min.dat]

# 4min
# top	C4	C3	C2	C1
# (x, y) tuples for data, fitline, peak0..peakN
2.888949999999995271e+02 -1.852150599440506942e-04 2.888949999999995271e+02 6.291563762413145911e-07 2.888949999999995271e+02 1.015767935503123246e-49 2.888949999999995271e+02 6.291563762413145911e-07 2.888949999999995271e+02 2.282758406901225911e-39 2.888949999999995271e+02 1.120974526220746592e-37 2.888949999999995271e+02 2.968526208473814313e-34
2.887950000000000728e+02 -4.238914866644631478e-04 2.887949999999995043e+02 6.592692089981474224e-07 2.887949999999995043e+02 1.080552160134985457e-49 2.887949999999995043e+02 6.592692089981474224e-07 2.887949999999995043e+02 2.379200339385134807e-39 2.887949999999995043e+02 1.163404107475357367e-37 2.887949999999995043e+02 3.072827902734188679e-34
2.886949999999997090e+02 -5.231750997242149608e-04 2.886949999999995384e+02 6.915884749340611199e-07 2.886949999999995384e+02 1.151682691520792381e-49 2.886949999999995384e+02 6.915884749340611199e-07 2.886949999999995384e+02 2.481879037701954809e-39 2.886949999999995384e+02 1.208287253130597646e-37 2.886949999999995384e+02 3.182722210519282800e-34
2.885950000000002547e+02 -8.800545232478099221e-05 2.885949999999995157e+02 7.263342335733591653e-07 2.885949999999995157e+02 1.230008285646431155e-49 2.885949999999995157e+02 7.263342335733591653e-07 2.885949999999995157e+02 2.591343482805693875e-39 2.885949999999995157e+02 1.255816702615747429e-37 2.885949999999995157e+02 3.298616029771326612e-34
2.884949999999998909e+02 -1.908785290292901941e-04 2.884949999999995498e+02 7.637545585900372320e-07 2.884949999999995498e+02 1.316522952949308437e-49 2.884949999999995498e+02 7.637545585900372320e-07 2.884949999999995498e+02 2.708204344336148627e-39 2.884949999999995498e+02 1.306204484156024631e-37 2.884949999999995498e+02 3.420953929300629727e-34
2.883949999999995271e+02 -3.754296488757608886e-06 2.883949999999995271e+02 8.041299086605292346e-07 2.883949999999995271e+02 1.412396489672718984e-49 2.883949999999995271e+02 8.041299086605292346e-07 2.883949999999995271e+02 2.833142479386931849e-39 2.883949999999995271e+02 1.359684276462779066e-37 2.883949999999995271e+02 3.550222410474848253e-34
2.882950000000000728e+02 -2.075712830872769631e-04 2.882949999999995612e+02 8.477783110435286521e-07 2.882949999999995612e+02 1.519012700672109035e-49 2.882949999999995612e+02 8.477783110435286521e-07 2.882949999999995612e+02 2.966918827513940461e-39 2.882949999999995612e+02 1.416514114491721999e-37 2.882949999999995612e+02 3.686954741860358615e-34
2.881949999999997090e+02 -5.133477426734776644e-04 2.881949999999995384e+02 8.950615343310306683e-07 2.881949999999995384e+02 1.638017695004312441e-49 2.881949999999995384e+02 8.950615343310306683e-07 2.881949999999995384e+02 3.110385970061644971e-39 2.881949999999995384e+02 1.476979497719065616e-37 2.881949999999995384e+02 3.831736456521044150e-34
2.880950000000002547e+02 -5.858012556206719252e-04 2.880949999999995725e+02 9.463924708403290580e-07 2.880949999999995725e+02 1.771381811322658622e-49 2.880949999999995725e+02 9.463924708403290580e-07 2.880949999999995725e+02 3.264501681118720493e-39 2.880949999999995725e+02 1.541396970784640232e-37 2.880949999999995725e+02 3.985211617780188874e-34
2.879949999999998909e+02 -1.296536473582771186e-04 2.879949999999995498e+02 1.002244005614889568e-06 2.879949999999995498e+02 1.921481274867666155e-49 2.879949999999995498e+02 1.002244005614889568e-06 2.879949999999995498e+02 3.430344871544743024e-39 2.879949999999995498e+02 1.610118260277151800e-37 2.879949999999995498e+02 4.148089978636636943e-34
2.878949999999995271e+02 -4.084666923862672156e-06 2.878949999999995839e+02 1.063159721934180931e-06 2.878949999999995839e+02 2.091212068314393643e-49 2.878949999999995839e+02 1.063159721934180931e-06 2.878949999999995839e+02 3.609134420731643837e-39 2.878949999999995839e+02 1.683535068509174455e-37 2.878949999999995839e+02 4.321155183425638469e-34
2.877950000000000728e+02 -9.825578233229493458e-05 2.877949999999995612e+02 1.129766887978957079e-06 2.877949999999995612e+02 2.284165379161691014e-49 2.877949999999995612e+02 1.129766887978957079e-06 2.877949999999995612e+02 3.802251508645065800e-39 2.877949999999995612e+02 1.762084646158030984e-37 2.877949999999995612e+02 4.505274188685658396e-34
2.876949999999997090e+02 -2.779367427337857193e-04 2.876949999999995953e+02 1.202792293181733717e-06 2.876949999999995953e+02 2.504937743211518868e-49 2.876949999999995953e+02 1.202792293181733717e-06 2.876949999999995953e+02 4.011266210559510196e-39 2.876949999999995953e+02 1.846256291652893455e-37 2.876949999999995953e+02 4.701408114694372446e-34
2.875950000000002547e+02 1.168066242716873447e-06 2.875949999999995725e+02 1.283081665893508299e-06 2.875949999999995725e+02 2.759755423691426844e-49 2.875949999999995725e+02 1.283081665893508299e-06 2.875949999999995725e+02 4.237969308582322917e-39 2.875949999999995725e+02 1.936598957505422808e-37 2.875949999999995725e+02 4.910624781287242875e-34
2.874949999999998909e+02 -1.335965978274747390e-04 2.874949999999996066e+02 1.371623620260742416e-06 2.874949999999996066e+02 3.057829076235220781e-49 2.874949999999996066e+02 1.371623620260742416e-06 2.874949999999996066e+02 4.484410520693361296e-39 2.874949999999996066e+02 2.033730184122911165e-37 2.874949999999996066e+02 5.134113233245396255e-34
2.873949999999995271e+02 -2.666979349179208428e-04 2.873949999999995839e+02 1.469579369129703715e-06 2.873949999999995839e+02 3.414324375840133426e-49 2.873949999999995839e+02 1.469579369129703715e-06 2.873949999999995839e+02 4.752944667444915480e-39 2.873949999999995839e+02 2.138346632268120399e-37 2.873949999999995839e+02 5.373200624188282885e-34
2.872950000000000728e+02 -3.945231141256628354e-04 2.872949999999996180e+02 1.578319828877289731e-06 2.872949999999996180e+02 3.856642865222363987e-49 2.872949999999996180e+02 1.578319828877289731e-06 2.872949999999996180e+02 5.046287712918096123e-39 2.872949999999996180e+02 2.251236549177761440e-37 2.872949999999996180e+02 5.629371906617952976e-34
2.871949999999997090e+02 -2.280477839316092639e-04 2.871949999999995953e+02 1.699472270840328032e-06 2.871949999999995953e+02 4.436846516072292981e-49 2.871949999999995953e+02 1.699472270840328032e-06 2.871949999999995953e+02 5.367585163413948866e-39 2.871949999999995953e+02 2.373294584332988129e-37 2.871949999999995953e+02 5.904292873585866882e-34
2.870950000000002547e+02 -5.172080071865519301e-04 2.870949999999996294e+02 1.834979401681225118e-06 2.870949999999996294e+02 5.254166550055344184e-49 2.870949999999996294e+02 1.834979401681225118e-06 2.870949999999996294e+02 5.720496030880202250e-39 2.870949999999996294e+02 2.505539474160628960e-37 2.870949999999996294e+02 6.199837219575881680e-34
2.869949999999998909e+02 -2.645182124779640333e-04 2.869949999999996066e+02 1.987174780498071256e-06 2.869949999999996066e+02 6.491578467935597776e-49 2.869949999999996066e+02 1.987174780498071256e-06 2.869949999999996066e+02 6.109296532948330929e-39 2.869949999999996066e+02 2.649135247488648916e-37 2.869949999999996066e+02 6.518118441463660219e-34
2.868949999999995271e+02 -1.107628506234243395e-04 2.868949999999996407e+02 2.158880009456859925e-06 2.868949999999996407e+02 8.467553525040742653e-49 2.868949999999996407e+02 2.158880009456859925e-06 2.868949999999996407e+02 6.539008998940607007e-39 2.868949999999996407e+02 2.805416774727812592e-37 2.868949999999996407e+02 6.861527593730545371e-34
2.867950000000000728e+02 -6.767793980733050518e-05 2.867949999999996180e+02 2.353531725222270117e-06 2.867949999999996180e+02 1.169616755878131416e-48 2.867949999999996180e+02 2.353531725222270117e-06 2.867949999999996180e+02 7.015563211532755247e-39 2.867949999999996180e+02 2.975920706239303703e-37 2.867949999999996180e+02 7.232778157338015935e-34
2.866949999999997090e+02 -2.063619251171985164e-04 2.866949999999996521e+02 2.575351845757432172e-06 2.866949999999996521e+02 1.693497792195453809e-48 2.866949999999996521e+02 2.575351845757432172e-06 2.866949999999996521e+02 7.545999824467045971e-39 2.866949999999996521e+02 3.162423136575695718e-37 2.866949999999996521e+02 7.634959594487933399e-34
2.865950000000002547e+02 -1.704592933109966410e-04 2.865949999999996294e+02 2.829588553101150835e-06 2.865949999999996294e+02 2.518366495955245456e-48 2.865949999999996294e+02 2.829588553101150835e-06 2.865949999999996294e+02 8.138728831203410474e-39 2.865949999999996294e+02 3.366985715327695076e-37 2.865949999999996294e+02 8.071601563009421719e-34
2.864949999999998909e+02 -6.427404759595419772e-05 2.864949999999996635e+02 3.122895659205281209e-06 2.864949999999996635e+02 3.758651884339727966e-48 2.864949999999996635e+02 3.122895659205281209e-06 2.864949999999996635e+02 8.803860720646657863e-39 2.864949999999996635e+02 3.592012435667754604e-37 2.864949999999996635e+02 8.546751282691211286e-34
2.863949999999995271e+02 -1.234236710402800922e-04 2.863949999999996407e+02 3.464032261204767488e-06 2.863949999999996407e+02 5.520183513162948780e-48 2.863949999999996407e+02 3.464032261204767488e-06 2.863949999999996407e+02 9.553634545920666294e-39 2.863949999999996407e+02 3.840320015512900903e-37 2.863949999999996407e+02 9.065067220200910595e-34
2.862950000000000728e+02 2.378100365713692527e-04 2.862949999999996749e+02 3.865366934470454796e-06 2.862949999999996749e+02 7.864095233014950013e-48 2.862949999999996749e+02 3.865366934470454796e-06 2.862949999999996749e+02 1.040297656102517630e-38 2.862949999999996749e+02 4.115225710442160861e-37 2.862949999999996749e+02 9.631933142183218585e-34
2.861949999999997090e+02 -2.776018740414081930e-04 2.861949999999996521e+02 4.346387035842149897e-06 2.861949999999996521e+02 1.076426642398921937e-47 2.861949999999996521e+02 4.346387035842149897e-06 2.861949999999996521e+02 1.137023674560194980e-38 2.861949999999996521e+02 4.420657658170465166e-37 2.861949999999996521e+02 1.025359775093470154e-33
2.860950000000002547e+02 -7.852765937675994137e-05 2.860949999999996862e+02 4.941884710288184198e-06 2.860949999999996862e+02 1.407041273643729837e-47 2.860949999999996862e+02 4.941884710288184198e-06 2.860949999999996862e+02 1.247817061718318025e-38 2.860949999999996862e+02 4.761294590796739743e-37 2.860949999999996862e+02 1.093734666566678815e-33
2.859949999999998909e+02 -1.531040496833752082e-05 2.859949999999996635e+02 5.719987624889096047e-06 2.859949999999996635e+02 1.748946342766656627e-47 2.859949999999996635e+02 5.719987624889096047e-06 2.859949999999996635e+02 1.375526367094973891e-38 2.859949999999996635e+02 5.142744167727230217e-37 2.859949999999996635e+02 1.169171558846226061e-33
2.858949999999995271e+02 7.341105298704521788e-05 2.858949999999996976e+02 6.818328459785056828e-06 2.858949999999996976e+02 2.059375935771124824e-47 2.858949999999996976e+02 6.818328459785056828e-06 2.858949999999996976e+02 1.523754114294655037e-38 2.858949999999996976e+02 5.571772582926577417e-37 2.858949999999996976e+02 1.252675630165781147e-33
2.857950000000000728e+02 3.146475872871351944e-05 2.857949999999996749e+02 8.508248392696385928e-06 2.857949999999996749e+02 2.286923005544232299e-47 2.857949999999996749e+02 8.508248392696385928e-06 2.857949999999996749e+02 1.697107567672195552e-38 2.857949999999996749e+02 6.056602942451919196e-37 2.857949999999996749e+02 1.345437097589034680e-33
2.856949999999997090e+02 -2.639477503838559623e-04 2.856949999999997090e+02 1.129209268173419279e-05 2.856949999999997090e+02 2.383884602615988660e-47 2.856949999999997090e+02 1.129209268173419279e-05 2.856949999999997090e+02 1.901551513361474795e-38 2.856949999999997090e+02 6.607306890433085802e-37 2.856949999999997090e+02 1.448873555134219130e-33
2.855950000000002547e+02 -2.759152582480072923e-04 2.855949999999996862e+02 1.602057780063395707e-05 2.855949999999996862e+02 2.326627517142772874e-47 2.855949999999996862e+02 1.602057780063395707e-05 2.855949999999996862e+02 2.144912828627202582e-38 2.855949999999996862e+02 7.236324166161178498e-37 2.855949999999996862e+02 1.564684031514733423e-33
2.854949999999998909e+02 2.709044456132027844e-04 2.854949999999997203e+02 2.398233674254923183e-05 2.854949999999997203e+02 2.129374310637616852e-47 2.854949999999997203e+02 2.398233674254923183e-05 2.854949999999997203e+02 2.437615319982796200e-38 2.854949999999997203e+02 7.959159905985448620e-37 2.854949999999997203e+02 1.694918616758596544e-33
2.853949999999995271e+02 4.693050086208871464e-05 2.853949999999996976e+02 3.687532334931692825e-05 2.853949999999996976e+02 1.835603185632282856e-47 2.853949999999996976e+02 3.687532334931692825e-05 2.853949999999996976e+02 2.793771663698518459e-38 2.853949999999996976e+02 8.795332291285182548e-37 2.853949999999996976e+02 1.842068985523411697e-33
2.852950000000000728e+02 -3.046332220074578906e-05 2.852949999999997317e+02 5.654932085410739238e-05 2.852949999999997317e+02 1.497347596456580889e-47 2.852949999999997317e+02 5.654932085410739238e-05 2.852949999999997317e+02 3.232846705021568975e-38 2.852949999999997317e+02 9.769678041262452114e-37 2.852949999999997317e+02 2.009187280325189650e-33
2.851949999999997090e+02 -4.070599497836947469e-05 2.851949999999997090e+02 8.445215750370199952e-05 2.851949999999997090e+02 1.160337894897849291e-47 2.851949999999997090e+02 8.445215750370199952e-05 2.851949999999997090e+02 3.782305963791845167e-38 2.851949999999997090e+02 1.091417766584396572e-36 2.851949999999997090e+02 2.200043944755634262e-33
2.850950000000002547e+02 -2.874588266074281609e-04 2.850949999999996862e+02 1.208394033373397908e-04 2.850949999999996862e+02 8.576247238024467876e-48 2.850949999999996862e+02 1.208394033373397908e-04 2.850949999999996862e+02 4.482373971454368030e-38 2.850949999999996862e+02 1.227054891776923567e-36 2.850949999999996862e+02 2.419339743726718055e-33
2.849949999999998909e+02 -2.154328846207121252e-05 2.849949999999997203e+02 1.639693302785211410e-04 2.849949999999997203e+02 6.079068760342831663e-48 2.849949999999997203e+02 1.639693302785211410e-04 2.849949999999997203e+02 5.397316325757595046e-38 2.849949999999997203e+02 1.389399739016935625e-36 2.849949999999997203e+02 2.672994225116724868e-33
2.848949999999995271e+02 3.840366657844754912e-04 2.848949999999996976e+02 2.095786801850821996e-04 2.848949999999996976e+02 4.167574187288192961e-48 2.848949999999996976e+02 2.095786801850821996e-04 2.848949999999996976e+02 6.651518421110893352e-38 2.848949999999996976e+02 1.585874664620070511e-36 2.848949999999996976e+02 2.968543658606736299e-33
2.847950000000000728e+02 1.991778000936130606e-04 2.847949999999997317e+02 2.508648703035007096e-04 2.847949999999997317e+02 2.799429402297479241e-48 2.847949999999997317e+02 2.508648703035007096e-04 2.847949999999997317e+02 8.551627736068355555e-38 2.847949999999997317e+02 1.826636788805945756e-36 2.847949999999997317e+02 3.315698365073766753e-33
2.846949999999997090e+02 5.576903276916916072e-04 2.846949999999997090e+02 2.793130233261648392e-04 2.846949999999997090e+02 1.876621929613343938e-48 2.846949999999997090e+02 2.793130233261648392e-04 2.846949999999997090e+02 1.193308710543785545e-37 2.846949999999997090e+02 2.125862639048210358e-36 2.846949999999997090e+02 3.727136313577142245e-33
2.845950000000002547e+02 2.255922356764498635e-05 2.845949999999997431e+02 2.873011712846798593e-04 2.845949999999997431e+02 1.284167378355149811e-48 2.845949999999997431e+02 2.873011712846798593e-04 2.845949999999997431e+02 1.885933454406909996e-37 2.845949999999997431e+02 2.503784159041413798e-36 2.845949999999997431e+02 4.219653905474260655e-33
2.844949999999998909e+02 4.972617346741178010e-04 2.844949999999997203e+02 2.723615439231839895e-04 2.844949999999997203e+02 9.168541071292804515e-49 2.844949999999997203e+02 2.723615439231839895e-04 2.844949999999997203e+02 3.335352369691057831e-37 2.844949999999997203e+02 2.990038018694100078e-36 2.844949999999997203e+02 4.815868566565028102e-33
2.843949999999995271e+02 4.649844261182664237e-04 2.843949999999997544e+02 2.389842873410091416e-04 2.843949999999997544e+02 6.922413043256313270e-49 2.843949999999997544e+02 2.389842873410091416e-04 2.843949999999997544e+02 6.082938626362374886e-37 2.843949999999997544e+02 3.629570035384503267e-36 2.843949999999997544e+02 5.546794411076841334e-33
2.842950000000000728e+02 2.795584851003685752e-04 2.842949999999997317e+02 1.954911314253214745e-04 2.842949999999997317e+02 5.528621815136761130e-49 2.842949999999997317e+02 1.954911314253214745e-04 2.842949999999997317e+02 1.045469668762914746e-36 2.842949999999997317e+02 4.494538727747965366e-36 2.842949999999997317e+02 6.455836271435636400e-33
2.841949999999997090e+02 1.773004212736814663e-04 2.841949999999997658e+02 1.500367749032073680e-04 2.841949999999997658e+02 4.623100644500298634e-49 2.841949999999997658e+02 1.500367749032073680e-04 2.841949999999997658e+02 1.595030539702964097e-36 2.841949999999997658e+02 5.712474324495170663e-36 2.841949999999997658e+02 7.605156822195676688e-33
2.840950000000002547e+02 -9.420000242151359119e-05 2.840949999999997431e+02 1.086709981448637604e-04 2.840949999999997431e+02 3.992822853933179611e-49 2.840949999999997431e+02 1.086709981448637604e-04 2.840949999999997431e+02 2.066202879006370002e-36 2.840949999999997431e+02 7.535295856860390968e-36 2.840949999999997431e+02 9.086154912075029598e-33
2.839949999999998909e+02 -2.229619667177880568e-05 2.839949999999997772e+02 7.484365764697572393e-05 2.839949999999997772e+02 3.520728471016869230e-49 2.839949999999997772e+02 7.484365764697572393e-05 2.839949999999997772e+02 2.161844691694778664e-36 2.839949999999997772e+02 1.048097421764798798e-35 2.839949999999997772e+02 1.103750960123642876e-32
2.838949999999995271e+02 -2.577532324340577291e-04 2.838949999999997544e+02 4.960045838480950636e-05 2.838949999999997544e+02 3.145048878402263320e-49 2.838949999999997544e+02 4.960045838480950636e-05 2.838949999999997544e+02 1.802814558060534608e-36 2.838949999999997544e+02 1.552248734231516682e-35 2.838949999999997544e+02 1.368008361715257416e-32
2.837950000000000728e+02 -2.524560724393876826e-04 2.837949999999997885e+02 3.222359658086976729e-05 2.837949999999997885e+02 2.833438661886117163e-49 2.837949999999997885e+02 3.222359658086976729e-05 2.837949999999997885e+02 1.252104195260415946e-36 2.837949999999997885e+02 2.413189799410010332e-35 2.837949999999997885e+02 1.741013151989634663e-32
2.836949999999997090e+02 1.404971136534574204e-04 2.836949999999997658e+02 2.106363620917517718e-05 2.836949999999997658e+02 2.568314568229789605e-49 2.836949999999997658e+02 2.106363620917517718e-05 2.836949999999997658e+02 7.587446299824990072e-37 2.836949999999997658e+02 3.775884052456130527e-35 2.836949999999997658e+02 2.315908300860057938e-32
2.835950000000002547e+02 -5.122463005755066378e-05 2.835949999999997999e+02 1.427285484826191516e-05 2.835949999999997999e+02 2.339285240733644286e-49 2.835949999999997999e+02 1.427285484826191516e-05 2.835949999999997999e+02 4.218155059341850412e-37 2.835949999999997999e+02 5.556290029542266715e-35 2.835949999999997999e+02 3.376084632059352899e-32
2.834949999999998909e+02 5.873584617650372958e-05 2.834949999999997772e+02 1.026581469347255446e-05 2.834949999999997772e+02 2.139516292429755295e-49 2.834949999999997772e+02 1.026581469347255446e-05 2.834949999999997772e+02 2.329328677508002047e-37 2.834949999999997772e+02 6.841976923144197824e-35 2.834949999999997772e+02 5.749037263170568171e-32
2.833949999999995271e+02 -2.203730015067389329e-04 2.833949999999998113e+02 7.894739404533485265e-06 2.833949999999998113e+02 1.964062988935631584e-49 2.833949999999998113e+02 7.894739404533485265e-06 2.833949999999998113e+02 1.402469412949911229e-37 2.833949999999998113e+02 6.292353271776888114e-35 2.833949999999998113e+02 1.118769847547126430e-31
2.832950000000000728e+02 -4.922178288530419400e-05 2.832949999999997885e+02 6.429575915801172265e-06 2.832949999999997885e+02 1.809108286410385029e-49 2.832949999999997885e+02 6.429575915801172265e-06 2.832949999999997885e+02 9.610170697854480846e-38 2.832949999999997885e+02 4.550396998052489637e-35 2.832949999999997885e+02 2.171466317597736758e-31
2.831949999999997090e+02 -1.546701268243322943e-04 2.831949999999998226e+02 5.452027074974763204e-06 2.831949999999998226e+02 1.671594115837705027e-49 2.831949999999998226e+02 5.452027074974763204e-06 2.831949999999998226e+02 7.283125443393087607e-38 2.831949999999998226e+02 2.957971559558387222e-35 2.831949999999998226e+02 3.682369883613053756e-31
2.830950000000002547e+02 4.900050841660977518e-05 2.830949999999997999e+02 4.741238221992423686e-06 2.830949999999997999e+02 1.549020438743846654e-49 2.830949999999997999e+02 4.741238221992423686e-06 2.830949999999997999e+02 5.832771744246463212e-38 2.830949999999997999e+02 1.884773226091673242e-35 2.830949999999997999e+02 4.913151697941473716e-31
2.829949999999998909e+02 1.225523543099859507e-05 2.829949999999998340e+02 4.186576544119525992e-06 2.829949999999998340e+02 1.439319148089891992e-49 2.829949999999998340e+02 4.186576544119525992e-06 2.829949999999998340e+02 4.806804040285929144e-38 2.829949999999998340e+02 1.240734780567291929e-35 2.829949999999998340e+02 4.636060762403133979e-31
2.828949999999995271e+02 3.594239192881718215e-05 2.828949999999998113e+02 3.733113706552109467e-06 2.828949999999998113e+02 1.340765572406013472e-49 2.828949999999998113e+02 3.733113706552109467e-06 2.828949999999998113e+02 4.033072328144268274e-38 2.828949999999998113e+02 8.673484615849530491e-36 2.828949999999998113e+02 3.180106430492727900e-31
2.827950000000000728e+02 6.734059285790363945e-06 2.827949999999998454e+02 3.352153482845785150e-06 2.827949999999998454e+02 1.251912115505374373e-49 2.827949999999998454e+02 3.352153482845785150e-06 2.827949999999998454e+02 3.430937394868263523e-38 2.827949999999998454e+02 6.433536902495052458e-36 2.827949999999998454e+02 1.776418076931856570e-31
2.826949999999997090e+02 -2.867929272870349869e-04 2.826949999999998226e+02 3.027005798541532359e-06 2.826949999999998226e+02 1.171536791142526363e-49 2.826949999999998226e+02 3.027005798541532359e-06 2.826949999999998226e+02 2.952882275050178703e-38 2.826949999999998226e+02 4.986812722267721059e-36 2.826949999999998226e+02 8.994008074185813917e-32
2.825950000000002547e+02 -2.292402325507259572e-04 2.825949999999998568e+02 2.746671392149949274e-06 2.825949999999998568e+02 1.098602618213261777e-49 2.825949999999998568e+02 2.746671392149949274e-06 2.825949999999998568e+02 2.567251802892590518e-38 2.825949999999998568e+02 3.984259079292032523e-36 2.825949999999998568e+02 4.767660119935872883e-32
2.824949999999998909e+02 3.643417703294285145e-04 2.824949999999998340e+02 2.503154638403532432e-06 2.824949999999998340e+02 1.032225255995215666e-49 2.824949999999998340e+02 2.503154638403532432e-06 2.824949999999998340e+02 2.251870035543607537e-38 2.824949999999998340e+02 3.254776020017320682e-36 2.824949999999998340e+02 2.953544443186081990e-32
2.823949999999995271e+02 -3.460766217362676246e-04 2.823949999999998681e+02 2.290293216023985719e-06 2.823949999999998681e+02 9.716470129994130175e-50 2.823949999999998681e+02 2.290293216023985719e-06 2.823949999999998681e+02 1.990787992122715123e-38 2.823949999999998681e+02 2.706494613302581428e-36 2.823949999999998681e+02 2.101161451528348541e-32
2.822950000000000728e+02 -2.277449614387646681e-04 2.822949999999998454e+02 2.103190228346634001e-06 2.822949999999998454e+02 9.162158397977004957e-50 2.822949999999998454e+02 2.103190228346634001e-06 2.822949999999998454e+02 1.772306490398358978e-38 2.822949999999998454e+02 2.284328624979644534e-36 2.822949999999998454e+02 1.607219044173751909e-32
2.821949999999997090e+02 -2.372055297243002214e-04 2.821949999999998795e+02 1.937889713449634697e-06 2.821949999999998795e+02 8.653682496301976525e-50 2.821949999999998795e+02 1.937889713449634697e-06 2.821949999999998795e+02 1.587695064640665860e-38 2.821949999999998795e+02 1.952731626017067655e-36 2.821949999999998795e+02 1.274903826983978810e-32
2.820950000000002547e+02 -1.315277672749807093e-04 2.820949999999998568e+02 1.791162187617360015e-06 2.820949999999998568e+02 8.186153549541090252e-50 2.820949999999998568e+02 1.791162187617360015e-06 2.820949999999998568e+02 1.430337322788425243e-38 2.820949999999998568e+02 1.687773722889192472e-36 2.820949999999998568e+02 1.035694881493140429e-32
2.819949999999998909e+02 3.927216980187846012e-04 2.819949999999998909e+02 1.660349858853699973e-06 2.819949999999998909e+02 7.755313909730580741e-50 2.819949999999998909e+02 1.660349858853699973e-06 2.819949999999998909e+02 1.295148502051151250e-38 2.819949999999998909e+02 1.472872070351817719e-36 2.819949999999998909e+02 8.573665351273599097e-33
2.818949999999995271e+02 9.224567219967571858e-05 2.818949999999998681e+02 1.543250001097388575e-06 2.818949999999998681e+02 7.357442355858083434e-50 2.818949999999998681e+02 1.543250001097388575e-06 2.818949999999998681e+02 1.178171005585459944e-38 2.818949999999998681e+02 1.296259492542305069e-36 2.818949999999998681e+02 7.210073495943089142e-33
2.817950000000000728e+02 2.661930735466878548e-04 2.817949999999999022e+02 1.438025243086410512e-06 2.817949999999999022e+02 6.989275407653224412e-50 2.817949999999999022e+02 1.438025243086410512e-06 2.817949999999999022e+02 1.076288686953583837e-38 2.817949999999999022e+02 1.149410579529138786e-36 2.817949999999999022e+02 6.145139335801802773e-33
2.816949999999997090e+02 -3.275445582896973837e-04 2.816949999999998795e+02 1.343133729955059676e-06 2.816949999999998795e+02 6.647941714482500338e-50 2.816949999999998795e+02 1.343133729955059676e-06 2.816949999999998795e+02 9.870218294204969725e-39 2.816949999999998795e+02 1.026032951720831727e-36 2.816949999999998795e+02 5.298224312502586758e-33
2.815950000000002547e+02 -4.346214959322555467e-05 2.815949999999999136e+02 1.257274271979777373e-06 2.815949999999999136e+02 6.330907106634992449e-50 2.815949999999999136e+02 1.257274271979777373e-06 2.815949999999999136e+02 9.083778946693292835e-39 2.815949999999999136e+02 9.214044073922738265e-37 2.815949999999999136e+02 4.614002572090777675e-33
2.814949999999998909e+02 1.256796213655957333e-05 2.814949999999998909e+02 1.179342932457640009e-06 2.814949999999998909e+02 6.035928383265331309e-50 2.814949999999998909e+02 1.179342932457640009e-06 2.814949999999998909e+02 8.387414192604126926e-39 2.814949999999998909e+02 8.319275368630421664e-37 2.814949999999998909e+02 4.053547455355537394e-33
