# Supplementary material for: In-situ probing of the Fischer-Tropsch reaction on Co single crystal surfaces up to 1 bar
Source: Nat Commun. 2025 Jan 24;16:1005. doi: 10.1038/s41467-025-56082-8 (PMC11761050; doi:10.1038/s41467-025-56082-8)
Supplement: Supplementary file 3 — Source Data [file 41467_2025_56082_MOESM3_ESM.zip › Fig3/ax1 C1s 506K 52min.dat]

# 52min
# top	C4	C3	C2	C1
# (x, y) tuples for data, fitline, peak0..peakN
2.888949999999995271e+02 1.666480281344310740e-02 2.888949999999995271e+02 1.638870966430244769e-02 2.888949999999995271e+02 1.070119420644404313e-06 2.888949999999995271e+02 3.024792185930358285e-06 2.888949999999995271e+02 8.479165314229096815e-07 2.888949999999995271e+02 1.894642770442122672e-31 2.888949999999995271e+02 1.627870157472470814e-07
2.887950000000000728e+02 1.633797840801849005e-02 2.887949999999995043e+02 1.638896423073440967e-02 2.887949999999995043e+02 1.138370105182508977e-06 2.887949999999995043e+02 3.169565512020213962e-06 2.887949999999995043e+02 8.837392924423226402e-07 2.887949999999995043e+02 1.966356174713634949e-31 2.887949999999995043e+02 1.685066760613655293e-07
2.886949999999997090e+02 1.648288741477234309e-02 2.886949999999995384e+02 1.638923871420245107e-02 2.886949999999995384e+02 1.213306673247148390e-06 2.886949999999995384e+02 3.324946696650315591e-06 2.886949999999995384e+02 9.218786616653683157e-07 2.886949999999995384e+02 2.042216531431193539e-31 2.886949999999995384e+02 1.745330221858763698e-07
2.885950000000002547e+02 1.670329576898110790e-02 2.885949999999995157e+02 1.638953529308567747e-02 2.885949999999995157e+02 1.295823295871037074e-06 2.885949999999995157e+02 3.491993718972887284e-06 2.885949999999995157e+02 9.625385546815949031e-07 2.885949999999995157e+02 2.122549603899603475e-31 2.885949999999995157e+02 1.808883674497103118e-07
2.884949999999998909e+02 1.606670016032425014e-02 2.884949999999995498e+02 1.638985645845304762e-02 2.884949999999995498e+02 1.386967170781344843e-06 2.884949999999995498e+02 3.671899241637427919e-06 2.884949999999995498e+02 1.005945800962424553e-06 2.884949999999995498e+02 2.207713756858333150e-31 2.884949999999995498e+02 1.875970909638612812e-07
2.883949999999995271e+02 1.685040037223512963e-02 2.883949999999995271e+02 1.639020507063264007e-02 2.883949999999995271e+02 1.487970687418999730e-06 2.883949999999995271e+02 3.866011624519143683e-06 2.883949999999995271e+02 1.052353300676121263e-06 2.883949999999995271e+02 2.298103948150499223e-31 2.883949999999995271e+02 1.946858713224315441e-07
2.882950000000000728e+02 1.608080632572287880e-02 2.882949999999995612e+02 1.639058442834130658e-02 2.882949999999995612e+02 1.600291694962378819e-06 2.882949999999995612e+02 4.075859845791562603e-06 2.882949999999995612e+02 1.102043700127658362e-06 2.882949999999995612e+02 2.394156301926940567e-31 2.882949999999995612e+02 2.021839517230268341e-07
2.881949999999997090e+02 1.632544096073604636e-02 2.881949999999995384e+02 1.639099835383626622e-02 2.881949999999995384e+02 1.725664382106209695e-06 2.881949999999995384e+02 4.303183178633030401e-06 2.881949999999995384e+02 1.155333685399179189e-06 2.881949999999995384e+02 2.496353362175872012e-31 2.881949999999995384e+02 2.101234414257300287e-07
2.880950000000002547e+02 1.643331119216043940e-02 2.880949999999995725e+02 1.639145129902329009e-02 2.880949999999995725e+02 1.866164515946969861e-06 2.880949999999995725e+02 4.549966683518404502e-06 2.880949999999995725e+02 1.212579015768887643e-06 2.880949999999995725e+02 2.605230144635250205e-31 2.880949999999995725e+02 2.185396593527896764e-07
2.879949999999998909e+02 1.642678192509171645e-02 2.879949999999995498e+02 1.639194848043734956e-02 2.879949999999995498e+02 2.024295468257706293e-06 2.879949999999995498e+02 4.818483847673332818e-06 2.879949999999995498e+02 1.274180446021435037e-06 2.879949999999995498e+02 2.721381128682506815e-31 2.879949999999995498e+02 2.274715266942122834e-07
2.878949999999995271e+02 1.608363527243610730e-02 2.878949999999995839e+02 1.639249605811997357e-02 2.878949999999995839e+02 2.203108179311399643e-06 2.878949999999995839e+02 5.111348053904107104e-06 2.878949999999995839e+02 1.340590721389564254e-06 2.878949999999995839e+02 2.845468359651701749e-31 2.878949999999995839e+02 2.369620166676095907e-07
2.877950000000000728e+02 1.612192710975541773e-02 2.877949999999995612e+02 1.639310139170209110e-02 2.877949999999995612e+02 2.406385993070164676e-06 2.877949999999995612e+02 5.431575016527989321e-06 2.877949999999995612e+02 1.412322872653141996e-06 2.877949999999995612e+02 2.978230867570085544e-31 2.877949999999995612e+02 2.470586711364410068e-07
2.876949999999997090e+02 1.664329566632885907e-02 2.876949999999995953e+02 1.639377345375244918e-02 2.876949999999995953e+02 2.638971395752992124e-06 2.876949999999995953e+02 5.782658917721792849e-06 2.876949999999995953e+02 1.489960094589505079e-06 2.876949999999995953e+02 3.120495652257667312e-31 2.876949999999995953e+02 2.578141956827999036e-07
2.875950000000002547e+02 1.623975840085613645e-02 2.875949999999995725e+02 1.639452359342375917e-02 2.875949999999995725e+02 2.907423804097664863e-06 2.875949999999995725e+02 6.168665761747921314e-06 2.875949999999995725e+02 1.574167562167850766e-06 2.875949999999995725e+02 3.273190539354732792e-31 2.875949999999995725e+02 2.692871470423064089e-07
2.874949999999998909e+02 1.582629186992174850e-02 2.874949999999996066e+02 1.639536709372853285e-02 2.874949999999996066e+02 3.221446715454415315e-06 2.874949999999996066e+02 6.594348504243547692e-06 2.874949999999996066e+02 1.665706630490244573e-06 2.874949999999996066e+02 3.437359280026685884e-31 2.874949999999996066e+02 2.815427296423145252e-07
2.873949999999995271e+02 1.594459069473043444e-02 2.873949999999995839e+02 1.639632646204250768e-02 2.873949999999995839e+02 3.597017286390683630e-06 2.873949999999995839e+02 7.065289902812711106e-06 2.873949999999995839e+02 1.765451983127572760e-06 2.873949999999995839e+02 3.614179352661077030e-31 2.873949999999995839e+02 2.946537214749914662e-07
2.872950000000000728e+02 1.587259676475952230e-02 2.872949999999996180e+02 1.639743824731177552e-02 2.872949999999996180e+02 4.063003255285805382e-06 2.872949999999996180e+02 7.588080905749022670e-06 2.872949999999996180e+02 1.874412448187164900e-06 2.872949999999996180e+02 3.804983032785511858e-31 2.872949999999996180e+02 3.087015538531704688e-07
2.871949999999997090e+02 1.678596977522784153e-02 2.871949999999995953e+02 1.639876638038039597e-02 2.871949999999995953e+02 4.674252314250991850e-06 2.871949999999995953e+02 8.170544937895495740e-06 2.871949999999995953e+02 1.993756404584762019e-06 2.871949999999995953e+02 4.011282434307934078e-31 2.871949999999995953e+02 3.237775749613226188e-07
2.870950000000002547e+02 1.634957991688876233e-02 2.870949999999996294e+02 1.640042620392042488e-02 2.870949999999996294e+02 5.535305327126213542e-06 2.870949999999996294e+02 8.822021941043879119e-06 2.870949999999996294e+02 2.124842969741537836e-06 2.870949999999996294e+02 4.234799399751014114e-31 2.870949999999996294e+02 3.399845338109199987e-07
2.869949999999998909e+02 1.684431145119518261e-02 2.869949999999996066e+02 1.640262340736020619e-02 2.869949999999996066e+02 6.838928407140660932e-06 2.869949999999996066e+02 9.553730956424396289e-06 2.869949999999996066e+02 2.269260518323304170e-06 2.869949999999996066e+02 4.477501341176222015e-31 2.869949999999996066e+02 3.574383296142378298e-07
2.868949999999995271e+02 1.632109017555659347e-02 2.868949999999996407e+02 1.640570906468096640e-02 2.868949999999996407e+02 8.920633498835445481e-06 2.868949999999996407e+02 1.037923738765655966e-05 2.868949999999996407e+02 2.428874563581805649e-06 2.868949999999996407e+02 4.741644422763988969e-31 2.868949999999996407e+02 3.762700821917427954e-07
2.867950000000000728e+02 1.623483873716187464e-02 2.867949999999996180e+02 1.641024363246013779e-02 2.867949999999996180e+02 1.232200349537855047e-05 2.867949999999996180e+02 1.131506353686071185e-05 2.867949999999996180e+02 2.605887686720243041e-06 2.867949999999996180e+02 5.029825852059547236e-31 2.867949999999996180e+02 3.966285924759470188e-07
2.866949999999997090e+02 1.619950392847289977e-02 2.866949999999996521e+02 1.641704828558276930e-02 2.866949999999996521e+02 1.784113096018480208e-05 2.866949999999996521e+02 1.238150709940602734e-05 2.866949999999996521e+02 2.802915095148235110e-06 2.866949999999996521e+02 5.345047539119675014e-31 2.866949999999996521e+02 4.186832793288663889e-07
2.865950000000002547e+02 1.676866182679074072e-02 2.865949999999996294e+02 1.642720474412653550e-02 2.865949999999996294e+02 2.653118691216670724e-05 2.865949999999996294e+02 1.360379973568853411e-05 2.865949999999996294e+02 3.023080629068176670e-06 2.865949999999996294e+02 5.690794031898717530e-31 2.865949999999996294e+02 4.426277009084083806e-07
2.864949999999998909e+02 1.732604672206108226e-02 2.864949999999996635e+02 1.644195449360726091e-02 2.864949999999996635e+02 3.959768994757032211e-05 2.864949999999996635e+02 1.501393094650429437e-05 2.864949999999996635e+02 3.270139767227727118e-06 2.864949999999996635e+02 6.071128498807592114e-31 2.864949999999996635e+02 4.686837972566047086e-07
2.863949999999995271e+02 1.620030821064275678e-02 2.863949999999996407e+02 1.646245936927759335e-02 2.863949999999996407e+02 5.815556266826621553e-05 2.863949999999996407e+02 1.665401180243939025e-05 2.863949999999996407e+02 3.548638630425883452e-06 2.863949999999996407e+02 6.490811685173722533e-31 2.863949999999996407e+02 4.971070277608823356e-07
2.862950000000000728e+02 1.576478053192662682e-02 2.862949999999996749e+02 1.648942872484891395e-02 2.862949999999996749e+02 8.284885494518058580e-05 2.862949999999996749e+02 1.858350664581891770e-05 2.862949999999996749e+02 3.864121483653776545e-06 2.862949999999996749e+02 6.955450332411386979e-31 2.862949999999996749e+02 5.281926255585025159e-07
2.861949999999997090e+02 1.635039349702159528e-02 2.861949999999996521e+02 1.652268822548470795e-02 2.861949999999996521e+02 1.134023840159496506e-04 2.861949999999996521e+02 2.089610475155037798e-05 2.861949999999996521e+02 4.223404313676581074e-06 2.861949999999996521e+02 7.471683679458500276e-31 2.861949999999996521e+02 5.622832548295045812e-07
2.860950000000002547e+02 1.721211737930974581e-02 2.860949999999996862e+02 1.656083073582896581e-02 2.860949999999996862e+02 1.482328925679858979e-04 2.860949999999996862e+02 2.375907615329484230e-05 2.860949999999996862e+02 4.634939517137891424e-06 2.860949999999996862e+02 8.047419600881979997e-31 2.860949999999996862e+02 5.997784418458522866e-07
2.859949999999998909e+02 1.640169367225234598e-02 2.859949999999996635e+02 1.660110731872030052e-02 2.859949999999996635e+02 1.842528575321277016e-04 2.859949999999996635e+02 2.749995791943901766e-05 2.859949999999996635e+02 5.109307855539497893e-06 2.859949999999996635e+02 8.692136020670848763e-31 2.859949999999996635e+02 6.411462644925909458e-07
2.858949999999995271e+02 1.652439980062215749e-02 2.858949999999996976e+02 1.663968818042060871e-02 2.858949999999996976e+02 2.169568566057230414e-04 2.858949999999996976e+02 3.278044604661849919e-05 2.858949999999996976e+02 5.659890680626093593e-06 2.858949999999996976e+02 9.417268988600230579e-31 2.858949999999996976e+02 6.869379389405128997e-07
2.857950000000000728e+02 1.595609643282167381e-02 2.857949999999996749e+02 1.667247984033784491e-02 2.857949999999996749e+02 2.409291173912851930e-04 2.857949999999996749e+02 4.090506625384906180e-05 2.857949999999996749e+02 6.303801391692538549e-06 2.857949999999996749e+02 1.023671699038707641e-30 2.857949999999996749e+02 7.378061523154264187e-07
2.856949999999997090e+02 1.743529008127270991e-02 2.856949999999997090e+02 1.669689481181043517e-02 2.856949999999997090e+02 2.511440970590367717e-04 2.856949999999997090e+02 5.428894150380550703e-05 2.856949999999997090e+02 7.063195818957341474e-06 2.856949999999997090e+02 1.116750286400913199e-30 2.856949999999997090e+02 7.945282799327677814e-07
2.855950000000002547e+02 1.710453373644311645e-02 2.855949999999996862e+02 1.671456330759685596e-02 2.855949999999996862e+02 2.451120185701606753e-04 2.855949999999996862e+02 7.702205743339780896e-05 2.855949999999996862e+02 7.967146415300768530e-06 2.855949999999996862e+02 1.223065194194522152e-30 2.855949999999996862e+02 8.580360292948439307e-07
2.854949999999998909e+02 1.570881464216113479e-02 2.854949999999997203e+02 1.673321888327446508e-02 2.854949999999997203e+02 2.243312398422915392e-04 2.854949999999997203e+02 1.152997688946411347e-04 2.854949999999997203e+02 9.054371767132834086e-06 2.854949999999997203e+02 1.345237061319141621e-30 2.854949999999997203e+02 9.294536216961205356e-07
2.853949999999995271e+02 1.742509170870586155e-02 2.853949999999996976e+02 1.676565903313249895e-02 2.853949999999996976e+02 1.933822233292775152e-04 2.853949999999996976e+02 1.772853206813684304e-04 2.853949999999996976e+02 1.037729254006580449e-05 2.853949999999996976e+02 1.486564801387652999e-30 2.853949999999996976e+02 1.010147433086273570e-06
2.852950000000000728e+02 1.694015428496809320e-02 2.852949999999997317e+02 1.682633269099942375e-02 2.852949999999997317e+02 1.577467339161230011e-04 2.852949999999997317e+02 2.718719070464701865e-04 2.852949999999997317e+02 1.200820970128391444e-05 2.852949999999997317e+02 1.651246253813621085e-30 2.852949999999997317e+02 1.101791186844932711e-06
2.851949999999997090e+02 1.646455699454560384e-02 2.851949999999997090e+02 1.692712238874022682e-02 2.851949999999997090e+02 1.222424997324614391e-04 2.851949999999997090e+02 4.060202451229376732e-04 2.851949999999997090e+02 1.404914223030757965e-05 2.851949999999997090e+02 1.844686683436736087e-30 2.851949999999997090e+02 1.206452505816676121e-06
2.850950000000002547e+02 1.756783759910407819e-02 2.850949999999996862e+02 1.707289072950568878e-02 2.850949999999996862e+02 9.035143170878027206e-05 2.850949999999996862e+02 5.809590378006093550e-04 2.850949999999996862e+02 1.664950166835755730e-05 2.850949999999996862e+02 2.073937119230286062e-30 2.850949999999996862e+02 1.326709179241043222e-06
2.849949999999998909e+02 1.731899176558595807e-02 2.849949999999997203e+02 1.725747590443000440e-02 2.849949999999997203e+02 6.404346221711943398e-05 2.849949999999997203e+02 7.883145871011137387e-04 2.849949999999997203e+02 2.004799861471562807e-05 2.849949999999997203e+02 2.348328270810521271e-30 2.849949999999997203e+02 1.465807348354476283e-06
2.848949999999995271e+02 1.728010644692562492e-02 2.848949999999996976e+02 1.746143474870449908e-02 2.848949999999996976e+02 4.390571821490326136e-05 2.848949999999996976e+02 1.007590446668680173e-03 2.848949999999996976e+02 2.470665494549627455e-05 2.848949999999996976e+02 2.680405216949642790e-30 2.848949999999996976e+02 1.627879726716140577e-06
2.847950000000000728e+02 1.826884884213786364e-02 2.847949999999997317e+02 1.765276087168963018e-02 2.847949999999997317e+02 2.949220649141349801e-05 2.847949999999997317e+02 1.206081871015508540e-03 2.847949999999997317e+02 3.176449380742891695e-05 2.847949999999997317e+02 3.087335265148818096e-30 2.847949999999997317e+02 1.818251226577122424e-06
2.846949999999997090e+02 1.847210986056508839e-02 2.846949999999997090e+02 1.779259492145787019e-02 2.846949999999997090e+02 1.977035799118548860e-05 2.846949999999997090e+02 1.342851924084319856e-03 2.846949999999997090e+02 4.432471608480698826e-05 2.846949999999997090e+02 3.593079223311934575e-30 2.846949999999997090e+02 2.043874148857024822e-06
2.845950000000002547e+02 1.754738392108136716e-02 2.845949999999997431e+02 1.785075515252783351e-02 2.845949999999997431e+02 1.352880321286368580e-05 2.845949999999997431e+02 1.381256505898021585e-03 2.845949999999997431e+02 7.005183502208108654e-05 2.845949999999997431e+02 4.231832610566534343e-30 2.845949999999997431e+02 2.313959246165875700e-06
2.844949999999998909e+02 1.686809602509204906e-02 2.844949999999997203e+02 1.782922502343814442e-02 2.844949999999997203e+02 9.659129331057834746e-06 2.844949999999997203e+02 1.309431328866943233e-03 2.844949999999997203e+02 1.238896067070313677e-04 2.844949999999997203e+02 5.053686576237399882e-30 2.844949999999997203e+02 2.640909384408451295e-06
2.843949999999995271e+02 1.802907608738600967e-02 2.843949999999997544e+02 1.776884924828081927e-02 2.843949999999997544e+02 7.292815983250670863e-06 2.843949999999997544e+02 1.148963647524027260e-03 2.843949999999997544e+02 2.259470036483278660e-04 2.843949999999997544e+02 6.134607403201965933e-30 2.843949999999997544e+02 3.041731976511444405e-06
2.842950000000000728e+02 1.741650760396352277e-02 2.842949999999997317e+02 1.772116378898784539e-02 2.842949999999997317e+02 5.824446083588720157e-06 2.842949999999997317e+02 9.398618039709651659e-04 2.842949999999997317e+02 3.883332605699023354e-04 2.842949999999997317e+02 7.596555593202575322e-30 2.842949999999997317e+02 3.540229214685447322e-06
2.841949999999997090e+02 1.760570342996170198e-02 2.841949999999997658e+02 1.770644037335128429e-02 2.841949999999997658e+02 4.870472487225129537e-06 2.841949999999997658e+02 7.213311053774430683e-04 2.841949999999997658e+02 5.924642566860421162e-04 2.841949999999997658e+02 9.655079510798535744e-30 2.841949999999997658e+02 4.170489651871881475e-06
2.840950000000002547e+02 1.788503674864286297e-02 2.840949999999997431e+02 1.768272852225020314e-02 2.840949999999997431e+02 4.206469932593746450e-06 2.840949999999997431e+02 5.224570527117409395e-04 2.840949999999997431e+02 7.674783161838633115e-04 2.840949999999997431e+02 1.273596632608188567e-29 2.840949999999997431e+02 4.982634273302666549e-06
2.839949999999998909e+02 1.706619526734336895e-02 2.839949999999997772e+02 1.755619525805940384e-02 2.839949999999997772e+02 3.709114828265069420e-06 2.839949999999997772e+02 3.598255050191018732e-04 2.839949999999997772e+02 8.030038776399442760e-04 2.839949999999997772e+02 1.771467733134427552e-29 2.839949999999997772e+02 6.052711423392222120e-06
2.838949999999995271e+02 1.772873295792679049e-02 2.838949999999997544e+02 1.730252746170093253e-02 2.838949999999997544e+02 3.313333455428624529e-06 2.838949999999997544e+02 2.384638932489987584e-04 2.838949999999997544e+02 6.696443488053958632e-04 2.838949999999997544e+02 2.623571520536529662e-29 2.838949999999997544e+02 7.501837042408977381e-06
2.837950000000000728e+02 1.768323233072654349e-02 2.837949999999997885e+02 1.701614402319960237e-02 2.837949999999997885e+02 2.985049668640288694e-06 2.837949999999997885e+02 1.549212355164979898e-04 2.837949999999997885e+02 4.650863810272778433e-04 2.837949999999997885e+02 4.078712317015213038e-29 2.837949999999997885e+02 9.547307838484961836e-06
2.836949999999997090e+02 1.649300226994157917e-02 2.836949999999997658e+02 1.678210824572371959e-02 2.836949999999997658e+02 2.705739373851494464e-06 2.836949999999997658e+02 1.012675459055595718e-04 2.836949999999997658e+02 2.818310132800475455e-04 2.836949999999997658e+02 6.381903651399237616e-29 2.836949999999997658e+02 1.269989801555804675e-05
2.835950000000002547e+02 1.653420668539187094e-02 2.835949999999997999e+02 1.662988246680458665e-02 2.835949999999997999e+02 2.464455195955727253e-06 2.835949999999997999e+02 6.861953791815659327e-05 2.835949999999997999e+02 1.566807681491061421e-04 2.835949999999997999e+02 9.391100768759889519e-29 2.835949999999997999e+02 1.851365639266623088e-05
2.834949999999998909e+02 1.639821524939188285e-02 2.834949999999997772e+02 1.655326080505303138e-02 2.834949999999997772e+02 2.253997055124757310e-06 2.834949999999997772e+02 4.935490958946395196e-05 2.834949999999997772e+02 8.652147712195279374e-05 2.834949999999997772e+02 1.156413621339888786e-28 2.834949999999997772e+02 3.152637213778916055e-05
2.833949999999995271e+02 1.605922226999017752e-02 2.833949999999998113e+02 1.653707328290270756e-02 2.833949999999998113e+02 2.069155635226736032e-06 2.833949999999998113e+02 3.795550194285906068e-05 2.833949999999998113e+02 5.209386137666158515e-05 2.833949999999998113e+02 1.063517622976941738e-28 2.833949999999998113e+02 6.135071479925787016e-05
2.832950000000000728e+02 1.649026303894529644e-02 2.832949999999997885e+02 1.657119590792712621e-02 2.832949999999997885e+02 1.905909650886513681e-06 2.832949999999997885e+02 3.091144224770923406e-05 2.832949999999997885e+02 3.569638635377257458e-05 2.832949999999997885e+02 7.690965827803238710e-29 2.832949999999997885e+02 1.190781205260555130e-04
2.831949999999997090e+02 1.671473645039617262e-02 2.831949999999998226e+02 1.664056202090473044e-02 2.831949999999998226e+02 1.761037402609899824e-06 2.831949999999998226e+02 2.621168522901395890e-05 2.831949999999998226e+02 2.705272027565472359e-05 2.831949999999998226e+02 4.999488658662962883e-29 2.831949999999998226e+02 2.019325288487492070e-04
2.830950000000002547e+02 1.679273380030327570e-02 2.830949999999997999e+02 1.669912157132905778e-02 2.830949999999997999e+02 1.631905080419630498e-06 2.830949999999997999e+02 2.279442896405837863e-05 2.830949999999997999e+02 2.166547091015494272e-05 2.830949999999997999e+02 3.185595999916822445e-29 2.830949999999997999e+02 2.694257172257226635e-04
2.829949999999998909e+02 1.705833151140180234e-02 2.829949999999998340e+02 1.667733344493933789e-02 2.829949999999998340e+02 1.516333917464573108e-06 2.829949999999998340e+02 2.012778459324544741e-05 2.829949999999998340e+02 1.785457714993854059e-05 2.829949999999998340e+02 2.097058521002461299e-29 2.829949999999998340e+02 2.542307001299869552e-04
2.828949999999995271e+02 1.625000202613200578e-02 2.828949999999998113e+02 1.659233440689256503e-02 2.828949999999998113e+02 1.412506958936857049e-06 2.828949999999998113e+02 1.794767341662814803e-05 2.828949999999998113e+02 1.498059842478011606e-05 2.828949999999998113e+02 1.465970415702756729e-29 2.828949999999998113e+02 1.743895789435163642e-04
2.827950000000000728e+02 1.655615475027218814e-02 2.827949999999998454e+02 1.651119768781113273e-02 2.827949999999998454e+02 1.318899150994319349e-06 2.827949999999998454e+02 1.611613271970100907e-05 2.827949999999998454e+02 1.274400535155593135e-05 2.827949999999998454e+02 1.087380122881088854e-29 2.827949999999998454e+02 9.741460144017840802e-05
2.826949999999997090e+02 1.629458647804606780e-02 2.826949999999998226e+02 1.645968052415573701e-02 2.826949999999998226e+02 1.234223121622832527e-06 2.826949999999998226e+02 1.455292170905771927e-05 2.826949999999998226e+02 1.096829909284866367e-05 2.826949999999998226e+02 8.428584638445887493e-30 2.826949999999998226e+02 4.932103108350470487e-05
2.825950000000002547e+02 1.556321001004145992e-02 2.825949999999998568e+02 1.643364722335403580e-02 2.825949999999998568e+02 1.157386403163527166e-06 2.825949999999998568e+02 1.320515928635686357e-05 2.825949999999998568e+02 9.535898487623385499e-06 2.825949999999998568e+02 6.734093847430133317e-30 2.825949999999998568e+02 2.614473002818930999e-05
2.824949999999998909e+02 1.617343263471902187e-02 2.824949999999998340e+02 1.642128688885677659e-02 2.824949999999998340e+02 1.087457335787034102e-06 2.824949999999998340e+02 1.203440492116106320e-05 2.824949999999998340e+02 8.364432363849087524e-06 2.824949999999998340e+02 5.501140045103795360e-30 2.824949999999998340e+02 1.619654508727805088e-05
2.823949999999995271e+02 1.644486955416415291e-02 2.823949999999998681e+02 1.641455565475447020e-02 2.823949999999998681e+02 1.023637685616431450e-06 2.823949999999998681e+02 1.101103205010123242e-05 2.823949999999998681e+02 7.394659215692074702e-06 2.823949999999998681e+02 4.574448689411601268e-30 2.823949999999998681e+02 1.152227665435722006e-05
2.822950000000000728e+02 1.670028886347324840e-02 2.822949999999998454e+02 1.641007752302778289e-02 2.822949999999998454e+02 9.652405135075529293e-07 2.822949999999998454e+02 1.011149788584187233e-05 2.822949999999998454e+02 6.583123152295593152e-06 2.822949999999998454e+02 3.860914421689003729e-30 2.822949999999998454e+02 8.813612327435037098e-06
2.821949999999997090e+02 1.566487557611363421e-02 2.821949999999998795e+02 1.640672117370426536e-02 2.821949999999998795e+02 9.116721817760923305e-07 2.821949999999998795e+02 9.316783368637438151e-06 2.821949999999998795e+02 5.897395397153986136e-06 2.821949999999998795e+02 3.300457567327773523e-30 2.821949999999998795e+02 6.991273607995744785e-06
2.820950000000002547e+02 1.606577684626729272e-02 2.820949999999998568e+02 1.640407023653504479e-02 2.820949999999998568e+02 8.624176435931717093e-07 2.820949999999998568e+02 8.611362124637946756e-06 2.820949999999998568e+02 5.312899770019201603e-06 2.820949999999998568e+02 2.852632425997239904e-30 2.820949999999998568e+02 5.679507848092972972e-06
2.819949999999998909e+02 1.650167893845120443e-02 2.819949999999998909e+02 1.640191588005046955e-02 2.819949999999998909e+02 8.170283524342318724e-07 2.819949999999998909e+02 7.982456299616302224e-06 2.819949999999998909e+02 4.810749233106677584e-06 2.819949999999998909e+02 2.489411092405738247e-30 2.819949999999998909e+02 4.701597016611664714e-06
2.818949999999995271e+02 1.644666240091830628e-02 2.818949999999998681e+02 1.640012871603912376e-02 2.818949999999998681e+02 7.751122747712726799e-07 2.818949999999998681e+02 7.419475857725348037e-06 2.818949999999998681e+02 4.376243537024855741e-06 2.818949999999998681e+02 2.190904983757515846e-30 2.818949999999998681e+02 3.953835220900155907e-06
2.817950000000000728e+02 1.649934978549392681e-02 2.817949999999999022e+02 1.639862162027620057e-02 2.817949999999999022e+02 7.363256004194922765e-07 2.817949999999999022e+02 6.913587277688226637e-06 2.817949999999999022e+02 3.997807948017727238e-06 2.817949999999999022e+02 1.942704667978983107e-30 2.817949999999999022e+02 3.369850301373951225e-06
2.816949999999997090e+02 1.663177470027714031e-02 2.816949999999998795e+02 1.639733344644499907e-02 2.816949999999998795e+02 7.003658303563283693e-07 2.816949999999998795e+02 6.457377791033150127e-06 2.816949999999998795e+02 3.666231711208567133e-06 2.816949999999998795e+02 1.734174924355464347e-30 2.816949999999998795e+02 2.905421963699714760e-06
2.815950000000002547e+02 1.630566725383482754e-02 2.815949999999999136e+02 1.639621993128343586e-02 2.815949999999999136e+02 6.669659878316713669e-07 2.815949999999999136e+02 6.044591673973693468e-06 2.815949999999999136e+02 3.374113665908361451e-06 2.815949999999999136e+02 1.557334407058153181e-30 2.815949999999999136e+02 2.530210807021768600e-06
2.814949999999998909e+02 1.603456610521930906e-02 2.814949999999998909e+02 1.639524818407085346e-02 2.814949999999998909e+02 6.358897498917116070e-07 2.814949999999998909e+02 5.669921535153972380e-06 2.814949999999998909e+02 3.115453272803520837e-06 2.814949999999998909e+02 1.406102865301769946e-30 2.814949999999998909e+02 2.222870364302515272e-06
