# Supplementary material for: In-situ probing of the Fischer-Tropsch reaction on Co single crystal surfaces up to 1 bar
Source: Nat Commun. 2025 Jan 24;16:1005. doi: 10.1038/s41467-025-56082-8 (PMC11761050; doi:10.1038/s41467-025-56082-8)
Supplement: Supplementary file 3 — Source Data [file 41467_2025_56082_MOESM3_ESM.zip › Fig3/ax1 C1s 506K 70min.dat]

# 70min
# top	C4	C3	C2	C1
# (x, y) tuples for data, fitline, peak0..peakN
2.888949999999995271e+02 1.864487867642596053e-02 2.888949999999995271e+02 1.847451553966323115e-02 2.888949999999995271e+02 6.598417391393062343e-07 2.888949999999995271e+02 1.050210979060753474e-06 2.888949999999995271e+02 3.768370344785025362e-07 2.888949999999995271e+02 2.690505681196853182e-07 2.888949999999995271e+02 4.973877734439135866e-08
2.887950000000000728e+02 1.838482116151159834e-02 2.887949999999995043e+02 1.847463574082221227e-02 2.887949999999995043e+02 7.019255005534782948e-07 2.887949999999995043e+02 1.100476427788744190e-06 2.887949999999995043e+02 3.927576381335983635e-07 2.887949999999995043e+02 2.792342990382819951e-07 2.887949999999995043e+02 5.148639160922438833e-08
2.886949999999997090e+02 1.864202927355500597e-02 2.886949999999995384e+02 1.847476545975623025e-02 2.886949999999995384e+02 7.481318158889456024e-07 2.886949999999995384e+02 1.154424935986111990e-06 2.886949999999995384e+02 4.097078051161605226e-07 2.886949999999995384e+02 2.900069219258452225e-07 2.886949999999995384e+02 5.332771222506932681e-08
2.885950000000002547e+02 1.802812470979129125e-02 2.885949999999995157e+02 1.847490575885136696e-02 2.885949999999995157e+02 7.990120361051724082e-07 2.885949999999995157e+02 1.212423835110023851e-06 2.885949999999995157e+02 4.277781610281221117e-07 2.885949999999995157e+02 3.014146971136617519e-07 2.885949999999995157e+02 5.526955692056626830e-08
2.884949999999998909e+02 1.837382282122378141e-02 2.884949999999995498e+02 1.847505785705741421e-02 2.884949999999995498e+02 8.552118692943481279e-07 2.884949999999995498e+02 1.274887218867361178e-06 2.884949999999995498e+02 4.470695150201195008e-07 2.884949999999995498e+02 3.135085145310904146e-07 2.884949999999995498e+02 5.731937461397208863e-08
2.883949999999995271e+02 1.832134706325402873e-02 2.883949999999995271e+02 1.847522315905823775e-02 2.883949999999995271e+02 9.174912138157688536e-07 2.883949999999995271e+02 1.342283239202993057e-06 2.883949999999995271e+02 4.676942627654244228e-07 2.883949999999995271e+02 3.263444605463538549e-07 2.883949999999995271e+02 5.948531681937296834e-08
2.882950000000000728e+02 1.844212723823692238e-02 2.882949999999995612e+02 1.847540329111776666e-02 2.882949999999995612e+02 9.867489877889507826e-07 2.882949999999995612e+02 1.415142758921991449e-06 2.882949999999995612e+02 4.897780199248069263e-07 2.882949999999995612e+02 3.399844673887803495e-07 2.882949999999995612e+02 6.177631865292590980e-08
2.881949999999997090e+02 1.856634001218509036e-02 2.881949999999995384e+02 1.847560014550289620e-02 2.881949999999995384e+02 1.064054501855537288e-06 2.881949999999995384e+02 1.494069655472856940e-06 2.881949999999995384e+02 5.134615303564568070e-07 2.881949999999995384e+02 3.544970591813324727e-07 2.881949999999995384e+02 6.420219094217525713e-08
2.880950000000002547e+02 1.870537173544890852e-02 2.880949999999995725e+02 1.847581593623450619e-02 2.880949999999995725e+02 1.150687685848185080e-06 2.880949999999995725e+02 1.579753143907946329e-06 2.880949999999995725e+02 5.389029031034446237e-07 2.880949999999995725e+02 3.699582113482412719e-07 2.880949999999995725e+02 6.677372521125882611e-08
2.879949999999998909e+02 1.814277496159817649e-02 2.879949999999995498e+02 1.847605327068109135e-02 2.879949999999995498e+02 1.248192133082344219e-06 2.879949999999995498e+02 1.672982581346150742e-06 2.879949999999995498e+02 5.662802444285968689e-07 2.879949999999995498e+02 3.864523435050291527e-07 2.879949999999995498e+02 6.950281363962859909e-08
2.878949999999995271e+02 1.883503578942025830e-02 2.878949999999995839e+02 1.847631524579590109e-02 2.878949999999995839e+02 1.358449070734062793e-06 2.878949999999995839e+02 1.774665337003915060e-06 2.878949999999995839e+02 5.957947665557101997e-07 2.878949999999995839e+02 4.040734700358472074e-07 2.878949999999995839e+02 7.240258648397457216e-08
2.877950000000000728e+02 1.857784515602007094e-02 2.877949999999995612e+02 1.847660558894714811e-02 2.877949999999995612e+02 1.483791330272020165e-06 2.877949999999995612e+02 1.885848470014898540e-06 2.877949999999995612e+02 6.276744742358611798e-07 2.877949999999995612e+02 4.229265376102163794e-07 2.877949999999995612e+02 7.548756992840480082e-08
2.876949999999997090e+02 1.855831801261217939e-02 2.876949999999995953e+02 1.847692889195349727e-02 2.876949999999995953e+02 1.627204816322237127e-06 2.876949999999995953e+02 2.007745164049040027e-06 2.876949999999995953e+02 6.621785549978581880e-07 2.876949999999995953e+02 4.431289851326518667e-07 2.876949999999995953e+02 7.877386790602792691e-08
2.875950000000002547e+02 1.840445589793313769e-02 2.875949999999995725e+02 1.847729105637984856e-02 2.875949999999995725e+02 1.792734102662650012e-06 2.875949999999995725e+02 2.141767139996502808e-06 2.875949999999995725e+02 6.996026305845405627e-07 2.875949999999995725e+02 4.648125693752104422e-07 2.875949999999995725e+02 8.227937214132610183e-08
2.874949999999998909e+02 1.834918606941595906e-02 2.874949999999996066e+02 1.847770022219772171e-02 2.874949999999996066e+02 1.986362421111867325e-06 2.874949999999996066e+02 2.289564628976095015e-06 2.874949999999996066e+02 7.402850677905333807e-07 2.874949999999996066e+02 4.881255092255946575e-07 2.874949999999996066e+02 8.602400552851262123e-08
2.873949999999995271e+02 1.824743250047715371e-02 2.873949999999995839e+02 1.847816875753115554e-02 2.873949999999995839e+02 2.217941377549176815e-06 2.873949999999995839e+02 2.453075970208760732e-06 2.873949999999995839e+02 7.846145996464418766e-07 2.873949999999995839e+02 5.132350136342518888e-07 2.873949999999995839e+02 9.003000502752784066e-08
2.872950000000000728e+02 1.820543357890549996e-02 2.872949999999996180e+02 1.847871741319887656e-02 2.872949999999996180e+02 2.505270984131884045e-06 2.872949999999996180e+02 2.634589547766825313e-06 2.872949999999996180e+02 8.330395766421740030e-07 2.872949999999996180e+02 5.403302736683248303e-07 2.872949999999996180e+02 9.432225157816461223e-08
2.871949999999997090e+02 1.850762930456898228e-02 2.871949999999995953e+02 1.847938348680128184e-02 2.871949999999995953e+02 2.882170640687951185e-06 2.871949999999995953e+02 2.836821662856765893e-06 2.871949999999995953e+02 8.860792579611965860e-07 2.871949999999995953e+02 5.696260185170524763e-07 2.871949999999995953e+02 9.892865617189466420e-08
2.870950000000002547e+02 1.867484063284833781e-02 2.870949999999996294e+02 1.848023556160371603e-02 2.870949999999996294e+02 3.413100840202124997e-06 2.870949999999996294e+02 3.063015152939981741e-06 2.870949999999996294e+02 9.443376721364172734e-07 2.870949999999996294e+02 6.013667600832398241e-07 2.870949999999996294e+02 1.038806132671795774e-07
2.869949999999998909e+02 1.829904141899146505e-02 2.869949999999996066e+02 1.848139741426726990e-02 2.869949999999996066e+02 4.216922267703072718e-06 2.869949999999996066e+02 3.317065280748678678e-06 2.869949999999996066e+02 1.008520735819444343e-06 2.869949999999996066e+02 6.358318826081394219e-07 2.869949999999996066e+02 1.092135353020893327e-07
2.868949999999995271e+02 1.867960312649558086e-02 2.868949999999996407e+02 1.848308182282933435e-02 2.868949999999996407e+02 5.500513502083141535e-06 2.868949999999996407e+02 3.603681968466226130e-06 2.868949999999996407e+02 1.079457533543383498e-06 2.868949999999996407e+02 6.733417748552615507e-07 2.868949999999996407e+02 1.149674852971646206e-07
2.867950000000000728e+02 1.855395247567796085e-02 2.867949999999996180e+02 1.848562986012263279e-02 2.867949999999996180e+02 7.597817644665421850e-06 2.867949999999996180e+02 3.928601776497287588e-06 2.867949999999996180e+02 1.158126951953385781e-06 2.867949999999996180e+02 7.142652557790134974e-07 2.867949999999996180e+02 1.211879286503480487e-07
2.866949999999997090e+02 1.844623048457982167e-02 2.866949999999996521e+02 1.848954232227836489e-02 2.866949999999996521e+02 1.100094312267635193e-05 2.866949999999996521e+02 4.298872085691858946e-06 2.866949999999996521e+02 1.245691259938268713e-06 2.866949999999996521e+02 7.590286145030341163e-07 2.866949999999996521e+02 1.279266304672107600e-07
2.865950000000002547e+02 1.870327241334489993e-02 2.865949999999996294e+02 1.849547930329948145e-02 2.865949999999996294e+02 1.635928119406719383e-05 2.865949999999996294e+02 4.723253354666266100e-06 2.865949999999996294e+02 1.343538776553540881e-06 2.865949999999996294e+02 8.081266776096127227e-07 2.865949999999996294e+02 1.352427314972477460e-07
2.864949999999998909e+02 1.850549297814269023e-02 2.864949999999996635e+02 1.850419755346010761e-02 2.864949999999996635e+02 2.441616150202184711e-05 2.864949999999996635e+02 5.212852371221329511e-06 2.864949999999996635e+02 1.453338538103919249e-06 2.864949999999996635e+02 8.621364392352575935e-07 2.864949999999996635e+02 1.432040444359847892e-07
2.863949999999995271e+02 1.848676170282141304e-02 2.863949999999996407e+02 1.851640193593140707e-02 2.863949999999996407e+02 3.585905168279814064e-05 2.863949999999996407e+02 5.782290142669624143e-06 2.863949999999996407e+02 1.577110963600931513e-06 2.863949999999996407e+02 9.217339535971538092e-07 2.863949999999996407e+02 1.518886236511700248e-07
2.862950000000000728e+02 1.874580038806005627e-02 2.862949999999996749e+02 1.853251357203795566e-02 2.862949999999996749e+02 5.108507656071565597e-05 2.862949999999996749e+02 6.452212750240437621e-06 2.862949999999996749e+02 1.717320074325204356e-06 2.862949999999996749e+02 9.877154114001381352e-07 2.862949999999996749e+02 1.613866761854937341e-07
2.861949999999997090e+02 1.843091483575993658e-02 2.861949999999996521e+02 1.855239938825169535e-02 2.861949999999996521e+02 6.992455687475330420e-05 2.861949999999996521e+02 7.255149207194838424e-06 2.861949999999996521e+02 1.876995079101481776e-06 2.861949999999996521e+02 1.061023624152529906e-06 2.861949999999996521e+02 1.718029014050363635e-07
2.860950000000002547e+02 1.842213748659271566e-02 2.860949999999996862e+02 1.857514621692332724e-02 2.860949999999996862e+02 9.140124713446506097e-05 2.860949999999996862e+02 8.249175842424390584e-06 2.860949999999996862e+02 2.059892451553485846e-06 2.860949999999996862e+02 1.142781557184808404e-06 2.860949999999996862e+02 1.832593726102588492e-07
2.859949999999998909e+02 1.842884997336925387e-02 2.859949999999996635e+02 1.859897018624243059e-02 2.859949999999996635e+02 1.136113630029948578e-04 2.859949999999996635e+02 9.548013865230379094e-06 2.859949999999996635e+02 2.270714568199537705e-06 2.859949999999996635e+02 1.234335132205077844e-06 2.859949999999996635e+02 1.958991087120812170e-07
2.858949999999995271e+02 1.874112228477793629e-02 2.858949999999996976e+02 1.862133070809494917e-02 2.858949999999996976e+02 1.337768353878775543e-04 2.858949999999996976e+02 1.138140481081632744e-05 2.858949999999996976e+02 2.515408463590693228e-06 2.858949999999996976e+02 1.337308336456234869e-06 2.858949999999996976e+02 2.098905311184506252e-07
2.857950000000000728e+02 1.886973151036206928e-02 2.857949999999996749e+02 1.863935109775799112e-02 2.857949999999996749e+02 1.485582681351882027e-04 2.857949999999996749e+02 1.420228135963218070e-05 2.857949999999996749e+02 2.801579795124973856e-06 2.857949999999996749e+02 1.453674837764469936e-06 2.857949999999996749e+02 2.254330651918698522e-07
2.856949999999997090e+02 1.871724136255633816e-02 2.856949999999997090e+02 1.865078361156629824e-02 2.856949999999997090e+02 1.548568828684700454e-04 2.856949999999997090e+02 1.884917670512530283e-05 2.856949999999997090e+02 3.139075212851697999e-06 2.856949999999997090e+02 1.585851980602512123e-06 2.856949999999997090e+02 2.427642341620019244e-07
2.855950000000002547e+02 1.854713810346733660e-02 2.855949999999996862e+02 1.865552927702874425e-02 2.855949999999996862e+02 1.511374688629490623e-04 2.855949999999996862e+02 2.674213809552093878e-05 2.855949999999996862e+02 3.540815300958590219e-06 2.855949999999996862e+02 1.736825487522698165e-06 2.855949999999996862e+02 2.621687167041983889e-07
2.854949999999998909e+02 1.868483248818019610e-02 2.854949999999997203e+02 1.865668429635486403e-02 2.854949999999997203e+02 1.383239221578447514e-04 2.854949999999997203e+02 4.003219915059235117e-05 2.854949999999997203e+02 4.024007646208309042e-06 2.854949999999997203e+02 1.910316821989147796e-06 2.854949999999997203e+02 2.839900131424535095e-07
2.853949999999995271e+02 1.832758982829563871e-02 2.853949999999996976e+02 1.865993569517244988e-02 2.853949999999996976e+02 1.192405820309074146e-04 2.853949999999996976e+02 6.155364691561864715e-05 2.853949999999996976e+02 4.611949409869269920e-06 2.853949999999996976e+02 2.111010637993476192e-06 2.853949999999996976e+02 3.086456129725831537e-07
2.852950000000000728e+02 1.876816796937083587e-02 2.852949999999997317e+02 1.867178989231805739e-02 2.852949999999997317e+02 9.726753598031179845e-05 2.852949999999997317e+02 9.439420764391031715e-05 2.852949999999997317e+02 5.336773096797712876e-06 2.852949999999997317e+02 2.344868117752799319e-06 2.852949999999997317e+02 3.366469141960394387e-07
2.851949999999997090e+02 1.882068788147879188e-02 2.851949999999997090e+02 1.869768794217830862e-02 2.851949999999997090e+02 7.537542265295147173e-05 2.851949999999997090e+02 1.409706495317112945e-04 2.851949999999997090e+02 6.243818700115934999e-06 2.851949999999997090e+02 2.619565059568749875e-06 2.851949999999997090e+02 3.686256688713422584e-07
2.850950000000002547e+02 1.877860580172841659e-02 2.850949999999996862e+02 1.874028062085217675e-02 2.850949999999996862e+02 5.571120819071510394e-05 2.850949999999996862e+02 2.017095794946683728e-04 2.850949999999996862e+02 7.399488748874775286e-06 2.850949999999996862e+02 2.945114344923195100e-06 2.850949999999996862e+02 4.053695079065076249e-07
2.849949999999998909e+02 1.882647923952568067e-02 2.849949999999997203e+02 1.879799557472025887e-02 2.849949999999997203e+02 3.948956413144927145e-05 2.849949999999997203e+02 2.737036409239108729e-04 2.849949999999997203e+02 8.909872688200362308e-06 2.849949999999997203e+02 3.334766137711815266e-06 2.849949999999997203e+02 4.478702738968844202e-07
2.848949999999995271e+02 1.883988668217875112e-02 2.848949999999996976e+02 1.886430285472046053e-02 2.848949999999996976e+02 2.707251630629826323e-05 2.848949999999996976e+02 3.498364464210962864e-04 2.848949999999996976e+02 1.098030553304635408e-05 2.848949999999996976e+02 3.806335197653028915e-06 2.848949999999996976e+02 4.973906972795651527e-07
2.847950000000000728e+02 1.884738701333832714e-02 2.847949999999997317e+02 1.892810455568345179e-02 2.847949999999997317e+02 1.818506275741756868e-05 2.847949999999997317e+02 4.187528744878161362e-04 2.847949999999997317e+02 1.411699996934256966e-05 2.847949999999997317e+02 4.384200124809773996e-06 2.847949999999997317e+02 5.555577789773162160e-07
2.846949999999997090e+02 1.891296983092378634e-02 2.846949999999997090e+02 1.897596593945272830e-02 2.846949999999997090e+02 1.219051551503933627e-05 2.846949999999997090e+02 4.662395785356870416e-04 2.846949999999997090e+02 1.969910238154008690e-05 2.846949999999997090e+02 5.102386694804349967e-06 2.846949999999997090e+02 6.244957605697501329e-07
2.845950000000002547e+02 1.905195857110451516e-02 2.845949999999997431e+02 1.899787489014012967e-02 2.845949999999997431e+02 8.341937234513348431e-06 2.845949999999997431e+02 4.795736891085035608e-04 2.845949999999997431e+02 3.113292970618110632e-05 2.845949999999997431e+02 6.009454583328368326e-06 2.845949999999997431e+02 7.070189425165288052e-07
2.844949999999998909e+02 1.930728717312397980e-02 2.844949999999997203e+02 1.899574499248062737e-02 2.844949999999997203e+02 5.955874244893802901e-06 2.844949999999997203e+02 4.546359132699232821e-04 2.844949999999997203e+02 5.505989123226605629e-05 2.844949999999997203e+02 7.176536208555079194e-06 2.844949999999997203e+02 8.069169598990390318e-07
2.843949999999995271e+02 1.877150084833287963e-02 2.843949999999997544e+02 1.898558587330896608e-02 2.843949999999997544e+02 4.496791936280626518e-06 2.843949999999997544e+02 3.989213681469105780e-04 2.843949999999997544e+02 1.004169580952207904e-04 2.843949999999997544e+02 8.711508220821814348e-06 2.843949999999997544e+02 9.293863446450991928e-07
2.842950000000000728e+02 1.871745805635458698e-02 2.842949999999997317e+02 1.898647730197712893e-02 2.842949999999997317e+02 3.591386680006234587e-06 2.842949999999997317e+02 3.263209915449307493e-04 2.842949999999997317e+02 1.725858016436542647e-04 2.842949999999997317e+02 1.078756180315186146e-05 2.842949999999997317e+02 1.081699740295943850e-06
2.841949999999997090e+02 1.927025469515808789e-02 2.841949999999997658e+02 1.900385212569411300e-02 2.841949999999997658e+02 3.003161118658628771e-06 2.841949999999997658e+02 2.504469067095313841e-04 2.841949999999997658e+02 2.633071360802651710e-04 2.841949999999997658e+02 1.371078848291224138e-05 2.841949999999997658e+02 1.274272737658756916e-06
2.840950000000002547e+02 1.890940161440889458e-02 2.840949999999997431e+02 1.901679759115162960e-02 2.840949999999997431e+02 2.593733355748693500e-06 2.840949999999997431e+02 1.813976296942952941e-04 2.840949999999997431e+02 3.410881165531046491e-04 2.840949999999997431e+02 1.808583142449538317e-05 2.840949999999997431e+02 1.522419558898546137e-06
2.839949999999998909e+02 1.899548746182831011e-02 2.839949999999997772e+02 1.898321062080310026e-02 2.839949999999997772e+02 2.287061361316123714e-06 2.839949999999997772e+02 1.249317879340228513e-04 2.839949999999997772e+02 3.568766366858913490e-04 2.839949999999997772e+02 2.515589785267483309e-05 2.839949999999997772e+02 1.849376404107039328e-06
2.838949999999995271e+02 1.893127415702415203e-02 2.838949999999997544e+02 1.889410427678879859e-02 2.838949999999997544e+02 2.043020309137030498e-06 2.838949999999997544e+02 8.279491066016525784e-05 2.838949999999997544e+02 2.976080559906575185e-04 2.838949999999997544e+02 3.725627960664382480e-05 2.838949999999997544e+02 2.292149657105545885e-06
2.837950000000000728e+02 1.878471050827206987e-02 2.837949999999997885e+02 1.879527351605872476e-02 2.837949999999997885e+02 1.840598653547216412e-06 2.837949999999997885e+02 5.378881338885765874e-05 2.837949999999997885e+02 2.066969638020233261e-04 2.837949999999997885e+02 5.792014638377572787e-05 2.837949999999997885e+02 2.917133265432421604e-06
2.836949999999997090e+02 1.868270452078380633e-02 2.836949999999997658e+02 1.872869898293939850e-02 2.836949999999997658e+02 1.668374332487826862e-06 2.836949999999997658e+02 3.516019679872517932e-05 2.836949999999997658e+02 1.252533230957302392e-04 2.836949999999997658e+02 9.062683635571985104e-05 2.836949999999997658e+02 3.880391791646943985e-06
2.835950000000002547e+02 1.881833522606615391e-02 2.835949999999997999e+02 1.870610338896003255e-02 2.835949999999997999e+02 1.519597132020173784e-06 2.835949999999997999e+02 2.382477461920517222e-05 2.835949999999997999e+02 6.963317005984218718e-05 2.835949999999997999e+02 1.333592293239770391e-04 2.835949999999997999e+02 5.656757259898143611e-06
2.834949999999998909e+02 1.889438020080449684e-02 2.834949999999997772e+02 1.870293860477264397e-02 2.834949999999997772e+02 1.389827441850166473e-06 2.834949999999997772e+02 1.713607571538446596e-05 2.834949999999997772e+02 3.845248399936476030e-05 2.834949999999997772e+02 1.642176280704543722e-04 2.834949999999997772e+02 9.632728980501854948e-06
2.833949999999995271e+02 1.836835328551537569e-02 2.833949999999998113e+02 1.867948707762193128e-02 2.833949999999998113e+02 1.275853167934977182e-06 2.833949999999998113e+02 1.317818957664752680e-05 2.833949999999998113e+02 2.315192062923017736e-05 2.833949999999998113e+02 1.510258425130303411e-04 2.833949999999998113e+02 1.874541117000081208e-05
2.832950000000000728e+02 1.861553783424188188e-02 2.832949999999997885e+02 1.864548201702045244e-02 2.832949999999997885e+02 1.175194762773340703e-06 2.832949999999997885e+02 1.073248475652273232e-05 2.832949999999997885e+02 1.586443933647676400e-05 2.832949999999997885e+02 1.092162996445328657e-04 2.832949999999997885e+02 3.638373795506005636e-05
2.831949999999997090e+02 1.863819812580082280e-02 2.831949999999998226e+02 1.862701462789888990e-02 2.831949999999998226e+02 1.085865708079334340e-06 2.831949999999998226e+02 9.100724253136783701e-06 2.831949999999998226e+02 1.202296040407019855e-05 2.831949999999998226e+02 7.099571934646581046e-05 2.831949999999998226e+02 6.169949762204959831e-05
2.830950000000002547e+02 1.881978913889042343e-02 2.830949999999997999e+02 1.861821814684214843e-02 2.830949999999997999e+02 1.006241981596719176e-06 2.830949999999997999e+02 7.914249339450557904e-06 2.830949999999997999e+02 9.628721113223555353e-06 2.830949999999997999e+02 4.523736225892407823e-05 2.830949999999997999e+02 8.232171158386623953e-05
2.829949999999998909e+02 1.825873720855717905e-02 2.829949999999998340e+02 1.859542671472496841e-02 2.829949999999998340e+02 9.349801432565685175e-07 2.829949999999998340e+02 6.988387652652754477e-06 2.829949999999998340e+02 7.935056878487326974e-06 2.829949999999998340e+02 2.977948113798135855e-05 2.829949999999998340e+02 7.767894834750044763e-05
2.828949999999995271e+02 1.880015523061290272e-02 2.828949999999998113e+02 1.855997159189716819e-02 2.828949999999998113e+02 8.709598483597450996e-07 2.828949999999998113e+02 6.231450794674088711e-06 2.828949999999998113e+02 6.657783019790924999e-06 2.828949999999998113e+02 2.081765382607922953e-05 2.828949999999998113e+02 5.328388384317688062e-05
2.827950000000000728e+02 1.849588212861023179e-02 2.827949999999998454e+02 1.852938842136682765e-02 2.827949999999998454e+02 8.132407400076810860e-07 2.827949999999998454e+02 5.595537968180906462e-06 2.827949999999998454e+02 5.663780579910921943e-06 2.827949999999998454e+02 1.544144597532441922e-05 2.827949999999998454e+02 2.976455553831601432e-05
2.826949999999997090e+02 1.837972910760381218e-02 2.826949999999998226e+02 1.850983718050308244e-02 2.826949999999998226e+02 7.610290172728040207e-07 2.826949999999998226e+02 5.052789486614960649e-06 2.826949999999998226e+02 4.874608702918214528e-06 2.826949999999998226e+02 1.196909264794828854e-05 2.826949999999998226e+02 1.506980008323993785e-05
2.825950000000002547e+02 1.872540954480993169e-02 2.825949999999998568e+02 1.849919757697876532e-02 2.825949999999998568e+02 7.136510583648022286e-07 2.825949999999998568e+02 4.584844977874899187e-06 2.825949999999998568e+02 4.238011141419459595e-06 2.825949999999998568e+02 9.562814709390106153e-06 2.825949999999998568e+02 7.988394526627484846e-06
2.824949999999998909e+02 1.883587461929210963e-02 2.824949999999998340e+02 1.849343685276072513e-02 2.824949999999998340e+02 6.705323965183428368e-07 2.824949999999998340e+02 4.178357849988540363e-06 2.824949999999998340e+02 3.717379919223187970e-06 2.824949999999998340e+02 7.811946808821083329e-06 2.824949999999998340e+02 4.948775221086035422e-06
2.823949999999995271e+02 1.853317056881471220e-02 2.823949999999998681e+02 1.848986703481811031e-02 2.823949999999998681e+02 6.311808361714854529e-07 2.823949999999998681e+02 3.823041729476482858e-06 2.823949999999998681e+02 3.286386509229039904e-06 2.823949999999998681e+02 6.495989839991520067e-06 2.823949999999998681e+02 3.520575338154659659e-06
2.822950000000000728e+02 1.844968409789094627e-02 2.822949999999998454e+02 1.848731715867631131e-02 2.822949999999998454e+02 5.951728067293732578e-07 2.822949999999998454e+02 3.510722536197804766e-06 2.822949999999998454e+02 2.925717938480113793e-06 2.822949999999998454e+02 5.482728643218104070e-06 2.822949999999998454e+02 2.692956186596151929e-06
2.821949999999997090e+02 1.835770867068220111e-02 2.821949999999998795e+02 1.848535075764073943e-02 2.821949999999998795e+02 5.621422678095269581e-07 2.821949999999998795e+02 3.234796832915034318e-06 2.821949999999998795e+02 2.620961981813571782e-06 2.821949999999998795e+02 4.686846498969491537e-06 2.821949999999998795e+02 2.136149494144778621e-06
2.820950000000002547e+02 1.874553331014017915e-02 2.820949999999998568e+02 1.848377895634707377e-02 2.820949999999998568e+02 5.317716385992368094e-07 2.820949999999998568e+02 2.989873846550239537e-06 2.820949999999998568e+02 2.361196320179989140e-06 2.820949999999998568e+02 4.050908101647542390e-06 2.820949999999998568e+02 1.735345875009057327e-06
2.819949999999998909e+02 1.860965101453623122e-02 2.819949999999998909e+02 1.848249485119704549e-02 2.819949999999998909e+02 5.037843427527789355e-07 2.819949999999998909e+02 2.771517092884584688e-06 2.819949999999998909e+02 2.138027043276809158e-06 2.819949999999998909e+02 3.535112154883503308e-06 2.819949999999998909e+02 1.436549998160753329e-06
2.818949999999995271e+02 1.837728781322649566e-02 2.818949999999998681e+02 1.848142806059877019e-02 2.818949999999998681e+02 4.779386501604791037e-07 2.818949999999998681e+02 2.576049700506188860e-06 2.818949999999998681e+02 1.944920962775325491e-06 2.818949999999998681e+02 3.111215685470119803e-06 2.818949999999998681e+02 1.208075034768803513e-06
2.817950000000000728e+02 1.843052611340340041e-02 2.817949999999999022e+02 1.848052941948288147e-02 2.817949999999999022e+02 4.540225655011639033e-07 2.817949999999999022e+02 2.400404661680810561e-06 2.817949999999999022e+02 1.776733954010138983e-06 2.817949999999999022e+02 2.758756440859504361e-06 2.817949999999999022e+02 1.029641295742001536e-06
2.816949999999997090e+02 1.819349281630736059e-02 2.816949999999998795e+02 1.847976346015503188e-02 2.816949999999998795e+02 4.318495661519518408e-07 2.816949999999998795e+02 2.242008255519285691e-06 2.816949999999998795e+02 1.629372508452492230e-06 2.816949999999998795e+02 2.462631773629133611e-06 2.816949999999998795e+02 8.877374861908071082e-07
2.815950000000002547e+02 1.878468843095179586e-02 2.815949999999999136e+02 1.847910395268353642e-02 2.815949999999999136e+02 4.112550327257876677e-07 2.815949999999999136e+02 2.098688488245303364e-06 2.815949999999999136e+02 1.499547350162610659e-06 2.815949999999999136e+02 2.211507696902427937e-06 2.815949999999999136e+02 7.730935504108641931e-07
2.814949999999998909e+02 1.840055885548662340e-02 2.814949999999998909e+02 1.847853108518931337e-02 2.814949999999998909e+02 3.920932471412759753e-07 2.814949999999998909e+02 1.968602628084413917e-06 2.814949999999998909e+02 1.384591677213174934e-06 2.814949999999998909e+02 1.996749892096427939e-06 2.814949999999998909e+02 6.791871796897822002e-07
