# Supplementary material for: In-situ probing of the Fischer-Tropsch reaction on Co single crystal surfaces up to 1 bar
Source: Nat Commun. 2025 Jan 24;16:1005. doi: 10.1038/s41467-025-56082-8 (PMC11761050; doi:10.1038/s41467-025-56082-8)
Supplement: Supplementary file 3 — Source Data [file 41467_2025_56082_MOESM3_ESM.zip › Fig1/ax0 Co2p 406K.dat]

# 406K
# Main
# (x, y) tuples for data, fitline, peak0..peakN
7.848949999999999818e+02 8.086703003559032876e-02 7.848949999999999818e+02 8.162430163184609955e-02 7.848949999999999818e+02 8.162430163184609955e-02
7.847950000000000728e+02 4.856409560541218029e-02 7.847949999999999591e+02 8.252617171944939822e-02 7.847949999999999591e+02 8.252617171944939822e-02
7.846949999999997090e+02 7.988544310065977261e-02 7.846949999999999363e+02 8.345181601815365724e-02 7.846949999999999363e+02 8.345181601815365724e-02
7.845949999999997999e+02 5.152679930495358829e-02 7.845950000000000273e+02 8.440223447347013075e-02 7.845950000000000273e+02 8.440223447347013075e-02
7.844949999999998909e+02 4.261705593135768633e-02 7.844950000000000045e+02 8.537848519410722037e-02 7.844950000000000045e+02 8.537848519410722037e-02
7.843949999999999818e+02 4.376098242040096786e-02 7.843949999999999818e+02 8.638168879676548506e-02 7.843949999999999818e+02 8.638168879676548506e-02
7.842950000000000728e+02 1.041723547517865167e-01 7.842949999999999591e+02 8.741303314928473844e-02 7.842949999999999591e+02 8.741303314928473844e-02
7.841949999999997090e+02 8.555951508046905074e-02 7.841949999999999363e+02 8.847377855559963866e-02 7.841949999999999363e+02 8.847377855559963866e-02
7.840949999999997999e+02 6.438599651610033003e-02 7.840950000000000273e+02 8.956526343150610081e-02 7.840950000000000273e+02 8.956526343150610081e-02
7.839949999999998909e+02 1.053149300661291171e-01 7.839950000000000045e+02 9.068891052656934126e-02 7.839950000000000045e+02 9.068891052656934126e-02
7.838949999999999818e+02 4.427908024487575700e-02 7.838949999999999818e+02 9.184623375474576523e-02 7.838949999999999818e+02 9.184623375474576523e-02
7.837950000000000728e+02 1.102976153742527832e-01 7.837949999999999591e+02 9.303884570468970439e-02 7.837949999999999591e+02 9.303884570468970439e-02
7.836949999999997090e+02 1.454798525692703459e-02 7.836949999999999363e+02 9.426846591030993427e-02 7.836949999999999363e+02 9.426846591030993427e-02
7.835949999999997999e+02 9.117130680252266695e-02 7.835949999999999136e+02 9.553692997330388847e-02 7.835949999999999136e+02 9.553692997330388847e-02
7.834949999999998909e+02 1.194980665908219053e-01 7.834950000000000045e+02 9.684619964228660671e-02 7.834950000000000045e+02 9.684619964228660671e-02
7.833949999999999818e+02 5.808586217138318741e-02 7.833949999999999818e+02 9.819837396812569619e-02 7.833949999999999818e+02 9.819837396812569619e-02
7.832950000000000728e+02 8.515241025468069103e-02 7.832949999999999591e+02 9.959570167250485218e-02 7.832949999999999591e+02 9.959570167250485218e-02
7.831949999999997090e+02 7.893379706581270250e-02 7.831949999999999363e+02 1.010405948871502119e-01 7.831949999999999363e+02 1.010405948871502119e-01
7.830949999999997999e+02 1.301896592994513102e-01 7.830949999999999136e+02 1.025356444449345150e-01 7.830949999999999136e+02 1.025356444449345150e-01
7.829949999999998909e+02 1.328541657978329904e-01 7.829950000000000045e+02 1.040836369320773253e-01 7.829950000000000045e+02 1.040836369320773253e-01
7.828949999999999818e+02 8.468227018408783224e-02 7.828949999999999818e+02 1.056875737435917229e-01 7.828949999999999818e+02 1.056875737435917229e-01
7.827950000000000728e+02 1.332478800954236264e-01 7.827949999999999591e+02 1.073506924229785109e-01 7.827949999999999591e+02 1.073506924229785109e-01
7.826949999999997090e+02 1.619096798927789349e-01 7.826949999999999363e+02 1.090764906132873219e-01 7.826949999999999363e+02 1.090764906132873219e-01
7.825949999999997999e+02 6.818549870614694364e-02 7.825949999999999136e+02 1.108687530013350298e-01 7.825949999999999136e+02 1.108687530013350298e-01
7.824949999999998909e+02 1.459048610621648812e-01 7.824950000000000045e+02 1.127315817021684735e-01 7.824950000000000045e+02 1.127315817021684735e-01
7.823949999999999818e+02 1.469460353574018607e-01 7.823949999999999818e+02 1.146694306089449666e-01 7.823949999999999818e+02 1.146694306089449666e-01
7.822950000000000728e+02 5.430801944305051199e-02 7.822949999999999591e+02 1.166871443271364772e-01 7.822949999999999591e+02 1.166871443271364772e-01
7.821949999999997090e+02 1.516247383162404039e-01 7.821949999999999363e+02 1.187900024250756192e-01 7.821949999999999363e+02 1.187900024250756192e-01
7.820949999999997999e+02 1.227345667034859533e-01 7.820949999999999136e+02 1.209837698695903768e-01 7.820949999999999136e+02 1.209837698695903768e-01
7.819949999999998909e+02 1.126669824274780796e-01 7.819950000000000045e+02 1.232747546817546946e-01 7.819950000000000045e+02 1.232747546817546946e-01
7.818949999999999818e+02 1.515346197797953209e-01 7.818949999999999818e+02 1.256698740506660417e-01 7.818949999999999818e+02 1.256698740506660417e-01
7.817950000000000728e+02 1.258605702886721744e-01 7.817949999999999591e+02 1.281767303918077694e-01 7.817949999999999591e+02 1.281767303918077694e-01
7.816949999999997090e+02 1.415823320323578161e-01 7.816949999999999363e+02 1.308036991429415707e-01 7.816949999999999363e+02 1.308036991429415707e-01
7.815949999999997999e+02 1.357287668581876050e-01 7.815949999999999136e+02 1.335600304694515295e-01 7.815949999999999136e+02 1.335600304694515295e-01
7.814949999999998909e+02 6.050254281640452675e-02 7.814950000000000045e+02 1.364559675226375834e-01 7.814950000000000045e+02 1.364559675226375834e-01
7.813949999999999818e+02 1.164412834664662055e-01 7.813949999999999818e+02 1.395028844841239291e-01 7.813949999999999818e+02 1.395028844841239291e-01
7.812950000000000728e+02 1.253645126024540146e-01 7.812949999999999591e+02 1.427134483710047475e-01 7.812949999999999591e+02 1.427134483710047475e-01
7.811949999999997090e+02 1.459610322069646582e-01 7.811949999999999363e+02 1.461018095144290541e-01 7.811949999999999363e+02 1.461018095144290541e-01
7.810949999999997999e+02 8.635768479858370317e-02 7.810949999999999136e+02 1.496838268179518372e-01 7.810949999999999136e+02 1.496838268179518372e-01
7.809949999999998909e+02 9.465231084534075912e-02 7.809949999999998909e+02 1.534773354311230742e-01 7.809949999999998909e+02 1.534773354311230742e-01
7.808949999999999818e+02 1.499694996614293341e-01 7.808949999999999818e+02 1.575024664456715906e-01 7.808949999999999818e+02 1.575024664456715906e-01
7.807950000000000728e+02 1.352905313554734201e-01 7.807949999999999591e+02 1.617820307828254089e-01 7.807949999999999591e+02 1.617820307828254089e-01
7.806949999999997090e+02 1.371950961585703399e-01 7.806949999999999363e+02 1.663419827916688687e-01 7.806949999999999363e+02 1.663419827916688687e-01
7.805949999999997999e+02 2.066867631520145909e-01 7.805949999999999136e+02 1.712119834989336564e-01 7.805949999999999136e+02 1.712119834989336564e-01
7.804949999999998909e+02 1.957285951934370216e-01 7.804949999999998909e+02 1.764260893291929033e-01 7.804949999999998909e+02 1.764260893291929033e-01
7.803949999999999818e+02 1.961672815641673784e-01 7.803949999999999818e+02 1.820236000015307831e-01 7.803949999999999818e+02 1.820236000015307831e-01
7.802950000000000728e+02 2.061701306403387335e-01 7.802949999999999591e+02 1.880501099881711768e-01 7.802949999999999591e+02 1.880501099881711768e-01
7.801949999999997090e+02 2.287848572246771739e-01 7.801949999999999363e+02 1.945588225220628853e-01 7.801949999999999363e+02 1.945588225220628853e-01
7.800949999999997999e+02 1.677745882891311657e-01 7.800949999999999136e+02 2.016122053103366618e-01 7.800949999999999136e+02 2.016122053103366618e-01
7.799949999999998909e+02 1.923321629817610345e-01 7.799949999999998909e+02 2.092840952725918691e-01 7.799949999999998909e+02 2.092840952725918691e-01
7.798949999999999818e+02 2.654222988441981013e-01 7.798949999999999818e+02 2.176623993908812782e-01 7.798949999999999818e+02 2.176623993908812782e-01
7.797950000000000728e+02 2.258424216330993661e-01 7.797949999999999591e+02 2.268525955788535664e-01 7.797949999999999591e+02 2.268525955788535664e-01
7.796949999999997090e+02 1.954821351636523707e-01 7.796949999999999363e+02 2.369823196589982139e-01 7.796949999999999363e+02 2.369823196589982139e-01
7.795949999999997999e+02 2.492342331591248239e-01 7.795949999999999136e+02 2.482074448936920086e-01 7.795949999999999136e+02 2.482074448936920086e-01
7.794949999999998909e+02 2.942242931440434695e-01 7.794949999999998909e+02 2.607202390052133500e-01 7.794949999999998909e+02 2.607202390052133500e-01
7.793949999999999818e+02 2.709490322033070719e-01 7.793949999999999818e+02 2.747604515658360058e-01 7.793949999999999818e+02 2.747604515658360058e-01
7.792950000000000728e+02 2.726484551061038042e-01 7.792949999999999591e+02 2.906305913407206121e-01 7.792949999999999591e+02 2.906305913407206121e-01
7.791949999999997090e+02 2.564665302029778826e-01 7.791949999999999363e+02 3.087172757456299599e-01 7.791949999999999363e+02 3.087172757456299599e-01
7.790949999999997999e+02 3.072889989978319636e-01 7.790949999999999136e+02 3.295214907274849891e-01 7.790949999999999136e+02 3.295214907274849891e-01
7.789949999999998909e+02 4.055885777665753644e-01 7.789949999999998909e+02 3.537020566667625210e-01 7.789949999999998909e+02 3.537020566667625210e-01
7.788949999999999818e+02 4.194793752553885313e-01 7.788949999999999818e+02 3.821387478110316871e-01 7.788949999999999818e+02 3.821387478110316871e-01
7.787950000000000728e+02 3.850644415194846015e-01 7.787949999999999591e+02 4.160244048967988162e-01 7.787949999999999591e+02 4.160244048967988162e-01
7.786949999999997090e+02 5.207322056395855547e-01 7.786949999999999363e+02 4.569981592248568703e-01 7.786949999999999363e+02 4.569981592248568703e-01
7.785949999999997999e+02 4.981919643193873926e-01 7.785949999999999136e+02 5.073299133939019878e-01 7.785949999999999136e+02 5.073299133939019878e-01
7.784949999999998909e+02 5.988814963025533844e-01 7.784949999999998909e+02 5.701403995879921194e-01 7.784949999999998909e+02 5.701403995879921194e-01
7.783949999999999818e+02 6.907570846252216734e-01 7.783949999999998681e+02 6.495191693874006189e-01 7.783949999999998681e+02 6.495191693874006189e-01
7.782950000000000728e+02 8.224473255272044536e-01 7.782949999999999591e+02 7.499268360067450345e-01 7.782949999999999591e+02 7.499268360067450345e-01
7.781949999999997090e+02 8.038146119042272053e-01 7.781949999999999363e+02 8.726437575116752221e-01 7.781949999999999363e+02 8.726437575116752221e-01
7.780949999999997999e+02 9.511547224667615819e-01 7.780949999999999136e+02 1.003066507944460284e+00 7.780949999999999136e+02 1.003066507944460284e+00
7.779949999999998909e+02 1.066337829333405152e+00 7.779949999999998909e+02 1.084243861143572518e+00 7.779949999999998909e+02 1.084243861143572518e+00
7.778949999999999818e+02 1.072936427905180290e+00 7.778949999999998681e+02 1.025651757895667426e+00 7.778949999999998681e+02 1.025651757895667426e+00
7.777950000000000728e+02 8.112929211957643494e-01 7.777949999999999591e+02 8.287722080812366388e-01 7.777949999999999591e+02 8.287722080812366388e-01
7.776949999999997090e+02 6.249611461025242898e-01 7.776949999999999363e+02 6.092405913473978307e-01 7.776949999999999363e+02 6.092405913473978307e-01
7.775949999999997999e+02 4.839435484094494200e-01 7.775949999999999136e+02 4.391553367273156594e-01 7.775949999999999136e+02 4.391553367273156594e-01
7.774949999999998909e+02 2.811993472770016322e-01 7.774949999999998909e+02 3.224148170520595991e-01 7.774949999999998909e+02 3.224148170520595991e-01
7.773949999999999818e+02 2.087678645722741144e-01 7.773949999999998681e+02 2.437629967752041604e-01 7.773949999999998681e+02 2.437629967752041604e-01
7.772950000000000728e+02 1.144606218579143353e-01 7.772949999999999591e+02 1.897950992711200935e-01 7.772949999999999591e+02 1.897950992711200935e-01
7.771949999999997090e+02 1.409599950047061845e-01 7.771949999999999363e+02 1.516853403573804604e-01 7.771949999999999363e+02 1.516853403573804604e-01
7.770949999999997999e+02 9.414259044111739083e-02 7.770949999999999136e+02 1.239661154359887468e-01 7.770949999999999136e+02 1.239661154359887468e-01
7.769949999999998909e+02 1.010229001220431938e-01 7.769949999999998909e+02 1.032469123651382908e-01 7.769949999999998909e+02 1.032469123651382908e-01
7.768949999999999818e+02 4.928431827370123586e-02 7.768949999999998681e+02 8.738058452455980951e-02 7.768949999999998681e+02 8.738058452455980951e-02
7.767950000000000728e+02 4.644442361984982282e-02 7.767949999999999591e+02 7.497032817391326154e-02 7.767949999999999591e+02 7.497032817391326154e-02
7.766949999999997090e+02 9.152613881459946421e-02 7.766949999999999363e+02 6.508216991065082779e-02 7.766949999999999363e+02 6.508216991065082779e-02
7.765949999999997999e+02 4.994237618565277453e-02 7.765949999999999136e+02 5.707513453073372045e-02 7.765949999999999136e+02 5.707513453073372045e-02
7.764949999999998909e+02 1.902959882899243199e-02 7.764949999999998909e+02 5.049866708301833235e-02 7.764949999999998909e+02 5.049866708301833235e-02
7.763949999999999818e+02 2.533780053031776947e-02 7.763949999999998681e+02 4.502910336542138847e-02 7.763949999999998681e+02 4.502910336542138847e-02
7.762950000000000728e+02 7.649273596424769651e-03 7.762949999999998454e+02 4.042932367322106535e-02 7.762949999999998454e+02 4.042932367322106535e-02
7.761949999999997090e+02 4.240706563410482494e-02 7.761949999999999363e+02 3.652250736664474501e-02 7.761949999999999363e+02 3.652250736664474501e-02
7.760949999999997999e+02 7.645098236506799039e-02 7.760949999999999136e+02 3.317467263994666044e-02 7.760949999999999136e+02 3.317467263994666044e-02
7.759949999999998909e+02 7.016424280357766441e-02 7.759949999999998909e+02 3.028281710225464926e-02 7.759949999999998909e+02 3.028281710225464926e-02
7.758949999999999818e+02 3.047972368992605055e-02 7.758949999999998681e+02 2.776670708597095069e-02 7.758949999999998681e+02 2.776670708597095069e-02
7.757950000000000728e+02 4.607758892598416006e-02 7.757949999999998454e+02 2.556309232135702686e-02 7.757949999999998454e+02 2.556309232135702686e-02
7.756949999999997090e+02 2.887238630450470953e-02 7.756949999999999363e+02 2.362156316931806818e-02 7.756949999999999363e+02 2.362156316931806818e-02
7.755949999999997999e+02 3.240295470583019061e-02 7.755949999999999136e+02 2.190153964670519052e-02 7.755949999999999136e+02 2.190153964670519052e-02
7.754949999999998909e+02 3.625709419297192676e-02 7.754949999999998909e+02 2.037005286854156813e-02 7.754949999999998909e+02 2.037005286854156813e-02
7.753949999999999818e+02 5.416038430449577473e-02 7.753949999999998681e+02 1.900008956483037123e-02 7.753949999999998681e+02 1.900008956483037123e-02
7.752950000000000728e+02 2.284053827328748690e-02 7.752949999999998454e+02 1.776934223037270749e-02 7.752949999999998454e+02 1.776934223037270749e-02
7.751949999999997090e+02 -9.833961147829313465e-03 7.751949999999999363e+02 1.665925523140584022e-02 7.751949999999999363e+02 1.665925523140584022e-02
7.750949999999997999e+02 -1.257128485153056509e-02 7.750949999999999136e+02 1.565428941812218103e-02 7.750949999999999136e+02 1.565428941812218103e-02
7.749949999999998909e+02 -3.080985978096948200e-02 7.749949999999998909e+02 1.474134984901829051e-02 7.749949999999998909e+02 1.474134984901829051e-02
