# Supplementary material for: In-situ probing of the Fischer-Tropsch reaction on Co single crystal surfaces up to 1 bar
Source: Nat Commun. 2025 Jan 24;16:1005. doi: 10.1038/s41467-025-56082-8 (PMC11761050; doi:10.1038/s41467-025-56082-8)
Supplement: Supplementary file 3 — Source Data [file 41467_2025_56082_MOESM3_ESM.zip › Fig1/ax0 Co2p 506K.dat]

# 506K
# Main
# (x, y) tuples for data, fitline, peak0..peakN
7.848949999999999818e+02 1.285986812079104258e+00 7.848949999999999818e+02 1.273794564206939928e+00 7.848949999999999818e+02 8.009211094687873622e-02
7.847950000000000728e+02 1.237730889369560661e+00 7.847949999999999591e+02 1.274676202121811430e+00 7.847949999999999591e+02 8.097374886175044695e-02
7.846949999999997090e+02 1.239883244447651078e+00 7.846949999999999363e+02 1.275580993310054145e+00 7.846949999999999363e+02 8.187854004999298163e-02
7.845949999999997999e+02 1.277367342042317500e+00 7.845950000000000273e+02 1.276509907892153795e+00 7.845950000000000273e+02 8.280745463209261692e-02
7.844949999999998909e+02 1.294980301537687950e+00 7.844950000000000045e+02 1.277463972199793352e+00 7.844950000000000045e+02 8.376151893973229901e-02
7.843949999999999818e+02 1.291350688497521881e+00 7.843949999999999818e+02 1.278444272958491723e+00 7.843949999999999818e+02 8.474181969843060103e-02
7.842950000000000728e+02 1.265811965388703442e+00 7.842949999999999591e+02 1.279451961852217767e+00 7.842949999999999591e+02 8.574950859215671461e-02
7.841949999999997090e+02 1.296919224671504223e+00 7.841949999999999363e+02 1.280488260511484899e+00 7.841949999999999363e+02 8.678580725142390206e-02
7.840949999999997999e+02 1.241296967546779317e+00 7.840950000000000273e+02 1.281554465971702861e+00 7.840950000000000273e+02 8.785201271164175263e-02
7.839949999999998909e+02 1.280870177882858396e+00 7.839950000000000045e+02 1.282651956654584646e+00 7.839950000000000045e+02 8.894950339452360744e-02
7.838949999999999818e+02 1.288262687652590888e+00 7.838949999999999818e+02 1.283782198932285512e+00 7.838949999999999818e+02 9.007974567222440387e-02
7.837950000000000728e+02 1.293818877115862520e+00 7.837949999999999591e+02 1.284946754341925290e+00 7.837949999999999591e+02 9.124430108186420973e-02
7.836949999999997090e+02 1.313020597531804112e+00 7.836949999999999363e+02 1.286147287527256822e+00 7.836949999999999363e+02 9.244483426719579677e-02
7.835949999999997999e+02 1.323670589435320899e+00 7.835949999999999136e+02 1.287385574994825532e+00 7.835949999999999136e+02 9.368312173476452120e-02
7.834949999999998909e+02 1.300810501221350890e+00 7.834950000000000045e+02 1.288663514784190056e+00 7.834950000000000045e+02 9.496106152412904511e-02
7.833949999999999818e+02 1.261217453634960961e+00 7.833949999999999818e+02 1.289983137165978011e+00 7.833949999999999818e+02 9.628068390591690284e-02
7.832950000000000728e+02 1.272157925402708889e+00 7.832949999999999591e+02 1.291346616498033839e+00 7.832949999999999591e+02 9.764416323797267538e-02
7.831949999999997090e+02 1.290652049148651725e+00 7.831949999999999363e+02 1.292756284389234400e+00 7.831949999999999363e+02 9.905383112917331978e-02
7.830949999999997999e+02 1.293844508478246835e+00 7.830949999999999136e+02 1.294214644343028020e+00 7.830949999999999136e+02 1.005121910829669674e-01
7.829949999999998909e+02 1.305952223735171946e+00 7.829950000000000045e+02 1.295724388079214195e+00 7.829950000000000045e+02 1.020219348191530873e-01
7.828949999999999818e+02 1.295317385403654376e+00 7.828949999999999818e+02 1.297288413763575621e+00 7.828949999999999818e+02 1.035859605035144848e-01
7.827950000000000728e+02 1.310193438511890074e+00 7.827949999999999591e+02 1.298909846411623770e+00 7.827949999999999591e+02 1.052073931515626892e-01
7.826949999999997090e+02 1.307193302024693526e+00 7.826949999999999363e+02 1.300592060776197378e+00 7.826949999999999363e+02 1.068896075161363951e-01
7.825949999999997999e+02 1.288122896862279543e+00 7.825949999999999136e+02 1.302338707080146207e+00 7.825949999999999136e+02 1.086362538200850991e-01
7.824949999999998909e+02 1.308542344762590570e+00 7.824950000000000045e+02 1.304153740016779750e+00 7.824950000000000045e+02 1.104512867567187528e-01
7.823949999999999818e+02 1.315824791493097834e+00 7.823949999999999818e+02 1.306041451514191376e+00 7.823949999999999818e+02 1.123389982541302401e-01
7.822950000000000728e+02 1.296740911822062303e+00 7.822949999999999591e+02 1.308006507847602196e+00 7.822949999999999591e+02 1.143040545875411429e-01
7.821949999999997090e+02 1.311883231873870681e+00 7.821949999999999363e+02 1.310053991790042005e+00 7.821949999999999363e+02 1.163515385299810218e-01
7.820949999999997999e+02 1.308913927569541835e+00 7.820949999999999136e+02 1.312189450619853703e+00 7.820949999999999136e+02 1.184869973597926368e-01
7.819949999999998909e+02 1.339473374610672174e+00 7.819950000000000045e+02 1.314418950959250543e+00 7.819950000000000045e+02 1.207164976991894900e-01
7.818949999999999818e+02 1.316671140256233441e+00 7.818949999999999818e+02 1.316749141607954865e+00 7.818949999999999818e+02 1.230466883478938678e-01
7.817950000000000728e+02 1.314723253811571180e+00 7.817949999999999591e+02 1.319187325768297558e+00 7.817949999999999591e+02 1.254848725082365057e-01
7.816949999999997090e+02 1.333957813070680398e+00 7.816949999999999363e+02 1.321741544344128716e+00 7.816949999999999363e+02 1.280390910840675800e-01
7.815949999999997999e+02 1.334754599344402104e+00 7.815949999999999136e+02 1.324420672349170491e+00 7.815949999999999136e+02 1.307182190891092999e-01
7.814949999999998909e+02 1.365952566493767284e+00 7.814950000000000045e+02 1.327234530899471965e+00 7.814950000000000045e+02 1.335320776394108844e-01
7.813949999999999818e+02 1.332790957522187680e+00 7.813949999999999818e+02 1.330194017812855511e+00 7.813949999999999818e+02 1.364915645527944310e-01
7.812950000000000728e+02 1.353284469887236385e+00 7.812949999999999591e+02 1.333311260526605091e+00 7.812949999999999591e+02 1.396088072665440938e-01
7.811949999999997090e+02 1.331826272991309290e+00 7.811949999999999363e+02 1.336599795914267030e+00 7.811949999999999363e+02 1.428973426542058389e-01
7.810949999999997999e+02 1.352617728910193939e+00 7.810949999999999136e+02 1.340074782687191046e+00 7.810949999999999136e+02 1.463723294271300213e-01
7.809949999999998909e+02 1.342761476645473406e+00 7.809949999999998909e+02 1.343753253479438747e+00 7.809949999999998909e+02 1.500508002193776114e-01
7.808949999999999818e+02 1.312732995000260638e+00 7.808949999999999818e+02 1.347654415533613426e+00 7.808949999999999818e+02 1.539519622735522619e-01
7.807950000000000728e+02 1.315246828501265952e+00 7.807949999999999591e+02 1.351800011263421419e+00 7.807949999999999591e+02 1.580975580033602557e-01
7.806949999999997090e+02 1.327686170582590863e+00 7.806949999999999363e+02 1.356214753048649246e+00 7.806949999999999363e+02 1.625122997885881937e-01
7.805949999999997999e+02 1.351495718049508410e+00 7.805949999999999136e+02 1.360926850672498079e+00 7.805949999999999136e+02 1.672243974124369981e-01
7.804949999999998909e+02 1.346521743743341437e+00 7.804949999999998909e+02 1.365968655191259096e+00 7.804949999999998909e+02 1.722662019311979598e-01
7.803949999999999818e+02 1.358200320556466334e+00 7.803949999999999818e+02 1.371377450228422834e+00 7.803949999999999818e+02 1.776749969683616981e-01
7.802950000000000728e+02 1.368222821401468448e+00 7.802949999999999591e+02 1.377196431414210887e+00 7.802949999999999591e+02 1.834939781541498893e-01
7.801949999999997090e+02 1.348309793007042900e+00 7.801949999999999363e+02 1.383475927960370111e+00 7.801949999999999363e+02 1.897734747003090028e-01
7.800949999999997999e+02 1.396091177218379942e+00 7.800949999999999136e+02 1.390274938641209213e+00 7.800949999999999136e+02 1.965724853811480766e-01
7.799949999999998909e+02 1.383540463916554275e+00 7.799949999999998909e+02 1.397663079906603212e+00 7.799949999999998909e+02 2.039606266465420481e-01
7.798949999999999818e+02 1.405436034084332819e+00 7.798949999999999818e+02 1.405723079694287891e+00 7.798949999999999818e+02 2.120206264342267277e-01
7.797950000000000728e+02 1.362001109430557966e+00 7.797949999999999591e+02 1.414554001566122876e+00 7.797949999999999591e+02 2.208515483060617679e-01
7.796949999999997090e+02 1.413356236422268486e+00 7.796949999999999363e+02 1.424275457410620227e+00 7.796949999999999363e+02 2.305730041505592298e-01
7.795949999999997999e+02 1.428345061498488722e+00 7.795949999999999136e+02 1.435033174429360736e+00 7.795949999999999136e+02 2.413307211692995724e-01
7.794949999999998909e+02 1.492196463236975301e+00 7.794949999999998909e+02 1.447006441011867928e+00 7.794949999999998909e+02 2.533039877518067362e-01
7.793949999999999818e+02 1.449737460350647877e+00 7.793949999999999818e+02 1.460418193910546725e+00 7.793949999999999818e+02 2.667157406504855888e-01
7.792950000000000728e+02 1.474200700451098411e+00 7.792949999999999591e+02 1.475548869143928910e+00 7.792949999999999591e+02 2.818464158838678291e-01
7.791949999999997090e+02 1.455676494494889228e+00 7.791949999999999363e+02 1.492755689191309187e+00 7.791949999999999363e+02 2.990532359312480515e-01
7.790949999999997999e+02 1.481973557949323839e+00 7.790949999999999136e+02 1.512499903853409933e+00 7.790949999999999136e+02 3.187974505933489633e-01
7.789949999999998909e+02 1.517822614759265720e+00 7.789949999999998909e+02 1.535385794198656395e+00 7.789949999999998909e+02 3.416833409385952591e-01
7.788949999999999818e+02 1.500424723310328057e+00 7.788949999999999818e+02 1.562217179037749704e+00 7.788949999999999818e+02 3.685147257776886787e-01
7.787950000000000728e+02 1.608086457861779728e+00 7.787949999999999591e+02 1.594079847207230394e+00 7.787949999999999591e+02 4.003773939471693133e-01
7.786949999999997090e+02 1.592553757733465414e+00 7.786949999999999363e+02 1.632461296795037375e+00 7.786949999999999363e+02 4.387588435349762395e-01
7.785949999999997999e+02 1.705121856169056649e+00 7.785949999999999136e+02 1.679419283528889917e+00 7.785949999999999136e+02 4.857168302688288919e-01
7.784949999999998909e+02 1.745254580055084936e+00 7.784949999999998909e+02 1.737794646573976642e+00 7.784949999999998909e+02 5.440921933139154509e-01
7.783949999999999818e+02 1.841808072524061979e+00 7.783949999999998681e+02 1.811380515582948547e+00 7.783949999999998681e+02 6.176780623228875777e-01
7.782950000000000728e+02 1.938389403929273502e+00 7.782949999999999591e+02 1.904623496961298956e+00 7.782949999999999591e+02 7.109210437012378758e-01
7.781949999999997090e+02 2.038709401766981344e+00 7.781949999999999363e+02 2.020237707693190998e+00 7.781949999999999363e+02 8.265352544331299178e-01
7.780949999999997999e+02 2.206514037239013515e+00 7.780949999999999136e+02 2.149793837647996142e+00 7.780949999999999136e+02 9.560913843879350615e-01
7.779949999999998909e+02 2.239073242833993671e+00 7.779949999999998909e+02 2.250134008537454378e+00 7.779949999999998909e+02 1.056431555277393075e+00
7.778949999999999818e+02 2.159661930380939232e+00 7.778949999999998681e+02 2.233085428078373624e+00 7.778949999999998681e+02 1.039382974818312766e+00
7.777950000000000728e+02 2.070844102068649217e+00 7.777949999999999591e+02 2.064640445696055426e+00 7.777949999999999591e+02 8.709379924359942349e-01
7.776949999999997090e+02 1.891582657972213477e+00 7.776949999999999363e+02 1.844032572694394689e+00 7.776949999999999363e+02 6.503301194343336089e-01
7.775949999999997999e+02 1.726189437358891521e+00 7.775949999999999136e+02 1.662411534016250858e+00 7.775949999999999136e+02 4.687090807561898331e-01
7.774949999999998909e+02 1.566471662858965441e+00 7.774949999999998909e+02 1.535632613586344286e+00 7.774949999999998909e+02 3.419301603262832612e-01
7.773949999999999818e+02 1.449831179531096970e+00 7.773949999999998681e+02 1.450257616854751408e+00 7.773949999999998681e+02 2.565551635946904385e-01
7.772950000000000728e+02 1.349463890605453464e+00 7.772949999999999591e+02 1.392038494247174629e+00 7.772949999999999591e+02 1.983360409871135210e-01
7.771949999999997090e+02 1.379459747596327501e+00 7.771949999999999363e+02 1.351234254238460109e+00 7.771949999999999363e+02 1.575318009783991113e-01
7.770949999999997999e+02 1.303726752970177705e+00 7.770949999999999136e+02 1.321770313958686494e+00 7.770949999999999136e+02 1.280678606986254131e-01
7.769949999999998909e+02 1.253627140089834224e+00 7.769949999999998909e+02 1.299891208377529361e+00 7.769949999999998909e+02 1.061887551174682393e-01
7.768949999999999818e+02 1.254943242892129218e+00 7.768949999999998681e+02 1.283233285754091346e+00 7.768949999999998681e+02 8.953083249403023802e-02
7.767950000000000728e+02 1.218810285361021650e+00 7.767949999999999591e+02 1.270269520199208468e+00 7.767949999999999591e+02 7.656706693914727690e-02
7.766949999999997090e+02 1.233896077110985701e+00 7.766949999999999363e+02 1.259985792476619126e+00 7.766949999999999363e+02 6.628333921655804595e-02
7.765949999999997999e+02 1.218791894661489073e+00 7.765949999999999136e+02 1.251690532633783937e+00 7.765949999999999136e+02 5.798807937372275206e-02
7.764949999999998909e+02 1.207626807419019732e+00 7.764949999999998909e+02 1.244900435075147804e+00 7.764949999999998909e+02 5.119798181508665447e-02
7.763949999999999818e+02 1.216944862163458652e+00 7.763949999999998681e+02 1.239270127965768964e+00 7.763949999999998681e+02 4.556767470570780715e-02
7.762950000000000728e+02 1.210160632651062329e+00 7.762949999999998454e+02 1.234547785145643672e+00 7.762949999999998454e+02 4.084533188558268912e-02
7.761949999999997090e+02 1.204032171932015505e+00 7.761949999999999363e+02 1.230546421023258175e+00 7.761949999999999363e+02 3.684396776319704553e-02
7.760949999999997999e+02 1.181353565790784987e+00 7.760949999999999136e+02 1.227124898331128700e+00 7.760949999999999136e+02 3.342244507106768153e-02
7.759949999999998909e+02 1.207569666884549475e+00 7.759949999999998909e+02 1.224175093182916729e+00 7.759949999999998909e+02 3.047263992285573903e-02
7.758949999999999818e+02 1.217764418596493536e+00 7.758949999999998681e+02 1.221613050222766672e+00 7.758949999999998681e+02 2.791059696270565063e-02
7.757950000000000728e+02 1.178962078542179936e+00 7.757949999999998454e+02 1.219372777044064105e+00 7.757949999999998454e+02 2.567032378400312814e-02
7.756949999999997090e+02 1.208646629301802999e+00 7.756949999999999363e+02 1.217401817910761519e+00 7.756949999999999363e+02 2.369936465070035872e-02
7.755949999999997999e+02 1.199105847591926732e+00 7.755949999999999136e+02 1.215658048340694020e+00 7.755949999999999136e+02 2.195559508063293919e-02
7.754949999999998909e+02 1.195105645916140436e+00 7.754949999999998909e+02 1.214107321142436469e+00 7.754949999999998909e+02 2.040486788237528409e-02
7.753949999999999818e+02 1.181039530730117360e+00 7.753949999999998681e+02 1.212721715297218505e+00 7.753949999999998681e+02 1.901926203715749789e-02
7.752950000000000728e+02 1.189236936812966938e+00 7.752949999999998454e+02 1.211478217673042312e+00 7.752949999999998454e+02 1.777576441298113832e-02
7.751949999999997090e+02 1.197153569365693615e+00 7.751949999999999363e+02 1.210357719560442469e+00 7.751949999999999363e+02 1.665526630038132241e-02
7.750949999999997999e+02 1.194733835657342480e+00 7.750949999999999136e+02 1.209344244970795623e+00 7.750949999999999136e+02 1.564179171073456706e-02
7.749949999999998909e+02 1.189844270603114706e+00 7.749949999999998909e+02 1.208424351476592218e+00 7.749949999999998909e+02 1.472189821653113045e-02
