# Supplementary material for: In-situ probing of the Fischer-Tropsch reaction on Co single crystal surfaces up to 1 bar
Source: Nat Commun. 2025 Jan 24;16:1005. doi: 10.1038/s41467-025-56082-8 (PMC11761050; doi:10.1038/s41467-025-56082-8)
Supplement: Supplementary file 3 — Source Data [file 41467_2025_56082_MOESM3_ESM.zip › Fig1/ax1 C1s 406K.dat]

# 406K
# top	C4	C3	C2	C1
# (x, y) tuples for data, fitline, peak0..peakN
2.888949999999995271e+02 3.609996549816307364e-03 2.888949999999995271e+02 2.106421488767691282e-04 2.888949999999995271e+02 7.628539746965456655e-05 2.888949999999995271e+02 2.353870758061237900e-05 2.888949999999995271e+02 2.356678282723599852e-05 2.888949999999995271e+02 8.725126099926468995e-05 2.888949999999995271e+02 1.467086324888570287e-18
2.887950000000000728e+02 7.284557502232488768e-03 2.887949999999995043e+02 2.207992320129040177e-04 2.887949999999995043e+02 8.109282339624418804e-05 2.887949999999995043e+02 2.466647345008519469e-05 2.887949999999995043e+02 2.455637700093326223e-05 2.887949999999995043e+02 9.048355816563982777e-05 2.887949999999995043e+02 1.518976033081433198e-18
2.886949999999997090e+02 -1.045540491070187823e-02 2.886949999999995384e+02 2.317500792286074753e-04 2.886949999999995384e+02 8.636501241976435837e-05 2.886949999999995384e+02 2.587695898214739922e-05 2.886949999999995384e+02 2.560941822587344631e-05 2.886949999999995384e+02 9.389868960082071623e-05 2.886949999999995384e+02 1.573666839957746402e-18
2.885950000000002547e+02 2.902131500661063457e-04 2.885949999999995157e+02 2.435837711568086459e-04 2.885949999999995157e+02 9.216322370965044589e-05 2.885949999999995157e+02 2.717842296184697648e-05 2.885949999999995157e+02 2.673142849215900333e-05 2.885949999999995157e+02 9.751069599315059723e-05 2.885949999999995157e+02 1.631363943513500570e-18
2.884949999999998909e+02 1.836638415734979674e-03 2.884949999999995498e+02 2.564027428363197208e-04 2.884949999999995498e+02 9.855903381717409368e-05 2.884949999999995498e+02 2.858017666630313893e-05 2.884949999999995498e+02 2.792854151654007558e-05 2.884949999999995498e+02 1.013349908363007050e-04 2.884949999999995498e+02 1.692291671933998589e-18
2.883949999999995271e+02 1.429487413223598687e-03 2.883949999999995271e+02 2.703253289234108857e-04 2.883949999999995271e+02 1.056364705680551468e-04 2.883949999999995271e+02 3.009274825654187707e-05 2.883949999999995271e+02 2.920758556205746401e-05 2.883949999999995271e+02 1.053885245367546360e-04 2.883949999999995271e+02 1.756695663185971988e-18
2.882950000000000728e+02 1.035580651077246464e-02 2.882949999999995612e+02 2.854889135701759177e-04 2.882949999999995612e+02 1.134946843698202623e-04 2.882949999999995612e+02 3.172807777053816998e-05 2.882949999999995612e+02 3.057617958182859468e-05 2.882949999999995612e+02 1.096899718479870680e-04 2.882949999999995612e+02 1.824845339762759053e-18
2.881949999999997090e+02 -4.107840080895141036e-03 2.881949999999995384e+02 3.020538861801277497e-04 2.881949999999995384e+02 1.222513451343146067e-04 2.881949999999995384e+02 3.349974936847346176e-05 2.881949999999995384e+02 3.204284518247118565e-05 2.881949999999995384e+02 1.142599464948665643e-04 2.881949999999995384e+02 1.897036725134691509e-18
2.880950000000002547e+02 -3.496747562019460621e-03 2.880949999999995725e+02 3.202087471887180101e-04 2.880949999999995725e+02 1.320470930220171365e-04 2.880949999999995725e+02 3.542326914263236454e-05 2.880949999999995725e+02 3.361713743821316774e-05 2.880949999999995725e+02 1.191212475858533627e-04 2.880949999999995725e+02 1.973595656874999984e-18
2.879949999999998909e+02 1.477567797846307627e-03 2.879949999999995498e+02 3.401770551275160970e-04 2.879949999999995498e+02 1.430517146349669761e-04 2.879949999999995498e+02 3.751639893699879670e-05 2.879949999999995498e+02 3.530979825248416350e-05 2.879949999999995498e+02 1.242991433030641007e-04 2.879949999999995498e+02 2.054881461580188530e-18
2.878949999999995271e+02 1.609538356148991576e-03 2.878949999999995839e+02 3.622277809900603966e-04 2.878949999999995839e+02 1.554735863709386416e-04 2.878949999999995839e+02 3.979955937531257272e-05 2.878949999999995839e+02 3.713293679493269943e-05 2.878949999999995839e+02 1.298216984488743280e-04 2.878949999999995839e+02 2.141291168970533911e-18
2.877950000000000728e+02 -8.218880133185782304e-04 2.877949999999995612e+02 3.866927898955687163e-04 2.877949999999995612e+02 1.695760746745860717e-04 2.877949999999995612e+02 4.229631887467274988e-05 2.877949999999995612e+02 3.910024258467187494e-05 2.877949999999995612e+02 1.357201537616357836e-04 2.877949999999995612e+02 2.233264357449754372e-18
2.876949999999997090e+02 -4.384996161440142017e-03 2.876949999999995953e+02 4.140001719949512474e-04 2.876949999999995953e+02 1.857095772342705483e-04 2.876949999999995953e+02 4.503399010187231590e-05 2.876949999999995953e+02 4.122723810526733145e-05 2.876949999999995953e+02 1.420293665535386936e-04 2.876949999999995953e+02 2.331288741541526933e-18
2.875950000000002547e+02 3.469086129788582357e-03 2.875949999999995725e+02 4.447428588460154426e-04 2.875949999999995725e+02 2.043785935987708999e-04 2.875949999999995725e+02 4.804436149319364472e-05 2.875949999999995725e+02 4.353157950327756588e-05 2.875949999999995725e+02 1.487883242507708587e-04 2.875949999999995725e+02 2.435906633813042250e-18
2.874949999999998909e+02 -7.406094540508294591e-03 2.874949999999996066e+02 4.798227347311639045e-04 2.874949999999996066e+02 2.263839741211705586e-04 2.874949999999996066e+02 5.136459963347964779e-05 2.874949999999996066e+02 4.603341604508218599e-05 2.874949999999996066e+02 1.560407449314290455e-04 2.874949999999996066e+02 2.547722441145601319e-18
2.873949999999995271e+02 -3.432357740901161199e-04 2.873949999999995839e+02 5.207460400533773810e-04 2.873949999999995839e+02 2.531160670173085935e-04 2.873949999999995839e+02 5.503836921567776993e-05 2.873949999999995839e+02 4.875582172691885310e-05 2.873949999999995839e+02 1.638357820934695014e-04 2.873949999999995839e+02 2.667411388831741695e-18
2.872950000000000728e+02 -3.550531167499623979e-03 2.872949999999996180e+02 5.701974650959242734e-04 2.872949999999996180e+02 2.871260623221942956e-04 2.872949999999996180e+02 5.911723202019104754e-05 2.872949999999996180e+02 5.172531593844272219e-05 2.872949999999996180e+02 1.722288548150933756e-04 2.872949999999996180e+02 2.795729707625462679e-18
2.871949999999997090e+02 5.894261315672357643e-03 2.871949999999995953e+02 6.330771622473149859e-04 2.871949999999995953e+02 3.331596318369844521e-04 2.871949999999995953e+02 6.366240636453479661e-05 2.871949999999995953e+02 5.497249462524171989e-05 2.871949999999995953e+02 1.812826294205511374e-04 2.871949999999995953e+02 2.933526570723730554e-18
2.870950000000002547e+02 -6.697010751903162765e-03 2.870949999999996294e+02 7.182120269889815528e-04 2.870949999999996294e+02 3.998640465990253032e-04 2.870949999999996294e+02 6.874699603130303091e-05 2.870949999999996294e+02 5.853279932595156668e-05 2.870949999999996294e+02 1.910681850326985756e-04 2.870949999999996294e+02 3.081758132509608642e-18
2.869949999999998909e+02 2.332046051474502557e-03 2.869949999999996066e+02 8.408816352004231049e-04 2.869949999999996066e+02 5.023089359963150979e-04 2.869949999999996066e+02 7.445883657762681815e-05 2.869949999999996066e+02 6.244745924975287125e-05 2.869949999999996066e+02 2.016664033767251462e-04 2.869949999999996066e+02 3.241504102435996746e-18
2.868949999999995271e+02 4.300832789784245908e-03 2.868949999999996407e+02 1.026036918545695804e-03 2.868949999999996407e+02 6.651984681118620815e-04 2.868949999999996407e+02 8.090416513840643171e-05 2.868949999999996407e+02 6.676465187043245663e-05 2.868949999999996407e+02 2.131696334249913644e-04 2.868949999999996407e+02 3.413987390497993599e-18
2.867950000000000728e+02 3.256007204518167591e-03 2.867949999999996180e+02 1.311563399090353611e-03 2.867949999999996180e+02 9.261263439288928414e-04 2.867949999999996180e+02 8.821241921258435271e-05 2.867949999999996180e+02 7.154094129515550522e-05 2.867949999999996180e+02 2.256836946537173205e-04 2.867949999999996180e+02 3.600597491765736207e-18
2.866949999999997090e+02 4.798548076492647856e-04 2.866949999999996521e+02 1.750188039419419295e-03 2.866949999999996521e+02 1.337471987006461169e-03 2.866949999999996521e+02 9.654268022963170782e-05 2.866949999999996521e+02 7.684307240189903370e-05 2.866949999999996521e+02 2.393302997814234542e-04 2.866949999999996521e+02 3.802918444962027660e-18
2.865950000000002547e+02 2.596319202052901030e-03 2.865949999999996294e+02 2.407899338693836235e-03 2.865949999999996294e+02 1.964806288298872987e-03 2.865949999999996294e+02 1.060928250364655512e-04 2.865949999999996294e+02 8.275022516306442791e-05 2.865949999999996294e+02 2.542500001954296914e-04 2.865949999999996294e+02 4.022762415582709258e-18
2.864949999999998909e+02 7.599169984821383533e-04 2.864949999999996635e+02 3.356537220656473277e-03 2.864949999999996635e+02 2.879460541454668347e-03 2.864949999999996635e+02 1.171140184911739686e-04 2.864949999999996635e+02 8.935687405169564774e-05 2.864949999999996635e+02 2.706057866589309095e-04 2.864949999999996635e+02 4.262210233093895305e-18
2.863949999999995271e+02 2.147838813416914992e-03 2.863949999999996407e+02 4.659096596300774107e-03 2.863949999999996407e+02 4.143794972183710394e-03 2.863949999999996407e+02 1.299376374346206033e-04 2.863949999999996407e+02 9.677646983371714822e-05 2.863949999999996407e+02 2.885875168487212991e-04 2.863949999999996407e+02 4.523660575522925416e-18
2.862950000000000728e+02 1.232902703940071641e-02 2.862949999999996749e+02 6.348565677424612523e-03 2.862949999999996749e+02 5.789968502842269930e-03 2.862949999999996749e+02 1.450334621589306782e-04 2.862949999999996749e+02 1.051463190912135071e-04 2.862949999999996749e+02 3.084173933321933251e-04 2.862949999999996749e+02 4.809889972401075292e-18
2.861949999999997090e+02 7.695590861037263607e-03 2.861949999999996521e+02 8.404289268239877042e-03 2.861949999999996521e+02 7.796152395371691753e-03 2.861949999999996521e+02 1.631456487253202725e-04 2.861949999999996521e+02 1.146344383921509642e-04 2.861949999999996521e+02 3.303567857507097431e-04 2.861949999999996521e+02 5.124126428953494865e-18
2.860950000000002547e+02 8.946193106030116832e-03 2.860949999999996862e+02 1.073240162532895260e-02 2.860949999999996862e+02 1.006662716656070954e-02 2.860949999999996862e+02 1.856094347222973220e-04 2.860949999999996862e+02 1.254502376719735868e-04 2.860949999999996862e+02 3.547147863739661669e-04 2.860949999999996862e+02 5.470140317169237982e-18
2.859949999999998909e+02 1.694167155629721158e-02 2.859949999999996635e+02 1.315698381048321756e-02 2.859949999999996635e+02 1.242221470906283189e-02 2.859949999999996635e+02 2.150463673360247308e-04 2.859949999999996635e+02 1.378637149400815877e-04 2.859949999999996635e+02 3.818590191442734782e-04 2.859949999999996635e+02 5.852357312830117391e-18
2.858949999999995271e+02 1.438357553548594465e-02 2.858949999999996976e+02 1.542649710134371896e-02 2.858949999999996976e+02 1.460527050298662984e-02 2.858949999999996976e+02 2.567524142443870132e-04 2.858949999999996976e+02 1.522447802070735093e-04 2.858949999999996976e+02 4.122294039056215273e-04 2.858949999999996976e+02 6.275999695675184750e-18
2.857950000000000728e+02 1.932015465596360893e-02 2.857949999999996749e+02 1.724131740560757090e-02 2.857949999999996749e+02 1.630466445569796891e-02 2.857949999999996749e+02 3.211473168395905138e-04 2.857949999999996749e+02 1.691498010842360585e-04 2.857949999999996749e+02 4.463558319857679362e-04 2.857949999999996749e+02 6.747264437095639681e-18
2.856949999999997090e+02 2.047639992344180843e-02 2.856949999999997090e+02 1.831799524161022499e-02 2.856949999999997090e+02 1.721614409779591640e-02 2.856949999999997090e+02 4.274569544544243446e-04 2.856949999999997090e+02 1.895131193522683432e-04 2.856949999999997090e+02 4.848810700076120611e-04 2.856949999999997090e+02 7.273549415945944902e-18
2.855950000000002547e+02 1.875441960297054983e-02 2.855949999999996862e+02 1.849925775135682557e-02 2.855949999999996862e+02 1.714751442009142951e-02 2.855949999999996862e+02 6.080991575041182207e-04 2.855949999999996862e+02 2.150534474279791500e-04 2.855949999999996862e+02 5.285907263332894181e-04 2.855949999999996862e+02 7.863743182569749151e-18
2.854949999999998909e+02 1.304372988531508556e-02 2.854949999999997203e+02 1.785351156986824533e-02 2.854949999999997203e+02 1.611406528145306258e-02 2.854949999999997203e+02 9.119171692756614577e-04 2.854949999999997203e+02 2.490762524193901165e-04 2.854949999999997203e+02 5.784528667201227796e-04 2.854949999999997203e+02 8.528599463946217494e-18
2.853949999999995271e+02 1.211996121567090502e-02 2.853949999999996976e+02 1.666651540107536369e-02 2.853949999999996976e+02 1.433010096113012354e-02 2.853949999999996976e+02 1.402827884814753087e-03 2.853949999999996976e+02 2.979155809396558064e-04 2.853949999999996976e+02 6.356709741908219422e-04 2.853949999999996976e+02 9.281225872957438670e-18
2.852950000000000728e+02 2.405705195345936298e-02 2.852949999999997317e+02 1.533089469789212025e-02 2.852949999999997317e+02 1.210614102288783481e-02 2.852949999999997317e+02 2.149759334088867033e-03 2.852949999999997317e+02 3.732387350935610745e-04 2.852949999999997317e+02 7.017556058218491540e-04 2.852949999999997317e+02 1.013772828952481569e-17
2.851949999999997090e+02 8.485318090979483002e-03 2.851949999999997090e+02 1.422792243568334059e-02 2.851949999999997090e+02 9.748586026997588250e-03 2.851949999999997090e+02 3.205502724857462512e-03 2.851949999999997090e+02 4.952110659515739132e-04 2.851949999999997090e+02 7.786226178767042009e-04 2.851949999999997090e+02 1.111807005581534047e-17
2.850950000000002547e+02 9.788805714135975430e-03 2.850949999999996862e+02 1.364700655198806088e-02 2.850949999999996862e+02 7.505349058749539656e-03 2.850949999999996862e+02 4.576970216065808991e-03 2.850949999999996862e+02 6.959575540596457969e-04 2.850949999999996862e+02 8.687297231130545116e-04 2.850949999999996862e+02 1.224723154909812943e-17
2.849949999999998909e+02 1.201833199920310583e-02 2.849949999999997203e+02 1.373670212111345774e-02 2.849949999999997203e+02 5.544216252470813601e-03 2.849949999999997203e+02 6.195363357764062037e-03 2.849949999999997203e+02 1.021853241032049872e-03 2.849949999999997203e+02 9.752692698465201997e-04 2.849949999999997203e+02 1.355679584813656027e-17
2.848949999999995271e+02 1.365978107788185479e-02 2.848949999999996976e+02 1.448195071637315388e-02 2.848949999999996976e+02 3.950031430648310964e-03 2.848949999999996976e+02 7.897266131247604806e-03 2.848949999999996976e+02 1.532208189217520739e-03 2.848949999999996976e+02 1.102444965259703714e-03 2.848949999999996976e+02 1.508714832369764792e-17
2.847950000000000728e+02 2.214730978939586509e-02 2.847949999999997317e+02 1.570836208464832309e-02 2.847949999999997317e+02 2.735967628325632148e-03 2.847949999999997317e+02 9.424969210266007785e-03 2.847949999999997317e+02 2.291548826160520226e-03 2.847949999999997317e+02 1.255876419896144501e-03 2.847949999999997317e+02 1.689057594729867529e-17
2.846949999999997090e+02 1.845248517590310222e-02 2.846949999999997090e+02 1.712069192479232643e-02 2.846949999999997090e+02 1.864368457155551840e-03 2.846949999999997090e+02 1.045933982492909878e-02 2.846949999999997090e+02 3.353780708000420226e-03 2.846949999999997090e+02 1.443202934707236941e-03 2.846949999999997090e+02 1.903570989362826304e-17
2.845950000000002547e+02 1.877720880500988176e-02 2.845949999999997431e+02 1.840570214196026247e-02 2.845949999999997431e+02 1.270528502791786222e-03 2.845949999999997431e+02 1.072071049403718924e-02 2.845949999999997431e+02 4.739453786127412541e-03 2.845949999999997431e+02 1.675009359003853861e-03 2.845949999999997431e+02 2.161401502333370393e-17
2.844949999999998909e+02 1.453392683251795298e-02 2.844949999999997203e+02 1.938894138487132560e-02 2.844949999999997203e+02 8.832009189646639145e-04 2.844949999999997203e+02 1.012813507237081932e-02 2.844949999999997203e+02 6.411290207175974337e-03 2.844949999999997203e+02 1.966315186359842652e-03 2.844949999999997203e+02 2.474946917148669778e-17
2.843949999999995271e+02 1.867210344504578387e-02 2.843949999999997544e+02 2.009206530476027527e-02 2.843949999999997544e+02 6.383211478431282185e-04 2.843949999999997544e+02 8.858809491145824139e-03 2.843949999999997544e+02 8.255711583594714867e-03 2.843949999999997544e+02 2.339223082176577692e-03 2.843949999999997544e+02 2.861333814397232760e-17
2.842950000000000728e+02 2.536243185882869691e-02 2.842949999999997317e+02 2.061693000415806137e-02 2.842949999999997317e+02 4.855259533344055017e-04 2.842949999999997317e+02 7.225820623799430499e-03 2.842949999999997317e+02 1.007709760437098048e-02 2.842949999999997317e+02 2.828485822653213286e-03 2.842949999999997317e+02 3.344731792398877712e-17
2.841949999999997090e+02 2.474442973324472370e-02 2.841949999999997658e+02 2.102511456085300046e-02 2.841949999999997658e+02 3.891320605129528170e-04 2.841949999999997658e+02 5.531214245034193899e-03 2.841949999999997658e+02 1.160977256748118615e-02 2.841949999999997658e+02 3.494995687824627856e-03 2.841949999999997658e+02 3.960084717543237602e-17
2.840950000000002547e+02 1.191341296653921841e-02 2.840949999999997431e+02 2.134187385746386112e-02 2.840949999999997431e+02 3.259439769405403798e-04 2.840949999999997431e+02 3.996840538345409685e-03 2.840949999999997431e+02 1.256083307796251880e-02 2.840949999999997431e+02 4.458256264215344766e-03 2.840949999999997431e+02 4.759338995646513940e-17
2.839949999999998909e+02 2.092965358935121312e-02 2.839949999999997772e+02 2.169713255849692671e-02 2.839949999999997772e+02 2.819407254121562346e-04 2.839949999999997772e+02 2.747351114196969028e-03 2.839949999999997772e+02 1.270608932132249839e-02 2.839949999999997772e+02 5.961751397565245858e-03 2.839949999999997772e+02 5.822484430774037854e-17
2.838949999999995271e+02 2.541547962586539894e-02 2.838949999999997544e+02 2.253933345883083264e-02 2.838949999999997544e+02 2.491340340387575205e-04 2.838949999999997544e+02 1.818370652395129381e-03 2.838949999999997544e+02 1.200781375500560751e-02 2.838949999999997544e+02 8.464015017391265591e-03 2.838949999999997544e+02 7.280970625801752367e-17
2.837950000000000728e+02 2.252321970237327817e-02 2.837949999999997885e+02 2.472628884189848747e-02 2.837949999999997885e+02 2.231592220674223756e-04 2.837949999999997885e+02 1.180949518412005095e-03 2.837949999999997885e+02 1.063865212209400002e-02 2.837949999999997885e+02 1.268352797932496313e-02 2.837949999999997885e+02 9.391214827742672575e-17
2.836949999999997090e+02 3.779121567792895903e-02 2.836949999999997658e+02 2.931022822676818476e-02 2.836949999999997658e+02 2.016708488394366051e-04 2.836949999999997658e+02 7.726757984396192278e-04 2.836949999999997658e+02 8.881926968473483758e-03 2.836949999999997658e+02 1.945395461101551496e-02 2.836949999999997658e+02 1.283195900566769763e-16
2.835950000000002547e+02 3.702739525971697476e-02 2.835949999999997999e+02 3.695031149337998921e-02 2.835949999999997999e+02 1.833842528459191741e-04 2.835949999999997999e+02 5.247079088252749272e-04 2.835949999999997999e+02 7.019492186880547935e-03 2.835949999999997999e+02 2.922272714482805275e-02 2.835949999999997999e+02 1.971881877268246632e-16
2.834949999999998909e+02 4.146614502805615748e-02 2.834949999999997772e+02 4.663603142866998980e-02 2.834949999999997772e+02 1.675515958314383286e-04 2.834949999999997772e+02 3.784838654653687384e-04 2.834949999999997772e+02 5.272927285953425171e-03 2.834949999999997772e+02 4.081706868141939809e-02 2.834949999999997772e+02 3.567941011794566329e-16
2.833949999999995271e+02 5.308371453445834970e-02 2.833949999999998113e+02 5.339517463270419123e-02 2.833949999999998113e+02 1.536953805299205061e-04 2.833949999999998113e+02 2.918710304101455638e-04 2.833949999999998113e+02 3.783488495639650197e-03 2.833949999999998113e+02 4.916611972612376646e-02 2.833949999999998113e+02 7.064660483908123434e-16
2.832950000000000728e+02 5.167799060793116378e-02 2.832949999999997885e+02 5.040123449257870314e-02 2.832949999999997885e+02 1.414798828956675102e-04 2.832949999999997885e+02 2.382033093031932290e-04 2.832949999999997885e+02 2.612539894208234896e-03 2.832949999999997885e+02 4.740901140617028581e-02 2.832949999999997885e+02 1.320107991744712260e-15
2.831949999999997090e+02 4.496965538669646378e-02 2.831949999999998226e+02 3.931975135045887720e-02 2.831949999999998226e+02 1.306505963008563803e-04 2.831949999999998226e+02 2.022629840949589876e-04 2.831949999999998226e+02 1.756352745001862588e-03 2.831949999999998226e+02 3.723048502505912905e-02 2.831949999999998226e+02 2.072624479935022833e-15
2.830950000000002547e+02 2.243704907897864712e-02 2.830949999999997999e+02 2.735485779480817739e-02 2.830949999999997999e+02 1.210051310056600666e-04 2.830949999999997999e+02 1.760389532359421636e-04 2.830949999999997999e+02 1.169457958400167003e-03 2.830949999999997999e+02 2.588835575216395443e-02 2.830949999999997999e+02 2.449588470597598731e-15
2.829949999999998909e+02 1.788587637425699886e-02 2.829949999999998340e+02 1.809392509800204427e-02 2.829949999999998340e+02 1.123781135528133116e-04 2.829949999999998340e+02 1.555238787346018697e-04 2.829949999999998340e+02 7.887245848423575728e-04 2.829949999999998340e+02 1.703729852087024557e-02 2.829949999999998340e+02 2.024493219517579705e-15
2.828949999999995271e+02 4.895641917114021066e-03 2.828949999999998113e+02 1.193443091501368916e-02 2.828949999999998113e+02 1.046323354037270601e-04 2.828949999999998113e+02 1.387264043188903115e-04 2.828949999999998113e+02 5.518416292035089200e-04 2.828949999999998113e+02 1.113923054608629420e-02 2.828949999999998113e+02 1.269932852008491129e-15
2.827950000000000728e+02 9.161019013748524301e-03 2.827949999999998454e+02 8.172176130262640698e-03 2.827949999999998454e+02 9.765287345276404789e-05 2.827949999999998454e+02 1.246024138402290369e-04 2.827949999999998454e+02 4.076806716885758531e-04 2.827949999999998454e+02 7.542240171280397386e-03 2.827949999999998454e+02 6.740259486524758566e-16
2.826949999999997090e+02 1.035715493523593940e-02 2.826949999999998226e+02 5.938378132958622643e-03 2.826949999999998226e+02 9.134281069671129388e-05 2.826949999999998226e+02 1.125413513080370420e-04 2.826949999999998226e+02 3.194657392016233654e-04 2.826949999999998226e+02 5.415028231751909879e-03 2.826949999999998226e+02 3.409218372953319023e-16
2.825950000000002547e+02 7.872454570732710308e-03 2.825949999999998568e+02 4.567506161892981482e-03 2.825949999999998568e+02 8.561995267322381820e-05 2.825949999999998568e+02 1.021388233768048782e-04 2.825949999999998568e+02 2.633834290421314213e-04 2.825949999999998568e+02 4.116363956800631399e-03 2.825949999999998568e+02 1.904194908929371132e-16
2.824949999999998909e+02 -1.020754301743228730e-03 2.824949999999998340e+02 3.662550427854822845e-03 2.824949999999998340e+02 8.041423824527643227e-05 2.824949999999998340e+02 9.309989549114267525e-05 2.824949999999998340e+02 2.252993921058865363e-04 2.824949999999998340e+02 3.263736902012392017e-03 2.824949999999998340e+02 1.252116371021352349e-16
2.823949999999995271e+02 2.920716780313021513e-03 2.823949999999998681e+02 3.019576776175114576e-03 2.823949999999998681e+02 7.566566811584174586e-05 2.823949999999998681e+02 8.519685331056424610e-05 2.823949999999998681e+02 1.973921084120507769e-04 2.823949999999998681e+02 2.661322146336565081e-03 2.823949999999998681e+02 9.214612441543291645e-17
2.822950000000000728e+02 7.057512479290650731e-03 2.822949999999998454e+02 2.538155434728072823e-03 2.822949999999998454e+02 7.132263266020892232e-05 2.822949999999998454e+02 7.824857651116688998e-05 2.822949999999998454e+02 1.755390721792366555e-04 2.822949999999998454e+02 2.213045153377388771e-03 2.822949999999998454e+02 7.163258205387461304e-17
2.821949999999997090e+02 5.703410915530807970e-04 2.821949999999998795e+02 2.165472912811994711e-03 2.821949999999998795e+02 6.734055302267148236e-05 2.821949999999998795e+02 7.210866828404994633e-05 2.821949999999998795e+02 1.576045367971391190e-04 2.821949999999998795e+02 1.868419154708076714e-03 2.821949999999998795e+02 5.738157635611700913e-17
2.820950000000002547e+02 -2.219855555768516456e-03 2.820949999999998568e+02 1.870324939205075289e-03 2.820949999999998568e+02 6.368077040150117913e-05 2.820949999999998568e+02 6.665757060687221326e-05 2.820949999999998568e+02 1.424512557575007715e-04 2.820949999999998568e+02 1.597535342439154694e-03 2.820949999999998568e+02 4.696695138683997501e-17
2.819949999999998909e+02 3.861240956908464734e-04 2.819949999999998909e+02 1.632422338049208978e-03 2.819949999999998909e+02 6.030963336127492021e-05 2.819949999999998909e+02 6.179685852649558463e-05 2.819949999999998909e+02 1.294250575361777418e-04 2.819949999999998909e+02 1.380890788625221619e-03 2.819949999999998909e+02 3.912326542229598937e-17
2.818949999999995271e+02 1.093744336065645157e-03 2.818949999999998681e+02 1.437801692883444683e-03 2.818949999999998681e+02 5.719774409891756123e-05 2.818949999999998681e+02 5.744493588263801642e-05 2.818949999999998681e+02 1.181066841579871368e-04 2.818949999999998681e+02 1.205052328743868792e-03 2.818949999999998681e+02 3.307530286294801949e-17
2.817950000000000728e+02 6.420724748694848138e-04 2.817949999999999022e+02 1.276526698405385440e-03 2.817949999999999022e+02 5.431933300304241742e-05 2.817949999999999022e+02 5.353372226156779813e-05 2.817949999999999022e+02 1.081985400463585269e-04 2.817949999999999022e+02 1.060475103094388237e-03 2.817949999999999022e+02 2.831815541838189948e-17
2.816949999999997090e+02 2.866200737786808381e-03 2.816949999999998795e+02 1.141358680479476456e-03 2.816949999999998795e+02 5.165173729973114651e-05 2.816949999999998795e+02 5.000607276038370505e-05 2.816949999999998795e+02 9.947366754457346606e-05 2.816949999999998795e+02 9.402272028747635062e-04 2.816949999999998795e+02 2.451146895077645909e-17
2.815950000000002547e+02 -1.938700435902317512e-03 2.815949999999999136e+02 1.026922123373836962e-03 2.815949999999999136e+02 4.917496456552485827e-05 2.815949999999999136e+02 4.681375075825069303e-05 2.815949999999999136e+02 9.175162398685915443e-05 2.815949999999999136e+02 8.391817840631808504e-04 2.815949999999999136e+02 2.141941254795425920e-17
2.814949999999998909e+02 6.275628987785420408e-03 2.814949999999998909e+02 9.291579696133996698e-04 2.814949999999998909e+02 4.687132576666503282e-05 2.814949999999998909e+02 4.391582295660476077e-05 2.814949999999998909e+02 8.488568932363387009e-05 2.814949999999998909e+02 7.534851315664771411e-04 2.814949999999998909e+02 1.887461518975661124e-17
