# Supplementary material for: In-situ probing of the Fischer-Tropsch reaction on Co single crystal surfaces up to 1 bar
Source: Nat Commun. 2025 Jan 24;16:1005. doi: 10.1038/s41467-025-56082-8 (PMC11761050; doi:10.1038/s41467-025-56082-8)
Supplement: Supplementary file 3 — Source Data [file 41467_2025_56082_MOESM3_ESM.zip › Fig1/ax1 C1s 506K.dat]

# 506K
# top	C4	C3	C2	C1
# (x, y) tuples for data, fitline, peak0..peakN
2.888949999999995271e+02 6.051577156941598257e-02 2.888949999999995271e+02 5.908270961244139335e-02 2.888949999999995271e+02 5.740771727596427859e-05 2.888949999999995271e+02 1.213410456174056347e-24 2.888949999999995271e+02 3.107705190723513664e-05 2.888949999999995271e+02 6.561215797684737578e-27 2.888949999999995271e+02 5.598107498832843149e-07
2.887950000000000728e+02 5.826108248360845066e-02 2.887949999999995043e+02 5.908765214511561142e-02 2.887949999999995043e+02 6.102549154958696943e-05 2.887949999999995043e+02 1.271546311485911214e-24 2.887949999999995043e+02 3.238201023474794089e-05 2.887949999999995043e+02 6.804281616882591616e-27 2.887949999999995043e+02 5.796108229681981556e-07
2.886949999999997090e+02 5.597800405006900931e-02 2.886949999999995384e+02 5.909302916524632188e-02 2.886949999999995384e+02 6.499301806091023600e-05 2.886949999999995384e+02 1.333946330544794756e-24 2.886949999999995384e+02 3.377063493790869765e-05 2.886949999999995384e+02 7.061096407489083713e-27 2.886949999999995384e+02 6.004797391933400286e-07
2.885950000000002547e+02 5.981966306780561043e-02 2.885949999999995157e+02 5.909889413277093911e-02 2.885949999999995157e+02 6.935639670842260005e-05 2.885949999999995157e+02 1.401036250239539164e-24 2.885949999999995157e+02 3.525020775620230009e-05 2.885949999999995157e+02 7.332716016550008886e-27 2.885949999999995157e+02 6.224957980030310804e-07
2.884949999999998909e+02 5.618201967309992273e-02 2.884949999999995498e+02 5.910530908582802695e-02 2.884949999999995498e+02 7.416949162019163269e-05 2.884949999999995498e+02 1.473296062981712958e-24 2.884949999999995498e+02 3.682881710098408993e-05 2.884949999999995498e+02 7.620299524828384828e-27 2.884949999999995498e+02 6.457445985385786076e-07
2.883949999999995271e+02 5.844718342952649054e-02 2.883949999999995271e+02 5.911234635663847881e-02 2.883949999999995271e+02 7.949553699073216460e-05 2.883949999999995271e+02 1.551268491035460730e-24 2.883949999999995271e+02 3.851546726811026528e-05 2.883949999999995271e+02 7.925121587538629080e-27 2.883949999999995271e+02 6.703198713269622796e-07
2.882950000000000728e+02 6.300047275326652041e-02 2.882949999999995612e+02 5.912009070949505313e-02 2.882949999999995612e+02 8.540914734329359400e-05 2.882949999999995612e+02 1.635569038326660234e-24 2.882949999999995612e+02 4.032020522085302030e-05 2.882949999999995612e+02 8.248586529227032743e-27 2.882949999999995612e+02 6.963244225940133841e-07
2.881949999999997090e+02 5.684231677999560667e-02 2.881949999999995384e+02 5.912864204579679900e-02 2.881949999999995384e+02 9.199887384566371223e-05 2.881949999999995384e+02 1.726897962588072721e-24 2.881949999999995384e+02 4.225426823386002888e-05 2.881949999999995384e+02 8.592244483332441698e-27 2.881949999999995384e+02 7.238712089654589768e-07
2.880950000000002547e+02 6.251262895402723285e-02 2.880949999999995725e+02 5.913811892713469187e-02 2.880949999999995725e+02 9.937055366771020920e-05 2.880949999999995725e+02 1.826054596342441929e-24 2.880949999999995725e+02 4.433025639514228381e-05 2.880949999999995725e+02 8.957809922160351063e-27 2.880949999999995725e+02 7.530845635313946424e-07
2.879949999999998909e+02 5.733805053699091853e-02 2.879949999999995498e+02 5.914866342675326877e-02 2.879949999999995498e+02 1.076519578058546652e-04 2.879949999999995498e+02 1.933954555161999237e-24 2.879949999999995498e+02 4.656233484098130281e-05 2.879949999999995498e+02 9.347182990118802953e-27 2.879949999999995498e+02 7.841015981222758895e-07
2.878949999999995271e+02 5.204151268752797016e-02 2.878949999999995839e+02 5.916044847558727532e-02 2.878949999999995839e+02 1.169998975729722416e-04 2.878949999999995839e+02 2.051650513594938618e-24 2.878949999999995839e+02 4.896647169466653314e-05 2.878949999999995839e+02 9.762474134926218411e-27 2.878949999999995839e+02 8.170738113252437681e-07
2.877950000000000728e+02 5.842587240645412405e-02 2.877949999999995612e+02 5.917369048692373845e-02 2.877949999999995612e+02 1.276125664228058864e-04 2.877949999999995612e+02 2.180357413610590958e-24 2.877949999999995612e+02 5.156071905517055706e-05 2.877949999999995612e+02 1.020603263180976733e-26 2.877949999999995612e+02 8.521689374526172919e-07
2.876949999999997090e+02 6.174443712104371595e-02 2.876949999999995953e+02 5.918867380389447597e-02 2.876949999999995953e+02 1.397536521920167028e-04 2.876949999999995953e+02 2.321483211672116718e-24 2.876949999999995953e+02 5.436554611555359566e-05 2.876949999999995953e+02 1.068047971907348754e-26 2.876949999999995953e+02 8.895730785957295870e-07
2.875950000000002547e+02 5.713863441896745859e-02 2.875949999999995725e+02 5.920580157170478308e-02 2.875949999999995725e+02 1.538028103379110597e-04 2.875949999999995725e+02 2.476666588273692980e-24 2.875949999999995725e+02 5.740423568820042993e-05 2.875949999999995725e+02 1.118874721585311859e-26 2.875949999999995725e+02 9.294931703654991157e-07
2.874949999999998909e+02 6.278899277521882150e-02 2.874949999999996066e+02 5.922570326234423421e-02 2.874949999999996066e+02 1.703627117801555875e-04 2.874949999999996066e+02 2.647823465201348111e-24 2.874949999999996066e+02 6.070335821345344520e-05 2.874949999999996066e+02 1.173412268202306891e-26 2.874949999999996066e+02 9.721598423191069579e-07
2.873949999999995271e+02 5.695373230709380175e-02 2.873949999999995839e+02 5.924945585159072103e-02 2.873949999999995839e+02 1.904796474202532217e-04 2.873949999999995839e+02 2.837204738975488528e-24 2.873949999999995839e+02 6.429334091525918716e-05 2.873949999999995839e+02 1.232030241610795030e-26 2.873949999999995839e+02 1.017830746900681852e-06
2.872950000000000728e+02 6.431943646015514382e-02 2.872949999999996180e+02 5.927901446795035001e-02 2.872949999999996180e+02 2.160734866054839643e-04 2.872949999999996180e+02 3.047468397646892056e-24 2.872949999999996180e+02 6.820915438993975380e-05 2.872949999999996180e+02 1.295145388259161880e-26 2.872949999999996180e+02 1.066794446615578726e-06
2.871949999999997090e+02 5.743929872011349635e-02 2.871949999999995953e+02 5.931799108362242889e-02 2.871949999999995953e+02 2.507155312374169452e-04 2.871949999999995953e+02 3.281770219685044453e-24 2.871949999999995953e+02 7.249114490775858399e-05 2.871949999999995953e+02 1.363228953229652159e-26 2.871949999999995953e+02 1.119374968943373276e-06
2.870950000000002547e+02 6.109254532966979651e-02 2.870949999999996294e+02 5.937294020600898670e-02 2.870949999999996294e+02 3.009131878104350476e-04 2.870949999999996294e+02 3.543878674275508355e-24 2.870949999999996294e+02 7.718604852700283975e-05 2.870949999999996294e+02 1.436815445088016707e-26 2.870949999999996294e+02 1.175937163240989409e-06
2.869949999999998909e+02 6.217048849439708869e-02 2.869949999999996066e+02 5.945525709523857838e-02 2.869949999999996066e+02 3.780069363122565813e-04 2.869949999999996066e+02 3.838321647373009801e-24 2.869949999999996066e+02 8.234823339300620696e-05 2.869949999999996066e+02 1.516513087081666977e-26 2.869949999999996066e+02 1.236893025004690202e-06
2.868949999999995271e+02 6.097368086712862817e-02 2.868949999999996407e+02 5.958359659228024824e-02 2.868949999999996407e+02 5.005876203890905060e-04 2.868949999999996407e+02 4.170575618511547402e-24 2.868949999999996407e+02 8.804123019065727257e-05 2.868949999999996407e+02 1.603016335118072660e-26 2.868949999999996407e+02 1.302709192188754864e-06
2.867950000000000728e+02 5.410084284449828002e-02 2.867949999999996180e+02 5.978632453386942963e-02 2.867949999999996180e+02 6.969459565999044622e-04 2.867949999999996180e+02 4.547313036214470689e-24 2.867949999999996180e+02 9.433962889294228590e-05 2.867949999999996180e+02 1.697120942073613353e-26 2.867949999999996180e+02 1.373915868274721005e-06
2.866949999999997090e+02 5.479337983442141014e-02 2.866949999999996521e+02 6.010294708526887214e-02 2.866949999999996521e+02 1.006499490615248623e-03 2.866949999999996521e+02 4.976734481131432017e-24 2.866949999999996521e+02 1.013314446546085802e-04 2.866949999999996521e+02 1.799742176567205310e-26 2.866949999999996521e+02 1.451117490704484172e-06
2.865950000000002547e+02 6.074766300888374132e-02 2.865949999999996294e+02 6.058291398702250752e-02 2.865949999999996294e+02 1.478592858424405271e-03 2.865949999999996294e+02 5.469040421332379057e-24 2.865949999999996294e+02 1.091210905442692268e-04 2.865949999999996294e+02 1.911936972300789264e-26 2.865949999999996294e+02 1.535005545526227707e-06
2.864949999999998909e+02 6.486632706735957765e-02 2.864949999999996635e+02 6.128003017696194432e-02 2.864949999999996635e+02 2.166905622231047723e-03 2.864949999999996635e+02 6.037178299406667736e-24 2.864949999999996635e+02 1.178331481870115388e-04 2.864949999999996635e+02 2.034931005050397712e-26 2.864949999999996635e+02 1.626374035576759501e-06
2.863949999999995271e+02 6.677561135206384890e-02 2.863949999999996407e+02 6.224137466165857724e-02 2.863949999999996407e+02 3.118366268030692279e-03 2.863949999999996407e+02 6.698230451853052943e-24 2.863949999999996407e+02 1.276172228712363940e-04 2.863949999999996407e+02 2.170151987348810205e-26 2.863949999999996407e+02 1.726138248336055578e-06
2.862950000000000728e+02 6.154049381115345857e-02 2.862949999999996749e+02 6.349133039913482102e-02 2.862949999999996749e+02 4.357175630894858515e-03 2.862949999999996749e+02 7.476413854757289751e-24 2.862949999999996749e+02 1.386543780798098549e-04 2.862949999999996749e+02 2.319270862376404307e-26 2.862949999999996749e+02 1.835357651848093691e-06
2.861949999999997090e+02 5.978838902996033017e-02 2.861949999999996521e+02 6.501369321012438751e-02 2.861949999999996521e+02 5.866906739679289030e-03 2.861949999999996521e+02 8.410089439475209697e-24 2.861949999999996521e+02 1.511661739485485405e-04 2.861949999999996521e+02 2.484253106162185254e-26 2.861949999999996521e+02 1.955263988236743129e-06
2.860950000000002547e+02 7.063571901917388429e-02 2.860949999999996862e+02 6.673670805830834996e-02 2.860949999999996862e+02 7.575526974613209542e-03 2.860949999999996862e+02 9.568088141002863807e-24 2.860949999999996862e+02 1.654287552309130071e-04 2.860949999999996862e+02 2.667423064577653742e-26 2.860949999999996862e+02 2.087295955917171246e-06
2.859949999999998909e+02 6.908650672441632445e-02 2.859949999999996635e+02 6.852589420544860643e-02 2.859949999999996635e+02 9.348197867657162194e-03 2.859949999999996635e+02 1.108554961202295735e-23 2.859949999999996635e+02 1.817981629790269449e-04 2.859949999999996635e+02 2.871545236370761051e-26 2.859949999999996635e+02 2.233142304103467183e-06
2.858949999999995271e+02 6.789375137840611418e-02 2.858949999999996976e+02 7.018785395363777435e-02 2.858949999999996976e+02 1.099103193514806842e-02 2.858949999999996976e+02 1.323547875452076036e-23 2.858949999999996976e+02 2.007621902312804350e-04 2.858949999999996976e+02 3.099927778921750567e-26 2.858949999999996976e+02 2.394795750120593741e-06
2.857950000000000728e+02 7.363975453300884710e-02 2.857949999999996749e+02 7.148918588906441607e-02 2.857949999999996749e+02 1.226989172763382624e-02 2.857949999999996749e+02 1.655500884621056911e-23 2.857949999999996749e+02 2.230545079881751885e-04 2.857949999999996749e+02 3.356555427019462725e-26 2.857949999999996749e+02 2.574620934100939442e-06
2.856949999999997090e+02 6.583811452079478543e-02 2.856949999999997090e+02 7.220216316120159350e-02 2.856949999999997090e+02 1.295581547361903188e-02 2.856949999999997090e+02 2.203522586458936855e-23 2.856949999999997090e+02 2.499072143358497459e-04 2.856949999999997090e+02 3.646261727448310230e-26 2.856949999999997090e+02 2.775440738405826938e-06
2.855950000000002547e+02 7.499947819853758357e-02 2.855949999999996862e+02 7.218442140290634579e-02 2.855949999999996862e+02 1.290416898208745534e-02 2.855949999999996862e+02 3.134725530614433563e-23 2.855949999999996862e+02 2.835867414548158983e-04 2.855949999999996862e+02 3.974954383933609626e-26 2.855949999999996862e+02 3.000646855772646453e-06
2.854949999999998909e+02 7.128709437777457081e-02 2.854949999999997203e+02 7.145182978309984334e-02 2.854949999999997203e+02 1.212645846424372127e-02 2.854949999999997203e+02 4.700894577895714321e-23 2.854949999999997203e+02 3.284519436548322840e-04 2.854949999999997203e+02 4.349913163286062214e-26 2.854949999999997203e+02 3.254342692975846946e-06
2.853949999999995271e+02 7.246583183360637281e-02 2.853949999999996976e+02 7.017401815914174612e-02 2.853949999999996976e+02 1.078395619344876474e-02 2.853949999999996976e+02 7.231518628698099347e-23 2.853949999999996976e+02 3.928554033321843882e-04 2.853949999999996976e+02 4.780188148828721017e-26 2.853949999999996976e+02 3.541529852492541792e-06
2.852950000000000728e+02 7.151242166304332126e-02 2.852949999999997317e+02 6.860005612080719017e-02 2.852949999999997317e+02 9.110340172525875288e-03 2.852949999999997317e+02 1.108191877276103444e-22 2.852949999999997317e+02 4.921825617575725049e-04 2.852949999999997317e+02 5.277138592955054996e-26 2.852949999999997317e+02 3.868354015434587028e-06
2.851949999999997090e+02 6.194077281852176931e-02 2.851949999999997090e+02 6.698712122971792193e-02 2.851949999999997090e+02 7.336188694578318903e-03 2.851949999999997090e+02 1.652423146137441300e-22 2.851949999999997090e+02 6.530250698380652384e-04 2.851949999999997090e+02 5.855171561234318465e-26 2.851949999999997090e+02 4.242432793226129930e-06
2.850950000000002547e+02 6.668711443215659396e-02 2.850949999999996862e+02 6.556414979848475266e-02 2.850949999999996862e+02 5.648065961686982508e-03 2.850949999999996862e+02 2.359408858261111866e-22 2.850949999999996862e+02 9.177455060920873759e-04 2.850949999999996862e+02 6.532768830992249862e-26 2.850949999999996862e+02 4.673298197374706970e-06
2.849949999999998909e+02 6.299845166259077089e-02 2.849949999999997203e+02 6.451857329865443025e-02 2.849949999999997203e+02 4.172237540811909659e-03 2.849949999999997203e+02 3.193683702626187330e-22 2.849949999999997203e+02 1.347497723636211517e-03 2.849949999999997203e+02 7.333936572409392664e-26 2.849949999999997203e+02 5.173001697999160886e-06
2.848949999999995271e+02 6.640640365542845036e-02 2.848949999999996976e+02 6.399246641412503767e-02 2.848949999999996976e+02 2.972551695650983792e-03 2.848949999999996976e+02 4.071007410252972471e-22 2.848949999999996976e+02 2.020492732422242248e-03 2.848949999999996976e+02 8.290286282740289827e-26 2.848949999999996976e+02 5.756953543501273077e-06
2.847950000000000728e+02 6.576069639183883264e-02 2.847949999999997317e+02 6.408085204371478938e-02 2.847949999999997317e+02 2.058921645464156531e-03 2.847949999999997317e+02 4.858531909489733501e-22 2.847949999999997317e+02 3.021820260347625551e-03 2.847949999999997317e+02 9.444076924265628616e-26 2.847949999999997317e+02 6.445105394691761863e-06
2.846949999999997090e+02 6.075988452162880971e-02 2.846949999999997090e+02 6.482650267863634963e-02 2.846949999999997090e+02 1.403009499022228688e-03 2.846949999999997090e+02 5.391745602337150817e-22 2.846949999999997090e+02 4.422564501572947594e-03 2.846949999999997090e+02 1.085275534819594045e-25 2.846949999999997090e+02 7.263645532870792858e-06
2.845950000000002547e+02 6.656021029385611465e-02 2.845949999999997431e+02 6.620785870450582311e-02 2.845949999999997431e+02 9.561219250163701311e-04 2.845949999999997431e+02 5.526481080802495082e-22 2.845949999999997431e+02 6.249824271864696731e-03 2.845949999999997431e+02 1.259591866260647761e-25 2.845949999999997431e+02 8.247475116448942884e-06
2.844949999999998909e+02 6.836296332511440643e-02 2.844949999999997203e+02 6.812219384618277418e-02 2.844949999999997203e+02 6.646429111674241825e-04 2.844949999999997203e+02 5.221010948145782082e-22 2.844949999999997203e+02 8.454442000903528501e-03 2.844949999999997203e+02 1.478651209875388345e-25 2.844949999999997203e+02 9.443901603510292781e-06
2.843949999999995271e+02 7.386875002675183377e-02 2.843949999999997544e+02 7.037158881279212408e-02 2.843949999999997544e+02 4.803613955242754452e-04 2.843949999999997544e+02 4.566678960175375104e-22 2.843949999999997544e+02 1.088664410816510449e-02 2.843949999999997544e+02 1.759074569846628004e-25 2.843949999999997544e+02 1.091827659443131483e-05
2.842950000000000728e+02 6.688610876007018702e-02 2.842949999999997317e+02 7.266027489661572303e-02 2.842949999999997317e+02 3.653770916019949866e-04 2.842949999999997317e+02 3.724880080747519729e-22 2.842949999999997317e+02 1.328846994607117173e-02 2.842949999999997317e+02 2.126995719096366077e-25 2.842949999999997317e+02 1.276282643424880151e-05
2.841949999999997090e+02 7.758474520655067597e-02 2.841949999999997658e+02 7.461119107891776847e-02 2.841949999999997658e+02 2.928369524695375800e-04 2.841949999999997658e+02 2.851317633849789558e-22 2.841949999999997658e+02 1.530957820402349158e-02 2.841949999999997658e+02 2.628205100667626468e-25 2.841949999999997658e+02 1.511088991643074408e-05
2.840950000000002547e+02 7.614025014391345714e-02 2.840949999999997431e+02 7.582083413750884127e-02 2.840949999999997431e+02 2.452854713570740120e-04 2.840949999999997431e+02 2.060354454160092253e-22 2.840949999999997431e+02 1.656372294952485752e-02 2.840949999999997431e+02 3.352568329200785706e-25 2.840949999999997431e+02 1.816068411859810417e-05
2.839949999999998909e+02 7.771421877007105017e-02 2.839949999999997772e+02 7.598332328028210847e-02 2.839949999999997772e+02 2.121713196746437833e-04 2.839949999999997772e+02 1.416247921569752854e-22 2.839949999999997772e+02 1.675526949399129897e-02 2.839949999999997772e+02 4.483183051291809122e-25 2.839949999999997772e+02 2.221743410785953710e-05
2.838949999999995271e+02 7.029306632394796694e-02 2.838949999999997544e+02 7.504339804189631702e-02 2.838949999999997544e+02 1.874830133199044315e-04 2.838949999999997544e+02 9.373624083905156105e-23 2.838949999999997544e+02 1.583446727083400590e-02 2.838949999999997544e+02 6.364862628680682951e-25 2.838949999999997544e+02 2.778272523409844877e-05
2.837950000000000728e+02 7.676417872078222793e-02 2.837949999999997885e+02 7.322641680559914545e-02 2.837949999999997885e+02 1.679359609165934715e-04 2.837949999999997885e+02 6.087745000218755601e-23 2.837949999999997885e+02 1.402898081783310325e-02 2.837949999999997885e+02 9.537898157027740240e-25 2.837949999999997885e+02 3.583499434113362418e-05
2.836949999999997090e+02 6.743678322090045085e-02 2.836949999999997658e+02 7.090681633549601737e-02 2.836949999999997658e+02 1.517651274948587947e-04 2.836949999999997658e+02 3.983111179101022563e-23 2.836949999999997658e+02 1.171242199068947554e-02 2.836949999999997658e+02 1.462919765965474445e-24 2.836949999999997658e+02 4.896418480337210284e-05
2.835950000000002547e+02 7.293974143386434961e-02 2.835949999999997999e+02 6.846337781110981013e-02 2.835949999999997999e+02 1.380037554950180130e-04 2.835949999999997999e+02 2.704847157922202217e-23 2.835949999999997999e+02 9.256465961149741573e-03 2.835949999999997999e+02 2.197522612259921741e-24 2.835949999999997999e+02 7.524306195674195354e-05
2.834949999999998909e+02 6.239090879089748132e-02 2.834949999999997772e+02 6.620920484006782847e-02 2.834949999999997772e+02 1.260890676548427657e-04 2.834949999999997772e+02 1.951068376528535385e-23 2.834949999999997772e+02 6.953305258928717779e-03 2.834949999999997772e+02 3.069406594020100597e-24 2.834949999999997772e+02 1.361454809759573095e-04
2.833949999999995271e+02 6.779516406233034032e-02 2.833949999999998113e+02 6.436811174163668825e-02 2.833949999999998113e+02 1.156617287809666076e-04 2.833949999999998113e+02 1.504582861829123614e-23 2.833949999999998113e+02 4.989211689664073586e-03 2.833949999999998113e+02 3.697247670272879822e-24 2.833949999999998113e+02 2.695732906833411152e-04
2.832950000000000728e+02 6.032687688870127379e-02 2.832949999999997885e+02 6.304896574216568850e-02 2.832949999999997885e+02 1.064690935213631796e-04 2.832949999999997885e+02 1.227928021170642163e-23 2.832949999999997885e+02 3.445104853607809919e-03 2.832949999999997885e+02 3.565114716146071852e-24 2.832949999999997885e+02 5.037267625282063977e-04
2.831949999999997090e+02 6.090259050940904223e-02 2.831949999999998226e+02 6.219892438598789708e-02 2.831949999999998226e+02 9.831963577772872718e-05 2.831949999999998226e+02 1.042657159307831038e-23 2.831949999999998226e+02 2.316067739240053932e-03 2.831949999999998226e+02 2.799698751676971584e-24 2.831949999999998226e+02 7.908719784618017728e-04
2.830950000000002547e+02 6.522237704162010818e-02 2.830949999999997999e+02 6.156158112159553636e-02 2.830949999999997999e+02 9.106104942924676175e-05 2.830949999999997999e+02 9.074733853542810527e-24 2.830949999999997999e+02 1.542141154478219841e-03 2.830949999999997999e+02 1.946780903700774156e-24 2.830949999999997999e+02 9.347138851797584785e-04
2.829949999999998909e+02 5.923044781156640987e-02 2.829949999999998340e+02 6.089081553153205539e-02 2.829949999999998340e+02 8.456888454192553926e-05 2.829949999999998340e+02 8.017190408395494064e-24 2.829949999999998340e+02 1.040075560730798279e-03 2.829949999999998340e+02 1.281189416917959354e-24 2.829949999999998340e+02 7.725060537510230075e-04
2.828949999999995271e+02 5.904766915970584978e-02 2.828949999999998113e+02 6.028468853045509251e-02 2.828949999999998113e+02 7.873988637432775568e-05 2.828949999999998113e+02 7.151287681003257193e-24 2.828949999999998113e+02 7.277026771558714078e-04 2.828949999999998113e+02 8.376600474994820712e-25 2.828949999999998113e+02 4.845809344165810293e-04
2.827950000000000728e+02 6.074012268749438836e-02 2.827949999999998454e+02 5.986194786641543808e-02 2.827949999999998454e+02 7.348757083676214644e-05 2.827949999999998454e+02 6.423201923914951090e-24 2.827949999999998454e+02 5.376004645402965862e-04 2.827949999999998454e+02 5.671696293553215171e-25 2.827949999999998454e+02 2.571947985300685976e-04
2.826949999999997090e+02 5.825347289128571249e-02 2.826949999999998226e+02 5.961376615188313660e-02 2.826949999999998226e+02 6.873900412925870967e-05 2.826949999999998226e+02 5.801459233114669533e-24 2.826949999999998226e+02 4.212731721819194418e-04 2.826949999999998226e+02 4.072052182647411601e-25 2.826949999999998226e+02 1.300889430636486491e-04
2.825950000000002547e+02 5.873151694616762786e-02 2.825949999999998568e+02 5.947807616250058022e-02 2.825949999999998568e+02 6.443233173427589543e-05 2.825949999999998568e+02 5.265213302059545459e-24 2.825949999999998568e+02 3.473185354085893146e-04 2.825949999999998568e+02 3.095468410778379996e-25 2.825949999999998568e+02 7.266026284940311716e-05
2.824949999999998909e+02 6.363723172593728494e-02 2.824949999999998340e+02 5.939905598136884651e-02 2.824949999999998340e+02 6.051482993168137258e-05 2.824949999999998340e+02 4.799260378709604573e-24 2.824949999999998340e+02 2.970978667080260050e-04 2.824949999999998340e+02 2.454300588406489376e-25 2.824949999999998340e+02 4.777825222083226188e-05
2.823949999999995271e+02 5.811682004721780564e-02 2.823949999999998681e+02 5.934606457632887744e-02 2.823949999999998681e+02 5.694134692578744383e-05 2.823949999999998681e+02 4.391861884775427105e-24 2.823949999999998681e+02 2.602970818787550154e-04 2.823949999999998681e+02 2.001290148622480027e-25 2.823949999999998681e+02 3.516111501602327369e-05
2.822950000000000728e+02 5.738627801311176752e-02 2.822949999999998454e+02 5.930615154902301595e-02 2.822949999999998454e+02 5.367304447438267875e-05 2.822949999999998454e+02 4.033681143886976016e-24 2.822949999999998454e+02 2.314799138199485689e-04 2.822949999999998454e+02 1.664189910269804755e-25 2.822949999999998454e+02 2.733355822037343986e-05
2.821949999999997090e+02 5.972029323079208057e-02 2.821949999999998795e+02 5.927406706330299452e-02 2.821949999999998795e+02 5.067637526133888327e-05 2.821949999999998795e+02 3.717171462239492966e-24 2.821949999999998795e+02 2.078299955817467415e-04 2.821949999999998795e+02 1.405034280784859587e-25 2.821949999999998795e+02 2.189565995160006815e-05
2.820950000000002547e+02 5.921676330855291104e-02 2.820949999999998568e+02 5.924735658987330400e-02 2.820949999999998568e+02 4.792224704051906305e-05 2.820949999999998568e+02 3.436169674165048212e-24 2.820949999999998568e+02 1.878476626139423584e-04 2.820949999999998568e+02 1.201332107539375407e-25 2.820949999999998568e+02 1.792164771053649132e-05
2.819949999999998909e+02 5.949442784973865694e-02 2.819949999999998909e+02 5.922464929442288611e-02 2.819949999999998909e+02 4.538533580294147021e-05 2.819949999999998909e+02 3.185602014807299992e-24 2.819949999999998909e+02 1.706702718243032369e-04 2.819949999999998909e+02 1.038417365369824698e-25 2.819949999999998909e+02 1.492865428733498775e-05
2.818949999999995271e+02 5.885746428007036790e-02 2.818949999999998681e+02 5.920507437999741884e-02 2.818949999999998681e+02 4.304351856277326892e-05 2.818949999999998681e+02 2.961262236489697224e-24 2.818949999999998681e+02 1.557449559864115926e-04 2.818949999999998681e+02 9.061884362287538336e-26 2.818949999999998681e+02 1.262087293992738242e-05
2.817950000000000728e+02 5.905495516258978117e-02 2.817949999999999022e+02 5.918802735765775480e-02 2.817949999999999022e+02 4.087740268900161874e-05 2.817949999999999022e+02 2.759640822574604472e-24 2.817949999999999022e+02 1.426792816803883451e-04 2.817949999999999022e+02 7.974676720755804440e-26 2.817949999999999022e+02 1.080564078005418772e-05
2.816949999999997090e+02 5.817004345317284414e-02 2.816949999999998795e+02 5.917306201588055925e-02 2.816949999999998795e+02 3.886993356618308903e-05 2.816949999999998795e+02 2.577791977399281299e-24 2.816949999999998795e+02 1.311739643186725748e-04 2.816949999999998795e+02 7.070423402782474898e-26 2.816949999999998795e+02 9.353085487397764817e-06
2.815950000000002547e+02 5.802029959585372487e-02 2.815949999999999136e+02 5.915983537505513368e-02 2.815949999999999136e+02 3.700606612105780479e-05 2.815949999999999136e+02 2.413229123487405028e-24 2.815949999999999136e+02 1.209910577152444429e-04 2.815949999999999136e+02 6.310571005696989848e-26 2.815949999999999136e+02 8.173218710521647199e-06
2.814949999999998909e+02 6.200984052054440976e-02 2.814949999999998909e+02 5.914807678123315537e-02 2.814949999999998909e+02 3.527248867036033165e-05 2.814949999999998909e+02 2.263842166547979226e-24 2.814949999999998909e+02 1.119370850332310490e-04 2.814949999999998909e+02 5.666139941056204082e-26 2.814949999999998909e+02 7.202175021254193919e-06
