# Supplementary material for: In-situ probing of the Fischer-Tropsch reaction on Co single crystal surfaces up to 1 bar
Source: Nat Commun. 2025 Jan 24;16:1005. doi: 10.1038/s41467-025-56082-8 (PMC11761050; doi:10.1038/s41467-025-56082-8)
Supplement: Supplementary file 3 — Source Data [file 41467_2025_56082_MOESM3_ESM.zip › Fig1/ax2 O1s 406K.dat]

# 406K
# H2O	top	OH	O
# (x, y) tuples for data, fitline, peak0..peakN
5.343949999999999818e+02 8.903518191360574111e-03 5.343949999999999818e+02 1.772678460694421384e-03 5.343949999999999818e+02 1.533258640322399504e-03 5.343949999999999818e+02 2.247265269262872876e-04 5.343949999999999818e+02 8.126914589515319117e-06 5.343949999999999818e+02 6.566378856219325516e-06
5.342950000000000728e+02 7.973023635284943664e-04 5.342949999999999591e+02 2.282184457002093322e-03 5.342949999999999591e+02 2.002787223557684314e-03 5.342949999999999591e+02 2.640573508941064648e-04 5.342949999999999591e+02 8.523352686645101241e-06 5.342949999999999591e+02 6.816529863657553681e-06
5.341949999999997090e+02 -4.507146019328839813e-03 5.341949999999999363e+02 2.921413952780095580e-03 5.341949999999999363e+02 2.588148506667468582e-03 5.341949999999999363e+02 3.172349187810943969e-04 5.341949999999999363e+02 8.949379159656142767e-06 5.341949999999999363e+02 7.081148171876314233e-06
5.340949999999997999e+02 -4.366694690253650202e-03 5.340950000000000273e+02 3.707730567716175946e-03 5.340950000000000273e+02 3.301730686297101730e-03 5.340950000000000273e+02 3.892305208556852002e-04 5.340950000000000273e+02 9.407997926125841843e-06 5.340950000000000273e+02 7.361362637263050567e-06
5.339949999999998909e+02 1.724865899200294858e-03 5.339950000000000045e+02 4.655399196550079333e-03 5.339950000000000045e+02 4.151434353233365154e-03 5.339950000000000045e+02 4.864038279626393111e-04 5.339950000000000045e+02 9.902601862742557406e-06 5.339950000000000045e+02 7.658413491332443640e-06
5.338949999999999818e+02 4.151318702013033837e-04 5.338949999999999818e+02 5.773756508384473088e-03 5.338949999999999818e+02 5.138652006884448370e-03 5.338949999999999818e+02 6.166938013523023043e-04 5.338949999999999818e+02 1.043703447456876705e-05 5.338949999999999818e+02 7.973665673153807509e-06
5.337950000000000728e+02 1.316306140105688235e-02 5.337949999999999591e+02 7.065440534247610649e-03 5.337949999999999591e+02 6.256363535513926634e-03 5.337949999999999591e+02 7.897527114863328590e-04 5.337949999999999591e+02 1.101566320393479220e-05 5.337949999999999591e+02 8.308624043415958852e-06
5.336949999999997090e+02 9.975429080771931745e-03 5.336949999999999363e+02 8.524898456648338438e-03 5.336949999999999363e+02 7.487607096230543789e-03 5.336949999999999363e+02 1.016982942690336207e-03 5.336949999999999363e+02 1.164346694048632600e-05 5.336949999999999363e+02 8.664950786971771290e-06
5.335949999999997999e+02 3.709145107939930928e-03 5.335950000000000273e+02 1.013738564729017334e-02 5.335950000000000273e+02 8.804584014212321272e-03 5.335950000000000273e+02 1.311431006768803455e-03 5.335950000000000273e+02 1.232614094073537398e-05 5.335950000000000273e+02 9.044485368314365947e-06
5.334949999999998909e+02 1.634666086771521115e-02 5.334950000000000045e+02 1.187862286439945667e-02 5.334950000000000045e+02 1.016861106869941175e-02 5.334950000000000045e+02 1.687492305027208858e-03 5.334950000000000045e+02 1.307022319728059915e-05 5.334950000000000045e+02 9.449267475555598729e-06
5.333949999999999818e+02 2.390808137972222358e-02 5.333949999999999818e+02 1.371520240320374395e-02 5.333949999999999818e+02 1.153105198375749783e-02 5.333949999999999818e+02 2.160385608593536587e-03 5.333949999999999818e+02 1.388324737395644686e-05 5.333949999999999818e+02 9.881563478752749969e-06
5.332950000000000728e+02 1.437063460586165443e-02 5.332949999999999591e+02 1.560575892375499173e-02 5.332949999999999591e+02 1.283527154580817002e-02 5.332949999999999591e+02 2.745369552074068426e-03 5.332949999999999591e+02 1.477392882407386770e-05 5.332949999999999591e+02 1.034389704868140038e-05
5.331949999999997090e+02 3.984934683813466660e-03 5.331949999999999363e+02 1.750289463194141040e-02 5.331949999999999363e+02 1.401960774705528212e-02 5.331949999999999363e+02 3.456695408086771486e-03 5.331949999999999363e+02 1.575239204486479744e-05 5.331949999999999363e+02 1.083908475449310751e-05
5.330949999999997999e+02 1.870464157716580922e-02 5.330950000000000273e+02 1.935590275262669482e-02 5.330950000000000273e+02 1.502138154004748968e-02 5.330950000000000273e+02 4.306320484502243646e-03 5.330950000000000273e+02 1.683045034660525939e-05 5.330950000000000273e+02 1.137027773035688008e-05
5.329949999999998909e+02 7.612731372882860191e-03 5.329950000000000045e+02 2.111440466686708567e-02 5.329950000000000045e+02 1.578199925634856185e-02 5.329950000000000045e+02 5.302442447789662214e-03 5.329950000000000045e+02 1.802195175584604615e-05 5.329950000000000045e+02 1.194101097301534273e-05
5.328949999999999818e+02 2.518066994620934973e-02 5.328949999999999818e+02 2.273288217244211554e-02 5.328949999999999818e+02 1.625303100467720765e-02 5.328949999999999818e+02 6.447952695447411314e-03 5.328949999999999818e+02 1.934320960072825080e-05 5.328949999999999818e+02 1.255526271676628249e-05
5.327950000000000728e+02 2.151062191387562855e-02 5.327949999999999591e+02 2.417550545489240144e-02 5.327949999999999591e+02 1.640253344739382377e-02 5.327949999999999591e+02 7.738940936834810824e-03 5.327949999999999591e+02 2.081354259773629198e-05 5.327949999999999591e+02 1.321752806602745830e-05
5.326949999999997090e+02 1.993673597232592520e-02 5.326949999999999363e+02 2.541982100754169860e-02 5.326949999999999363e+02 1.622002533636709640e-02 5.326949999999999363e+02 9.163406797141294621e-03 5.326949999999999363e+02 2.245595951940007910e-05 5.326949999999999363e+02 1.393291451390550073e-05
5.325949999999997999e+02 2.094462531041299189e-02 5.325950000000000273e+02 2.645762539773257802e-02 5.325950000000000273e+02 1.571827891686217171e-02 5.325950000000000273e+02 1.070034116361098971e-02 5.325950000000000273e+02 2.429804346944744616e-05 5.325950000000000273e+02 1.470727378997278800e-05
5.324949999999998909e+02 2.225981809485675506e-02 5.324950000000000045e+02 2.729239412012372454e-02 5.324950000000000045e+02 1.493114783121486308e-02 5.324950000000000045e+02 1.231932575302898888e-02 5.324950000000000045e+02 2.637313820039453825e-05 5.324950000000000045e+02 1.554739767947727527e-05
5.323949999999999818e+02 3.762838233065234766e-02 5.323949999999999818e+02 2.793431593905673985e-02 5.323949999999999818e+02 1.390836868762013005e-02 5.323949999999999818e+02 1.398076385513869618e-02 5.323949999999999818e+02 2.872206600582242756e-05 5.323949999999999818e+02 1.646133029209027553e-05
5.322950000000000728e+02 4.671675645012807188e-02 5.322949999999999591e+02 2.839486388950385187e-02 5.322949999999999591e+02 1.270920404452460448e-02 5.322949999999999591e+02 1.563680499520047826e-02 5.322949999999999591e+02 3.139595538999967044e-05 5.322949999999999591e+02 1.745889438877105347e-05
5.321949999999997090e+02 3.331819800184321334e-02 5.321949999999999363e+02 2.868243302696466338e-02 5.321949999999999363e+02 1.139644257528150788e-02 5.321949999999999363e+02 1.723297616790057940e-02 5.321949999999999363e+02 3.446167558463992181e-05 5.321949999999999363e+02 1.855260819793952897e-05
5.320949999999997999e+02 2.953240707042242147e-02 5.320950000000000273e+02 2.879968199342191129e-02 5.320950000000000273e+02 1.003140649053831275e-02 5.320950000000000273e+02 1.871050257950063536e-02 5.320950000000000273e+02 3.801362251117505774e-05 5.320950000000000273e+02 1.975930087178886312e-05
5.319949999999998909e+02 2.981608231544109061e-02 5.319950000000000045e+02 2.874265611472780896e-02 5.319950000000000045e+02 8.670048096617694391e-03 5.319950000000000045e+02 2.000930448152358349e-02 5.319950000000000045e+02 4.220059234003679108e-05 5.319950000000000045e+02 2.110294424649464924e-05
5.318949999999999818e+02 3.610876707647950323e-02 5.318949999999999818e+02 2.850165849456212652e-02 5.318949999999999818e+02 7.360079412813537100e-03 5.318949999999999818e+02 2.107167321360161813e-02 5.318949999999999818e+02 4.728633453766495234e-05 5.318949999999999818e+02 2.261953360930942650e-05
5.317950000000000728e+02 2.814609203166157370e-02 5.317949999999999591e+02 2.806384501361872813e-02 5.317949999999999591e+02 6.139120361955008147e-03 5.317949999999999591e+02 2.184658020669349998e-02 5.317949999999999591e+02 5.377915144433067623e-05 5.317949999999999591e+02 2.436529352588778753e-05
5.316949999999997090e+02 3.463341959238431383e-02 5.316949999999999363e+02 2.741733519163737018e-02 5.316949999999999363e+02 5.033868465402839901e-03 5.316949999999999363e+02 2.229434765143157096e-02 5.316949999999999363e+02 6.268901567150362761e-05 5.316949999999999363e+02 2.643005913145448621e-05
5.315949999999997999e+02 1.067025375303555165e-02 5.315950000000000273e+02 2.655618756410405359e-02 5.315950000000000273e+02 4.060238760793245978e-03 5.315950000000000273e+02 2.239099870201699191e-02 5.315950000000000273e+02 7.599175421068701179e-05 5.315950000000000273e+02 2.895834708312981120e-05
5.314949999999998909e+02 1.224977128661389018e-02 5.314950000000000045e+02 2.548514078606046313e-02 5.314950000000000045e+02 3.224332994796261752e-03 5.314950000000000045e+02 2.213125014318830658e-02 5.314950000000000045e+02 9.737638244264425539e-05 5.314950000000000045e+02 3.218126563324782220e-05
5.313949999999999818e+02 1.535373629719297313e-02 5.313949999999999818e+02 2.422297846935643484e-02 5.313949999999999818e+02 2.524018278713091503e-03 5.313949999999999818e+02 2.152921247894869911e-02 5.313949999999999818e+02 1.332849202138880332e-04 5.313949999999999818e+02 3.646279148075730813e-05
5.312950000000000728e+02 3.859183826360203934e-02 5.312949999999999591e+02 2.280385345632891803e-02 5.312949999999999591e+02 1.950854526285755773e-03 5.312949999999999591e+02 2.061655357521325477e-02 5.312949999999999591e+02 1.940816544023930606e-04 5.312949999999999591e+02 4.236370042751409201e-05
5.311949999999997090e+02 1.724602323409720958e-02 5.311949999999999363e+02 2.127648546231040647e-02 5.311949999999999363e+02 1.492113432374221485e-03 5.311949999999999363e+02 1.943874545671265414e-02 5.311949999999999363e+02 2.949014785098008759e-04 5.311949999999999363e+02 5.072509471372986680e-05
5.310949999999997999e+02 1.903833140868024798e-02 5.310950000000000273e+02 1.970129836320895500e-02 5.310950000000000273e+02 1.132671813915426618e-03 5.310950000000000273e+02 1.805045350062773474e-02 5.310950000000000273e+02 4.554025643324267512e-04 5.310950000000000273e+02 6.277048433336426445e-05
5.309949999999998909e+02 1.615221250918783685e-02 5.309950000000000045e+02 1.814530733809118987e-02 5.309950000000000045e+02 8.566245166025244877e-04 5.309950000000000045e+02 1.651097487731017013e-02 5.309950000000000045e+02 6.974876307705224010e-04 5.309950000000000045e+02 8.022031340797288769e-05
5.308949999999999818e+02 9.436639836241017543e-03 5.308949999999999818e+02 1.667447904423776869e-02 5.308949999999999818e+02 6.485314883343967253e-04 5.308949999999999818e+02 1.488020532205720781e-02 5.308949999999999818e+02 1.040336660261824159e-03 5.308949999999999818e+02 1.054055735843391079e-04
5.307950000000000728e+02 9.794202720920793664e-03 5.307949999999999591e+02 1.534390095979431580e-02 5.307949999999999591e+02 4.942773327222813647e-04 5.307949999999999591e+02 1.321527517211842223e-02 5.307949999999999591e+02 1.492990212901014122e-03 5.307949999999999591e+02 1.413582420525966458e-04
5.306949999999997090e+02 8.721398842492122938e-03 5.306949999999999363e+02 1.418734387415440494e-02 5.306949999999999363e+02 3.815713712033916294e-04 5.306949999999999363e+02 1.156786277017560205e-02 5.306949999999999363e+02 2.046062587243762266e-03 5.306949999999999363e+02 1.918471455316507306e-04
5.305949999999997999e+02 1.948018093415862864e-02 5.305950000000000273e+02 1.320893838852374609e-02 5.305950000000000273e+02 3.001483528236013085e-04 5.305950000000000273e+02 9.982187748364675789e-03 5.305950000000000273e+02 2.665281376064239892e-03 5.305950000000000273e+02 2.613209112712266621e-04
5.304949999999998909e+02 1.018856539494445920e-02 5.304950000000000045e+02 1.237975688040892676e-02 5.304950000000000045e+02 2.417448328011999716e-04 5.304950000000000045e+02 8.493703282692452797e-03 5.304950000000000045e+02 3.289590611526411329e-03 5.304950000000000045e+02 3.547181533888614687e-04
5.303949999999999818e+02 1.573960837402757842e-02 5.303949999999999818e+02 1.164111250106710481e-02 5.303949999999999818e+02 1.999269779530840022e-04 5.303949999999999818e+02 7.128494508719558642e-03 5.303949999999999818e+02 3.835578650207172036e-03 5.303949999999999818e+02 4.771123641872914030e-04
5.302950000000000728e+02 1.393763575378901935e-02 5.302949999999999591e+02 1.091656157610961832e-02 5.302949999999999591e+02 1.698365416746467108e-04 5.302949999999999591e+02 5.903348705390846531e-03 5.302949999999999591e+02 4.210198679488236576e-03 5.302949999999999591e+02 6.331776495558901537e-04
5.301949999999997090e+02 1.217158433692577119e-02 5.301949999999999363e+02 1.013652707426652630e-02 5.301949999999999363e+02 1.479074891866116476e-04 5.301949999999999363e+02 4.826410371767400447e-03 5.301949999999999363e+02 4.335717464095377796e-03 5.301949999999999363e+02 8.264917492171358670e-04
5.300949999999997999e+02 2.437651173151549402e-03 5.300950000000000273e+02 9.271548572782629602e-03 5.300950000000000273e+02 1.315900446141298602e-04 5.300950000000000273e+02 3.898289519451371334e-03 5.300950000000000273e+02 4.182937470643958121e-03 5.300950000000000273e+02 1.058731538073169826e-03
5.299949999999998909e+02 8.303919275358083441e-03 5.299950000000000045e+02 8.348597289207976280e-03 5.299950000000000045e+02 1.191044625590040968e-04 5.299950000000000045e+02 3.113465397965694409e-03 5.299950000000000045e+02 3.787171239236684916e-03 5.299950000000000045e+02 1.328856189446594484e-03
5.298949999999999818e+02 1.138089297273538539e-02 5.298949999999999818e+02 7.432636781860949525e-03 5.298949999999999818e+02 1.092351176425899990e-04 5.298949999999999818e+02 2.461823674314744369e-03 5.298949999999999818e+02 3.229174191036828304e-03 5.298949999999999818e+02 1.632403798866786026e-03
5.297950000000000728e+02 -8.438746213929009931e-04 5.297949999999999591e+02 6.594306623740519603e-03 5.297949999999999591e+02 1.011670861712710894e-04 5.297949999999999591e+02 1.930180398383040839e-03 5.297949999999999591e+02 2.601922081618481073e-03 5.297949999999999591e+02 1.961037057567726304e-03
5.296949999999997090e+02 6.346494550857870003e-03 5.296949999999999363e+02 5.887492833665075587e-03 5.296949999999999363e+02 9.436209603011960875e-05 5.296949999999999363e+02 1.503675348081500362e-03 5.296949999999999363e+02 1.987000394969623031e-03 5.296949999999999363e+02 2.302454994583832612e-03
5.295949999999997999e+02 1.068059514197832252e-02 5.295950000000000273e+02 5.339038022531184327e-03 5.295950000000000273e+02 8.846797991947003589e-05 5.295950000000000273e+02 1.166953904775804279e-03 5.295950000000000273e+02 1.442871773332867879e-03 5.295950000000000273e+02 2.640744364503042757e-03
5.294949999999998909e+02 -1.576233638482426669e-03 5.294950000000000045e+02 4.946688432483747899e-03 5.294950000000000045e+02 8.325487537622231415e-05 5.294950000000000045e+02 9.050941885044560273e-04 5.294950000000000045e+02 1.001141817825487767e-03 5.294950000000000045e+02 2.957197550777581913e-03
5.293949999999999818e+02 4.670937488768569026e-03 5.293949999999999818e+02 4.683461014361866605e-03 5.293949999999999818e+02 7.857169506747264378e-05 5.293949999999999818e+02 7.042698309155756998e-04 5.293949999999999818e+02 6.690091478186323661e-04 5.293949999999999818e+02 3.231610340560186166e-03
5.292950000000000728e+02 3.459605088261786046e-03 5.292949999999999591e+02 4.506631161270900805e-03 5.292949999999999591e+02 7.431729017375809595e-05 5.292949999999999591e+02 5.521652845962423750e-04 5.292949999999999591e+02 4.360420731778751470e-04 5.292949999999999591e+02 3.444106513323025743e-03
5.291949999999997090e+02 -5.760628941759275874e-03 5.291949999999999363e+02 4.368615560472436862e-03 5.291949999999999363e+02 7.042185323472649288e-05 5.291949999999999363e+02 4.381785472755745812e-04 5.291949999999999363e+02 2.824873138293111652e-04 5.291949999999999363e+02 3.577527846132825314e-03
5.290949999999997999e+02 -1.810391202184940401e-04 5.290950000000000273e+02 4.226953555877256859e-03 5.290950000000000273e+02 6.683520789357815905e-05 5.290950000000000273e+02 3.534557237172457692e-04 5.290950000000000273e+02 1.864895111965240450e-04 5.290950000000000273e+02 3.620173113069908438e-03
5.289949999999998909e+02 -3.855667322028187224e-03 5.289950000000000045e+02 4.051237095004454024e-03 5.289950000000000045e+02 6.351958309144798190e-05 5.289950000000000045e+02 2.908041501497794670e-04 5.289950000000000045e+02 1.287808015000725800e-04 5.289950000000000045e+02 3.568132560263153480e-03
5.288949999999999818e+02 9.142644806852532821e-03 5.288949999999999818e+02 3.825856309195987699e-03 5.288949999999999818e+02 6.044522226991982402e-05 5.288949999999999818e+02 2.445276674057446820e-04 5.288949999999999818e+02 9.471760563141821986e-05 5.288949999999999818e+02 3.426165813888905603e-03
5.287950000000000728e+02 1.006028464199282962e-02 5.287949999999999591e+02 3.548825099389420548e-03 5.287949999999999591e+02 5.758773760763988660e-05 5.287949999999999591e+02 2.102210252904752994e-04 5.287949999999999591e+02 7.437641452679814847e-05 5.287949999999999591e+02 3.206639921964507620e-03
5.286949999999997090e+02 1.314458228961705617e-03 5.286949999999999363e+02 3.228228424795686995e-03 5.286949999999999363e+02 5.492651357630699285e-05 5.286949999999999363e+02 1.845521506174480292e-04 5.286949999999999363e+02 6.164341945326170798e-05 5.286949999999999363e+02 2.927106341148670143e-03
5.285949999999997999e+02 4.774553020878185422e-03 5.285950000000000273e+02 2.878112293402065175e-03 5.285950000000000273e+02 5.244372959337781137e-05 5.285950000000000273e+02 1.650525707072976684e-04 5.285950000000000273e+02 5.304340270443852153e-05 5.285950000000000273e+02 2.607572590396951221e-03
5.284949999999998909e+02 9.976437294178588933e-03 5.284950000000000045e+02 2.514944126368256431e-03 5.284950000000000045e+02 5.012374327146402412e-05 5.284950000000000045e+02 1.499286607367968376e-04 5.284950000000000045e+02 4.672564611750393190e-05 5.284950000000000045e+02 2.268166076242491766e-03
5.283949999999999818e+02 9.161620823471152905e-03 5.283949999999999818e+02 2.154965219987705575e-03 5.283949999999999818e+02 4.795268286590176143e-05 5.283949999999999818e+02 1.379001464571140054e-04 5.283949999999999818e+02 4.174713953041606903e-05 5.283949999999999818e+02 1.927365251134273644e-03
5.282950000000000728e+02 2.472348117390038742e-03 5.282949999999999591e+02 1.812369916665526343e-03 5.282949999999999591e+02 4.591816213831518764e-05 5.282949999999999591e+02 1.280676459767927738e-04 5.282949999999999591e+02 3.763293080786886668e-05 5.282949999999999591e+02 1.600751177742549278e-03
5.281949999999997090e+02 1.102671480449225402e-02 5.281949999999999363e+02 1.498188743686645376e-03 5.281949999999999363e+02 4.400906867679973256e-05 5.281949999999999363e+02 1.198079122299661127e-04 5.281949999999999363e+02 3.413508287387582313e-05 5.281949999999999363e+02 1.300236679906003430e-03
5.280949999999997999e+02 -1.423007525392156608e-02 5.280950000000000273e+02 1.219781980576729917e-03 5.280950000000000273e+02 4.221539826035081302e-05 5.280950000000000273e+02 1.126936163807619012e-04 5.280950000000000273e+02 3.111219894086815626e-05 5.280950000000000273e+02 1.033760766994748850e-03
5.279949999999998909e+02 -7.875457383615560095e-03 5.279950000000000045e+02 9.808529632178550253e-04 5.279950000000000045e+02 4.052811984826782077e-05 5.279950000000000045e+02 1.064336945643695357e-04 5.279950000000000045e+02 2.847349273101177397e-05 5.279950000000000045e+02 8.054176560742060337e-04
5.278949999999999818e+02 9.690003865340210062e-03 5.278949999999999818e+02 7.818650810133148405e-04 5.278949999999999818e+02 3.893906233254802583e-05 5.278949999999999818e+02 1.008301631679005457e-04 5.278949999999999818e+02 2.615404866405616352e-05 5.278949999999999818e+02 6.159418068488101529e-04
5.277950000000000728e+02 1.264797957463166533e-02 5.277949999999999591e+02 6.207211870726393570e-04 5.277949999999999591e+02 3.744081774137712933e-05 5.277949999999999591e+02 9.574762455527102917e-05 5.277949999999999591e+02 2.410395154834072827e-05 5.277949999999999591e+02 4.634287932276503889e-04
5.276949999999997090e+02 9.710384179203864277e-03 5.276949999999999363e+02 4.935583009631100719e-04 5.276949999999999363e+02 3.602665750846698088e-05 5.276949999999999363e+02 9.109222534616704791e-05 5.276949999999999363e+02 2.228322856068585677e-05 5.276949999999999363e+02 3.441561895477901457e-04
5.275949999999997999e+02 1.494559710711945537e-02 5.275950000000000273e+02 3.955280558097873183e-04 5.275950000000000273e+02 3.469045948937946234e-05 5.275950000000000273e+02 8.679744320365578500e-05 5.275950000000000273e+02 2.065917772320176928e-05 5.275950000000000273e+02 2.533809753935502610e-04
5.274949999999998909e+02 5.538382699304851553e-03 5.274950000000000045e+02 3.214680832385351976e-04 5.274950000000000045e+02 3.342664402165834427e-05 5.274950000000000045e+02 8.281467022551290301e-05 5.274950000000000045e+02 1.920472059127482234e-05 5.274950000000000045e+02 1.860220484000891009e-04
5.273949999999999818e+02 9.317706661874182450e-03 5.273949999999999818e+02 2.664111806572812160e-04 5.273949999999999818e+02 3.223011770470855726e-05 5.273949999999999818e+02 7.910707959564231950e-05 5.273949999999999818e+02 1.789725332144314574e-05 5.273949999999999818e+02 1.371767300354871969e-04
5.272950000000000728e+02 4.363281167719531076e-03 5.272949999999999591e+02 2.259180140620007781e-04 5.272949999999999591e+02 3.109622382768968793e-05 5.272949999999999591e+02 7.564568642167528981e-05 5.272949999999999591e+02 1.671778581940759793e-05 5.272949999999999591e+02 1.024583179932282126e-04
5.271949999999997090e+02 -8.014907700808380012e-03 5.271949999999999363e+02 1.962487705236136046e-04 5.271949999999999363e+02 3.002069855518727765e-05 5.271949999999999363e+02 7.240684292738434349e-05 5.271949999999999363e+02 1.565027355229320775e-05 5.271949999999999363e+02 7.817095548874876897e-05
5.270949999999997999e+02 -1.607488254089539138e-03 5.270950000000000273e+02 1.744069366419066368e-04 5.270950000000000273e+02 2.899963211927209184e-05 5.270950000000000273e+02 6.937065271084078813e-05 5.270950000000000273e+02 1.468108977485520374e-05 5.270950000000000273e+02 6.135556203693855312e-05
5.269949999999998909e+02 2.272786676586025650e-02 5.269950000000000045e+02 1.580948727450488995e-04 5.269950000000000045e+02 2.802943437764106690e-05 5.269950000000000045e+02 6.651996365758443904e-05 5.269950000000000045e+02 1.379860440324147924e-05 5.269950000000000045e+02 4.974687030658191605e-05
5.268949999999999818e+02 3.915576802958058156e-03 5.268949999999999818e+02 1.456187703891847921e-04 5.268949999999999818e+02 2.710680418891012311e-05 5.268949999999999818e+02 6.383972001134151982e-05 5.268949999999999818e+02 1.299284548052695460e-05 5.268949999999999818e+02 4.167940070840616573e-05
