# Supplementary material for: In-situ probing of the Fischer-Tropsch reaction on Co single crystal surfaces up to 1 bar
Source: Nat Commun. 2025 Jan 24;16:1005. doi: 10.1038/s41467-025-56082-8 (PMC11761050; doi:10.1038/s41467-025-56082-8)
Supplement: Supplementary file 3 — Source Data [file 41467_2025_56082_MOESM3_ESM.zip › Fig1/ax2 O1s 506K.dat]

# 506K
# H2O	top	OH	O
# (x, y) tuples for data, fitline, peak0..peakN
5.343949999999999818e+02 5.074878731196896114e-02 5.343949999999999818e+02 5.572217445559275034e-02 5.343949999999999818e+02 2.055708635472464935e-17 5.343949999999999818e+02 2.457978669391987789e-04 5.343949999999999818e+02 6.620573391446368909e-06 5.343949999999999818e+02 4.155713407145269444e-06
5.342950000000000728e+02 4.987475115523846980e-02 5.342949999999999591e+02 5.576567438166180057e-02 5.342949999999999591e+02 2.685226668356317348e-17 5.342949999999999591e+02 2.888165206267632253e-04 5.342949999999999591e+02 6.943530829758711566e-06 5.342949999999999591e+02 4.314028350310226917e-06
5.341949999999997090e+02 4.747450002925605872e-02 5.341949999999999363e+02 5.582435264293130611e-02 5.341949999999999363e+02 3.470046797794493571e-17 5.341949999999999363e+02 3.469802493792814818e-04 5.341949999999999363e+02 7.290592374481659985e-06 5.341949999999999363e+02 4.481499322564478926e-06
5.340949999999997999e+02 5.281543217872495394e-02 5.340950000000000273e+02 5.590364982110587050e-02 5.340950000000000273e+02 4.426778434718744001e-17 5.340950000000000273e+02 4.257264733386023864e-04 5.340950000000000273e+02 7.664205160572024547e-06 5.340950000000000273e+02 4.658840751711649439e-06
5.339949999999998909e+02 6.154408998147029020e-02 5.339950000000000045e+02 5.601052544644055664e-02 5.339950000000000045e+02 5.566014255588604983e-17 5.339950000000000045e+02 5.320111738455057934e-04 5.339950000000000045e+02 8.067133187685023095e-06 5.339950000000000045e+02 4.846837552366992876e-06
5.338949999999999818e+02 4.629251774978920125e-02 5.338949999999999818e+02 5.615366686678546770e-02 5.338949999999999818e+02 6.889621246823082049e-17 5.338949999999999818e+02 6.745177038078039406e-04 5.338949999999999818e+02 8.502507558906119433e-06 5.338949999999999818e+02 5.046353563750647249e-06
5.337950000000000728e+02 5.386387401504053735e-02 5.337949999999999591e+02 5.634363590192927040e-02 5.337949999999999591e+02 8.388187229720536005e-17 5.337949999999999591e+02 8.638033726942364850e-04 5.337949999999999591e+02 8.973886201682726329e-06 5.337949999999999591e+02 5.258341178326910877e-06
5.336949999999997090e+02 5.235070947779886519e-02 5.336949999999999363e+02 5.659290918152019151e-02 5.336949999999999363e+02 1.003897070067022572e-16 5.336949999999999363e+02 1.112339702151974533e-03 5.336949999999999363e+02 9.485325157695129595e-06 5.336949999999999363e+02 5.483852355483065629e-06
5.335949999999997999e+02 5.443586490103197173e-02 5.335950000000000273e+02 5.691576231903680561e-02 5.335950000000000273e+02 1.180470072939113573e-16 5.335950000000000273e+02 1.434396501875504588e-03 5.335950000000000273e+02 1.004146405534172620e-05 5.335950000000000273e+02 5.724051250901171847e-06
5.334949999999998909e+02 5.586352829645729878e-02 5.334950000000000045e+02 5.732794710847582964e-02 5.334950000000000045e+02 1.363351298662229235e-16 5.334950000000000045e+02 1.845718948827312607e-03 5.334950000000000045e+02 1.064762905615103092e-05 5.334950000000000045e+02 5.980228737285719771e-06
5.333949999999999818e+02 4.639442374984643902e-02 5.333949999999999818e+02 5.784611687098806937e-02 5.333949999999999818e+02 1.546019863557255544e-16 5.333949999999999818e+02 2.362952792540659597e-03 5.333949999999999818e+02 1.130995744307009624e-05 5.333949999999999818e+02 6.253819149243167127e-06
5.332950000000000728e+02 5.528720358969826942e-02 5.332949999999999591e+02 5.848696965447696544e-02 5.332949999999999591e+02 1.720882430494815790e-16 5.332949999999999591e+02 3.002787383800814731e-03 5.332949999999999591e+02 1.203554915982197044e-05 5.332949999999999591e+02 6.546419661214243193e-06
5.331949999999997090e+02 5.511514845695891784e-02 5.331949999999999363e+02 5.926610302352568888e-02 5.331949999999999363e+02 1.879671697496396506e-16 5.331949999999999363e+02 3.780810256747952659e-03 5.331949999999999363e+02 1.283265210617687963e-05 5.331949999999999363e+02 6.859812816430397622e-06
5.330949999999997999e+02 6.318856683929829909e-02 5.330950000000000273e+02 6.019660707334958255e-02 5.330950000000000273e+02 2.013984003514842200e-16 5.330950000000000273e+02 4.710099888627846364e-03 5.330950000000000273e+02 1.371088996979843085e-05 5.330950000000000273e+02 7.195992896793513879e-06
5.329949999999998909e+02 6.078650383344778169e-02 5.329950000000000045e+02 6.128746163789051959e-02 5.329950000000000045e+02 2.115963432593075327e-16 5.329950000000000045e+02 5.799622594897615481e-03 5.329950000000000045e+02 1.468154401556229272e-05 5.329950000000000045e+02 7.557197122189802061e-06
5.328949999999999818e+02 5.422889435355492116e-02 5.328949999999999818e+02 6.254184503204865408e-02 5.328949999999999818e+02 2.179116771968178216e-16 5.328949999999999818e+02 7.052540883104971466e-03 5.328949999999999818e+02 1.575790386095210269e-05 5.328949999999999818e+02 7.945943227579440647e-06
5.327950000000000728e+02 5.004570446911366793e-02 5.327949999999999591e+02 6.395549890206690680e-02 5.327949999999999591e+02 2.199161235076643357e-16 5.327949999999999591e+02 8.464577816691789755e-03 5.327949999999999591e+02 1.695570745656458904e-05 5.327949999999999591e+02 8.365076063389804409e-06
5.326949999999997090e+02 6.060017402554006977e-02 5.326949999999999363e+02 6.551531964207946146e-02 5.326949999999999363e+02 2.174691553966447762e-16 5.326949999999999363e+02 1.002260781332805877e-02 5.326949999999999363e+02 1.829369884917217493e-05 5.326949999999999363e+02 8.817828047068144095e-06
5.325949999999997999e+02 6.183548433674864592e-02 5.325950000000000273e+02 6.719835440716519226e-02 5.325950000000000273e+02 2.107420160851924671e-16 5.325950000000000273e+02 1.170365185414890333e-02 5.325950000000000273e+02 1.979434855456318299e-05 5.325950000000000273e+02 9.307902606572460220e-06
5.324949999999998909e+02 7.408979102639931535e-02 5.324950000000000045e+02 6.897136422489429097e-02 5.324950000000000045e+02 2.001885965416134641e-16 5.324950000000000045e+02 1.347443950494060794e-02 5.324950000000000045e+02 2.148481998860075873e-05 5.324950000000000045e+02 9.839598109942637993e-06
5.323949999999999818e+02 6.699238825543700482e-02 5.323949999999999818e+02 7.079107797136063862e-02 5.323949999999999818e+02 1.864757377820063630e-16 5.323949999999999818e+02 1.529166129506790046e-02 5.323949999999999818e+02 2.339836894445017460e-05 5.323949999999999818e+02 1.041800549316357938e-05
5.322950000000000728e+02 6.979889222934217152e-02 5.322949999999999591e+02 7.260520637079313777e-02 5.322949999999999591e+02 1.703979995104882738e-16 5.322949999999999591e+02 1.710298008042990953e-02 5.322949999999999591e+02 2.557664714752042051e-05 5.322949999999999591e+02 1.104934136059325037e-05
5.321949999999997090e+02 6.721419662991054422e-02 5.321949999999999363e+02 7.435423118852527158e-02 5.321949999999999363e+02 1.527972176354152674e-16 5.321949999999999363e+02 1.884881522898010364e-02 5.321949999999999363e+02 2.807412947278568874e-05 5.321949999999999363e+02 1.174152821728617635e-05
5.320949999999997999e+02 7.820973650953623457e-02 5.320950000000000273e+02 7.597395419985242260e-02 5.320950000000000273e+02 1.344955665418458721e-16 5.320950000000000273e+02 2.046488096578894661e-02 5.320950000000000273e+02 3.096771535345761896e-05 5.320950000000000273e+02 1.250521685493918386e-05
5.319949999999998909e+02 7.348239502839916393e-02 5.319950000000000045e+02 7.739879870456842226e-02 5.319950000000000045e+02 1.162432238988128441e-16 5.319950000000000045e+02 2.188546420293624103e-02 5.319950000000000045e+02 3.437862126792521575e-05 5.319950000000000045e+02 1.335557850920134857e-05
5.318949999999999818e+02 7.288298109577130701e-02 5.318949999999999818e+02 7.856588266997201198e-02 5.318949999999999818e+02 9.867988615086145032e-17 5.318949999999999818e+02 2.304744526418111422e-02 5.318949999999999818e+02 3.852171014852104211e-05 5.318949999999999818e+02 1.431539378733045952e-05
5.317950000000000728e+02 7.674204036299099585e-02 5.317949999999999591e+02 7.941984253633209423e-02 5.317949999999999591e+02 8.230994047828804201e-17 5.317949999999999591e+02 2.389501091912816025e-02 5.317949999999999591e+02 4.381106939726490994e-05 5.317949999999999591e+02 1.542024595164170084e-05
5.316949999999997090e+02 7.436967749603358435e-02 5.316949999999999363e+02 7.991815975633444202e-02 5.316949999999999363e+02 6.749133252551068425e-17 5.316949999999999363e+02 2.438476299382441245e-02 5.316949999999999363e+02 5.106947101747181318e-05 5.316949999999999363e+02 1.672698963755298260e-05
5.315949999999997999e+02 8.497321471803381820e-02 5.315950000000000273e+02 8.003631037499295275e-02 5.315950000000000273e+02 5.443744234102366722e-17 5.315950000000000273e+02 2.449047646875887260e-02 5.315950000000000273e+02 6.190651819396221370e-05 5.315950000000000273e+02 1.832708618512722055e-05
5.314949999999998909e+02 7.381286722512893361e-02 5.314950000000000045e+02 7.977166731133637778e-02 5.314950000000000045e+02 4.323007877945324972e-17 5.314950000000000045e+02 2.420637275134786964e-02 5.314950000000000045e+02 7.932745932715955413e-05 5.314950000000000045e+02 2.036679880636548337e-05
5.313949999999999818e+02 8.003493614161243108e-02 5.313949999999999818e+02 7.914514246200571312e-02 5.313949999999999818e+02 3.384064524527857339e-17 5.313949999999999818e+02 2.354788540803707045e-02 5.313949999999999818e+02 1.085802719506304386e-04 5.313949999999999818e+02 2.307648016303618375e-05
5.312950000000000728e+02 7.334564706816958102e-02 5.312949999999999591e+02 7.820017115651467510e-02 5.312949999999999591e+02 2.615598171612393321e-17 5.312949999999999591e+02 2.254965162206831047e-02 5.312949999999999591e+02 1.581081999510721770e-04 5.312949999999999591e+02 2.681103264033564301e-05
5.311949999999997090e+02 7.562658345644571178e-02 5.311949999999999363e+02 7.699935099803444094e-02 5.311949999999999363e+02 2.000543409552332902e-17 5.311949999999999363e+02 2.126140707367959667e-02 5.311949999999999363e+02 2.402408515821035165e-04 5.311949999999999363e+02 3.210277091777963092e-05
5.310949999999997999e+02 6.213985566941960387e-02 5.310950000000000273e+02 7.561926184717787658e-02 5.310950000000000273e+02 1.518623908444174626e-17 5.310950000000000273e+02 1.974294280441043353e-02 5.310950000000000273e+02 3.709927139760331363e-04 5.310950000000000273e+02 3.972602693645903673e-05
5.309949999999998909e+02 8.120812835522193962e-02 5.309950000000000045e+02 7.414369266874193398e-02 5.309950000000000045e+02 1.148514914461499630e-17 5.309950000000000045e+02 1.805911594611492310e-02 5.309950000000000045e+02 5.682067897083302238e-04 5.309950000000000045e+02 5.076963106372632799e-05
5.308949999999999818e+02 7.473408571295842018e-02 5.308949999999999818e+02 7.265525544694995119e-02 5.308949999999999818e+02 8.695152571678960843e-18 5.308949999999999818e+02 1.627543831965454560e-02 5.308949999999999818e+02 8.475080099846829659e-04 5.308949999999999818e+02 6.670881545578071252e-05
5.307950000000000728e+02 6.470305355907014777e-02 5.307949999999999591e+02 7.122572105168234469e-02 5.307949999999999591e+02 6.626997914597348783e-18 5.307949999999999591e+02 1.445439705205222268e-02 5.307949999999999591e+02 1.216261247531063737e-03 5.307949999999999591e+02 8.946245024410465912e-05
5.306949999999997090e+02 7.589623525333452636e-02 5.306949999999999363e+02 6.990635257682373260e-02 5.306949999999999363e+02 5.115898532728603115e-18 5.306949999999999363e+02 1.265251607295646633e-02 5.306949999999999363e+02 1.666820460967566916e-03 5.306949999999999363e+02 1.214157410447474860e-04
5.305949999999997999e+02 7.311088620110871295e-02 5.305950000000000273e+02 6.872041137388146259e-02 5.305950000000000273e+02 4.024223601913455549e-18 5.305950000000000273e+02 1.091816124021463899e-02 5.305950000000000273e+02 2.171265707880515837e-03 5.305950000000000273e+02 1.653841239313626503e-04
5.304949999999998909e+02 6.805214209842709583e-02 5.304950000000000045e+02 6.766006128898964522e-02 5.304950000000000045e+02 3.241181411283477242e-18 5.304950000000000045e+02 9.290109974355963487e-03 5.304950000000000045e+02 2.679857876139243519e-03 5.304950000000000045e+02 2.244931366394901484e-04
5.303949999999999818e+02 7.708950505465922420e-02 5.303949999999999818e+02 6.668909309808337960e-02 5.303949999999999818e+02 2.680510673369813486e-18 5.303949999999999818e+02 7.796893267103218936e-03 5.303949999999999818e+02 3.124645850852462818e-03 5.303949999999999818e+02 3.019536782727599931e-04
5.302950000000000728e+02 5.383968297023720290e-02 5.302949999999999591e+02 6.575302588044734664e-02 5.302949999999999591e+02 2.277074696712210891e-18 5.302949999999999591e+02 6.456872445945397582e-03 5.302949999999999591e+02 3.429829247385364054e-03 5.302949999999999591e+02 4.007238852616476434e-04
5.301949999999997090e+02 6.035157921079035981e-02 5.301949999999999363e+02 6.479970685790312213e-02 5.301949999999999363e+02 1.983062053431728426e-18 5.301949999999999363e+02 5.278955673723283865e-03 5.301949999999999363e+02 3.532082853762478439e-03 5.301949999999999363e+02 5.230680285624195874e-04
5.300949999999997999e+02 5.586036974902783975e-02 5.300950000000000273e+02 6.380707878837588165e-02 5.300950000000000273e+02 1.764286754637777049e-18 5.300950000000000273e+02 4.263810159389321876e-03 5.300950000000000273e+02 3.407620962567661956e-03 5.300950000000000273e+02 6.700473645639502124e-04
5.299949999999998909e+02 6.504919606816407518e-02 5.299950000000000045e+02 6.279721184035856607e-02 5.299950000000000045e+02 1.596886955447830201e-18 5.299950000000000045e+02 3.405397502805676546e-03 5.299950000000000045e+02 3.085210858212884561e-03 5.299950000000000045e+02 8.410031774850631027e-04
5.298949999999999818e+02 6.083358822502829555e-02 5.298949999999999818e+02 6.182200670709345203e-02 5.298949999999999818e+02 1.464564221125181204e-18 5.298949999999999818e+02 2.692655006969728575e-03 5.298949999999999818e+02 2.630639769870991330e-03 5.298949999999999818e+02 1.033111628397791236e-03
5.297950000000000728e+02 5.451502446321242201e-02 5.297949999999999591e+02 6.093750925683287523e-02 5.297949999999999591e+02 1.356392504164457157e-18 5.297949999999999591e+02 2.111162537060094942e-03 5.297949999999999591e+02 2.119650195709441541e-03 5.297949999999999591e+02 1.241096222208398726e-03
5.296949999999997090e+02 5.644661082532102803e-02 5.296949999999999363e+02 6.018614433856195323e-02 5.296949999999999363e+02 1.265154948871577053e-18 5.296949999999999363e+02 1.644666511705238001e-03 5.296949999999999363e+02 1.618705573785766526e-03 5.296949999999999363e+02 1.457171951216003694e-03
5.295949999999997999e+02 5.748680126278923191e-02 5.295950000000000273e+02 5.958867294772463713e-02 5.295950000000000273e+02 1.186129890290514850e-18 5.295950000000000273e+02 1.276372596210444523e-03 5.295950000000000273e+02 1.175432369145438735e-03 5.295950000000000273e+02 1.671267680513812120e-03
5.294949999999998909e+02 6.273160583987645589e-02 5.294950000000000045e+02 5.914268186883796241e-02 5.294950000000000045e+02 1.116235459270568816e-18 5.294950000000000045e+02 9.899597700205324709e-04 5.294950000000000045e+02 8.155780163742274574e-04 5.294950000000000045e+02 1.871543780588263333e-03
5.293949999999999818e+02 5.509000250249783404e-02 5.293949999999999818e+02 5.882612586097429874e-02 5.293949999999999818e+02 1.053445960167227595e-18 5.293949999999999818e+02 7.703052441399585665e-04 5.293949999999999818e+02 5.450068551718841589e-04 5.293949999999999818e+02 2.045213459807517301e-03
5.292950000000000728e+02 5.799486217132631544e-02 5.292949999999999591e+02 5.860445725076463691e-02 5.292949999999999591e+02 9.964052453862804440e-19 5.292949999999999591e+02 6.039387116775490763e-04 5.292949999999999591e+02 3.552207317346397900e-04 5.292949999999999591e+02 2.179697505497508840e-03
5.291949999999997090e+02 5.456015006583226495e-02 5.291949999999999363e+02 5.843912892588365438e-02 5.291949999999999363e+02 9.441773749937033846e-19 5.291949999999999363e+02 4.792640803556803050e-04 5.291949999999999363e+02 2.301276791775704132e-04 5.291949999999999363e+02 2.264136864495462122e-03
5.290949999999997999e+02 6.260994055531822478e-02 5.290950000000000273e+02 5.829524694808548707e-02 5.290950000000000273e+02 8.960896120665995091e-19 5.290950000000000273e+02 3.865972750766843297e-04 5.290950000000000273e+02 1.519232769105773560e-04 5.290950000000000273e+02 2.291126094243281681e-03
5.289949999999998909e+02 5.768625495728900432e-02 5.289950000000000045e+02 5.814677331926026288e-02 5.289950000000000045e+02 8.516355430760442631e-19 5.289950000000000045e+02 3.180712165205497105e-04 5.289950000000000045e+02 1.049110013830433912e-04 5.289950000000000045e+02 2.258190799501728473e-03
5.288949999999999818e+02 5.597814194034768376e-02 5.288949999999999818e+02 5.797856068374491328e-02 5.288949999999999818e+02 8.104162084956454008e-19 5.288949999999999818e+02 2.674556487746761191e-04 5.288949999999999818e+02 7.716149254895479019e-05 5.288949999999999818e+02 2.168343240566340379e-03
5.287950000000000728e+02 5.549635328987366500e-02 5.287949999999999591e+02 5.778553339704538272e-02 5.287949999999999591e+02 7.721046298650247766e-19 5.287949999999999591e+02 2.299322661588550673e-04 5.287949999999999591e+02 6.059058521453860674e-05 5.287949999999999591e+02 2.029410243817047436e-03
5.286949999999997090e+02 4.982269633625219241e-02 5.286949999999999363e+02 5.757017427712827345e-02 5.286949999999999363e+02 7.364244055488747022e-19 5.286949999999999363e+02 2.018565657613258224e-04 5.286949999999999363e+02 5.021767831995531693e-05 5.286949999999999363e+02 1.852499731192050123e-03
5.285949999999997999e+02 5.345385049809354278e-02 5.285950000000000273e+02 5.733961462644861229e-02 5.285950000000000273e+02 7.031366070033727482e-19 5.285950000000000273e+02 1.805286201303342669e-04 5.285950000000000273e+02 4.321169327777122694e-05 5.285950000000000273e+02 1.650274011185562210e-03
5.284949999999998909e+02 5.444049254004533489e-02 5.284950000000000045e+02 5.710312314118716481e-02 5.284950000000000045e+02 6.720315097241990129e-19 5.284950000000000045e+02 1.639866263507172486e-04 5.284950000000000045e+02 3.806494653983256385e-05 5.284950000000000045e+02 1.435471266441676460e-03
5.283949999999999818e+02 5.818038397874501083e-02 5.283949999999999818e+02 5.687022587851747746e-02 5.283949999999999818e+02 6.429231290082863647e-19 5.283949999999999818e+02 1.508302660721484354e-04 5.283949999999999818e+02 3.400921691740765987e-05 5.283949999999999818e+02 1.219786093672978492e-03
5.282950000000000728e+02 5.791445388102650638e-02 5.282949999999999591e+02 5.664941311177178196e-02 5.282949999999999591e+02 6.156453970017148878e-19 5.282949999999999591e+02 1.400758274315586300e-04 5.282949999999999591e+02 3.065758568081347342e-05 5.282949999999999591e+02 1.013079396804469120e-03
5.281949999999997090e+02 5.561559457298502485e-02 5.281949999999999363e+02 5.644734053223562920e-02 5.281949999999999363e+02 5.900493246134574764e-19 5.281949999999999363e+02 1.310416249979418633e-04 5.281949999999999363e+02 2.780807142739726988e-05 5.281949999999999363e+02 8.228905339553486357e-04
5.280949999999997999e+02 5.714379281614488659e-02 5.280950000000000273e+02 5.626844997463868042e-02 5.280950000000000273e+02 5.660007807649766593e-19 5.280950000000000273e+02 1.232602617186420474e-04 5.280950000000000273e+02 2.534548557001410713e-05 5.280950000000000273e+02 6.542439254950845311e-04
5.279949999999998909e+02 5.868416003624640082e-02 5.279950000000000045e+02 5.611494026269663732e-02 5.279950000000000045e+02 5.433786822426036004e-19 5.279950000000000045e+02 1.164133823104976568e-04 5.279950000000000045e+02 2.319586926380147031e-05 5.279950000000000045e+02 5.097307092673938542e-04
5.278949999999999818e+02 6.650425802534601361e-02 5.278949999999999818e+02 5.598700678867041952e-02 5.278949999999999818e+02 5.220734753360850080e-19 5.278949999999999818e+02 1.102844393529504814e-04 5.278949999999999818e+02 2.130633917172377985e-05 5.278949999999999818e+02 3.898157082908019935e-04
5.277950000000000728e+02 6.258432938854856242e-02 5.277949999999999591e+02 5.588325552773231591e-02 5.277949999999999591e+02 5.019858380443604453e-19 5.277949999999999591e+02 1.047253397365966544e-04 5.277949999999999591e+02 1.963623199086363938e-05 5.277949999999999591e+02 2.932936541499141670e-04
5.276949999999997090e+02 5.327535584636476640e-02 5.276949999999999363e+02 5.580119542319355447e-02 5.276949999999999363e+02 4.830255574610150856e-19 5.276949999999999363e+02 9.963342997854871029e-05 5.276949999999999363e+02 1.815298394728090322e-05 5.276949999999999363e+02 2.178087074127861176e-04
5.275949999999997999e+02 5.097436635523758253e-02 5.275950000000000273e+02 5.573772532381369299e-02 5.275950000000000273e+02 4.651105512493961351e-19 5.275950000000000273e+02 9.493595031721750841e-05 5.275950000000000273e+02 1.682995444542359571e-05 5.275950000000000273e+02 1.603591171961083416e-04
5.274949999999998909e+02 6.984335674057931542e-02 5.274950000000000045e+02 5.568955428926441326e-02 5.274950000000000045e+02 4.481660103721200672e-19 5.274950000000000045e+02 9.057973516131066739e-05 5.274950000000000045e+02 1.564508408895917102e-05 5.274950000000000045e+02 1.177291681592024751e-04
5.273949999999999818e+02 6.599864560310833572e-02 5.273949999999999818e+02 5.565352083060232796e-02 5.273949999999999818e+02 4.321236453226946997e-19 5.273949999999999818e+02 8.652450465171947463e-05 5.273949999999999818e+02 1.457995870570460327e-05 5.273949999999999818e+02 8.681606538996513407e-05
5.272950000000000728e+02 6.002593053204466345e-02 5.272949999999999591e+02 5.562680152977514392e-02 5.272949999999999591e+02 4.169210214900520753e-19 5.272949999999999591e+02 8.273855614605828948e-05 5.272949999999999591e+02 1.361910805641558081e-05 5.272949999999999591e+02 6.484356371772984670e-05
5.271949999999997090e+02 6.169633685986890964e-02 5.271949999999999363e+02 5.560701842645718318e-02 5.271949999999999363e+02 4.025009717201895123e-19 5.271949999999999363e+02 7.919602454938682082e-05 5.271949999999999363e+02 1.274946149709058261e-05 5.271949999999999363e+02 4.947263855576394646e-05
5.270949999999997999e+02 6.418047312670001336e-02 5.270950000000000273e+02 5.559226592222713675e-02 5.270950000000000273e+02 3.888110760007004388e-19 5.270950000000000273e+02 7.587514788629106418e-05 5.270950000000000273e+02 1.195991802919125550e-05 5.270950000000000273e+02 3.883055445671385785e-05
5.269949999999998909e+02 5.696762422640248846e-02 5.269950000000000045e+02 5.558108214557483384e-02 5.269950000000000045e+02 3.758031996833205364e-19 5.269950000000000045e+02 7.275716578519637033e-05 5.269950000000000045e+02 1.124100323006391594e-05 5.269950000000000045e+02 3.148367470463148289e-05
5.268949999999999818e+02 5.935330685886140711e-02 5.268949999999999818e+02 5.557238846086563072e-02 5.268949999999999818e+02 3.634330828847419005e-19 5.268949999999999818e+02 6.982561079640796158e-05 5.268949999999999818e+02 1.058459346656935190e-05 5.268949999999999818e+02 2.637795474771463574e-05
