# Supplementary material for: In-situ probing of the Fischer-Tropsch reaction on Co single crystal surfaces up to 1 bar
Source: Nat Commun. 2025 Jan 24;16:1005. doi: 10.1038/s41467-025-56082-8 (PMC11761050; doi:10.1038/s41467-025-56082-8)
Supplement: Supplementary file 3 — Source Data [file 41467_2025_56082_MOESM3_ESM.zip › Fig1/ax3 Co2p 406K.dat]

# 406K
# Main
# (x, y) tuples for data, fitline, peak0..peakN
7.849060000000004038e+02 5.260027065139222247e-02 7.849060000000004038e+02 5.977571150705008468e-02 7.849060000000004038e+02 5.977571150705008468e-02
7.848060000000004948e+02 2.326053957606252776e-02 7.848060000000003811e+02 6.049973736347034198e-02 7.848060000000003811e+02 6.049973736347034198e-02
7.847060000000001310e+02 1.181978356648856476e-02 7.847060000000003583e+02 6.124386704829169747e-02 7.847060000000003583e+02 6.124386704829169747e-02
7.846060000000002219e+02 1.775573289350010353e-02 7.846060000000004493e+02 6.200898088883032705e-02 7.846060000000004493e+02 6.200898088883032705e-02
7.845060000000003129e+02 9.439729419761380691e-02 7.845060000000004266e+02 6.279601221229702546e-02 7.845060000000004266e+02 6.279601221229702546e-02
7.844060000000004038e+02 1.982056819483073162e-02 7.844060000000004038e+02 6.360595142882977115e-02 7.844060000000004038e+02 6.360595142882977115e-02
7.843060000000004948e+02 3.279179489287199767e-02 7.843060000000003811e+02 6.443985049962627776e-02 7.843060000000003811e+02 6.443985049962627776e-02
7.842060000000001310e+02 5.373624982473076961e-02 7.842060000000003583e+02 6.529882783331605878e-02 7.842060000000003583e+02 6.529882783331605878e-02
7.841060000000002219e+02 5.314650950314125932e-02 7.841060000000004493e+02 6.618407365935156939e-02 7.841060000000004493e+02 6.618407365935156939e-02
7.840060000000003129e+02 5.207495690343834360e-02 7.840060000000004266e+02 6.709685593365852241e-02 7.840060000000004266e+02 6.709685593365852241e-02
7.839060000000004038e+02 7.452658725674916884e-02 7.839060000000004038e+02 6.803852683920537381e-02 7.839060000000004038e+02 6.803852683920537381e-02
7.838060000000004948e+02 7.661853329743575913e-02 7.838060000000003811e+02 6.901052995277311142e-02 7.838060000000003811e+02 6.901052995277311142e-02
7.837060000000001310e+02 8.481559809522315474e-02 7.837060000000003583e+02 7.001440815910310589e-02 7.837060000000003583e+02 7.001440815910310589e-02
7.836060000000002219e+02 4.953108800061184480e-02 7.836060000000004493e+02 7.105181240513946950e-02 7.836060000000004493e+02 7.105181240513946950e-02
7.835060000000003129e+02 4.392652440223920873e-02 7.835060000000004266e+02 7.212451140046970133e-02 7.835060000000004266e+02 7.212451140046970133e-02
7.834060000000004038e+02 7.082165479297010402e-02 7.834060000000004038e+02 7.323440238564797589e-02 7.834060000000004038e+02 7.323440238564797589e-02
7.833060000000004948e+02 4.350827271638876836e-02 7.833060000000003811e+02 7.438352310835608105e-02 7.833060000000003811e+02 7.438352310835608105e-02
7.832060000000001310e+02 5.793722479336116393e-02 7.832060000000003583e+02 7.557406516867799795e-02 7.832060000000003583e+02 7.557406516867799795e-02
7.831060000000002219e+02 3.198536302494844885e-02 7.831060000000004493e+02 7.680838891988353567e-02 7.831060000000004493e+02 7.680838891988353567e-02
7.830060000000003129e+02 7.429848171004142798e-02 7.830060000000004266e+02 7.808904014069431576e-02 7.830060000000004266e+02 7.808904014069431576e-02
7.829060000000004038e+02 1.037410350913515328e-01 7.829060000000004038e+02 7.941876872993344771e-02 7.829060000000004038e+02 7.941876872993344771e-02
7.828060000000004948e+02 8.387421589185621584e-02 7.828060000000003811e+02 8.080054971595629354e-02 7.828060000000003811e+02 8.080054971595629354e-02
7.827060000000001310e+02 5.400582144726727429e-02 7.827060000000003583e+02 8.223760692251365356e-02 7.827060000000003583e+02 8.223760692251365356e-02
7.826060000000002219e+02 6.469985558158260208e-02 7.826060000000004493e+02 8.373343969157100164e-02 7.826060000000004493e+02 8.373343969157100164e-02
7.825060000000003129e+02 7.842492166077690008e-02 7.825060000000004266e+02 8.529185313408930991e-02 7.825060000000004266e+02 8.529185313408930991e-02
7.824060000000004038e+02 8.070397773697882138e-02 7.824060000000004038e+02 8.691699246446327187e-02 7.824060000000004038e+02 8.691699246446327187e-02
7.823060000000004948e+02 1.043585914771806011e-01 7.823060000000003811e+02 8.861338207660274247e-02 7.823060000000003811e+02 8.861338207660274247e-02
7.822060000000001310e+02 1.005646983330696215e-01 7.822060000000003583e+02 9.038597014342934777e-02 7.822060000000003583e+02 9.038597014342934777e-02
7.821060000000002219e+02 1.235248167343743764e-01 7.821060000000004493e+02 9.224017967223364922e-02 7.821060000000004493e+02 9.224017967223364922e-02
7.820060000000003129e+02 7.430591721902393698e-02 7.820060000000004266e+02 9.418196713236234863e-02 7.820060000000004266e+02 9.418196713236234863e-02
7.819060000000004038e+02 6.123371554911791192e-02 7.819060000000004038e+02 9.621788999746162807e-02 7.819060000000004038e+02 9.621788999746162807e-02
7.818060000000004948e+02 1.224119352095750651e-01 7.818060000000003811e+02 9.835518482292762710e-02 7.818060000000003811e+02 9.835518482292762710e-02
7.817060000000001310e+02 1.412190599897492349e-01 7.817060000000003583e+02 1.006018578239495087e-01 7.817060000000003583e+02 1.006018578239495087e-01
7.816060000000002219e+02 8.432383383204883343e-02 7.816060000000004493e+02 1.029667903488649117e-01 7.816060000000004493e+02 1.029667903488649117e-01
7.815060000000003129e+02 1.133706877401089719e-01 7.815060000000004266e+02 1.054598621798847891e-01 7.815060000000004266e+02 1.054598621798847891e-01
7.814060000000004038e+02 1.193628864925914967e-01 7.814060000000004038e+02 1.080920962694870147e-01 7.814060000000004038e+02 1.080920962694870147e-01
7.813060000000004948e+02 7.727776329571833802e-02 7.813060000000003811e+02 1.108758293770446823e-01 7.813060000000003811e+02 1.108758293770446823e-01
7.812060000000001310e+02 8.768009374131631450e-02 7.812060000000003583e+02 1.138249141606855613e-01 7.812060000000003583e+02 1.138249141606855613e-01
7.811060000000002219e+02 9.592111327962861422e-02 7.811060000000004493e+02 1.169549596773683114e-01 7.811060000000004493e+02 1.169549596773683114e-01
7.810060000000003129e+02 9.541568908671621552e-02 7.810060000000004266e+02 1.202836190482818590e-01 7.810060000000004266e+02 1.202836190482818590e-01
7.809060000000004038e+02 1.171379595500627036e-01 7.809060000000004038e+02 1.238309353914166105e-01 7.809060000000004038e+02 1.238309353914166105e-01
7.808060000000004948e+02 1.207893282722614092e-01 7.808060000000003811e+02 1.276197601936172044e-01 7.808060000000003811e+02 1.276197601936172044e-01
7.807060000000001310e+02 9.045410817860703723e-02 7.807060000000003583e+02 1.316762623462412740e-01 7.807060000000003583e+02 1.316762623462412740e-01
7.806060000000002219e+02 1.191923744245446531e-01 7.806060000000004493e+02 1.360305514602897781e-01 7.806060000000004493e+02 1.360305514602897781e-01
7.805060000000003129e+02 1.076586178396967131e-01 7.805060000000004266e+02 1.407174463139066189e-01 7.805060000000004266e+02 1.407174463139066189e-01
7.804060000000004038e+02 1.348683330003113690e-01 7.804060000000004038e+02 1.457774290884456259e-01 7.804060000000004038e+02 1.457774290884456259e-01
7.803060000000004948e+02 1.362462047144163413e-01 7.803060000000003811e+02 1.512578394582856367e-01 7.803060000000003811e+02 1.512578394582856367e-01
7.802060000000001310e+02 1.817906584029428396e-01 7.802060000000003583e+02 1.572143811272786462e-01 7.802060000000003583e+02 1.572143811272786462e-01
7.801060000000002219e+02 1.865774822938559008e-01 7.801060000000004493e+02 1.637130392819372837e-01 7.801060000000004493e+02 1.637130392819372837e-01
7.800060000000003129e+02 1.607556972813642127e-01 7.800060000000004266e+02 1.708325439823900060e-01 7.800060000000004266e+02 1.708325439823900060e-01
7.799060000000004038e+02 1.945460535754520437e-01 7.799060000000004038e+02 1.786675667520784550e-01 7.799060000000004038e+02 1.786675667520784550e-01
7.798060000000004948e+02 1.837607448081093608e-01 7.798060000000003811e+02 1.873329132149234577e-01 7.798060000000003811e+02 1.873329132149234577e-01
7.797060000000001310e+02 2.306671230125762473e-01 7.797060000000003583e+02 1.969690853967905331e-01 7.797060000000003583e+02 1.969690853967905331e-01
7.796060000000002219e+02 2.117759241199189124e-01 7.796060000000004493e+02 2.077497517493697987e-01 7.796060000000004493e+02 2.077497517493697987e-01
7.795060000000003129e+02 1.946079787957059326e-01 7.795060000000004266e+02 2.198919102495525413e-01 7.795060000000004266e+02 2.198919102495525413e-01
7.794060000000004038e+02 1.972095156289986884e-01 7.794060000000004038e+02 2.336699064409866189e-01 7.794060000000004038e+02 2.336699064409866189e-01
7.793060000000004948e+02 2.234355331153807245e-01 7.793060000000003811e+02 2.494350477728274063e-01 7.793060000000003811e+02 2.494350477728274063e-01
7.792060000000001310e+02 2.068238252684007905e-01 7.792060000000003583e+02 2.676434542006133066e-01 7.792060000000003583e+02 2.676434542006133066e-01
7.791060000000002219e+02 2.583876891169364920e-01 7.791060000000004493e+02 2.888961795018129552e-01 7.791060000000004493e+02 2.888961795018129552e-01
7.790060000000003129e+02 3.221660900443306663e-01 7.790060000000004266e+02 3.139977726481882336e-01 7.790060000000004266e+02 3.139977726481882336e-01
7.789060000000004038e+02 3.594568144962773659e-01 7.789060000000004038e+02 3.440425685452985216e-01 7.789060000000004038e+02 3.440425685452985216e-01
7.788060000000004948e+02 3.450043311565945681e-01 7.788060000000003811e+02 3.805419589997309227e-01 7.788060000000003811e+02 3.805419589997309227e-01
7.787060000000001310e+02 4.352861044709459559e-01 7.787060000000003583e+02 4.256085501470872057e-01 7.787060000000003583e+02 4.256085501470872057e-01
7.786060000000002219e+02 5.198773466277346600e-01 7.786060000000004493e+02 4.822041647708929513e-01 7.786060000000004493e+02 4.822041647708929513e-01
7.785060000000003129e+02 5.905312069502586247e-01 7.785060000000004266e+02 5.543971409356038826e-01 7.785060000000004266e+02 5.543971409356038826e-01
7.784060000000004038e+02 6.996945824968501260e-01 7.784060000000004038e+02 6.473100215919516121e-01 7.784060000000004038e+02 6.473100215919516121e-01
7.783060000000004948e+02 8.279488375046354376e-01 7.783060000000003811e+02 7.654757552785542707e-01 7.783060000000003811e+02 7.654757552785542707e-01
7.782060000000001310e+02 9.276250376446056878e-01 7.782060000000003583e+02 9.055055126276616573e-01 7.782060000000003583e+02 9.055055126276616573e-01
7.781060000000002219e+02 9.875149287291432598e-01 7.781060000000004493e+02 1.035502186923015433e+00 7.781060000000004493e+02 1.035502186923015433e+00
7.780060000000003129e+02 9.964456198572873014e-01 7.780060000000004266e+02 1.074360722772567778e+00 7.780060000000004266e+02 1.074360722772567778e+00
7.779060000000004038e+02 9.848491947580580996e-01 7.779060000000004038e+02 9.564832844209393281e-01 7.779060000000004038e+02 9.564832844209393281e-01
7.778060000000004948e+02 7.350952995069367502e-01 7.778060000000003811e+02 7.452184849346394913e-01 7.778060000000003811e+02 7.452184849346394913e-01
7.777060000000001310e+02 6.461175996829987556e-01 7.777060000000003583e+02 5.468047782077674057e-01 7.777060000000003583e+02 5.468047782077674057e-01
7.776060000000002219e+02 4.538929284237490647e-01 7.776060000000004493e+02 3.998422523114114058e-01 7.776060000000004493e+02 3.998422523114114058e-01
7.775060000000003129e+02 2.801883897637568177e-01 7.775060000000004266e+02 2.985646374343804976e-01 7.775060000000004266e+02 2.985646374343804976e-01
7.774060000000004038e+02 1.871663467528089098e-01 7.774060000000004038e+02 2.290793814442344256e-01 7.774060000000004038e+02 2.290793814442344256e-01
7.773060000000004948e+02 1.758953242101126413e-01 7.773060000000003811e+02 1.804553245530373662e-01 7.773060000000003811e+02 1.804553245530373662e-01
7.772060000000001310e+02 1.288385332719701737e-01 7.772060000000003583e+02 1.455164973576547616e-01 7.772060000000003583e+02 1.455164973576547616e-01
7.771060000000002219e+02 8.026287623645425584e-02 7.771060000000004493e+02 1.197330666265398608e-01 7.771060000000004493e+02 1.197330666265398608e-01
7.770060000000003129e+02 7.320228173207733724e-02 7.770060000000004266e+02 1.002321848905356194e-01 7.770060000000004266e+02 1.002321848905356194e-01
7.769060000000004038e+02 5.468768363950771844e-02 7.769060000000004038e+02 8.515550640888053247e-02 7.769060000000004038e+02 8.515550640888053247e-02
7.768060000000004948e+02 5.196099895294021415e-02 7.768060000000003811e+02 7.327126554926961799e-02 7.768060000000003811e+02 7.327126554926961799e-02
7.767060000000001310e+02 2.132027660341577480e-02 7.767060000000003583e+02 6.374246622637996795e-02 7.767060000000003583e+02 6.374246622637996795e-02
7.766060000000002219e+02 5.806336060034737213e-03 7.766060000000004493e+02 5.598672980048809839e-02 7.766060000000004493e+02 5.598672980048809839e-02
7.765060000000003129e+02 9.296253089269448586e-03 7.765060000000004266e+02 4.958985561103001344e-02 7.765060000000004266e+02 4.958985561103001344e-02
7.764060000000004038e+02 3.408420643151049978e-02 7.764060000000004038e+02 4.425129263112292932e-02 7.764060000000004038e+02 4.425129263112292932e-02
7.763060000000004948e+02 -1.009908420080253251e-03 7.763060000000003811e+02 3.974894848075201381e-02 7.763060000000003811e+02 3.974894848075201381e-02
7.762060000000001310e+02 -1.303827991410787084e-02 7.762060000000003583e+02 3.591597397712290723e-02 7.762060000000003583e+02 3.591597397712290723e-02
7.761060000000002219e+02 2.643919863553528121e-02 7.761060000000004493e+02 3.262512791161210901e-02 7.761060000000004493e+02 3.262512791161210901e-02
7.760060000000003129e+02 7.270858519282595057e-03 7.760060000000004266e+02 2.977804225279756523e-02 7.760060000000004266e+02 2.977804225279756523e-02
7.759060000000004038e+02 6.656830832313373469e-03 7.759060000000004038e+02 2.729771928359313662e-02 7.759060000000004038e+02 2.729771928359313662e-02
7.758060000000004948e+02 1.114403816132550698e-02 7.758060000000003811e+02 2.512320054949648829e-02 7.758060000000003811e+02 2.512320054949648829e-02
7.757060000000001310e+02 -5.024640341824967125e-03 7.757060000000003583e+02 2.320572092259351113e-02 7.757060000000003583e+02 2.320572092259351113e-02
7.756060000000002219e+02 1.614837187233716595e-02 7.756060000000004493e+02 2.150589482032018787e-02 7.756060000000004493e+02 2.150589482032018787e-02
7.755060000000003129e+02 6.145051436459129587e-03 7.755060000000004266e+02 1.999163066527724283e-02 7.755060000000004266e+02 1.999163066527724283e-02
7.754060000000004038e+02 -9.830922596097892152e-03 7.754060000000004038e+02 1.863656640480635188e-02 7.754060000000004038e+02 1.863656640480635188e-02
7.753060000000004948e+02 1.607769448179605098e-02 7.753060000000003811e+02 1.741888273793860270e-02 7.753060000000003811e+02 1.741888273793860270e-02
7.752060000000001310e+02 -1.339151701587371762e-02 7.752060000000003583e+02 1.632039347569231094e-02 7.752060000000003583e+02 1.632039347569231094e-02
7.751060000000002219e+02 6.833953875366794925e-03 7.751060000000004493e+02 1.532584155244066763e-02 7.751060000000004493e+02 1.532584155244066763e-02
7.750060000000003129e+02 1.447906387460159289e-02 7.750060000000004266e+02 1.442234926301449310e-02 7.750060000000004266e+02 1.442234926301449310e-02
7.749060000000004038e+02 -2.906308179378790492e-04 7.749060000000004038e+02 1.359898530702697249e-02 7.749060000000004038e+02 1.359898530702697249e-02
