# Supplementary material for: In-situ probing of the Fischer-Tropsch reaction on Co single crystal surfaces up to 1 bar
Source: Nat Commun. 2025 Jan 24;16:1005. doi: 10.1038/s41467-025-56082-8 (PMC11761050; doi:10.1038/s41467-025-56082-8)
Supplement: Supplementary file 3 — Source Data [file 41467_2025_56082_MOESM3_ESM.zip › Fig1/ax3 Co2p 506K.dat]

# 506K
# Main
# (x, y) tuples for data, fitline, peak0..peakN
7.849060000000004038e+02 1.155880879971233677e+00 7.849060000000004038e+02 1.175228131166916379e+00 7.849060000000004038e+02 5.846668642472972049e-02
7.848060000000004948e+02 1.179455037750290591e+00 7.848060000000003811e+02 1.175935706954764681e+00 7.848060000000003811e+02 5.917426221257784946e-02
7.847060000000001310e+02 1.122081073030652520e+00 7.847060000000003583e+02 1.176662913179218339e+00 7.847060000000003583e+02 5.990146843703155616e-02
7.846060000000002219e+02 1.174903708056306728e+00 7.846060000000004493e+02 1.177410608704406281e+00 7.846060000000004493e+02 6.064916396221943506e-02
7.845060000000003129e+02 1.166939022991283048e+00 7.845060000000004266e+02 1.178179704057606081e+00 7.845060000000004266e+02 6.141825931541942257e-02
7.844060000000004038e+02 1.165315072502688842e+00 7.844060000000004038e+02 1.178971165405832577e+00 7.844060000000004038e+02 6.220972066364592601e-02
7.843060000000004948e+02 1.133525862820391916e+00 7.843060000000003811e+02 1.179786018907154288e+00 7.843060000000003811e+02 6.302457416496744236e-02
7.842060000000001310e+02 1.125636781615827253e+00 7.842060000000003583e+02 1.180625355478682081e+00 7.842060000000003583e+02 6.386391073649541616e-02
7.841060000000002219e+02 1.092228559535091570e+00 7.841060000000004493e+02 1.181490336028649279e+00 7.841060000000004493e+02 6.472889128646244772e-02
7.840060000000003129e+02 1.147578134400202066e+00 7.840060000000004266e+02 1.182382197206271357e+00 7.840060000000004266e+02 6.562075246408459461e-02
7.839060000000004038e+02 1.213646202510505479e+00 7.839060000000004038e+02 1.183302257730292517e+00 7.839060000000004038e+02 6.654081298810571310e-02
7.838060000000004948e+02 1.105147454324313383e+00 7.838060000000003811e+02 1.184251925365480851e+00 7.838060000000003811e+02 6.749048062329408848e-02
7.837060000000001310e+02 1.190248396979053158e+00 7.837060000000003583e+02 1.185232704625956757e+00 7.837060000000003583e+02 6.847125988376989714e-02
7.836060000000002219e+02 1.196483388318106078e+00 7.836060000000004493e+02 1.186246205295428346e+00 7.836060000000004493e+02 6.948476055324150080e-02
7.835060000000003129e+02 1.136740502638481809e+00 7.835060000000004266e+02 1.187294151867410719e+00 7.835060000000004266e+02 7.053270712522406727e-02
7.834060000000004038e+02 1.154061789787041103e+00 7.834060000000004038e+02 1.188378394023619222e+00 7.834060000000004038e+02 7.161694928143237660e-02
7.833060000000004948e+02 1.175135571245209620e+00 7.833060000000003811e+02 1.189500918286456210e+00 7.833060000000003811e+02 7.273947354426953116e-02
7.832060000000001310e+02 1.173032342230020397e+00 7.832060000000003583e+02 1.190663861002202895e+00 7.832060000000003583e+02 7.390241626001614605e-02
7.831060000000002219e+02 1.199231747570921103e+00 7.831060000000004493e+02 1.191869522835878659e+00 7.831060000000004493e+02 7.510807809369199339e-02
7.830060000000003129e+02 1.164483770594139100e+00 7.830060000000004266e+02 1.193120384987434779e+00 7.830060000000004266e+02 7.635894024524808588e-02
7.829060000000004038e+02 1.139456679166800601e+00 7.829060000000004038e+02 1.194419127372801537e+00 7.829060000000004038e+02 7.765768263061488541e-02
7.828060000000004948e+02 1.184279154343221840e+00 7.828060000000003811e+02 1.195768649053551513e+00 7.828060000000003811e+02 7.900720431136472321e-02
7.827060000000001310e+02 1.193847526699582273e+00 7.827060000000003583e+02 1.197172091246676118e+00 7.827060000000003583e+02 8.041064650448938311e-02
7.826060000000002219e+02 1.172517986235830811e+00 7.826060000000004493e+02 1.198632863303036755e+00 7.826060000000004493e+02 8.187141856084999281e-02
7.825060000000003129e+02 1.183487186876953201e+00 7.825060000000004266e+02 1.200154672111337417e+00 7.825060000000004266e+02 8.339322736915068257e-02
7.824060000000004038e+02 1.170990356881599137e+00 7.824060000000004038e+02 1.201741555466518729e+00 7.824060000000004038e+02 8.498011072433192536e-02
7.823060000000004948e+02 1.211287271247637021e+00 7.823060000000003811e+02 1.203397920040540914e+00 7.823060000000003811e+02 8.663647529835426242e-02
7.822060000000001310e+02 1.158630942010788756e+00 7.822060000000003583e+02 1.205128584713395012e+00 7.822060000000003583e+02 8.836713997120827779e-02
7.821060000000002219e+02 1.242008434501879366e+00 7.821060000000004493e+02 1.206938830168045929e+00 7.821060000000004493e+02 9.017738542585927719e-02
7.820060000000003129e+02 1.213161872371999017e+00 7.820060000000004266e+02 1.208834455831134358e+00 7.820060000000004266e+02 9.207301108894754005e-02
7.819060000000004038e+02 1.213027522268519620e+00 7.819060000000004038e+02 1.210821845459705060e+00 7.819060000000004038e+02 9.406040071751824161e-02
7.818060000000004948e+02 1.217795617084430182e+00 7.818060000000003811e+02 1.212908042943587450e+00 7.818060000000003811e+02 9.614659820140075697e-02
7.817060000000001310e+02 1.237088280569488941e+00 7.817060000000003583e+02 1.215100840226445600e+00 7.817060000000003583e+02 9.833939548425880972e-02
7.816060000000002219e+02 1.231478667108610647e+00 7.816060000000004493e+02 1.217408879663622878e+00 7.816060000000004493e+02 1.006474349214361019e-01
7.815060000000003129e+02 1.255633816715948425e+00 7.815060000000004266e+02 1.219841773654277484e+00 7.815060000000004266e+02 1.030803289120907906e-01
7.814060000000004038e+02 1.229448601288470666e+00 7.814060000000004038e+02 1.222410245038724863e+00 7.814060000000004038e+02 1.056488002965380313e-01
7.813060000000004948e+02 1.219086615435963195e+00 7.813060000000003811e+02 1.225126292579011622e+00 7.813060000000003811e+02 1.083648478368247625e-01
7.812060000000001310e+02 1.235149654553022280e+00 7.812060000000003583e+02 1.228003386893676385e+00 7.812060000000003583e+02 1.112419421514896367e-01
7.811060000000002219e+02 1.234856377415607609e+00 7.811060000000004493e+02 1.231056703567073640e+00 7.811060000000004493e+02 1.142952588248867807e-01
7.810060000000003129e+02 1.189786997739778363e+00 7.810060000000004266e+02 1.234303401894423002e+00 7.810060000000004266e+02 1.175419571522363094e-01
7.809060000000004038e+02 1.207708120922081685e+00 7.809060000000004038e+02 1.237762959985277522e+00 7.809060000000004038e+02 1.210015152430907043e-01
7.808060000000004948e+02 1.222418236903199729e+00 7.808060000000003811e+02 1.241457579908333386e+00 7.808060000000003811e+02 1.246961351661467349e-01
7.807060000000001310e+02 1.238579810781295087e+00 7.807060000000003583e+02 1.245412680465158628e+00 7.807060000000003583e+02 1.286512357229719350e-01
7.806060000000002219e+02 1.254830610836997762e+00 7.806060000000004493e+02 1.249657500373875463e+00 7.806060000000004493e+02 1.328960556316887975e-01
7.805060000000003129e+02 1.254611575328279605e+00 7.805060000000004266e+02 1.254225841611322556e+00 7.805060000000004266e+02 1.374643968691358631e-01
7.804060000000004038e+02 1.264546842094357748e+00 7.804060000000004038e+02 1.259156992095485261e+00 7.804060000000004038e+02 1.423955473532984017e-01
7.803060000000004948e+02 1.282755623208017060e+00 7.803060000000003811e+02 1.264496879785798722e+00 7.803060000000003811e+02 1.477354350436120289e-01
7.802060000000001310e+02 1.266690200185101922e+00 7.802060000000003583e+02 1.270299528087301733e+00 7.802060000000003583e+02 1.535380833451149007e-01
7.801060000000002219e+02 1.293230844571661819e+00 7.801060000000004493e+02 1.276628907302112426e+00 7.801060000000004493e+02 1.598674625599256216e-01
7.800060000000003129e+02 1.250030673853392171e+00 7.800060000000004266e+02 1.283561311959992013e+00 7.800060000000004266e+02 1.667998672178053199e-01
7.799060000000004038e+02 1.312427300441335154e+00 7.799060000000004038e+02 1.291188443975917588e+00 7.799060000000004038e+02 1.744269992337308950e-01
7.798060000000004948e+02 1.239404017729529794e+00 7.798060000000003811e+02 1.299621454047369840e+00 7.798060000000003811e+02 1.828600093051831188e-01
7.797060000000001310e+02 1.230686926678169035e+00 7.797060000000003583e+02 1.308996299820287978e+00 7.797060000000003583e+02 1.922348550781012577e-01
7.796060000000002219e+02 1.283350407631238976e+00 7.796060000000004493e+02 1.319480936775039082e+00 7.796060000000004493e+02 2.027194920328522498e-01
7.795060000000003129e+02 1.297036125359347869e+00 7.795060000000004266e+02 1.331285094356740917e+00 7.795060000000004266e+02 2.145236496145541127e-01
7.794060000000004038e+02 1.341057835323313130e+00 7.794060000000004038e+02 1.344673749828369624e+00 7.794060000000004038e+02 2.279123050861827926e-01
7.793060000000004948e+02 1.302651812102713968e+00 7.793060000000003811e+02 1.359985966032047910e+00 7.793060000000003811e+02 2.432245212898611064e-01
7.792060000000001310e+02 1.344859937570957786e+00 7.792060000000003583e+02 1.377661617633359148e+00 7.792060000000003583e+02 2.609001728911723994e-01
7.791060000000002219e+02 1.310910455420273513e+00 7.791060000000004493e+02 1.398279862808336826e+00 7.791060000000004493e+02 2.815184180661500224e-01
7.790060000000003129e+02 1.357944286754377838e+00 7.790060000000004266e+02 1.422615259895013251e+00 7.790060000000004266e+02 3.058538151528265581e-01
7.789060000000004038e+02 1.472855854278401821e+00 7.789060000000004038e+02 1.451720425743273424e+00 7.789060000000004038e+02 3.349589810010866753e-01
7.788060000000004948e+02 1.417712089921823626e+00 7.788060000000003811e+02 1.487047987677526439e+00 7.788060000000003811e+02 3.702865429353398019e-01
7.787060000000001310e+02 1.508857708792455732e+00 7.787060000000003583e+02 1.530627389501839630e+00 7.787060000000003583e+02 4.138659447596529373e-01
7.786060000000002219e+02 1.626000611872696844e+00 7.786060000000004493e+02 1.585304567702963352e+00 7.786060000000004493e+02 4.685431229607766590e-01
7.785060000000003129e+02 1.750107016463644749e+00 7.785060000000004266e+02 1.654997383107630560e+00 7.785060000000004266e+02 5.382359383654438112e-01
7.784060000000004038e+02 1.634313063342643479e+00 7.784060000000004038e+02 1.744679784815606816e+00 7.784060000000004038e+02 6.279183400734200671e-01
7.783060000000004948e+02 1.844188755525735690e+00 7.783060000000003811e+02 1.858926415801942067e+00 7.783060000000003811e+02 7.421649710597553184e-01
7.782060000000001310e+02 2.087957226963809809e+00 7.782060000000003583e+02 1.995225159369401924e+00 7.782060000000003583e+02 8.784637146272151753e-01
7.781060000000002219e+02 2.144492851578565062e+00 7.781060000000004493e+02 2.124650853142544094e+00 7.781060000000004493e+02 1.007889408400357567e+00
7.780060000000003129e+02 2.217317589016255752e+00 7.780060000000004266e+02 2.170070879869839597e+00 7.780060000000004266e+02 1.053309435127652849e+00
7.779060000000004038e+02 1.942455838024213177e+00 7.779060000000004038e+02 2.062758544951917017e+00 7.779060000000004038e+02 9.459971002097303794e-01
7.778060000000004948e+02 1.874901234549381623e+00 7.778060000000003811e+02 1.857918884347137700e+00 7.778060000000003811e+02 7.411574396049509517e-01
7.777060000000001310e+02 1.776764528974773549e+00 7.777060000000003583e+02 1.661406069520308781e+00 7.777060000000003583e+02 5.446446247781220329e-01
7.776060000000002219e+02 1.562215587358134483e+00 7.776060000000004493e+02 1.514751059334538352e+00 7.776060000000004493e+02 3.979896145923515483e-01
7.775060000000003129e+02 1.389873352218727209e+00 7.775060000000004266e+02 1.413520863727073529e+00 7.775060000000004266e+02 2.967594189848868913e-01
7.774060000000004038e+02 1.334912808028511089e+00 7.774060000000004038e+02 1.344111868454943348e+00 7.774060000000004038e+02 2.273504237127566274e-01
7.773060000000004948e+02 1.276759419726757105e+00 7.773060000000003811e+02 1.295607125996332876e+00 7.773060000000003811e+02 1.788456812541461549e-01
7.772060000000001310e+02 1.228072406681562700e+00 7.772060000000003583e+02 1.260806234624693767e+00 7.772060000000003583e+02 1.440447898825070461e-01
7.771060000000002219e+02 1.211750430018271096e+00 7.771060000000004493e+02 1.235161218149699147e+00 7.771060000000004493e+02 1.183997734075124403e-01
7.770060000000003129e+02 1.243976348485721584e+00 7.770060000000004266e+02 1.215790022271245441e+00 7.770060000000004266e+02 9.902857752905866451e-02
7.769060000000004038e+02 1.174638356652160542e+00 7.769060000000004038e+02 1.200830707521480356e+00 7.769060000000004038e+02 8.406926277929355207e-02
7.768060000000004948e+02 1.174887020700554174e+00 7.768060000000003811e+02 1.189050828540063165e+00 7.768060000000003811e+02 7.228938379787644419e-02
7.767060000000001310e+02 1.180274022794407740e+00 7.767060000000003583e+02 1.179614056796094879e+00 7.767060000000003583e+02 6.285261205390821337e-02
7.766060000000002219e+02 1.202250055728112166e+00 7.766060000000004493e+02 1.171939213012847869e+00 7.766060000000004493e+02 5.517776827066109280e-02
7.765060000000003129e+02 1.129111664436164730e+00 7.765060000000004266e+02 1.165613428983819366e+00 7.765060000000004266e+02 4.885198424163256919e-02
7.764060000000004038e+02 1.150434507260470918e+00 7.764060000000004038e+02 1.160337436956481616e+00 7.764060000000004038e+02 4.357599221429496461e-02
7.763060000000004948e+02 1.120493846021470619e+00 7.763060000000003811e+02 1.155890304837375204e+00 7.763060000000003811e+02 3.912886009518843494e-02
7.762060000000001310e+02 1.144161770750677043e+00 7.762060000000003583e+02 1.152106199498945660e+00 7.762060000000003583e+02 3.534475475675880052e-02
7.761060000000002219e+02 1.145587403004630023e+00 7.761060000000004493e+02 1.148858754522198877e+00 7.761060000000004493e+02 3.209730978001213569e-02
7.760060000000003129e+02 1.109334387016698065e+00 7.760060000000004266e+02 1.146050348429506149e+00 7.760060000000004266e+02 2.928890368731950147e-02
7.759060000000004038e+02 1.131677314360207021e+00 7.759060000000004038e+02 1.143604618025326758e+00 7.759060000000004038e+02 2.684317328314006837e-02
7.758060000000004948e+02 1.125489433534617056e+00 7.758060000000003811e+02 1.141461143508883280e+00 7.758060000000003811e+02 2.469969876669654216e-02
7.757060000000001310e+02 1.154095221207912303e+00 7.757060000000003583e+02 1.139571617294979244e+00 7.757060000000003583e+02 2.281017255279242650e-02
7.756060000000002219e+02 1.139703526891026275e+00 7.756060000000004493e+02 1.137897043120363438e+00 7.756060000000004493e+02 2.113559837817672454e-02
7.755060000000003129e+02 1.130934671034466099e+00 7.755060000000004266e+02 1.136405661488885332e+00 7.755060000000004266e+02 1.964421674669851459e-02
7.754060000000004038e+02 1.122683690269892676e+00 7.754060000000004038e+02 1.135071394427643154e+00 7.754060000000004038e+02 1.830994968545638854e-02
7.753060000000004948e+02 1.134139661712195712e+00 7.753060000000003811e+02 1.133872666421583464e+00 7.753060000000003811e+02 1.711122167939678820e-02
7.752060000000001310e+02 1.095529757811144922e+00 7.752060000000003583e+02 1.132791501181168892e+00 7.752060000000003583e+02 1.603005643898221949e-02
7.751060000000002219e+02 1.117329381737256710e+00 7.751060000000004493e+02 1.131812822972740440e+00 7.751060000000004493e+02 1.505137823055368446e-02
7.750060000000003129e+02 1.119845707521205158e+00 7.750060000000004266e+02 1.130923911271914717e+00 7.750060000000004266e+02 1.416246652972797879e-02
7.749060000000004038e+02 1.127744437866998517e+00 7.749060000000004038e+02 1.130113971479242974e+00 7.749060000000004038e+02 1.335252673705619036e-02
