# Supplementary material for: In-situ probing of the Fischer-Tropsch reaction on Co single crystal surfaces up to 1 bar
Source: Nat Commun. 2025 Jan 24;16:1005. doi: 10.1038/s41467-025-56082-8 (PMC11761050; doi:10.1038/s41467-025-56082-8)
Supplement: Supplementary file 3 — Source Data [file 41467_2025_56082_MOESM3_ESM.zip › Fig1/ax4 C1s 406K.dat]

# 406K
# top	C4	C3	C2	C1
# (x, y) tuples for data, fitline, peak0..peakN
2.889059999999999491e+02 -4.371168689873372766e-03 2.889059999999999491e+02 3.169447883029969824e-04 2.889059999999999491e+02 9.034752362726286784e-05 2.889059999999999491e+02 1.122720308644425919e-04 2.889059999999999491e+02 6.969009853307136940e-05 2.889059999999999491e+02 4.329572508032660221e-05 2.889059999999999491e+02 1.339410197893523913e-06
2.888060000000004948e+02 -9.666436374248479901e-03 2.888059999999999263e+02 3.327028807438081669e-04 2.888059999999999263e+02 9.601885261117445319e-05 2.888059999999999263e+02 1.177250390167514202e-04 2.888059999999999263e+02 7.262340767034313393e-05 2.888059999999999263e+02 4.494847905286802312e-05 2.888059999999999263e+02 1.387102392671115872e-06
2.887060000000001310e+02 -6.192365174506223729e-03 2.887059999999999604e+02 3.496996205047120387e-04 2.887059999999999604e+02 1.022362928595239867e-04 2.887059999999999604e+02 1.235829891630755965e-04 2.887059999999999604e+02 7.574533610284972182e-05 2.887059999999999604e+02 4.669761568936067720e-05 2.887059999999999604e+02 1.437386689902104371e-06
2.886060000000006767e+02 3.883692173516826128e-03 2.886059999999999377e+02 3.680718747662042769e-04 2.886059999999999377e+02 1.090715380531616493e-04 2.886059999999999377e+02 1.298867543815474467e-04 2.886059999999999377e+02 7.907235816743253900e-05 2.886059999999999377e+02 4.855076986661644177e-05 2.886059999999999377e+02 1.490454297446170878e-06
2.885060000000003129e+02 -1.771261963221906419e-03 2.885059999999999718e+02 3.879764150506233734e-04 2.885059999999999718e+02 1.166083078443903116e-04 2.885059999999999718e+02 1.366824650309651009e-04 2.885059999999999718e+02 8.262278091392285086e-05 2.885059999999999718e+02 5.051634688614591533e-05 2.885059999999999718e+02 1.546514375199256756e-06
2.884059999999999491e+02 3.648366138636799198e-03 2.884059999999999491e+02 4.095935674603391145e-04 2.884059999999999491e+02 1.249448243652625374e-04 2.884059999999999491e+02 1.440223359657361859e-04 2.884059999999999491e+02 8.641699345569526581e-05 2.884059999999999491e+02 5.260361757846112625e-05 2.884059999999999491e+02 1.605796095184030258e-06
2.883060000000004948e+02 -8.012651628475308228e-04 2.883059999999999832e+02 4.331316915130078364e-04 2.883059999999999832e+02 1.341969079604861208e-04 2.883059999999999832e+02 1.519656485280716036e-04 2.883059999999999832e+02 9.047775666666524590e-05 2.883059999999999832e+02 5.482282737512811073e-05 2.883059999999999832e+02 1.668550982656781576e-06
2.882060000000001310e+02 -7.105186928249166214e-03 2.882059999999999604e+02 4.588327428905863959e-04 2.882059999999999604e+02 1.445019036943621037e-04 2.882059999999999604e+02 1.605799210414890846e-04 2.882059999999999604e+02 9.483054083152886525e-05 2.882059999999999604e+02 5.718532174032200889e-05 2.882059999999999604e+02 1.735055582884291744e-06
2.881060000000006767e+02 3.070165378025044127e-03 2.881059999999999945e+02 4.869793359006380478e-04 2.881059999999999945e+02 1.560238001212299662e-04 2.881059999999999945e+02 1.699423099482252008e-04 2.881059999999999945e+02 9.950392050105566792e-05 2.881059999999999945e+02 5.970369082374665115e-05 2.881059999999999945e+02 1.805614506380583358e-06
2.880060000000003129e+02 1.304195316504945697e-03 2.880059999999999718e+02 5.179040990876306993e-04 2.880059999999999718e+02 1.689602660187588417e-04 2.880059999999999718e+02 1.801412945290754538e-04 2.880059999999999718e+02 1.045300378526893299e-04 2.880059999999999718e+02 6.239193677189183447e-05 2.880059999999999718e+02 1.880563915215178251e-06
2.879059999999999491e+02 8.055425049257845804e-04 2.879060000000000059e+02 5.520030571407382337e-04 2.879060000000000059e+02 1.835532532870014623e-04 2.879060000000000059e+02 1.912787120693522336e-04 2.879060000000000059e+02 1.099451484188254799e-04 2.879060000000000059e+02 6.526566784066671265e-05 2.879060000000000059e+02 1.960275524892420616e-06
2.878060000000004948e+02 -1.197332225538923212e-03 2.878059999999999832e+02 5.897570846773179986e-04 2.878059999999999832e+02 2.001071044590783910e-04 2.878059999999999832e+02 2.034722284178273020e-04 2.878059999999999832e+02 1.157902662662537433e-04 2.878059999999999832e+02 6.834232432340323407e-05 2.878059999999999832e+02 2.045161210755383161e-06
2.877060000000001310e+02 -3.651651569278742751e-03 2.877060000000000173e+02 6.317708795486305737e-04 2.877060000000000173e+02 2.190234764838851103e-04 2.877060000000000173e+02 2.168583525725860384e-04 2.877060000000000173e+02 1.221119297797453528e-04 2.877060000000000173e+02 7.164144238691655582e-05 2.877060000000000173e+02 2.135678325497477891e-06
2.876060000000006767e+02 3.950401016080154655e-03 2.876059999999999945e+02 6.788505902002858272e-04 2.876059999999999945e+02 2.408740413069991604e-04 2.876059999999999945e+02 2.315961354139414361e-04 2.876059999999999945e+02 1.289631143724157317e-04 2.876059999999999945e+02 7.518496325096173181e-05 2.876059999999999945e+02 2.232335855967709244e-06
2.875060000000003129e+02 5.475097620064031320e-04 2.875060000000000286e+02 7.321641917463450307e-04 2.875060000000000286e+02 2.665548324585140239e-04 2.875060000000000286e+02 2.478717358403354268e-04 2.875060000000000286e+02 1.364043250482479110e-04 2.875060000000000286e+02 7.899759682522369852e-05 2.875060000000000286e+02 2.335701574023939192e-06
2.874059999999999491e+02 1.043326720998555800e-03 2.874060000000000059e+02 7.935687290042661626e-04 2.874060000000000059e+02 2.976060567131350661e-04 2.874060000000000059e+02 2.659041006685513154e-04 2.874060000000000059e+02 1.445049102253169644e-04 2.874060000000000059e+02 8.310725102824083972e-05 2.874060000000000059e+02 2.446410369021915511e-06
2.873060000000004948e+02 -5.185330372137631622e-03 2.873060000000000400e+02 8.662480647060905471e-04 2.873060000000000400e+02 3.368405916563956774e-04 2.873060000000000400e+02 2.859521091885000544e-04 2.873060000000000400e+02 1.533446491921866084e-04 2.873060000000000400e+02 8.754554067873588968e-05 2.873060000000000400e+02 2.565173990272390028e-06
2.872060000000001310e+02 -1.447481687682899802e-03 2.872060000000000173e+02 9.558735586821509849e-04 2.872060000000000173e+02 3.894929538784197912e-04 2.872060000000000173e+02 3.083237392566919358e-04 2.872060000000000173e+02 1.630156798310269733e-04 2.872060000000000173e+02 9.234839323739386431e-05 2.872060000000000173e+02 2.692792478618408911e-06
2.871060000000006767e+02 3.324078825827607962e-03 2.871060000000000514e+02 1.072541138352153291e-03 2.871060000000000514e+02 4.651410588462136795e-04 2.871060000000000514e+02 3.333882869582907344e-04 2.871060000000000514e+02 1.736248519119594773e-04 2.871060000000000514e+02 9.755677300572119961e-05 2.871060000000000514e+02 2.830167629968055975e-06
2.870060000000003129e+02 4.362080153172912672e-03 2.870060000000000286e+02 1.233675546036309316e-03 2.870060000000000286e+02 5.805891985601873426e-04 2.870060000000000286e+02 3.615938617302850619e-04 2.870060000000000286e+02 1.852966158779224685e-04 2.870060000000000286e+02 1.032175509540590795e-04 2.870060000000000286e+02 2.978318913855237551e-06
2.869059999999999491e+02 1.408144957789691371e-03 2.869060000000000628e+02 1.467817843853254367e-03 2.869060000000000628e+02 7.636229168719731349e-04 2.869060000000000628e+02 3.934953803351383286e-04 2.869060000000000628e+02 1.981765897229924116e-04 2.869060000000000628e+02 1.093845545514255676e-04 2.869060000000000628e+02 3.138402371724863813e-06
2.868060000000004948e+02 2.163471495075675044e-03 2.868060000000000400e+02 1.818633182808760372e-03 2.868060000000000400e+02 1.056960066363028155e-03 2.868060000000000400e+02 4.298055516503630942e-04 2.868060000000000400e+02 2.124359902967728564e-04 2.868060000000000400e+02 1.161198413494894714e-04 2.868060000000000400e+02 3.311733149106698898e-06
2.867060000000001310e+02 9.536092174722869338e-03 2.867060000000000741e+02 2.347617914257015340e-03 2.867060000000000741e+02 1.520847899370493961e-03 2.867060000000000741e+02 4.714977756711991215e-04 2.867060000000000741e+02 2.282771743571610163e-04 2.867060000000000741e+02 1.234952523764157415e-04 2.867060000000000741e+02 3.499812481745587408e-06
2.866060000000006767e+02 1.021549189335946295e-02 2.866060000000000514e+02 3.133117139095698001e-03 2.866060000000000514e+02 2.231853957255528539e-03 2.866060000000000514e+02 5.200238889549221432e-04 2.866060000000000514e+02 2.459406150593604779e-04 2.866060000000000514e+02 1.315943176561746534e-04 2.866060000000000514e+02 3.704360169712514258e-06
2.865060000000003129e+02 7.086457536620472883e-03 2.865060000000000855e+02 4.262952298797413435e-03 2.865060000000000855e+02 3.275023698318519933e-03 2.865060000000000855e+02 5.777728880758589963e-04 2.865060000000000855e+02 2.657137507267696985e-04 2.865060000000000855e+02 1.405146078250210586e-04 2.865060000000000855e+02 3.927353851243822953e-06
2.864059999999999491e+02 4.976996383192637367e-03 2.864060000000000628e+02 5.818914854110163355e-03 2.864060000000000628e+02 4.727431597322536740e-03 2.864060000000000628e+02 6.489992236402223735e-04 2.864060000000000628e+02 2.879423014956697543e-04 2.864060000000000628e+02 1.503706549006430593e-04 2.864060000000000628e+02 4.171076751091492917e-06
2.863060000000004948e+02 1.278947094383911520e-02 2.863060000000000969e+02 7.854020373406662980e-03 2.863060000000000969e+02 6.633653668032431228e-03 2.863060000000000969e+02 7.415860304158371913e-04 2.863060000000000969e+02 3.130448942424791177e-04 2.863060000000000969e+02 1.612976046597459088e-04 2.863060000000000969e+02 4.438176056169811989e-06
2.862060000000001310e+02 1.298326007701739240e-02 2.862060000000000741e+02 1.036723665685308077e-02 2.862060000000000741e+02 8.977381896287068425e-03 2.862060000000000741e+02 8.701349297752757062e-04 2.862060000000000741e+02 3.415322791316673470e-04 2.862060000000000741e+02 1.734558169534919825e-04 2.862060000000000741e+02 4.731734705576916629e-06
2.861060000000006767e+02 1.359345767585503142e-02 2.861060000000001082e+02 1.328361193806363617e-02 2.861060000000001082e+02 1.165661147691335504e-02 2.861060000000001082e+02 1.060874972038519182e-03 2.861060000000001082e+02 3.740334242030365366e-04 2.861060000000001082e+02 1.870367046781177406e-04 2.861060000000001082e+02 5.055360230608625214e-06
2.860060000000003129e+02 1.082451149339366293e-02 2.860060000000000855e+02 1.644788310844221696e-02 2.860060000000000855e+02 1.447030391260125531e-02 2.860060000000000855e+02 1.358562205891049226e-03 2.860060000000000855e+02 4.113334886157384192e-04 2.860060000000000855e+02 2.022702059087478699e-04 2.860060000000000855e+02 5.413295425428278640e-06
2.859059999999999491e+02 1.444826441037362109e-02 2.859060000000001196e+02 1.963624618861013749e-02 2.859060000000001196e+02 1.712189535725806150e-02 2.859060000000001196e+02 1.834669370398920012e-03 2.859060000000001196e+02 4.544364736348056487e-04 2.859060000000001196e+02 2.194344301299634258e-04 2.859060000000001196e+02 5.810557188387075451e-06
2.858060000000004948e+02 1.686411692848463831e-02 2.858060000000000969e+02 2.258978782196114157e-02 2.858060000000000969e+02 1.924534512153347823e-02 2.858060000000000969e+02 2.594634338023700353e-03 2.858060000000000969e+02 5.046870218625260866e-04 2.858060000000000969e+02 2.388682285231259772e-04 2.858060000000000969e+02 6.253112018314709668e-06
2.857060000000001310e+02 2.504544786920278460e-02 2.857060000000001310e+02 2.508220958675073942e-02 2.857060000000001310e+02 2.047042689236329080e-02 2.857060000000001310e+02 3.780005766460588917e-03 2.857060000000001310e+02 5.640410878628754386e-04 2.857060000000001310e+02 2.609877404344734591e-04 2.857060000000001310e+02 6.748099629509974032e-06
2.856060000000006767e+02 2.439435480880407930e-02 2.856060000000001082e+02 2.703198859841332916e-02 2.856060000000001082e+02 2.054283799802025454e-02 2.856060000000001082e+02 5.559837882450567245e-03 2.856060000000001082e+02 6.357001867497124844e-04 2.856060000000001082e+02 2.863084108579129418e-04 2.856060000000001082e+02 7.304120334883890257e-06
2.855060000000003129e+02 2.955748939889495108e-02 2.855060000000001423e+02 2.860142496168726831e-02 2.855060000000001423e+02 1.944644506219934260e-02 2.855060000000001423e+02 8.106007315752287307e-03 2.855060000000001423e+02 7.255663441677231550e-04 2.855060000000001423e+02 3.154746317710996773e-04 2.855060000000001423e+02 7.931607796815192464e-06
2.854059999999999491e+02 2.797396189487636603e-02 2.854060000000001196e+02 3.016606871685684199e-02 2.854060000000001196e+02 1.741222289049304539e-02 2.854060000000001196e+02 1.155054725803079073e-02 2.854060000000001196e+02 8.453550977085632452e-04 2.854060000000001196e+02 3.493001533134465529e-04 2.854060000000001196e+02 8.643317310995189397e-06
2.853060000000004948e+02 3.547437353122500497e-02 2.853060000000001537e+02 3.215040608043453346e-02 2.853060000000001537e+02 1.480378673334000958e-02 2.853060000000001537e+02 1.592972721254145782e-02 2.853060000000001537e+02 1.018613227597147102e-03 2.853060000000001537e+02 3.888239346683197381e-04 2.853060000000001537e+02 9.454972287598422905e-06
2.852060000000001310e+02 4.493738228255631656e-02 2.852060000000001310e+02 3.485614218778654988e-02 2.852060000000001310e+02 1.199216830694477785e-02 2.852060000000001310e+02 2.112726795507469460e-02 2.852060000000001310e+02 1.290931311306723608e-03 2.852060000000001310e+02 4.353884843601947877e-04 2.852060000000001310e+02 1.038613010015210244e-05
2.851060000000006767e+02 4.723304611828081645e-02 2.851060000000001651e+02 3.836432971420913884e-02 2.851060000000001651e+02 9.284199234903095163e-03 2.851060000000001651e+02 2.683337103513906696e-02 2.851060000000001651e+02 1.744546560144851323e-03 2.851060000000001651e+02 4.907515277167834571e-04 2.851060000000001651e+02 1.146135630534538051e-05
2.850060000000003129e+02 4.395617810776013962e-02 2.850060000000001423e+02 4.251089678625400575e-02 2.850060000000001423e+02 6.892937576396225043e-03 2.850060000000001423e+02 3.253359391901686909e-02 2.850060000000001423e+02 2.514405452535716737e-03 2.850060000000001423e+02 5.572479994924755186e-04 2.850060000000001423e+02 1.271183881271743497e-05
2.849059999999999491e+02 4.863694259689568811e-02 2.849060000000001764e+02 4.691840002190619113e-02 2.849060000000001764e+02 4.931862890655927013e-03 2.849060000000001764e+02 3.753685866144784722e-02 2.849060000000001764e+02 3.797471147243110245e-03 2.849060000000001764e+02 6.380296826425458159e-04 2.849060000000001764e+02 1.417763991675574223e-05
2.848060000000004948e+02 4.686730040819035020e-02 2.848060000000001537e+02 5.108447354148273889e-02 2.848060000000001537e+02 3.426415623908149900e-03 2.848060000000001537e+02 4.106312616548082883e-02 2.848060000000001537e+02 5.841592584951461019e-03 2.848060000000001537e+02 7.374282776094105447e-04 2.848060000000001537e+02 1.591088953288485988e-05
2.847060000000001310e+02 5.157053404074792707e-02 2.847060000000001878e+02 5.455129646795212756e-02 2.847060000000001878e+02 2.337819899245805952e-03 2.847060000000001878e+02 4.243466946375889365e-02 2.847060000000001878e+02 8.899300087867120443e-03 2.847060000000001878e+02 8.615266228607123796e-04 2.847060000000001878e+02 1.798039421959893799e-05
2.846060000000006767e+02 5.613823256442785486e-02 2.846060000000001651e+02 5.712396304057059532e-02 2.846060000000001651e+02 1.591475415538683505e-03 2.846060000000001651e+02 4.135197707143901946e-02 2.846060000000001651e+02 1.314090184111231518e-02 2.846060000000001651e+02 1.019130291113001362e-03 2.846060000000001651e+02 2.047842136758012651e-05
2.845060000000003129e+02 6.425719816237854265e-02 2.845060000000001992e+02 5.894379149352389768e-02 2.845060000000001992e+02 1.102247433399866985e-03 2.845060000000001992e+02 3.805331579737623870e-02 2.845060000000001992e+02 1.854101414878921508e-02 2.845060000000001992e+02 1.223683209932763380e-03 2.845060000000001992e+02 2.353090402580360809e-05
2.844059999999999491e+02 5.277073149038438715e-02 2.844060000000001764e+02 6.027635546092401791e-02 2.844060000000001764e+02 7.919789792874473971e-04 2.844060000000001764e+02 3.318585185583979719e-02 2.844060000000001764e+02 2.477347779967353086e-02 2.844060000000001764e+02 1.497733660748657184e-03 2.844060000000001764e+02 2.731316537458853590e-05
2.843060000000004948e+02 5.253567892759804236e-02 2.843060000000002105e+02 6.119835901886153812e-02 2.843060000000002105e+02 5.982954983451844446e-04 2.843060000000002105e+02 2.752989687770830349e-02 2.843060000000002105e+02 3.115416607942125826e-02 2.843060000000002105e+02 1.883925754837062483e-03 2.843060000000002105e+02 3.207480854973406790e-05
2.842060000000001310e+02 5.765186955721136181e-02 2.842060000000001878e+02 6.143781103452623793e-02 2.842060000000001878e+02 4.764634779524974531e-04 2.842060000000001878e+02 2.179342174180605440e-02 2.842060000000001878e+02 3.666071145952053134e-02 2.842060000000001878e+02 2.469034020488990004e-03 2.842060000000001878e+02 3.818033475816786526e-05
2.841060000000006767e+02 6.355796707278449365e-02 2.841060000000002219e+02 6.047201753387794476e-02 2.841060000000002219e+02 3.971056263473695595e-04 2.841060000000002219e+02 1.651442764268695393e-02 2.841060000000002219e+02 4.009093041612492997e-02 2.841060000000002219e+02 3.423375730714433175e-03 2.841060000000002219e+02 4.617811800425758754e-05
2.840060000000003129e+02 6.024433447957237842e-02 2.840060000000001992e+02 5.795599825601163713e-02 2.840060000000001992e+02 3.423112771246853239e-04 2.840060000000001992e+02 1.202737360819382609e-02 2.840060000000001992e+02 4.049371266143274306e-02 2.840060000000001992e+02 5.035672415780300532e-03 2.840060000000001992e+02 5.692829348008879715e-05
2.839059999999999491e+02 5.798990967343958802e-02 2.839060000000002333e+02 5.427622918388374379e-02 2.839060000000002333e+02 3.018072534175494969e-04 2.839060000000002333e+02 8.470081162377202794e-03 2.839060000000002333e+02 3.774484207716462258e-02 2.839060000000002333e+02 7.687587158679583428e-03 2.839060000000002333e+02 7.191153224478838662e-05
2.838060000000004948e+02 5.526435453777995416e-02 2.838060000000002105e+02 5.051979245197126683e-02 2.838060000000002105e+02 2.699570896726829930e-04 2.838060000000002105e+02 5.821741705712502393e-03 2.838060000000002105e+02 3.263839851407555892e-02 2.838060000000002105e+02 1.169534971198337402e-02 2.838060000000002105e+02 9.434543052714441740e-05
2.837060000000001310e+02 5.207246046653069005e-02 2.837060000000002447e+02 4.761224283389584727e-02 2.837060000000002447e+02 2.437308442015726601e-04 2.837060000000002447e+02 3.958701754411880422e-03 2.837060000000002447e+02 2.636708717831583518e-02 2.837060000000002447e+02 1.690910602591118306e-02 2.837060000000002447e+02 1.336170310553739485e-04
2.836060000000006767e+02 4.371276074133113171e-02 2.836060000000002219e+02 4.497624204133369996e-02 2.836060000000002219e+02 2.214768129639006170e-04 2.836060000000002219e+02 2.711276899001130360e-03 2.836060000000002219e+02 2.002045006217225559e-02 2.836060000000002219e+02 2.180477434734184525e-02 2.836060000000002219e+02 2.182639198545776335e-04
2.835060000000003129e+02 3.740675012636346386e-02 2.835060000000002560e+02 3.997441758641228499e-02 2.835060000000002560e+02 2.022430362272626802e-04 2.835060000000002560e+02 1.908413380696656570e-03 2.835060000000002560e+02 1.437149151485150531e-02 2.835060000000002560e+02 2.307715661792050788e-02 2.835060000000002560e+02 4.151130367163526633e-04
2.834059999999999491e+02 2.518546095420760508e-02 2.834060000000002333e+02 3.176360797563582139e-02 2.834060000000002333e+02 1.854293554247982926e-04 2.834060000000002333e+02 1.404533165252209179e-03 2.834060000000002333e+02 9.831841178805684686e-03 2.834060000000002333e+02 1.952407486374752033e-02 2.834060000000002333e+02 8.177294124056081479e-04
2.833060000000004948e+02 2.913901893519121530e-02 2.833060000000002674e+02 2.334284321889030719e-02 2.833060000000002674e+02 1.706186331744405707e-04 2.833060000000002674e+02 1.089822215542483874e-03 2.833060000000002674e+02 6.492524777055743053e-03 2.833060000000002674e+02 1.414241585929849193e-02 2.833060000000002674e+02 1.447461733819145569e-03
2.832060000000001310e+02 1.627262739669557354e-02 2.832060000000002447e+02 1.680783643086546097e-02 2.832060000000002447e+02 1.574971798215611652e-04 2.832060000000002447e+02 8.890603270758653089e-04 2.832060000000002447e+02 4.220554591880872931e-03 2.832060000000002447e+02 9.469736501376136220e-03 2.832060000000002447e+02 2.070987830711024102e-03
2.831060000000006767e+02 1.454315257192124317e-02 2.831060000000002788e+02 1.199209036041313722e-02 2.831060000000002788e+02 1.458167274158327564e-04 2.831060000000002788e+02 7.547272566300207951e-04 2.831060000000002788e+02 2.774154696126197080e-03 2.831060000000002788e+02 6.178815691297697733e-03 2.831060000000002788e+02 2.138575988943388750e-03
2.830060000000003129e+02 8.036954260667594080e-03 2.830060000000002560e+02 8.369537077852876733e-03 2.830060000000002560e+02 1.353749511580320110e-04 2.830060000000002560e+02 6.587717203263331392e-04 2.830060000000002560e+02 1.898436120171625345e-03 2.830060000000002560e+02 4.107331778898319630e-03 2.830060000000002560e+02 1.569622507298567421e-03
2.829059999999999491e+02 -5.462369860139747527e-04 2.829060000000002901e+02 5.881670096944247202e-03 2.829060000000002901e+02 1.260042419861971479e-04 2.829060000000002901e+02 5.854958546549192139e-04 2.829060000000002901e+02 1.381724017985436030e-03 2.829060000000002901e+02 2.874779187412307511e-03 2.829060000000002901e+02 9.136667949053872174e-04
2.828060000000004948e+02 5.728408647520083496e-03 2.828060000000002674e+02 4.323621005514612786e-03 2.828060000000002674e+02 1.175643568274555104e-04 2.828060000000002674e+02 5.264052004757005737e-04 2.828060000000002674e+02 1.074122067789688197e-03 2.828060000000002674e+02 2.137209922507801209e-03 2.828060000000002674e+02 4.683194579139674592e-04
2.827060000000001310e+02 1.930233294592984233e-04 2.827060000000003015e+02 3.379399162201777128e-03 2.827060000000003015e+02 1.099371189871846627e-04 2.827060000000003015e+02 4.769241847690485207e-04 2.827060000000003015e+02 8.818147916176122519e-04 2.827060000000003015e+02 1.668684421918075703e-03 2.827060000000003015e+02 2.420386449098558537e-04
2.826060000000006767e+02 3.026237471807588422e-03 2.826060000000002788e+02 2.780129222519121292e-03 2.826060000000002788e+02 1.030223720442406882e-04 2.826060000000002788e+02 4.345014652440408898e-04 2.826060000000002788e+02 7.516726799600549451e-04 2.826060000000002788e+02 1.347082340983664795e-03 2.826060000000002788e+02 1.438503642871191604e-04
2.825060000000003129e+02 4.063531254909460294e-03 2.825060000000003129e+02 2.361955429306649042e-03 2.825060000000003129e+02 9.673479750835128140e-05 2.825060000000003129e+02 3.976036167953389869e-04 2.825060000000003129e+02 6.558443490788118000e-04 2.825060000000003129e+02 1.112222280819315234e-03 2.825060000000003129e+02 9.955038510483192864e-05
2.824059999999999491e+02 -1.967877246927580634e-03 2.824060000000002901e+02 2.045515311646800300e-03 2.824060000000002901e+02 9.100137246960027953e-05 2.824060000000002901e+02 3.652145826866031678e-04 2.824060000000002901e+02 5.803991634602953184e-04 2.824060000000002901e+02 9.337433044443863754e-04 2.824060000000002901e+02 7.515688858591511822e-05
2.823060000000004948e+02 3.428674534682405600e-03 2.823060000000003242e+02 1.794503854076073563e-03 2.823060000000003242e+02 8.575931933524865011e-05 2.823060000000003242e+02 3.365973023794465173e-04 2.823060000000003242e+02 5.183793986779512393e-04 2.823060000000003242e+02 7.945804397218013144e-04 2.823060000000003242e+02 5.918739396162588258e-05
2.822060000000001310e+02 1.988433954448002791e-03 2.822060000000003015e+02 1.590063404974778171e-03 2.822060000000003015e+02 8.095444097740294733e-05 2.822060000000003015e+02 3.111812797418339735e-04 2.822060000000003015e+02 4.660993392643798111e-04 2.822060000000003015e+02 6.839987185010618217e-04 2.822060000000003015e+02 4.782962649009946836e-05
2.821060000000006767e+02 -5.390600093809182376e-03 2.821060000000003356e+02 1.420590913816160983e-03 2.821060000000003356e+02 7.653976090816038010e-05 2.821060000000003356e+02 2.885073622118649607e-04 2.821060000000003356e+02 4.213763602583645886e-04 2.821060000000003356e+02 5.947433703645853623e-04 2.821060000000003356e+02 3.942406007318568437e-05
2.820060000000003129e+02 -6.443203422158115805e-05 2.820060000000003129e+02 1.278170821637991282e-03 2.820060000000003129e+02 7.247440663296137700e-05 2.820060000000003129e+02 2.681978607857366556e-04 2.820060000000003129e+02 3.827492887606188140e-04 2.820060000000003129e+02 5.217156158288836169e-04 2.820060000000003129e+02 3.303364962979089955e-05
