# Supplementary material for: In-situ probing of the Fischer-Tropsch reaction on Co single crystal surfaces up to 1 bar
Source: Nat Commun. 2025 Jan 24;16:1005. doi: 10.1038/s41467-025-56082-8 (PMC11761050; doi:10.1038/s41467-025-56082-8)
Supplement: Supplementary file 3 — Source Data [file 41467_2025_56082_MOESM3_ESM.zip › Fig1/ax4 C1s 506K.dat]

# 506K
# top	C4	C3	C2	C1
# (x, y) tuples for data, fitline, peak0..peakN
2.889059999999999491e+02 6.899968509333001543e-02 2.889059999999999491e+02 7.288617346845301104e-02 2.889059999999999491e+02 2.776326399584033689e-05 2.889059999999999491e+02 2.340980236920395824e-05 2.889059999999999491e+02 2.865037293540689592e-05 2.889059999999999491e+02 2.685144620938847336e-05 2.889059999999999491e+02 2.743668754064574072e-25
2.888060000000004948e+02 7.250092576000677358e-02 2.888059999999999263e+02 7.289128417190768316e-02 2.888059999999999263e+02 2.950603012230542893e-05 2.888059999999999263e+02 2.454680721520462346e-05 2.888059999999999263e+02 2.985628887593022969e-05 2.888059999999999263e+02 2.787646275106119635e-05 2.888059999999999263e+02 2.841362190197753909e-25
2.887060000000001310e+02 7.049071412201315945e-02 2.887059999999999604e+02 7.289678444522706968e-02 2.887059999999999604e+02 3.141661303662455498e-05 2.887059999999999604e+02 2.576824637648312020e-05 2.887059999999999604e+02 3.113974830204251033e-05 2.887059999999999604e+02 2.896125456874101530e-05 2.887059999999999604e+02 2.944365329452428833e-25
2.886060000000006767e+02 7.181271340637722378e-02 2.886059999999999377e+02 7.290271634972424197e-02 2.886059999999999377e+02 3.351704378633906103e-05 2.886059999999999377e+02 2.708264228444049967e-05 2.886059999999999377e+02 3.250752399645324845e-05 2.886059999999999377e+02 3.011055671383656803e-05 2.886059999999999377e+02 3.053069844992627253e-25
2.885060000000003129e+02 7.245897312319266037e-02 2.885059999999999718e+02 7.290912796967256859e-02 2.885059999999999718e+02 3.583304892946857751e-05 2.885059999999999718e+02 2.849961356425322000e-05 2.885059999999999718e+02 3.396714219052178284e-05 2.885059999999999718e+02 3.132958204514550401e-05 2.885059999999999718e+02 3.167904183213635332e-25
2.884059999999999491e+02 7.116553702586825292e-02 2.884059999999999491e+02 7.291607450729767348e-02 2.884059999999999491e+02 3.839481155098239999e-05 2.884059999999999491e+02 3.003004751717527223e-05 2.884059999999999491e+02 3.552698507503701520e-05 2.884059999999999491e+02 3.262408021130745625e-05 2.884059999999999491e+02 3.289337783663463946e-25
2.883060000000004948e+02 7.278398941705378766e-02 2.883059999999999832e+02 7.292361962557566968e-02 2.883059999999999832e+02 4.123792256336065830e-05 2.883059999999999832e+02 3.168630487539127096e-05 2.883059999999999832e+02 3.719640989786834764e-05 2.883059999999999832e+02 3.400040529587402367e-05 2.883059999999999832e+02 3.417885874602752235e-25
2.882060000000001310e+02 7.225429645126284217e-02 2.882059999999999604e+02 7.293183711548759107e-02 2.882059999999999604e+02 4.440458729914181091e-05 2.882059999999999604e+02 3.348246386121251814e-05 2.882059999999999604e+02 3.898588777572635950e-05 2.882059999999999604e+02 3.546559360832967310e-05 2.882059999999999604e+02 3.554114935672122835e-25
2.881060000000006767e+02 7.439819190515223335e-02 2.881059999999999945e+02 7.294081301317949240e-02 2.881059999999999945e+02 4.794519847905173227e-05 2.881059999999999945e+02 3.543461233775470690e-05 2.881059999999999945e+02 4.090716602355596654e-05 2.881059999999999945e+02 3.702745339595315643e-05 2.881059999999999945e+02 3.698648935802677146e-25
2.880060000000003129e+02 7.007678899526553762e-02 2.880059999999999718e+02 7.295064840784663829e-02 2.880059999999999718e+02 5.192049855886376650e-05 2.880059999999999718e+02 3.756119908928981488e-05 2.880059999999999718e+02 4.297345864722169976e-05 2.880059999999999718e+02 3.869466860808565739e-05 2.880059999999999718e+02 3.852176474624236729e-25
2.879059999999999491e+02 7.310772914741110740e-02 2.879060000000000059e+02 7.296146346903498170e-02 2.879060000000000059e+02 5.640483793807728001e-05 2.879060000000000059e+02 3.988345817299681348e-05 2.879060000000000059e+02 4.519967069845934814e-05 2.879060000000000059e+02 4.047691928226410465e-05 2.879060000000000059e+02 4.015458979977406291e-25
2.878060000000004948e+02 7.126695802554414150e-02 2.878059999999999832e+02 7.297340393146639625e-02 2.878059999999999832e+02 6.149173929172478724e-05 2.878059999999999832e+02 4.242592405435340167e-05 2.878059999999999832e+02 4.760266351530481567e-05 2.878059999999999832e+02 4.238502166183378666e-05 2.878059999999999832e+02 4.189340143743240283e-25
2.877060000000001310e+02 7.200666001750753720e-02 2.877060000000000173e+02 7.298665293393236109e-02 2.877060000000000173e+02 6.730462944392106228e-05 2.877060000000000173e+02 4.521706017739092703e-05 2.877060000000000173e+02 5.020156954422569471e-05 2.877060000000000173e+02 4.443109182364529447e-05 2.877060000000000173e+02 4.374756814317004217e-25
2.876060000000006767e+02 7.179646873583067634e-02 2.876059999999999945e+02 7.300145469795189801e-02 2.876059999999999945e+02 7.401917982988516530e-05 2.876059999999999945e+02 4.829003018621652973e-05 2.876059999999999945e+02 5.301816756548076404e-05 2.876059999999999945e+02 4.662873742713674412e-05 2.876059999999999945e+02 4.572751608304154960e-25
2.875060000000003129e+02 7.309170484084966113e-02 2.875060000000000286e+02 7.301816358434350118e-02 2.875060000000000286e+02 8.191073629692262250e-05 2.875060000000000286e+02 5.168365000843250207e-05 2.875060000000000286e+02 5.607733185769872249e-05 2.875060000000000286e+02 4.899328323727083275e-05 2.875060000000000286e+02 4.784487558439776577e-25
2.874059999999999491e+02 7.188506579914581696e-02 2.874060000000000059e+02 7.303734436017152165e-02 2.874060000000000059e+02 9.145259535142967250e-05 2.874060000000000059e+02 5.544357216916729480e-05 2.874060000000000059e+02 5.940757232518668234e-05 2.874060000000000059e+02 5.154203738255353005e-05 2.874060000000000059e+02 5.011265181989149728e-25
2.873060000000004948e+02 7.112241402317838468e-02 2.873060000000000400e+02 7.305996779029858001e-02 2.873060000000000400e+02 1.035091377739722992e-04 2.873060000000000400e+02 5.962377549972585228e-05 2.873060000000000400e+02 6.304168711887260480e-05 2.873060000000000400e+02 5.429460696282614919e-05 2.873060000000000400e+02 5.254542437348966826e-25
2.872060000000001310e+02 7.306697495259394104e-02 2.872060000000000173e+02 7.308776678797179738e-02 2.872060000000000173e+02 1.196888998049214057e-04 2.872060000000000173e+02 6.428847635657280405e-05 2.872060000000000173e+02 6.701755514467306859e-05 2.872060000000000173e+02 5.727327372244647480e-05 2.872060000000000173e+02 5.515958140668676093e-25
2.871060000000006767e+02 7.114144322522718278e-02 2.871060000000000514e+02 7.312383092487934055e-02 2.871060000000000514e+02 1.429351186793936096e-04 2.871060000000000514e+02 6.951467653884583163e-05 2.871060000000000514e+02 7.137910352891564680e-05 2.871060000000000514e+02 6.050344318901250710e-05 2.871060000000000514e+02 5.797359544761076588e-25
2.870060000000003129e+02 7.142229184615470072e-02 2.870060000000000286e+02 7.317349772824127685e-02 2.870060000000000286e+02 1.784116547483968133e-04 2.870060000000000286e+02 7.539581119044419511e-05 2.870060000000000286e+02 7.617749522985713540e-05 2.870060000000000286e+02 6.401418412939590807e-05 2.870060000000000286e+02 6.100834946930683371e-25
2.869059999999999491e+02 7.007723212463939921e-02 2.869060000000000628e+02 7.324551448645488794e-02 2.869060000000000628e+02 2.346568426363908908e-04 2.869060000000000628e+02 8.204758581380335947e-05 2.869060000000000628e+02 8.147259542094701225e-05 2.869060000000000628e+02 6.783887964057089693e-05 2.869060000000000628e+02 6.428752400516043835e-25
2.868060000000004948e+02 7.294187113035920100e-02 2.868060000000000400e+02 7.335326562813461460e-02 2.868060000000000400e+02 3.247976278415976546e-04 2.868060000000000400e+02 8.961860709075575369e-05 2.868060000000000400e+02 8.733479324924100693e-05 2.868060000000000400e+02 7.201601700984886151e-05 2.868060000000000400e+02 6.783805870146313453e-25
2.867060000000001310e+02 7.322571042563384702e-02 2.867060000000000741e+02 7.351559548976713265e-02 2.867060000000000741e+02 4.673476375726695825e-04 2.867060000000000741e+02 9.831183831803071746e-05 2.867060000000000741e+02 9.384727982368841535e-05 2.867060000000000741e+02 7.659015110956001523e-05 2.867060000000000741e+02 7.169070510551610635e-25
2.866060000000006767e+02 7.402394841199030906e-02 2.866060000000000514e+02 7.375648621499433788e-02 2.866060000000000514e+02 6.858356281139769365e-04 2.866060000000000514e+02 1.084300014346233792e-04 2.866060000000000514e+02 1.011089163271912302e-04 2.866060000000000514e+02 8.161308617537303667e-05 2.866060000000000514e+02 7.588069187038931911e-25
2.865060000000003129e+02 7.358540462187801445e-02 2.865060000000000855e+02 7.410274858421736499e-02 2.865060000000000855e+02 1.006395569890453827e-03 2.865060000000000855e+02 1.204712252909259624e-04 2.865060000000000855e+02 1.092378718445210682e-04 2.865060000000000855e+02 8.714533424828391054e-05 2.865060000000000855e+02 8.044852924637378238e-25
2.864059999999999491e+02 7.271684355042684622e-02 2.864060000000000628e+02 7.457916738606149010e-02 2.864060000000000628e+02 1.452711996847002489e-03 2.864060000000000628e+02 1.353226039130653107e-04 2.864060000000000628e+02 1.183762757605435567e-04 2.864060000000000628e+02 9.325792659769626802e-05 2.864060000000000628e+02 8.544098716564086827e-25
2.863060000000004948e+02 7.453484562918555323e-02 2.863060000000000969e+02 7.520134019557274396e-02 2.863060000000000969e+02 2.038482856512783322e-03 2.863060000000000969e+02 1.546278470081134768e-04 2.863060000000000969e+02 1.286962302301219703e-04 2.863060000000000969e+02 1.000346788785481559e-04 2.863060000000000969e+02 9.091229101809969165e-25
2.862060000000001310e+02 7.679440830567596521e-02 2.862060000000000741e+02 7.596760966285411032e-02 2.862060000000000741e+02 2.758696791805432570e-03 2.862060000000000741e+02 1.814315336040795334e-04 2.862060000000000741e+02 1.404077103142317489e-04 2.862060000000000741e+02 1.075750441871821243e-04 2.862060000000000741e+02 9.692559220940281266e-25
2.861060000000006767e+02 7.440354497251941424e-02 2.861060000000001082e+02 7.685247660743090015e-02 2.861060000000001082e+02 3.582008324496367083e-03 2.861060000000001082e+02 2.212026739218974952e-04 2.861060000000001082e+02 1.537692917543929678e-04 2.861060000000001082e+02 1.159977343150635020e-04 2.861060000000001082e+02 1.035547879736553669e-24
2.860060000000003129e+02 7.907537004267324587e-02 2.860060000000000855e+02 7.780396053895288766e-02 2.860060000000000855e+02 4.446639503734686402e-03 2.860060000000000855e+02 2.832733362112157790e-04 2.860060000000000855e+02 1.691037621947163419e-04 2.860060000000000855e+02 1.254453538690962055e-04 2.860060000000000855e+02 1.108867883686887047e-24
2.859059999999999491e+02 7.650497685420502847e-02 2.859060000000001196e+02 7.874641711936122834e-02 2.859060000000001196e+02 5.261457999378591800e-03 2.859060000000001196e+02 3.825462766031867455e-04 2.859060000000001196e+02 1.868238776977745636e-04 2.859060000000001196e+02 1.360903827385001336e-04 2.859060000000001196e+02 1.190243603233356933e-24
2.858060000000004948e+02 8.063696756952487554e-02 2.858060000000000969e+02 7.959011195511891956e-02 2.858060000000000969e+02 5.913981654932264249e-03 2.858060000000000969e+02 5.410063094594109133e-04 2.858060000000000969e+02 2.074824357603612427e-04 2.858060000000000969e+02 1.481429720237000338e-04 2.858060000000000969e+02 1.280897225308387461e-24
2.857060000000001310e+02 7.930125788559666544e-02 2.857060000000001310e+02 8.025185313267776954e-02 2.857060000000001310e+02 6.290442096287142577e-03 2.857060000000001310e+02 7.881676964954494134e-04 2.857060000000001310e+02 2.318835510111279491e-04 2.857060000000001310e+02 1.618612059408716566e-04 2.857060000000001310e+02 1.382291260132174314e-24
2.856060000000006767e+02 8.225536445575029609e-02 2.856060000000001082e+02 8.069038022195530735e-02 2.856060000000001082e+02 6.312693604262932523e-03 2.856060000000001082e+02 1.159279876126318451e-03 2.856060000000001082e+02 2.613434018441527151e-04 2.856060000000001082e+02 1.775647567787251991e-04 2.856060000000001082e+02 1.496187409224256470e-24
2.855060000000003129e+02 8.094245186602855302e-02 2.855060000000001423e+02 8.093939949952769219e-02 2.855060000000001423e+02 5.975778486965959042e-03 2.855060000000001423e+02 1.690180785045200399e-03 2.855060000000001423e+02 2.982883765033027246e-04 2.855060000000001423e+02 1.956532680700498060e-04 2.855060000000001423e+02 1.624722920270518941e-24
2.854059999999999491e+02 7.949258947921993002e-02 2.854060000000001196e+02 8.110273942813224501e-02 2.854060000000001196e+02 5.350673947163923916e-03 2.854060000000001196e+02 2.408400618432991660e-03 2.854060000000001196e+02 3.475348625128462841e-04 2.854060000000001196e+02 2.166314170793050189e-04 2.854060000000001196e+02 1.770510607948059028e-24
2.853060000000004948e+02 8.221102397088728142e-02 2.853060000000001537e+02 8.131002407437259993e-02 2.853060000000001537e+02 4.549116818203698120e-03 2.853060000000001537e+02 3.321501917883537547e-03 2.853060000000001537e+02 4.187632025480304333e-04 2.853060000000001537e+02 2.411435527941597904e-04 2.853060000000001537e+02 1.936771280137172413e-24
2.852060000000001310e+02 7.943401306324886224e-02 2.852060000000001310e+02 8.167059936586223978e-02 2.852060000000001310e+02 3.685122969854045909e-03 2.852060000000001310e+02 4.405239342527591390e-03 2.852060000000001310e+02 5.307161889774049922e-04 2.852060000000001310e+02 2.700222815600148568e-04 2.852060000000001310e+02 2.127511099755130852e-24
2.851060000000006767e+02 8.177427665947668844e-02 2.851060000000001651e+02 8.224905564130668978e-02 2.851060000000001651e+02 2.852979960048546582e-03 2.851060000000001651e+02 5.595016924478488085e-03 2.851060000000001651e+02 7.172024520472211704e-04 2.851060000000001651e+02 3.043577217892622566e-04 2.851060000000001651e+02 2.347762113774566903e-24
2.850060000000003129e+02 8.233978572385805550e-02 2.850060000000001423e+02 8.306052424855714378e-02 2.850060000000001423e+02 2.118159280489556161e-03 2.850060000000001423e+02 6.783568428753939707e-03 2.850060000000001423e+02 1.033699986688682267e-03 2.850060000000001423e+02 3.455979696817834961e-04 2.850060000000001423e+02 2.603912902261677374e-24
2.849059999999999491e+02 7.999136937876244469e-02 2.849060000000001764e+02 8.407870880215628784e-02 2.849060000000001764e+02 1.515532534012376626e-03 2.849060000000001764e+02 7.826797431732720675e-03 2.849060000000001764e+02 1.561182533388614678e-03 2.849060000000001764e+02 3.956977200793950671e-04 2.849060000000001764e+02 2.904169888146069096e-24
2.848060000000004948e+02 8.554735259506188183e-02 2.848060000000001537e+02 8.525336123386706433e-02 2.848060000000001537e+02 1.052917420498378741e-03 2.848060000000001537e+02 8.562058250787717845e-03 2.848060000000001537e+02 2.401543542317486832e-03 2.848060000000001537e+02 4.573434373202951860e-04 2.848060000000001537e+02 3.259211444664508254e-24
2.847060000000001310e+02 8.773998322285171680e-02 2.847060000000001878e+02 8.653884384381961559e-02 2.847060000000001878e+02 7.183983404488639537e-04 2.847060000000001878e+02 8.848038270088004822e-03 2.847060000000001878e+02 3.658601031543919860e-03 2.847060000000001878e+02 5.343076187956529886e-04 2.847060000000001878e+02 3.683132014648027814e-24
2.846060000000006767e+02 8.882858863159739937e-02 2.846060000000001651e+02 8.792525804768111519e-02 2.846060000000001651e+02 4.890510589618113487e-04 2.846060000000001651e+02 8.622286453400454173e-03 2.846060000000001651e+02 5.402370586070831711e-03 2.846060000000001651e+02 6.320513663048404202e-04 2.846060000000001651e+02 4.194831794409288616e-24
2.845060000000003129e+02 8.766401622835237606e-02 2.845060000000001992e+02 8.943402559959587328e-02 2.845060000000001992e+02 3.387141700581555964e-04 2.845060000000001992e+02 7.934483730725977110e-03 2.845060000000001992e+02 7.622416686803550577e-03 2.845060000000001992e+02 7.589124290650073063e-04 2.845060000000001992e+02 4.820107106249008413e-24
2.844059999999999491e+02 9.385782494022303080e-02 2.844060000000001764e+02 9.105596620357284121e-02 2.844060000000001764e+02 2.433704942686286529e-04 2.844060000000001764e+02 6.919570505826950525e-03 2.844060000000001764e+02 1.018465166225657713e-02 2.844060000000001764e+02 9.288749582775133280e-04 2.844060000000001764e+02 5.594871424057514804e-24
2.843060000000004948e+02 9.529142410498879501e-02 2.843060000000002105e+02 9.267981027241366243e-02 2.843060000000002105e+02 1.838526968000687902e-04 2.843060000000002105e+02 5.740249287285537592e-03 2.843060000000002105e+02 1.280782342764876132e-02 2.843060000000002105e+02 1.168386277736115130e-03 2.843060000000002105e+02 6.570253843737297191e-24
2.842060000000001310e+02 9.544260691487903292e-02 2.842060000000001878e+02 9.407294002125445032e-02 2.842060000000001878e+02 1.464144316489020172e-04 2.842060000000001878e+02 4.544138838464443358e-03 2.842060000000001878e+02 1.507162534566038568e-02 2.842060000000001878e+02 1.531262822537540064e-03 2.842060000000001878e+02 7.820919361406726673e-24
2.841060000000006767e+02 9.303306636880774583e-02 2.841060000000002219e+02 9.494990399527902802e-02 2.841060000000002219e+02 1.220282293956390584e-04 2.841060000000002219e+02 3.443417602578162113e-03 2.841060000000002219e+02 1.648182642767178838e-02 2.841060000000002219e+02 2.123133152690259880e-03 2.841060000000002219e+02 9.459197763989255457e-24
2.840060000000003129e+02 9.542857086429837321e-02 2.840060000000001992e+02 9.516298563536566835e-02 2.840060000000001992e+02 1.051902473251420975e-04 2.840060000000001992e+02 2.507823515977465785e-03 2.840060000000001992e+02 1.664741467883996615e-02 2.840060000000001992e+02 3.123058610279915315e-03 2.840060000000001992e+02 1.166128048667837012e-23
2.839059999999999491e+02 9.393870974890587700e-02 2.839060000000002333e+02 9.492340103372455540e-02 2.839060000000002333e+02 9.274359845279098809e-05 2.839060000000002333e+02 1.766093697029269636e-03 2.839060000000002333e+02 1.551732347437599288e-02 2.839060000000002333e+02 4.767741680923322754e-03 2.839060000000002333e+02 1.473047050016692352e-23
2.838060000000004948e+02 9.014645920928532341e-02 2.838060000000002105e+02 9.474765596727049988e-02 2.838060000000002105e+02 8.295622997983107395e-05 2.838060000000002105e+02 1.213889351835397952e-03 2.838060000000002105e+02 1.341800785371171680e-02 2.838060000000002105e+02 7.253303948800378549e-03 2.838060000000002105e+02 1.932586523778830891e-23
2.837060000000001310e+02 9.732429818823329359e-02 2.837060000000002447e+02 9.500643321972072897e-02 2.837060000000002447e+02 7.489705860023577295e-05 2.837060000000002447e+02 8.254275352095120141e-04 2.837060000000002447e+02 1.083980216387048223e-02 2.837060000000002447e+02 1.048680787909732695e-02 2.837060000000002447e+02 2.737032118271569343e-23
2.836060000000006767e+02 9.621537567027466098e-02 2.836060000000002219e+02 9.516655149654125456e-02 2.836060000000002219e+02 6.805852535197385580e-05 2.836060000000002219e+02 5.653274095525976902e-04 2.836060000000002219e+02 8.230629209739558777e-03 2.836060000000002219e+02 1.352303776895394730e-02 2.836060000000002219e+02 4.470952199605874232e-23
2.835060000000003129e+02 9.138221685404049333e-02 2.835060000000002560e+02 9.346000167716481122e-02 2.835060000000002560e+02 6.214809859385520929e-05 2.835060000000002560e+02 3.979226147142067723e-04 2.835060000000002560e+02 5.908279658166023206e-03 2.835060000000002560e+02 1.431215272274755264e-02 2.835060000000002560e+02 8.503240232415015611e-23
2.834059999999999491e+02 9.141605062755184252e-02 2.834060000000002333e+02 8.927989526401294840e-02 2.834060000000002333e+02 5.698135311905448659e-05 2.834060000000002333e+02 2.928587250661375627e-04 2.834060000000002333e+02 4.041979023473465590e-03 2.834060000000002333e+02 1.210857757941111515e-02 2.834060000000002333e+02 1.675049690994814557e-22
2.833060000000004948e+02 8.641633259632108821e-02 2.833060000000002674e+02 8.449925871406999134e-02 2.833060000000002674e+02 5.243010505715776129e-05 2.833060000000002674e+02 2.272384536645765491e-04 2.833060000000002674e+02 2.669148990609392352e-03 2.833060000000002674e+02 8.770942581795684867e-03 2.833060000000002674e+02 2.965003206657251768e-22
2.832060000000001310e+02 8.087924747921673707e-02 2.832060000000002447e+02 8.062139858702346840e-02 2.832060000000002447e+02 4.839795941752711818e-05 2.832060000000002447e+02 1.853776616571152437e-04 2.832060000000002447e+02 1.735116832906303695e-03 2.832060000000002447e+02 5.873007550099350153e-03 2.832060000000002447e+02 4.242243795146546141e-22
2.831060000000006767e+02 7.623920059202160537e-02 2.831060000000002788e+02 7.795418212923137247e-02 2.831060000000002788e+02 4.480862491546633373e-05 2.831060000000002788e+02 1.573679195461659365e-04 2.831060000000002788e+02 1.140485783454711155e-03 2.831060000000002788e+02 3.832021218371845905e-03 2.831060000000002788e+02 4.380692433344575492e-22
2.830060000000003129e+02 7.528500137910965062e-02 2.830060000000002560e+02 7.628624074116539810e-02 2.830060000000002560e+02 4.159992832709253111e-05 2.830060000000002560e+02 1.373602638210059479e-04 2.830060000000002560e+02 7.804681580576735937e-04 2.830060000000002560e+02 2.547313808016451325e-03 2.830060000000002560e+02 3.215239241663530555e-22
2.829059999999999491e+02 7.495409057874798109e-02 2.829060000000002901e+02 7.529124326775950282e-02 2.829060000000002901e+02 3.872036437092685185e-05 2.829060000000002901e+02 1.220815383842916422e-04 2.829060000000002901e+02 5.680420783205762008e-04 2.829060000000002901e+02 1.782900703740536571e-03 2.829060000000002901e+02 1.871569322639660921e-22
2.828060000000004948e+02 7.401574054361821642e-02 2.828060000000002674e+02 7.469243931733780817e-02 2.828060000000002674e+02 3.612683717339764842e-05 2.828060000000002674e+02 1.097605664952849732e-04 2.828060000000002674e+02 4.415835027944636196e-04 2.828060000000002674e+02 1.325469827931488901e-03 2.828060000000002674e+02 9.593128868361472014e-23
2.827060000000001310e+02 7.535521363070293854e-02 2.827060000000003015e+02 7.431014515840203560e-02 2.827060000000003015e+02 3.378303172951933978e-05 2.827060000000003015e+02 9.944329700437515784e-05 2.827060000000003015e+02 3.625238473125926594e-04 2.827060000000003015e+02 1.034896399412367106e-03 2.827060000000003015e+02 4.957957378252636077e-23
2.826060000000006767e+02 7.157341622006639648e-02 2.826060000000002788e+02 7.404621845176950767e-02 2.826060000000002788e+02 3.165817055863214631e-05 2.826060000000002788e+02 9.059775041188786160e-05 2.826060000000002788e+02 3.090209808785472959e-04 2.826060000000002788e+02 8.354429669772636029e-04 2.826060000000002788e+02 2.946653313347029641e-23
2.825060000000003129e+02 7.216053079473395970e-02 2.825060000000003129e+02 7.385153951094775016e-02 2.825060000000003129e+02 2.972603578918789710e-05 2.825060000000003129e+02 8.290419277885752484e-05 2.825060000000003129e+02 2.696248905397985256e-04 2.825060000000003129e+02 6.897858088967225498e-04 2.825060000000003129e+02 2.039205625705825745e-23
2.824059999999999491e+02 7.245207877484655112e-02 2.824060000000002901e+02 7.370131754124749357e-02 2.824060000000002901e+02 2.796418790935101801e-05 2.824060000000002901e+02 7.615076646620455884e-05 2.824060000000002901e+02 2.386085374329688315e-04 2.824060000000002901e+02 5.790954664957872686e-04 2.824060000000002901e+02 1.539525435823805547e-23
2.823060000000004948e+02 7.279853032542944746e-02 2.823060000000003242e+02 7.358193569549890956e-02 2.823060000000003242e+02 2.635333573315135598e-05 2.823060000000003242e+02 7.018378723570039039e-05 2.823060000000003242e+02 2.131115238287026499e-04 2.823060000000003242e+02 4.927884657581821023e-04 2.823060000000003242e+02 1.212403815518301477e-23
2.822060000000001310e+02 7.362475860965349284e-02 2.822060000000003015e+02 7.348508543897666612e-02 2.822060000000003015e+02 2.487682480112935301e-05 2.822060000000003015e+02 6.488430113594233792e-05 2.822060000000003015e+02 1.916186111938718338e-04 2.822060000000003015e+02 4.242071189025427725e-04 2.822060000000003015e+02 9.797495339803074591e-24
2.821060000000006767e+02 7.258450434099830706e-02 2.821060000000003356e+02 7.340525998263383589e-02 2.821060000000003356e+02 2.352021951413539651e-05 2.821060000000003356e+02 6.015657042487072067e-05 2.821060000000003356e+02 1.732324981839059638e-04 2.821060000000003356e+02 3.688521115677457357e-04 2.821060000000003356e+02 8.075685996065782461e-24
2.820060000000003129e+02 7.463030563413786123e-02 2.820060000000003129e+02 7.333860511359996392e-02 2.820060000000003129e+02 2.227095999436578888e-05 2.820060000000003129e+02 5.592184329878196282e-05 2.820060000000003129e+02 1.573524804036488620e-04 2.820060000000003129e+02 3.235612469599867904e-04 2.820060000000003129e+02 6.766664347076961177e-24
