# Supplementary material for: In-situ probing of the Fischer-Tropsch reaction on Co single crystal surfaces up to 1 bar
Source: Nat Commun. 2025 Jan 24;16:1005. doi: 10.1038/s41467-025-56082-8 (PMC11761050; doi:10.1038/s41467-025-56082-8)
Supplement: Supplementary file 3 — Source Data [file 41467_2025_56082_MOESM3_ESM.zip › Fig1/ax5 O1s 406K.dat]

# 406K
# H2O	top	OH	O
# (x, y) tuples for data, fitline, peak0..peakN
5.344060000000004038e+02 -1.312408446008550555e-03 5.344060000000004038e+02 2.862911277073298434e-03 5.344060000000004038e+02 2.416948373291169603e-03 5.344060000000004038e+02 4.383869060975921668e-04 5.344060000000004038e+02 3.532907575752537250e-06 5.344060000000004038e+02 4.043090108784233497e-06
5.343060000000004948e+02 -1.016511217576763354e-04 5.343060000000003811e+02 3.869899362820674107e-03 5.343060000000003811e+02 3.307421962024870415e-03 5.343060000000003811e+02 5.545760534926216659e-04 5.343060000000003811e+02 3.704548349301848035e-06 5.343060000000003811e+02 4.196798953879758178e-06
5.342060000000001310e+02 -3.577177411704865473e-04 5.342060000000003583e+02 5.216369899673388086e-03 5.342060000000003583e+02 4.497611428723113751e-03 5.342060000000003583e+02 7.105101515431333200e-04 5.342060000000003583e+02 3.888940260787426476e-06 5.342060000000003583e+02 4.359379146352823616e-06
5.341060000000002219e+02 1.357152575905077457e-04 5.341060000000004493e+02 6.971324621353983987e-03 5.341060000000004493e+02 6.045228711902007543e-03 5.341060000000004493e+02 9.174770169579915275e-04 5.341060000000004493e+02 4.087371021495941016e-06 5.341060000000004493e+02 4.531521472488808852e-06
5.340060000000003129e+02 5.387259879447261687e-03 5.340060000000004266e+02 9.197028109774237764e-03 5.340060000000004266e+02 7.999405280538517127e-03 5.340060000000004266e+02 1.188607550421086909e-03 5.340060000000004266e+02 4.301294082548832598e-06 5.340060000000004266e+02 4.713984732084905930e-06
5.339060000000004038e+02 1.433383991125210775e-02 5.339060000000004038e+02 1.193954685969216868e-02 5.339060000000004038e+02 1.039147093280218086e-02 5.339060000000004038e+02 1.538635968291972647e-03 5.339060000000004038e+02 4.532354734645215830e-06 5.339060000000004038e+02 4.907603863370157172e-06
5.338060000000004948e+02 1.732895178559307886e-02 5.338060000000003811e+02 1.521825724402328141e-02 5.338060000000003811e+02 1.322494566668150698e-02 5.338060000000003811e+02 1.983415857033450809e-03 5.338060000000003811e+02 4.782421096077716567e-06 5.338060000000003811e+02 5.113299212245970666e-06
5.337060000000001310e+02 2.443147250269243204e-02 5.337060000000003583e+02 1.901571151902140336e-02 5.337060000000003583e+02 1.646617245918465672e-02 5.337060000000003583e+02 2.539153351649313991e-03 5.337060000000003583e+02 5.053621055387033945e-06 5.337060000000003583e+02 5.332087132045238827e-06
5.336060000000002219e+02 2.115532122817027905e-02 5.336060000000004493e+02 2.326953973214949262e-02 5.336060000000004493e+02 2.003728511917804433e-02 5.336060000000004493e+02 3.221341134334981034e-03 5.336060000000004493e+02 5.348386501618267516e-06 5.336060000000004493e+02 5.565092134847283600e-06
5.335060000000003129e+02 2.306826022109881996e-02 5.335060000000004266e+02 2.786802420197935157e-02 5.335060000000004266e+02 2.381313157552796683e-02 5.335060000000004266e+02 4.043409559075950878e-03 5.335060000000004266e+02 5.669506517131092240e-06 5.335060000000004266e+02 5.813560858300145928e-06
5.334060000000004038e+02 2.810545165690195996e-02 5.334060000000004038e+02 3.265058119160568761e-02 5.334060000000004038e+02 2.762333012971684640e-02 5.334060000000004038e+02 5.015151992073454447e-03 5.334060000000004038e+02 6.020191649218016186e-06 5.334060000000004038e+02 6.078878166163348755e-06
5.333060000000004948e+02 3.211838845637909196e-02 5.333060000000003811e+02 3.741380308450363568e-02 5.333060000000003811e+02 3.126001024910537301e-02 5.333060000000003811e+02 6.141026097675599330e-03 5.333060000000003811e+02 6.404151950071776727e-06 5.333060000000003811e+02 6.362585772597900574e-06
5.332060000000001310e+02 4.025265885290192636e-02 5.332060000000003583e+02 4.192338876671570375e-02 5.332060000000003583e+02 3.449142186088536427e-02 5.332060000000003583e+02 7.418474809722323468e-03 5.332060000000003583e+02 6.825692225825206386e-06 5.332060000000003583e+02 6.666403882192696321e-06
5.331060000000002219e+02 4.857774994043195099e-02 5.331060000000003356e+02 4.593260660949156221e-02 5.331060000000003356e+02 3.708188238693028993e-02 5.331060000000003356e+02 8.836442137130364263e-03 5.331060000000003356e+02 7.289828934225787849e-06 5.331060000000003356e+02 6.992256496683883927e-06
5.330060000000003129e+02 4.282576313568347420e-02 5.330060000000004266e+02 4.920826857504355389e-02 5.330060000000004266e+02 3.881885217584188363e-02 5.330060000000004266e+02 1.037427166334854885e-02 5.330060000000004266e+02 7.802434540453606867e-06 5.330060000000004266e+02 7.342301312666647630e-06
5.329060000000004038e+02 4.477940491807766432e-02 5.329060000000004038e+02 5.156309377792094722e-02 5.329060000000004038e+02 3.954584089012181530e-02 5.329060000000004038e+02 1.200116350500085929e-02 5.329060000000004038e+02 8.370417154724599958e-06 5.329060000000004038e+02 7.718965643547677220e-06
5.328060000000004948e+02 5.387672670434311140e-02 5.328060000000003811e+02 5.288699078739655252e-02 5.328060000000003811e+02 3.919353651925770732e-02 5.328060000000003811e+02 1.367632733068220065e-02 5.328060000000003811e+02 9.001946663521355260e-06 5.328060000000003811e+02 8.124990793120903031e-06
5.327060000000001310e+02 5.555799753762159093e-02 5.327060000000003583e+02 5.316400882708918751e-02 5.327060000000003583e+02 3.779582694615972460e-02 5.327060000000003583e+02 1.534991164619335657e-02 5.327060000000003583e+02 9.706745451387331628e-06 5.327060000000003583e+02 8.563489284718104293e-06
5.326060000000002219e+02 5.354111017146306190e-02 5.326060000000003356e+02 5.246604789467206043e-02 5.326060000000003356e+02 3.548178323972020487e-02 5.326060000000003356e+02 1.696473015334475781e-02 5.326060000000003356e+02 1.049647834514646461e-05 5.326060000000003356e+02 9.038023261944957691e-06
5.325060000000003129e+02 5.302462495136467391e-02 5.325060000000004266e+02 5.092794495967314927e-02 5.325060000000004266e+02 3.244823737940107783e-02 5.325060000000004266e+02 1.845876954076226123e-02 5.325060000000004266e+02 1.138531953518947142e-05 5.325060000000004266e+02 9.552719974616115530e-06
5.324060000000004038e+02 4.604146837730290626e-02 5.324060000000004038e+02 4.871719927518326082e-02 5.324060000000004038e+02 2.892622877582068028e-02 5.324060000000004038e+02 1.976846715764524545e-02 5.324060000000004038e+02 1.239088710761894238e-05 5.324060000000004038e+02 1.011245460971633253e-05
5.323060000000004948e+02 4.617643079531819766e-02 5.323060000000003811e+02 4.600852976052681453e-02 5.323060000000003811e+02 2.515150176318452918e-02 5.323060000000003811e+02 2.083276882189365881e-02 5.323060000000003811e+02 1.353601854565752999e-05 5.323060000000003811e+02 1.072315690297226236e-05
5.322060000000001310e+02 3.874151804857262071e-02 5.322060000000003583e+02 4.296629705283667999e-02 5.322060000000003583e+02 2.134213219555766011e-02 5.322060000000003583e+02 2.159791999305668564e-02 5.322060000000003583e+02 1.485252032863244280e-05 5.322060000000003583e+02 1.139234389370688716e-05
5.321060000000002219e+02 3.987865199124455279e-02 5.321060000000003356e+02 3.973397746731603675e-02 5.321060000000003356e+02 1.768278739207020805e-02 5.321060000000003356e+02 2.202267058325770716e-02 5.321060000000003356e+02 1.638943366236227819e-05 5.321060000000003356e+02 1.213005832576116968e-05
5.320060000000003129e+02 2.975315640203594902e-02 5.320060000000003129e+02 3.642921132734166373e-02 5.320060000000003129e+02 1.431495389574253402e-02 5.320060000000003129e+02 2.208307585332195191e-02 5.320060000000003129e+02 1.823106267654288581e-05 5.320060000000003129e+02 1.295051560063241828e-05
5.319060000000004038e+02 4.155015364048322141e-02 5.319060000000004038e+02 3.314300189982824496e-02 5.319060000000004038e+02 1.133292651381196184e-02 5.319060000000004038e+02 2.177566587917548896e-02 5.319060000000004038e+02 2.053455786523835234e-05 5.319060000000004038e+02 1.387494897556007281e-05
5.318060000000004948e+02 3.007474470027189650e-02 5.318060000000003811e+02 2.994166257497685862e-02 5.318060000000003811e+02 8.785192522649106980e-03 5.318060000000003811e+02 2.111793043077921095e-02 5.318060000000003811e+02 2.360321389259605244e-05 5.318060000000003811e+02 1.493640765594664675e-05
5.317060000000001310e+02 1.819738901532520076e-02 5.317060000000003583e+02 2.687039688984054972e-02 5.317060000000003583e+02 6.680249400371668193e-03 5.317060000000003583e+02 2.014594178260076598e-02 5.317060000000003583e+02 2.801809765394431314e-05 5.317060000000003583e+02 1.618760921417264522e-05
5.316060000000002219e+02 1.203339792133138048e-02 5.316060000000003356e+02 2.395786243436297258e-02 5.316060000000003356e+02 4.995352538922824548e-03 5.316060000000003356e+02 1.890994432737191575e-02 5.316060000000003356e+02 3.485221347384037514e-05 5.316060000000003356e+02 1.771335459439037454e-05
5.315060000000003129e+02 1.758072849072544325e-02 5.315060000000003129e+02 2.122127488932690556e-02 5.315060000000003129e+02 3.686481135510108909e-03 5.315060000000003129e+02 1.746916527016557572e-02 5.315060000000003129e+02 4.597906949168009834e-05 5.315060000000003129e+02 1.964941415953816119e-05
5.314060000000004038e+02 2.403463062596820216e-02 5.314060000000004038e+02 1.867146200989089691e-02 5.314060000000004038e+02 2.697969955765415311e-03 5.314060000000004038e+02 1.588683214014599207e-02 5.314060000000004038e+02 6.444986003517928232e-05 5.314060000000004038e+02 2.221005394430914244e-05
5.313060000000004948e+02 1.946483319710952051e-02 5.313060000000003811e+02 1.631710481004369079e-02 5.313060000000003811e+02 1.970672383885659507e-03 5.313060000000003811e+02 1.422586250299176167e-02 5.313060000000003811e+02 9.484364507230370563e-05 5.313060000000003811e+02 2.572627809396517765e-05
5.312060000000001310e+02 1.470280427609128859e-02 5.312060000000003583e+02 1.416747211128216444e-02 5.312060000000003583e+02 1.448040833473126718e-03 5.312060000000003583e+02 1.254533272679982277e-02 5.312060000000003583e+02 1.434024272147777618e-04 5.312060000000003583e+02 3.069612379443662138e-05
5.311060000000002219e+02 1.542398298464471920e-02 5.311060000000003356e+02 1.223324772250472710e-02 5.311060000000003356e+02 1.079996823306010991e-03 5.311060000000003356e+02 1.089771868996760977e-02 5.311060000000003356e+02 2.176855829217310269e-04 5.311060000000003356e+02 3.784662630937516098e-05
5.310060000000003129e+02 1.506972409336746442e-02 5.310060000000003129e+02 1.052542368675202233e-02 5.310060000000003129e+02 8.248266377577536919e-04 5.310060000000003129e+02 9.326911767652809604e-03 5.310060000000003129e+02 3.254811918778063103e-04 5.310060000000003129e+02 4.820408946365257899e-05
5.309060000000004038e+02 1.372342926136828692e-02 5.309060000000004038e+02 9.052603500723488059e-03 5.309060000000004038e+02 6.495464922417623025e-04 5.309060000000004038e+02 7.867028968449442036e-03 5.309060000000004038e+02 4.728630836732724283e-04 5.309060000000004038e+02 6.316495635901074948e-05
5.308060000000004948e+02 7.056848004497946400e-03 5.308060000000003811e+02 7.817410176758063378e-03 5.308060000000003811e+02 5.292451533274261872e-04 5.308060000000003811e+02 6.542012087440686463e-03 5.308060000000003811e+02 6.615987852887266277e-04 5.308060000000003811e+02 8.455415070122449331e-05
5.307060000000001310e+02 1.207238947869233858e-02 5.307060000000003583e+02 6.812982473596817558e-03 5.307060000000003583e+02 4.458701419783071612e-04 5.307060000000003583e+02 5.365955981488688444e-03 5.307060000000003583e+02 8.865042860542956833e-04 5.307060000000003583e+02 1.146520640755265816e-04
5.306060000000002219e+02 1.623586365620261276e-03 5.306060000000003356e+02 6.020635540438898370e-03 5.306060000000003356e+02 3.868223306421653845e-04 5.306060000000003356e+02 4.344045618788328240e-03 5.306060000000003356e+02 1.133600757680737828e-03 5.306060000000003356e+02 1.561668333276666732e-04
5.305060000000003129e+02 3.741487380956321548e-03 5.305060000000003129e+02 5.409519215035717317e-03 5.305060000000003129e+02 3.436039933716349463e-04 5.305060000000003129e+02 3.473935874657981069e-03 5.305060000000003129e+02 1.379852205016835311e-03 5.305060000000003129e+02 2.121271419892670207e-04
5.304060000000004038e+02 1.472510320760559831e-03 5.304060000000004038e+02 4.938668023135799924e-03 5.304060000000004038e+02 3.106558787168311911e-04 5.304060000000004038e+02 2.747387246259269927e-03 5.304060000000004038e+02 1.594950285775675837e-03 5.304060000000004038e+02 2.856746123840235661e-04
5.303060000000004948e+02 5.486490993384350590e-04 5.303060000000003811e+02 4.561857749688154329e-03 5.303060000000003811e+02 2.844346556385263475e-04 5.303060000000003811e+02 2.151975767224251126e-03 5.303060000000003811e+02 1.745701742197125700e-03 5.303060000000003811e+02 3.797455846282512095e-04
5.302060000000001310e+02 1.186853599007623317e-03 5.302060000000003583e+02 4.236205592307402609e-03 5.302060000000003583e+02 2.627269004253600512e-04 5.302060000000003583e+02 1.672721548031922854e-03 5.302060000000003583e+02 1.804107070316046495e-03 5.302060000000003583e+02 4.966500735340733177e-04
5.301060000000002219e+02 -1.912115892837829966e-03 5.301060000000003356e+02 3.933278752437338252e-03 5.301060000000003356e+02 2.441662017774154478e-04 5.301060000000003356e+02 1.293519832505526457e-03 5.301060000000003356e+02 1.758013465087301464e-03 5.301060000000003356e+02 6.375792530670947207e-04
5.300060000000003129e+02 8.408578119996134442e-03 5.300060000000003129e+02 3.645388395599529971e-03 5.300060000000003129e+02 2.279092260579458705e-04 5.300060000000003129e+02 9.983030470298111161e-04 5.300060000000003129e+02 1.617078376613471187e-03 5.300060000000003129e+02 8.020977458983019875e-04
5.299060000000004038e+02 8.440460006522810393e-03 5.299060000000002901e+02 3.380989680903059673e-03 5.299060000000002901e+02 2.134275786658228343e-04 5.299060000000002901e+02 7.719049501653678412e-04 5.299060000000002901e+02 1.407960233360125261e-03 5.299060000000002901e+02 9.876969187117441967e-04
5.298060000000004948e+02 2.115481093973324133e-03 5.298060000000003811e+02 3.154243107217732239e-03 5.298060000000003811e+02 2.003791425443390850e-04 5.298060000000003811e+02 6.006336025619113308e-04 5.298060000000003811e+02 1.163737204018006673e-03 5.298060000000003811e+02 1.189493158093474960e-03
5.297060000000001310e+02 7.833611520982032561e-03 5.297060000000003583e+02 2.976619768462846535e-03 5.297060000000003583e+02 1.885312210580585512e-04 5.297060000000003583e+02 4.725857022870735770e-04 5.297060000000003583e+02 9.153572347238206732e-04 5.297060000000003583e+02 1.400145610393893408e-03
5.296060000000002219e+02 3.251265944136650082e-03 5.296060000000003356e+02 2.852375636826355414e-03 5.296060000000003356e+02 1.777159336594308304e-04 5.296060000000003356e+02 3.777502127043487023e-04 5.296060000000003356e+02 6.868672134643539085e-04 5.296060000000003356e+02 1.610042276998221999e-03
5.295060000000003129e+02 9.812292940558301618e-03 5.295060000000003129e+02 2.776889839040549979e-03 5.295060000000003129e+02 1.678048831109204316e-04 5.295060000000003129e+02 3.079551229948717219e-04 5.295060000000003129e+02 4.933561571066285125e-04 5.295060000000003129e+02 1.807773675828129719e-03
5.294060000000004038e+02 1.098406722284472154e-03 5.294060000000002901e+02 2.737297353977159297e-03 5.294060000000002901e+02 1.586949254190571086e-04 5.294060000000002901e+02 2.567096193108230951e-04 5.294060000000002901e+02 3.409911728767790425e-04 5.294060000000002901e+02 1.980901636370499888e-03
5.293060000000004948e+02 -1.387256736128894942e-03 5.293060000000003811e+02 2.715043592312582112e-03 5.293060000000003811e+02 1.503001404999559562e-04 5.293060000000003811e+02 2.189873241220618679e-04 5.293060000000003811e+02 2.287066876461131353e-04 5.293060000000003811e+02 2.117049440044450719e-03
5.292060000000001310e+02 -7.001726394145966516e-03 5.292060000000003583e+02 2.689677594384885621e-03 5.292060000000003583e+02 1.425471844483015241e-04 5.292060000000003583e+02 1.909869370436282417e-04 5.292060000000003583e+02 1.508007218567931776e-04 5.292060000000003583e+02 2.205342751036162407e-03
5.291060000000002219e+02 -4.013490985863197268e-04 5.291060000000003356e+02 2.642936584022548881e-03 5.291060000000003356e+02 1.353724621670093385e-04 5.291060000000003356e+02 1.698965497478449312e-04 5.291060000000003356e+02 9.957209417662292244e-05 5.291060000000003356e+02 2.238095477931071730e-03
5.290060000000003129e+02 1.991740959937989865e-03 5.290060000000003129e+02 2.562071410020730442e-03 5.290060000000003129e+02 1.287202831172144335e-04 5.290060000000003129e+02 1.536785311688507671e-04 5.290060000000003129e+02 6.735973730093086978e-05 5.290060000000003129e+02 2.212312858433734385e-03
5.289060000000004038e+02 5.058104421469203187e-03 5.289060000000002901e+02 2.441517608247563680e-03 5.289060000000002901e+02 1.225415621059589651e-04 5.289060000000002901e+02 1.408840396007423376e-04 5.289060000000002901e+02 4.773283324048948771e-05 5.289060000000002901e+02 2.130359173300372822e-03
5.288060000000004948e+02 -4.493044807164092366e-03 5.288060000000002674e+02 2.282632765042274040e-03 5.288060000000002674e+02 1.167928388587644229e-04 5.288060000000002674e+02 1.305002738358513204e-04 5.288060000000002674e+02 3.591309008497242021e-05 5.288060000000002674e+02 1.999426562262685524e-03
5.287060000000001310e+02 -1.284285584833446021e-03 5.287060000000003583e+02 2.092044978217216800e-03 5.287060000000003583e+02 1.114354989697192543e-04 5.287060000000003583e+02 1.218295147297833886e-04 5.287060000000003583e+02 2.868233996345433411e-05 5.287060000000003583e+02 1.830097624554259802e-03
5.286060000000002219e+02 1.257183744638912422e-02 5.286060000000003356e+02 1.879529742673599060e-03 5.286060000000003356e+02 1.064351334230946821e-04 5.286060000000003356e+02 1.143965863505654528e-04 5.286060000000003356e+02 2.404636033402397121e-05 5.286060000000003356e+02 1.634651662565914879e-03
5.285060000000003129e+02 7.859954651983500767e-03 5.285060000000003129e+02 1.656079228759187129e-03 5.285060000000003129e+02 1.017610009690652858e-04 5.285060000000003129e+02 1.078802245865021229e-04 5.285060000000003129e+02 2.085418254455195415e-05 5.285060000000003129e+02 1.425583820659068060e-03
5.284060000000004038e+02 4.021754401238642786e-03 5.284060000000002901e+02 1.432401618703860310e-03 5.284060000000002901e+02 9.738557120083568476e-05 5.284060000000002901e+02 1.020636029579371075e-04 5.284060000000002901e+02 1.847885677700956684e-05 5.284060000000002901e+02 1.214473587768078117e-03
5.283060000000004948e+02 2.003507532453125718e-03 5.283060000000002674e+02 1.217855243904406764e-03 5.283060000000002674e+02 9.328413324276218425e-05 5.283060000000002674e+02 9.679959179447034079e-05 5.283060000000002674e+02 1.659212122766722051e-05 5.283060000000002674e+02 1.011179397639507330e-03
5.282060000000001310e+02 -4.636443430830322447e-03 5.282060000000003583e+02 1.019775542811222077e-03 5.282060000000003583e+02 8.943445891487816952e-05 5.282060000000003583e+02 9.198694842350299203e-05 5.282060000000003583e+02 1.502407715049914485e-05 5.282060000000003583e+02 8.233300583223419032e-04
5.281060000000002219e+02 3.084617490223177591e-03 5.281060000000003356e+02 8.431597314297285340e-04 5.281060000000003356e+02 8.581651168487797372e-05 5.281060000000003356e+02 8.755435982383517901e-05 5.281060000000003356e+02 1.368418979719623079e-05 5.281060000000003356e+02 6.561046701238193012e-04
5.280060000000003129e+02 2.520478741951308159e-05 5.280060000000003129e+02 6.906672120066862470e-04 5.280060000000003129e+02 8.241219439038377742e-05 5.280060000000003129e+02 8.344996257762324755e-05 5.280060000000003129e+02 1.252041098179853558e-05 5.280060000000003129e+02 5.122846440568806390e-04
