# Supplementary material for: In-situ probing of the Fischer-Tropsch reaction on Co single crystal surfaces up to 1 bar
Source: Nat Commun. 2025 Jan 24;16:1005. doi: 10.1038/s41467-025-56082-8 (PMC11761050; doi:10.1038/s41467-025-56082-8)
Supplement: Supplementary file 3 — Source Data [file 41467_2025_56082_MOESM3_ESM.zip › Fig1/ax5 O1s 506K.dat]

# 506K
# H2O	top	OH	O
# (x, y) tuples for data, fitline, peak0..peakN
5.344060000000004038e+02 6.927092288958784649e-02 5.344060000000004038e+02 7.143190805919022446e-02 5.344060000000004038e+02 3.226041865293100553e-29 5.344060000000004038e+02 5.300268855581430480e-04 5.344060000000004038e+02 5.379002336319308215e-06 5.344060000000004038e+02 8.478766599344521835e-32
5.343060000000004948e+02 7.010173827324271689e-02 5.343060000000003811e+02 7.157264660519450927e-02 5.343060000000003811e+02 4.414608865291091219e-29 5.343060000000003811e+02 6.705041011703588094e-04 5.343060000000003811e+02 5.640332728392398335e-06 5.343060000000003811e+02 8.801109507059643465e-32
5.342060000000001310e+02 6.606478956852435136e-02 5.342060000000003583e+02 7.176145776246752039e-02 5.342060000000003583e+02 6.003224116501856790e-29 5.342060000000003583e+02 8.590345139004132739e-04 5.342060000000003583e+02 5.921077271353739778e-06 5.342060000000003583e+02 9.142056522477546851e-32
5.341060000000002219e+02 6.882281149118438246e-02 5.341060000000004493e+02 7.201199090271957759e-02 5.341060000000004493e+02 8.068919106994238830e-29 5.341060000000004493e+02 1.109265534863316085e-03 5.341060000000004493e+02 6.223196560512150208e-06 5.341060000000004493e+02 9.503056293915773247e-32
5.340060000000003129e+02 7.408578037383495296e-02 5.340060000000004266e+02 7.234012401049291774e-02 5.340060000000004266e+02 1.067727247203184659e-28 5.340060000000004266e+02 1.437072935660024245e-03 5.340060000000004266e+02 6.548903537137762826e-06 5.340060000000004266e+02 9.885700100866721498e-32
5.339060000000004038e+02 7.190659777855971935e-02 5.339060000000004038e+02 7.276367383366434682e-02 5.339060000000004038e+02 1.387010191928399580e-28 5.339060000000004038e+02 1.860270959142160683e-03 5.339060000000004038e+02 6.900703226432822303e-06 5.339060000000004038e+02 1.029173889277213637e-31
5.338060000000004948e+02 7.272315250553587629e-02 5.338060000000003811e+02 7.330181082153397476e-02 5.338060000000003811e+02 1.765210579522848392e-28 5.338060000000003811e+02 2.398027210320115114e-03 5.338060000000003811e+02 7.281439918106329348e-06 5.338060000000003811e+02 1.072310272755276046e-31
5.337060000000001310e+02 7.450759455171102053e-02 5.337060000000003583e+02 7.397413206386389828e-02 5.337060000000003583e+02 2.197836010958373686e-28 5.337060000000003583e+02 3.069935539155005562e-03 5.337060000000003583e+02 7.694353413139889887e-06 5.337060000000003583e+02 1.118192300036926489e-31
5.336060000000002219e+02 7.805420271109332619e-02 5.336060000000004493e+02 7.479937252096904854e-02 5.336060000000004493e+02 2.674493231862487647e-28 5.336060000000004493e+02 3.894727203307050620e-03 5.336060000000004493e+02 8.143146366237816216e-06 5.336060000000004493e+02 1.167055792615186617e-31
5.335060000000003129e+02 7.650115090718043187e-02 5.335060000000004266e+02 7.579377426168040777e-02 5.335060000000004266e+02 3.178477465854067569e-28 5.335060000000004266e+02 4.888640025110507943e-03 5.335060000000004266e+02 8.632065274147384513e-06 5.335060000000004266e+02 1.219162182943137953e-31
5.334060000000004038e+02 7.614793107469246258e-02 5.334060000000004038e+02 7.696918273629602125e-02 5.334060000000004038e+02 3.687046874564882762e-28 5.334060000000004038e+02 6.063514566668328463e-03 5.334060000000004038e+02 9.165998331936534658e-06 5.334060000000004038e+02 1.274801890879674091e-31
5.333060000000004948e+02 7.821933906366294875e-02 5.333060000000003811e+02 7.833099308376736958e-02 5.333060000000003811e+02 4.172455766433385820e-28 5.333060000000003811e+02 7.424740318219446439e-03 5.333060000000003811e+02 9.750594252169832841e-06 5.333060000000003811e+02 1.334298229390432809e-31
5.332060000000001310e+02 7.729399055994630452e-02 5.332060000000003583e+02 7.987612026552134981e-02 5.332060000000003583e+02 4.603771108490163581e-28 5.332060000000003583e+02 8.969225686939964054e-03 5.332060000000003583e+02 1.039240728563063623e-05 5.332060000000003583e+02 1.398011942678978531e-31
5.331060000000002219e+02 7.945289524720797192e-02 5.331060000000003356e+02 8.159120479444623153e-02 5.331060000000003356e+02 4.949534973360410940e-28 5.331060000000003356e+02 1.068360354794746676e-02 5.331060000000003356e+02 1.109907520301211014e-05 5.331060000000003356e+02 1.466346513260383505e-31
5.330060000000003129e+02 8.608502377688186102e-02 5.330060000000004266e+02 8.345128119751478446e-02 5.330060000000004266e+02 5.181378454987937246e-28 5.330060000000004266e+02 1.254289948713623211e-02 5.330060000000004266e+02 1.187953908280168750e-05 5.330060000000004266e+02 1.539754431812088381e-31
5.329060000000004038e+02 8.123009000493143505e-02 5.329060000000004038e+02 8.541912173108748285e-02 5.329060000000004038e+02 5.278413875925334513e-28 5.329060000000004038e+02 1.450987524297453479e-02 5.329060000000004038e+02 1.274431681718712442e-05 5.329060000000004038e+02 1.618744730368626364e-31
5.328060000000004948e+02 8.735364365702648348e-02 5.328060000000003811e+02 8.744542173090534554e-02 5.328060000000003811e+02 5.231389758145536009e-28 5.328060000000003811e+02 1.653521371220310204e-02 5.328060000000003811e+02 1.370584740649180971e-05 5.328060000000003811e+02 1.703892287906752245e-31
5.327060000000001310e+02 8.459021510109671071e-02 5.327060000000003583e+02 8.946992359685781993e-02 5.327060000000003583e+02 5.044829314895563017e-28 5.327060000000003583e+02 1.855864249196657531e-02 5.327060000000003583e+02 1.477893359549537543e-05 5.327060000000003583e+02 1.795849831873915944e-31
5.326060000000002219e+02 8.473451797038038247e-02 5.326060000000003356e+02 9.142350462188593430e-02 5.326060000000003356e+02 4.735960414029198030e-28 5.326060000000003356e+02 2.051102111501005437e-02 5.326060000000003356e+02 1.598133558012519622e-05 5.326060000000003356e+02 1.895364379611142095e-31
5.325060000000003129e+02 9.614151116255305329e-02 5.325060000000004266e+02 9.323120987214082722e-02 5.325060000000004266e+02 4.331055367077368900e-28 5.325060000000004266e+02 2.231737306667580176e-02 5.325060000000004266e+02 1.733463416927375573e-05 5.325060000000004266e+02 2.003301456915137661e-31
5.324060000000004038e+02 1.019029689767731311e-01 5.324060000000004038e+02 9.481621644539367511e-02 5.324060000000004038e+02 3.860952350784928660e-28 5.324060000000004038e+02 2.390084862044810146e-02 5.324060000000004038e+02 1.886565364981391518e-05 5.324060000000004038e+02 2.120683439529695923e-31
5.323060000000004948e+02 9.592438502012837209e-02 5.323060000000003811e+02 9.610474222276810252e-02 5.323060000000003811e+02 3.357117535470486467e-28 5.323060000000003811e+02 2.518763088640919856e-02 5.323060000000003811e+02 2.060916506315458349e-05 5.323060000000003811e+02 2.248753852676102276e-31
5.322060000000001310e+02 9.495878684382332013e-02 5.322060000000003583e+02 9.703184429282285528e-02 5.322060000000003583e+02 2.848658776427838532e-28 5.322060000000003583e+02 2.611272852639761818e-02 5.322060000000003583e+02 2.261359512948095231e-05 5.322060000000003583e+02 2.389089095104392939e-31
5.321060000000002219e+02 9.717286945946081167e-02 5.321060000000003356e+02 9.754772435609984638e-02 5.321060000000003356e+02 2.360224697071890654e-28 5.321060000000003356e+02 2.662626857362957594e-02 5.321060000000003356e+02 2.495361117450645405e-05 5.321060000000003356e+02 2.543795231204761774e-31
5.320060000000003129e+02 9.992723480590395835e-02 5.320060000000003129e+02 9.762356064468435957e-02 5.320060000000003129e+02 1.910700330951695007e-28 5.320060000000003129e+02 2.669930090356034680e-02 5.320060000000003129e+02 2.775756982825097272e-05 5.320060000000003129e+02 2.715853373645207811e-31
5.319060000000004038e+02 9.533962785231524240e-02 5.319060000000004038e+02 9.725539715321768197e-02 5.319060000000004038e+02 1.512671755585039144e-28 5.319060000000004038e+02 2.632763024250715095e-02 5.319060000000004038e+02 3.126473941477884668e-05 5.319060000000004038e+02 2.909716350026232512e-31
5.318060000000004948e+02 9.627161985996908478e-02 5.318060000000003811e+02 9.646484147549229393e-02 5.318060000000003811e+02 1.172610850356448055e-28 5.318060000000003811e+02 2.553240240521160997e-02 5.318060000000003811e+02 3.593689898493160443e-05 5.318060000000003811e+02 3.132314911119204730e-31
5.317060000000001310e+02 9.552719754860135304e-02 5.317060000000003583e+02 9.529639109883131232e-02 5.317060000000003583e+02 8.916518231977111265e-29 5.317060000000003583e+02 2.435723017988698086e-02 5.317060000000003583e+02 4.265874764858141569e-05 5.317060000000003583e+02 3.394704462068997756e-31
5.316060000000002219e+02 9.161294032851510782e-02 5.316060000000003356e+02 9.381242715056541115e-02 5.316060000000003356e+02 6.667588187048881657e-29 5.316060000000003356e+02 2.286286099905450800e-02 5.316060000000003356e+02 5.306398021515013362e-05 5.316060000000003356e+02 3.714668613765440836e-31
5.315060000000003129e+02 9.176372417901620948e-02 5.315060000000003129e+02 9.208741013003567122e-02 5.315060000000003129e+02 4.920561237547022479e-29 5.315060000000003129e+02 2.112090286607488931e-02 5.315060000000003129e+02 7.000509266502779617e-05 5.315060000000003129e+02 4.120679776852100452e-31
5.314060000000004038e+02 9.131935755418030265e-02 5.314060000000004038e+02 9.020243016200349406e-02 5.314060000000004038e+02 3.601137750720860035e-29 5.314060000000004038e+02 1.920780033232118850e-02 5.314060000000004038e+02 9.812765838654500757e-05 5.314060000000004038e+02 4.657671693824178484e-31
5.313060000000004948e+02 8.735456711175895728e-02 5.313060000000003811e+02 8.824052885382026312e-02 5.313060000000003811e+02 2.630371291106684372e-29 5.313060000000003811e+02 1.719962319121033645e-02 5.313060000000003811e+02 1.444034913141739758e-04 5.313060000000003811e+02 5.395059263078159074e-31
5.312060000000001310e+02 8.890253590488558788e-02 5.312060000000003583e+02 8.628263555602819213e-02 5.312060000000003583e+02 1.932784499272154426e-29 5.312060000000003583e+02 1.516779707830985709e-02 5.312060000000003583e+02 2.183363064225768923e-04 5.312060000000003583e+02 6.437285891604237863e-31
5.311060000000002219e+02 8.687247229059297249e-02 5.311060000000003356e+02 8.440370512723922858e-02 5.311060000000003356e+02 1.441534707514009229e-29 5.311060000000003356e+02 1.317576737943547752e-02 5.311060000000003356e+02 3.314355765079997460e-04 5.311060000000003356e+02 7.936818186481057401e-31
5.310060000000003129e+02 8.087351604504722236e-02 5.310060000000003129e+02 8.266866163688774138e-02 5.310060000000003129e+02 1.100944188308030119e-29 5.310060000000003129e+02 1.127660048081843315e-02 5.310060000000003129e+02 4.955589847735506837e-04 5.310060000000003129e+02 1.010888238202371330e-30
5.309060000000004038e+02 8.191702434080501416e-02 5.309060000000004038e+02 8.112800154478855275e-02 5.309060000000004038e+02 8.669875619117185189e-30 5.309060000000004038e+02 9.511545177890639441e-03 5.309060000000004038e+02 7.199541956021572727e-04 5.309060000000004038e+02 1.324632664165081012e-30
5.308060000000004948e+02 7.832260568712241799e-02 5.308060000000003811e+02 7.981336255111452782e-02 5.308060000000003811e+02 7.064143531178589619e-30 5.308060000000003811e+02 7.909548035675144015e-03 5.308060000000003811e+02 1.007312344143630051e-03 5.308060000000003811e+02 1.773185582096916165e-30
5.307060000000001310e+02 7.397473005867580276e-02 5.307060000000003583e+02 7.873389301096454795e-02 5.307060000000003583e+02 5.951288659705742208e-30 5.307060000000003583e+02 6.487650286428479213e-03 5.307060000000003583e+02 1.349740553240317371e-03 5.307060000000003583e+02 2.404369097085985604e-30
5.306060000000002219e+02 7.745493881037178452e-02 5.306060000000003356e+02 7.787457839155689787e-02 5.306060000000003356e+02 5.163143105876927287e-30 5.306060000000003356e+02 5.252120759136698694e-03 5.306060000000003356e+02 1.725955461124448675e-03 5.306060000000003356e+02 3.274975562546103344e-30
5.305060000000003129e+02 7.839100779839175415e-02 5.305060000000003129e+02 7.719751006131043980e-02 5.305060000000003129e+02 4.586282768586256269e-30 5.305060000000003129e+02 4.200124106498230765e-03 5.305060000000003129e+02 2.100883783516446605e-03 5.305060000000003129e+02 4.448519518289554670e-30
5.304060000000004038e+02 7.388732803989545017e-02 5.304060000000004038e+02 7.664658039689653535e-02 5.304060000000004038e+02 4.146505078531025411e-30 5.304060000000004038e+02 3.321698447883824745e-03 5.304060000000004038e+02 2.428379777716959450e-03 5.304060000000004038e+02 5.990883944188677857e-30
5.303060000000004948e+02 7.691062787650389254e-02 5.303060000000003811e+02 7.615623018845744940e-02 5.303060000000003811e+02 3.796515131105653685e-30 5.303060000000003811e+02 2.601822722881572039e-03 5.303060000000003811e+02 2.657905294280124477e-03 5.303060000000003811e+02 7.963646845760676010e-30
5.302060000000001310e+02 7.550953916270206068e-02 5.302060000000003583e+02 7.566571772673243157e-02 5.302060000000003583e+02 3.506769069944038644e-30 5.302060000000003583e+02 2.022385660195760715e-03 5.302060000000003583e+02 2.746829895240921002e-03 5.302060000000003583e+02 1.041525155695566138e-29
5.301060000000002219e+02 7.526544445885896550e-02 5.301060000000003356e+02 7.513706856915643162e-02 5.301060000000003356e+02 3.259028607015479099e-30 5.301060000000003356e+02 1.563915980825324094e-03 5.301060000000003356e+02 2.676650417035355937e-03 5.301060000000003356e+02 1.337067819387748823e-29
5.300060000000003129e+02 7.557698483477338913e-02 5.300060000000003129e+02 7.456556027122322738e-02 5.300060000000003129e+02 3.042037276734615120e-30 5.300060000000003129e+02 1.206987360937789282e-03 5.300060000000003129e+02 2.462070738989682612e-03 5.300060000000003129e+02 1.682079645604799236e-29
5.299060000000004038e+02 7.719392667954041998e-02 5.299060000000002901e+02 7.397344484825993383e-02 5.299060000000002901e+02 2.848742288386208323e-30 5.299060000000002901e+02 9.332632224922894973e-04 5.299060000000002901e+02 2.143679454471886237e-03 5.299060000000002901e+02 2.071299777972758393e-29
5.298060000000004948e+02 7.151694876058803385e-02 5.298060000000003811e+02 7.339453113244638616e-02 5.298060000000003811e+02 2.674577206211992805e-30 5.298060000000003811e+02 7.261894762353759188e-04 5.298060000000003811e+02 1.771839484915249761e-03 5.298060000000003811e+02 2.494486787984179276e-29
5.297060000000001310e+02 7.578939435835772842e-02 5.297060000000003583e+02 7.286154713381866321e-02 5.297060000000003583e+02 2.516436092591929079e-30 5.297060000000003583e+02 5.713745653862292977e-04 5.297060000000003583e+02 1.393670397136677125e-03 5.297060000000003583e+02 2.936246167215991830e-29
5.296060000000002219e+02 7.352525719381480807e-02 5.296060000000003356e+02 7.239900152991918247e-02 5.296060000000003356e+02 2.372078148008945593e-30 5.296060000000003356e+02 4.567147557870725118e-04 5.296060000000003356e+02 1.045784602836348455e-03 5.296060000000003356e+02 3.376420587828566566e-29
5.295060000000003129e+02 7.245224297998682783e-02 5.295060000000003129e+02 7.201998771179267400e-02 5.295060000000003129e+02 2.239789579697524510e-30 5.295060000000003129e+02 3.723297672953541720e-04 5.295060000000003129e+02 7.511557732015671039e-04 5.295060000000003129e+02 3.791083218374001015e-29
5.294060000000004038e+02 6.823246237767366384e-02 5.294060000000002901e+02 7.172604771563262371e-02 5.294060000000002901e+02 2.118193664659502390e-30 5.294060000000002901e+02 3.103719525460513543e-04 5.294060000000002901e+02 5.191735917908236455e-04 5.294060000000002901e+02 4.154149964294409513e-29
5.293060000000004948e+02 7.000993000134986266e-02 5.293060000000003811e+02 7.150948207426152670e-02 5.293060000000003811e+02 2.006143577456878535e-30 5.293060000000003811e+02 2.647642248586894631e-04 5.293060000000003811e+02 3.482156781070751836e-04 5.293060000000003811e+02 4.439665601914450459e-29
5.292060000000001310e+02 7.148488808877349887e-02 5.292060000000003583e+02 7.135701336023606012e-02 5.292060000000003583e+02 1.902660354237026941e-30 5.292060000000003583e+02 2.309106636524138091e-04 5.292060000000003583e+02 2.296005252878843676e-04 5.292060000000003583e+02 4.624825555326216146e-29
5.291060000000002219e+02 7.427769293696422082e-02 5.291060000000003356e+02 7.125351648984339092e-02 5.291060000000003356e+02 1.806895154172857483e-30 5.291060000000003356e+02 2.054115619727880904e-04 5.291060000000003356e+02 1.516027565748515992e-04 5.291060000000003356e+02 4.693511317790589994e-29
5.290060000000003129e+02 6.741419499348851041e-02 5.290060000000003129e+02 7.118486358612693965e-02 5.290060000000003129e+02 1.718104643182994231e-30 5.290060000000003129e+02 1.858033443052768718e-04 5.290060000000003129e+02 1.025580705259132781e-04 5.290060000000003129e+02 4.639442571570296765e-29
5.289060000000004038e+02 7.046218102940506045e-02 5.289060000000002901e+02 7.113951174846351588e-02 5.289060000000002901e+02 1.635633652587802371e-30 5.289060000000002901e+02 1.703343044598331442e-04 5.289060000000002901e+02 7.267527270793154527e-05 5.289060000000002901e+02 4.467577451203021006e-29
5.288060000000004948e+02 7.250754765907480026e-02 5.288060000000002674e+02 7.110896130759307432e-02 5.288060000000002674e+02 1.558902092773060805e-30 5.288060000000002674e+02 1.577799262332507235e-04 5.288060000000002674e+02 5.467921006406862742e-05 5.288060000000002674e+02 4.192998597068817127e-29
5.287060000000001310e+02 7.028772469846084059e-02 5.287060000000003583e+02 7.108746889610544073e-02 5.287060000000003583e+02 1.487394554756722891e-30 5.287060000000003583e+02 1.472966399386755579e-04 5.287060000000003583e+02 4.367008487100378664e-05 5.287060000000003583e+02 3.837898784124897524e-29
5.286060000000002219e+02 7.009184719678093756e-02 5.286060000000003356e+02 7.107142371894402400e-02 5.286060000000003356e+02 1.420651761350615203e-30 5.286060000000003356e+02 1.383099393218998642e-04 5.286060000000003356e+02 3.661160832636254216e-05 5.286060000000003356e+02 3.428028944498234925e-29
5.285060000000003129e+02 7.276569318350496751e-02 5.285060000000003129e+02 7.105868495643402616e-02 5.285060000000003129e+02 1.358263391175827376e-30 5.285060000000003129e+02 1.304314035286620896e-04 5.285060000000003129e+02 3.175138160960245333e-05 5.285060000000003129e+02 2.989592652636847793e-29
5.284060000000004038e+02 7.057461528529765382e-02 5.284060000000002901e+02 7.104803589908095796e-02 5.284060000000002901e+02 1.299861979846807201e-30 5.284060000000002901e+02 1.233988808794292272e-04 5.284060000000002901e+02 2.813484690577330950e-05 5.284060000000002901e+02 2.546873261464482547e-29
5.283060000000004948e+02 7.050996954172727982e-02 5.283060000000002674e+02 7.103879886878407268e-02 5.283060000000002674e+02 1.245117696903642538e-30 5.283060000000002674e+02 1.170344858582547426e-04 5.283060000000002674e+02 2.526221163006349632e-05 5.283060000000002674e+02 2.120544898077786190e-29
5.282060000000001310e+02 7.091537973664788219e-02 5.282060000000003583e+02 7.103059278111840957e-02 5.282060000000003583e+02 1.193733849872658644e-30 5.282060000000003583e+02 1.112158121211153229e-04 5.282060000000003583e+02 2.287479770153973612e-05 5.282060000000003583e+02 1.726605940236884878e-29
5.281060000000002219e+02 6.936614526911610845e-02 5.281060000000003356e+02 7.102319357284467283e-02 5.281060000000003356e+02 1.145442999478909787e-30 5.281060000000003356e+02 1.058566394410821807e-04 5.281060000000003356e+02 2.083476210783024714e-05 5.281060000000003356e+02 1.375917482183593861e-29
5.280060000000003129e+02 7.532970329243740548e-02 5.280060000000003129e+02 7.101645929348462949e-02 5.280060000000003129e+02 1.100003592348236458e-30 5.280060000000003129e+02 1.008942629210616719e-04 5.280060000000003129e+02 1.906285926781618295e-05 5.280060000000003129e+02 1.074312422557579676e-29
