# Supplementary material for: In-situ probing of the Fischer-Tropsch reaction on Co single crystal surfaces up to 1 bar
Source: Nat Commun. 2025 Jan 24;16:1005. doi: 10.1038/s41467-025-56082-8 (PMC11761050; doi:10.1038/s41467-025-56082-8)
Supplement: Supplementary file 3 — Source Data [file 41467_2025_56082_MOESM3_ESM.zip › Fig1/sxrd h data.dat]

# x, y, yerr
1.489499999999999991e-01 9.563110000000000355e+02 9.563110000000000355e+01
1.715200000000000058e-01 8.314120000000000346e+02 8.314119999999999777e+01
1.940999999999999948e-01 7.341910000000000309e+02 7.341910000000000025e+01
2.166700000000000015e-01 6.639579999999999700e+02 6.639579999999999416e+01
2.392499999999999905e-01 6.092959999999999354e+02 6.092959999999999354e+01
2.618199999999999972e-01 5.680369999999999209e+02 5.680369999999999209e+01
2.843999999999999861e-01 5.373999999999999773e+02 5.373999999999999488e+01
3.069700000000000206e-01 5.125860000000000127e+02 5.125860000000000127e+01
3.295399999999999996e-01 4.952239999999999895e+02 4.952239999999999753e+01
3.521099999999999786e-01 4.834029999999999632e+02 4.834029999999999916e+01
3.746800000000000130e-01 4.714930000000000518e+02 4.714930000000000376e+01
3.972499999999999920e-01 4.659009999999999536e+02 4.659009999999999252e+01
4.198100000000000165e-01 4.657249999999999659e+02 4.657249999999999801e+01
4.423799999999999955e-01 4.658980000000000246e+02 4.658980000000000388e+01
4.649400000000000199e-01 4.681440000000000055e+02 4.681439999999999912e+01
4.875099999999999989e-01 4.742470000000000141e+02 4.742470000000000141e+01
5.100700000000000234e-01 4.827640000000000100e+02 4.827640000000000242e+01
5.326300000000000479e-01 4.941000000000000227e+02 4.941000000000000369e+01
5.551800000000000068e-01 5.077539999999999623e+02 5.077539999999999765e+01
7.806499999999999551e-01 7.799059999999999491e+02 7.799060000000000059e+01
8.031800000000000050e-01 8.292379999999999427e+02 8.292379999999999995e+01
8.257100000000000550e-01 9.019449999999999363e+02 9.019449999999999079e+01
8.482399999999999940e-01 1.002817000000000007e+03 1.002817000000000007e+02
8.707700000000000440e-01 1.133913000000000011e+03 1.133913000000000011e+02
8.932900000000000285e-01 nan nan
9.158100000000000129e-01 nan nan
9.383299999999999974e-01 nan nan
9.608400000000000274e-01 nan nan
9.833499999999999464e-01 nan nan
1.005859999999999976e+00 nan nan
1.028370000000000006e+00 nan nan
1.050869999999999971e+00 nan nan
1.073369999999999935e+00 nan nan
1.095860000000000056e+00 nan nan
1.118349999999999955e+00 nan nan
1.140840000000000076e+00 nan nan
1.163319999999999910e+00 nan nan
1.185799999999999965e+00 nan nan
1.208280000000000021e+00 8.238969999999999345e+02 8.238969999999999061e+01
1.230750000000000011e+00 7.889790000000000418e+02 7.889790000000000703e+01
1.432819999999999983e+00 5.081639999999999873e+02 5.081640000000000157e+01
1.455259999999999998e+00 4.803909999999999627e+02 4.803909999999999769e+01
1.477680000000000105e+00 4.641160000000000423e+02 4.641160000000000707e+01
1.500099999999999989e+00 4.559259999999999877e+02 4.559259999999999735e+01
1.522520000000000095e+00 4.466550000000000296e+02 4.466550000000000153e+01
1.544929999999999914e+00 4.399650000000000318e+02 4.399650000000000460e+01
1.567339999999999955e+00 4.351769999999999641e+02 4.351769999999999783e+01
1.589739999999999931e+00 4.322189999999999372e+02 4.322189999999999088e+01
1.612139999999999906e+00 4.317729999999999677e+02 4.317729999999999535e+01
1.634530000000000038e+00 4.333849999999999341e+02 4.333849999999999625e+01
1.656910000000000105e+00 4.387549999999999386e+02 4.387549999999999528e+01
1.679289999999999949e+00 4.461039999999999850e+02 4.461039999999999850e+01
1.701670000000000016e+00 4.569560000000000173e+02 4.569559999999999889e+01
1.724040000000000017e+00 4.721879999999999313e+02 4.721879999999999455e+01
1.746410000000000018e+00 4.914139999999999873e+02 4.914139999999999731e+01
1.768769999999999953e+00 5.152999999999999545e+02 5.152999999999999403e+01
1.791120000000000045e+00 5.473720000000000709e+02 5.473720000000000852e+01
1.813469999999999915e+00 5.859489999999999554e+02 5.859489999999999554e+01
1.835809999999999942e+00 6.363500000000000227e+02 6.363500000000000512e+01
1.858149999999999968e+00 7.032949999999999591e+02 7.032949999999999591e+01
1.880479999999999929e+00 7.918750000000000000e+02 7.918750000000000000e+01
1.902800000000000047e+00 9.139779999999999518e+02 9.139779999999998950e+01
1.925119999999999942e+00 nan nan
1.947429999999999994e+00 nan nan
1.969740000000000046e+00 nan nan
1.992040000000000033e+00 nan nan
2.014339999999999797e+00 nan nan
2.036620000000000097e+00 nan nan
2.103450000000000042e+00 nan nan
2.125710000000000210e+00 nan nan
2.170220000000000038e+00 nan nan
2.192460000000000075e+00 nan nan
2.214690000000000047e+00 nan nan
2.236920000000000019e+00 5.161100000000000136e+02 5.161100000000000421e+01
2.259139999999999926e+00 4.753449999999999704e+02 4.753449999999999420e+01
2.281359999999999832e+00 4.422829999999999586e+02 4.422829999999999728e+01
2.303560000000000052e+00 4.147690000000000055e+02 4.147690000000000055e+01
2.325759999999999827e+00 3.934350000000000023e+02 3.934349999999999881e+01
2.347949999999999982e+00 3.794939999999999714e+02 3.794939999999999714e+01
2.370140000000000136e+00 3.630429999999999495e+02 3.630429999999999779e+01
2.392319999999999780e+00 3.510419999999999732e+02 3.510419999999999874e+01
2.414489999999999803e+00 3.433389999999999986e+02 3.433389999999999986e+01
2.436650000000000205e+00 3.373409999999999513e+02 3.373409999999999798e+01
2.458800000000000097e+00 3.337699999999999818e+02 3.337699999999999534e+01
2.480949999999999989e+00 3.272780000000000200e+02 3.272780000000000200e+01
2.503089999999999815e+00 3.322219999999999800e+02 3.322220000000000084e+01
2.525220000000000020e+00 3.343519999999999754e+02 3.343519999999999470e+01
2.547349999999999781e+00 3.375419999999999732e+02 3.375419999999999732e+01
2.790169999999999817e+00 4.506820000000000164e+02 4.506820000000000448e+01
2.812199999999999811e+00 4.712109999999999559e+02 4.712109999999999843e+01
2.834220000000000184e+00 nan nan
2.856219999999999981e+00 nan nan
2.878219999999999779e+00 nan nan
2.900209999999999955e+00 nan nan
2.922190000000000065e+00 nan nan
2.944160000000000110e+00 nan nan
2.966130000000000155e+00 nan nan
2.988080000000000069e+00 nan nan
3.010019999999999918e+00 nan nan
3.031960000000000210e+00 nan nan
3.053879999999999928e+00 nan nan
3.075800000000000090e+00 nan nan
3.097710000000000186e+00 nan nan
3.119600000000000151e+00 nan nan
3.141490000000000116e+00 4.314370000000000118e+02 4.314370000000000260e+01
3.163370000000000015e+00 6.449899999999998954e+02 6.449899999999999523e+01
3.185239999999999849e+00 5.498029999999999973e+02 5.498029999999999973e+01
3.207100000000000062e+00 4.822369999999999663e+02 4.822369999999999379e+01
3.228950000000000209e+00 4.325559999999999832e+02 4.325560000000000116e+01
3.250789999999999846e+00 3.952340000000000373e+02 3.952340000000000231e+01
3.272609999999999797e+00 3.713129999999999882e+02 3.713129999999999598e+01
3.425139999999999851e+00 2.687350000000000136e+02 2.687349999999999994e+01
3.446880000000000166e+00 2.580360000000000014e+02 2.580359999999999943e+01
3.468620000000000037e+00 2.590269999999999868e+02 2.590269999999999939e+01
3.490349999999999842e+00 2.720199999999999818e+02 2.720199999999999818e+01
