# Supplementary material for: In-situ probing of the Fischer-Tropsch reaction on Co single crystal surfaces up to 1 bar
Source: Nat Commun. 2025 Jan 24;16:1005. doi: 10.1038/s41467-025-56082-8 (PMC11761050; doi:10.1038/s41467-025-56082-8)
Supplement: Supplementary file 3 — Source Data [file 41467_2025_56082_MOESM3_ESM.zip › Fig1/sxrd h fit.dat]

1.000000000000000056e-01 1.126214969999999994e+03
1.170000000000000068e-01 9.830103800000000547e+02
1.340000000000000080e-01 8.787974900000000389e+02
1.509999999999999953e-01 8.002156400000000076e+02
1.680000000000000104e-01 7.393202499999999873e+02
1.849999999999999978e-01 6.910928300000000490e+02
2.030000000000000138e-01 6.522143600000000561e+02
2.200000000000000011e-01 6.204077099999999518e+02
2.369999999999999885e-01 5.940678100000000086e+02
2.540000000000000036e-01 5.720366199999999708e+02
2.710000000000000187e-01 5.534649699999999939e+02
2.879999999999999782e-01 5.377206999999999653e+02
3.049999999999999933e-01 5.243277000000000498e+02
3.220000000000000084e-01 5.129246200000000044e+02
3.390000000000000235e-01 5.032351400000000012e+02
3.559999999999999831e-01 4.950471499999999878e+02
3.729999999999999982e-01 4.881990099999999870e+02
3.900000000000000133e-01 4.825689699999999789e+02
4.079999999999999738e-01 4.780679000000000087e+02
4.249999999999999889e-01 4.746350400000000036e+02
4.420000000000000040e-01 4.722340100000000120e+02
4.590000000000000191e-01 4.708503999999999792e+02
4.759999999999999787e-01 4.704901399999999967e+02
4.929999999999999938e-01 4.711773999999999774e+02
5.100000000000000089e-01 4.729539500000000203e+02
5.270000000000000240e-01 4.758780199999999923e+02
5.440000000000000391e-01 4.800243800000000078e+02
5.610000000000000542e-01 4.854843099999999936e+02
5.779999999999999583e-01 4.923675799999999754e+02
5.949999999999999734e-01 5.008055699999999888e+02
6.129999999999999893e-01 5.109552600000000098e+02
6.300000000000000044e-01 5.230057399999999461e+02
6.470000000000000195e-01 5.371870699999999488e+02
6.640000000000000346e-01 5.537819200000000137e+02
6.810000000000000497e-01 5.731398900000000367e+02
6.979999999999999538e-01 5.956983000000000175e+02
7.149999999999999689e-01 6.220071400000000494e+02
7.319999999999999840e-01 6.527647100000000364e+02
7.489999999999999991e-01 6.888663900000000240e+02
7.660000000000000142e-01 7.314741800000000467e+02
7.830000000000000293e-01 7.821174300000000130e+02
8.010000000000000453e-01 8.428476600000000190e+02
8.179999999999999494e-01 9.164769300000000385e+02
8.349999999999999645e-01 1.006968439999999987e+03
8.519999999999999796e-01 1.120096189999999979e+03
8.689999999999999947e-01 1.264622800000000097e+03
8.860000000000000098e-01 1.454536990000000060e+03
9.030000000000000249e-01 1.713660640000000058e+03
9.200000000000000400e-01 2.086171629999999823e+03
9.370000000000000551e-01 2.664296879999999874e+03
9.539999999999999591e-01 3.678092529999999897e+03
9.709999999999999742e-01 5.906527829999999994e+03
9.879999999999999893e-01 1.473386230000000069e+04
1.006000000000000005e+00 3.102232811999999831e+04
1.022999999999999909e+00 7.645953120000000126e+03
1.040000000000000036e+00 4.391957029999999577e+03
1.056999999999999940e+00 3.097762700000000223e+03
1.074000000000000066e+00 2.403485839999999826e+03
1.090999999999999970e+00 1.971035159999999905e+03
1.108000000000000096e+00 1.676187259999999924e+03
1.125000000000000000e+00 1.462562619999999924e+03
1.141999999999999904e+00 1.300867799999999988e+03
1.159000000000000030e+00 1.174364749999999958e+03
1.175999999999999934e+00 1.072788209999999935e+03
1.193000000000000060e+00 9.894873700000000554e+02
1.211000000000000076e+00 9.199597199999999475e+02
1.227999999999999980e+00 8.610483400000000529e+02
1.245000000000000107e+00 8.104757100000000491e+02
1.262000000000000011e+00 7.665598099999999704e+02
1.278999999999999915e+00 7.280346100000000433e+02
1.296000000000000041e+00 6.939346299999999701e+02
1.312999999999999945e+00 6.635133100000000468e+02
1.330000000000000071e+00 6.361883500000000140e+02
1.346999999999999975e+00 6.115020100000000411e+02
1.364000000000000101e+00 5.890912499999999454e+02
1.381000000000000005e+00 5.686660200000000032e+02
1.397999999999999909e+00 5.499929799999999886e+02
1.415999999999999925e+00 5.328827499999999873e+02
1.433000000000000052e+00 5.171812700000000405e+02
1.449999999999999956e+00 5.027626300000000015e+02
1.467000000000000082e+00 4.895243500000000267e+02
1.483999999999999986e+00 4.773849500000000035e+02
1.500999999999999890e+00 4.662812500000000000e+02
1.518000000000000016e+00 4.561675999999999931e+02
1.534999999999999920e+00 4.470159899999999880e+02
1.552000000000000046e+00 4.388152799999999729e+02
1.568999999999999950e+00 4.315719300000000089e+02
1.586000000000000076e+00 4.253106099999999969e+02
1.604000000000000092e+00 4.200748899999999821e+02
1.620999999999999996e+00 4.159293200000000184e+02
1.637999999999999901e+00 4.129607500000000186e+02
1.655000000000000027e+00 4.112828400000000215e+02
1.671999999999999931e+00 4.110404700000000275e+02
1.689000000000000057e+00 4.124166599999999789e+02
1.705999999999999961e+00 4.156429699999999912e+02
1.723000000000000087e+00 4.210140700000000038e+02
1.739999999999999991e+00 4.289065200000000004e+02
1.756999999999999895e+00 4.398075000000000045e+02
1.774000000000000021e+00 4.543543700000000172e+02
1.790999999999999925e+00 4.733948399999999879e+02
1.808999999999999941e+00 4.980765400000000227e+02
1.826000000000000068e+00 5.299923700000000508e+02
1.842999999999999972e+00 5.714179100000000062e+02
1.860000000000000098e+00 6.257236299999999574e+02
1.877000000000000002e+00 6.981348900000000413e+02
1.893999999999999906e+00 7.972270499999999629e+02
1.911000000000000032e+00 9.381453199999999697e+02
1.927999999999999936e+00 1.150425660000000107e+03
1.945000000000000062e+00 1.500451170000000047e+03
1.961999999999999966e+00 2.175004390000000058e+03
1.979000000000000092e+00 3.980450200000000223e+03
1.995999999999999996e+00 2.336807811999999831e+04
2.013999999999999790e+00 6.100426269999999931e+03
2.031000000000000139e+00 2.723147219999999834e+03
2.048000000000000043e+00 1.767326289999999972e+03
2.064999999999999947e+00 1.318282230000000027e+03
2.081999999999999851e+00 1.058816409999999905e+03
2.099000000000000199e+00 8.907325399999999718e+02
2.116000000000000103e+00 7.736436800000000176e+02
2.133000000000000007e+00 6.878904999999999745e+02
2.149999999999999911e+00 6.227570799999999736e+02
2.166999999999999815e+00 5.718965500000000475e+02
2.184000000000000163e+00 5.313134199999999510e+02
2.201999999999999957e+00 4.983629199999999742e+02
2.218999999999999861e+00 4.712273599999999760e+02
2.236000000000000210e+00 4.486164200000000051e+02
2.253000000000000114e+00 4.295918599999999969e+02
2.270000000000000018e+00 4.134563299999999799e+02
2.286999999999999922e+00 3.996844199999999887e+02
2.303999999999999826e+00 3.878750600000000190e+02
2.321000000000000174e+00 3.777193300000000136e+02
2.338000000000000078e+00 3.689775399999999763e+02
2.354999999999999982e+00 3.614632899999999722e+02
2.371999999999999886e+00 3.550318899999999758e+02
2.388999999999999790e+00 3.495710799999999949e+02
2.407000000000000028e+00 3.449953300000000240e+02
2.423999999999999932e+00 3.412413000000000238e+02
2.440999999999999837e+00 3.382647099999999796e+02
2.458000000000000185e+00 3.360388500000000249e+02
2.475000000000000089e+00 3.345527000000000157e+02
2.491999999999999993e+00 3.338105800000000158e+02
2.508999999999999897e+00 3.338318499999999744e+02
2.525999999999999801e+00 3.346510000000000105e+02
2.543000000000000149e+00 3.363169300000000135e+02
2.560000000000000053e+00 3.388933999999999855e+02
2.576999999999999957e+00 3.424597800000000234e+02
2.593999999999999861e+00 3.471116000000000099e+02
2.612000000000000099e+00 3.529620100000000207e+02
2.629000000000000004e+00 3.601449600000000260e+02
2.645999999999999908e+00 3.688193099999999731e+02
2.662999999999999812e+00 3.791757499999999936e+02
2.680000000000000160e+00 3.914446100000000115e+02
2.697000000000000064e+00 4.059100300000000061e+02
2.713999999999999968e+00 4.229249899999999798e+02
2.730999999999999872e+00 4.429354900000000157e+02
2.748000000000000220e+00 4.665111099999999738e+02
2.765000000000000124e+00 4.943902600000000120e+02
2.782000000000000028e+00 5.275429100000000062e+02
2.798999999999999932e+00 5.672691700000000310e+02
2.817000000000000171e+00 6.153460700000000543e+02
2.834000000000000075e+00 6.742736800000000130e+02
2.850999999999999979e+00 7.476843900000000076e+02
2.867999999999999883e+00 8.410707999999999629e+02
2.884999999999999787e+00 9.631774299999999585e+02
2.902000000000000135e+00 1.128827389999999923e+03
2.919000000000000039e+00 1.365368410000000040e+03
2.935999999999999943e+00 1.729423459999999977e+03
2.952999999999999847e+00 2.360472900000000209e+03
2.970000000000000195e+00 3.719513179999999920e+03
2.987000000000000099e+00 8.775393550000000687e+03
3.004999999999999893e+00 2.435685742000000027e+04
3.021999999999999797e+00 5.099229000000000269e+03
3.039000000000000146e+00 2.846495120000000043e+03
3.056000000000000050e+00 1.973596680000000106e+03
3.072999999999999954e+00 1.509968509999999924e+03
3.089999999999999858e+00 1.222443970000000036e+03
3.107000000000000206e+00 1.026758180000000038e+03
3.124000000000000110e+00 8.850377799999999979e+02
3.141000000000000014e+00 7.777477999999999838e+02
3.157999999999999918e+00 6.937806399999999485e+02
3.174999999999999822e+00 6.263541300000000547e+02
3.192000000000000171e+00 5.710938700000000381e+02
3.209999999999999964e+00 5.250469399999999496e+02
3.226999999999999869e+00 4.861516100000000051e+02
3.244000000000000217e+00 4.529220599999999877e+02
3.261000000000000121e+00 4.242649200000000178e+02
3.278000000000000025e+00 3.993558300000000258e+02
3.294999999999999929e+00 3.775654000000000110e+02
3.311999999999999833e+00 3.584033499999999890e+02
3.329000000000000181e+00 3.414845900000000256e+02
3.346000000000000085e+00 3.265012500000000273e+02
3.362999999999999989e+00 3.132055100000000039e+02
3.379999999999999893e+00 3.013932500000000232e+02
3.396999999999999797e+00 2.908963899999999967e+02
3.415000000000000036e+00 2.815725100000000225e+02
3.431999999999999940e+00 2.733005999999999744e+02
3.448999999999999844e+00 2.659756199999999922e+02
3.466000000000000192e+00 2.595059499999999844e+02
3.483000000000000096e+00 2.538107500000000130e+02
3.500000000000000000e+00 2.488187000000000069e+02
