# Supplementary material for: In-situ probing of the Fischer-Tropsch reaction on Co single crystal surfaces up to 1 bar
Source: Nat Commun. 2025 Jan 24;16:1005. doi: 10.1038/s41467-025-56082-8 (PMC11761050; doi:10.1038/s41467-025-56082-8)
Supplement: Supplementary file 3 — Source Data [file 41467_2025_56082_MOESM3_ESM.zip › Fig1/sxrd h masked.dat]

1.348000000000000066e-02 nan
3.606000000000000177e-02 nan
5.863000000000000156e-02 nan
1.037899999999999934e-01 nan
1.263700000000000101e-01 nan
5.777400000000000313e-01 5.270629999999999882e+02
6.002899999999999903e-01 5.551879999999999882e+02
6.228399999999999492e-01 6.060960000000000036e+02
6.453900000000000192e-01 7.262519999999999527e+02
6.679399999999999782e-01 9.380359999999999445e+02
6.904900000000000482e-01 9.639840000000000373e+02
7.130300000000000527e-01 8.310720000000000027e+02
7.355699999999999461e-01 7.672469999999999573e+02
7.581099999999999506e-01 7.596939999999999600e+02
1.253220000000000001e+00 7.416530000000000200e+02
1.275689999999999991e+00 7.120889999999999418e+02
1.298149999999999915e+00 7.089070000000000391e+02
1.320610000000000062e+00 7.594919999999999618e+02
1.343059999999999921e+00 8.579189999999998690e+02
1.365510000000000002e+00 7.572029999999999745e+02
1.387950000000000017e+00 6.143859999999999673e+02
1.410390000000000033e+00 5.447000000000000455e+02
2.569459999999999855e+00 3.417640000000000100e+02
2.591569999999999929e+00 3.487599999999999909e+02
2.613669999999999938e+00 3.613179999999999836e+02
2.635759999999999881e+00 3.843329999999999700e+02
2.657849999999999824e+00 4.851459999999999582e+02
2.679920000000000080e+00 6.192880000000000109e+02
2.701989999999999892e+00 5.776950000000000500e+02
2.724050000000000082e+00 4.822749999999999773e+02
2.746100000000000207e+00 4.429899999999999523e+02
2.768139999999999823e+00 4.396109999999999332e+02
3.294430000000000192e+00 3.559359999999999786e+02
3.316240000000000077e+00 3.530889999999999986e+02
3.338039999999999896e+00 3.834700000000000273e+02
3.359830000000000094e+00 4.138859999999999673e+02
3.381609999999999783e+00 3.550059999999999718e+02
3.403379999999999850e+00 2.951279999999999859e+02
