# Supplementary material for: In-situ probing of the Fischer-Tropsch reaction on Co single crystal surfaces up to 1 bar
Source: Nat Commun. 2025 Jan 24;16:1005. doi: 10.1038/s41467-025-56082-8 (PMC11761050; doi:10.1038/s41467-025-56082-8)
Supplement: Supplementary file 3 — Source Data [file 41467_2025_56082_MOESM3_ESM.zip › Fig2/ax0 C1s 406K.dat]

# 406K
# top	C4	C3	C2	C1
# (x, y) tuples for data, fitline, peak0..peakN
2.888840000000000146e+02 -1.721729524742788252e-03 2.888840000000000146e+02 1.301498025472790164e-04 2.888840000000000146e+02 4.909842175779068909e-05 2.888840000000000146e+02 3.528347667556054227e-05 2.888840000000000146e+02 1.582159673380528626e-05 2.888840000000000146e+02 2.994630738012251230e-05 2.888840000000000146e+02 7.676018056512509817e-30
2.887840000000005602e+02 -1.657202402990088329e-03 2.887839999999999918e+02 1.367704402231026883e-04 2.887839999999999918e+02 5.220468869442696386e-05 2.887839999999999918e+02 3.700624776371828521e-05 2.887839999999999918e+02 1.649385919508349803e-05 2.887839999999999918e+02 3.106564456987395136e-05 2.887839999999999918e+02 7.950378451623854351e-30
2.886840000000001965e+02 -1.872475625124606557e-03 2.886840000000000259e+02 1.439288305214628900e-04 2.886840000000000259e+02 5.561257886385539083e-05 2.886840000000000259e+02 3.885763823871090251e-05 2.886840000000000259e+02 1.720974347790507907e-05 2.886840000000000259e+02 3.224886994099151761e-05 2.886840000000000259e+02 8.239702732143239254e-30
2.885840000000007421e+02 3.431255927135391706e-04 2.885840000000000032e+02 1.516867727405068339e-04 2.885840000000000032e+02 5.936204464312270671e-05 2.885840000000000032e+02 4.085070087082506434e-05 2.885840000000000032e+02 1.797309265292273731e-05 2.885840000000000032e+02 3.350093457363630182e-05 2.885840000000000032e+02 8.545098219511083629e-30
2.884840000000003783e+02 -8.130670718280414528e-04 2.884840000000000373e+02 1.601154396442310219e-04 2.884840000000000373e+02 6.349980416663361606e-05 2.884840000000000373e+02 4.300017656073199917e-05 2.884840000000000373e+02 1.878818082395046198e-05 2.884840000000000373e+02 3.482727809291494465e-05 2.884840000000000373e+02 8.867776492221736633e-30
2.883840000000000146e+02 -1.046881011539088201e-03 2.883840000000000146e+02 1.692971692079575435e-04 2.883840000000000146e+02 6.808074793791614909e-05 2.883840000000000146e+02 4.532276143557534878e-05 2.883840000000000146e+02 1.965977222110084534e-05 2.883840000000000146e+02 3.623388761336519690e-05 2.883840000000000146e+02 9.209065379134112694e-30
2.882840000000005602e+02 -1.233172477069690220e-03 2.882840000000000487e+02 1.793276774195061364e-04 2.882840000000000487e+02 7.316969815596532142e-05 2.882840000000000487e+02 4.783742420026570335e-05 2.882840000000000487e+02 2.059318992272105131e-05 2.882840000000000487e+02 3.772736514055405018e-05 2.882840000000000487e+02 9.570422592129512167e-30
2.881840000000001965e+02 -1.190485083177198660e-03 2.881840000000000259e+02 1.903188215654161514e-04 2.881840000000000259e+02 7.884363593307700793e-05 2.881840000000000259e+02 5.056578475563581457e-05 2.881840000000000259e+02 2.159439603294293771e-05 2.881840000000000259e+02 3.931500484376038103e-05 2.881840000000000259e+02 9.953451259028453719e-30
2.880840000000007421e+02 8.421036880018430756e-04 2.880840000000000600e+02 2.024021184764288809e-04 2.880840000000000600e+02 8.519458319315522418e-05 2.880840000000000600e+02 5.353256785947562352e-05 2.880840000000000600e+02 2.267008553887397946e-05 2.880840000000000600e+02 4.100488188492405040e-05 2.880840000000000600e+02 1.035991766527362915e-29
2.879840000000003783e+02 -3.943882274085863931e-04 2.879840000000000373e+02 2.157333963730083794e-04 2.879840000000000373e+02 9.233349583119759092e-05 2.879840000000000373e+02 5.676614915594966780e-05 2.879840000000000373e+02 2.382779656650812870e-05 2.879840000000000373e+02 4.280595481935301231e-05 2.879840000000000373e+02 1.079177157034645128e-29
2.878840000000000146e+02 -1.250759557959588847e-03 2.878840000000000714e+02 2.304993988944554204e-04 2.878840000000000714e+02 1.003959590494821945e-04 2.878840000000000714e+02 6.029921548352814941e-05 2.878840000000000714e+02 2.507604037416030210e-05 2.878840000000000714e+02 4.472818398728479474e-05 2.878840000000000714e+02 1.125116953443969534e-29
2.877840000000005602e+02 9.556984519447403632e-04 2.877840000000000487e+02 2.469282776396044404e-04 2.877840000000000487e+02 1.095515862916911351e-04 2.877840000000000487e+02 6.416956733507170503e-05 2.877840000000000487e+02 2.642445520199102307e-05 2.877840000000000487e+02 4.678266881085062131e-05 2.877840000000000487e+02 1.174050177548395066e-29
2.876840000000001965e+02 -6.249096252866114323e-04 2.876840000000000828e+02 2.653086251937067700e-04 2.876840000000000828e+02 1.200217294153265959e-04 2.876840000000000828e+02 6.842109917479981610e-05 2.876840000000000828e+02 2.788398908210809005e-05 2.876840000000000828e+02 4.898180752147229507e-05 2.876840000000000828e+02 1.226242317978890604e-29
2.875840000000007421e+02 -1.485025014163706726e-05 2.875840000000000600e+02 2.860278268079265445e-04 2.875840000000000600e+02 1.321162214657846151e-04 2.875840000000000600e+02 7.310500377644460999e-05 2.875840000000000600e+02 2.946711796711443411e-05 2.875840000000000600e+02 5.133948359858286149e-05 2.875840000000000600e+02 1.281988921597853425e-29
2.874840000000003783e+02 5.470724350893462883e-04 2.874840000000000941e+02 3.096530730274555678e-04 2.874840000000000941e+02 1.463124205224005433e-04 2.874840000000000941e+02 7.828126122774473560e-05 2.874840000000000941e+02 3.118810713691698016e-05 2.874840000000000941e+02 5.387128414039329521e-05 2.874840000000000941e+02 1.341619765737843820e-29
2.873840000000000146e+02 5.262953514904569405e-04 2.873840000000000714e+02 3.371012782766455657e-04 2.873840000000000714e+02 1.634227009144750961e-04 2.873840000000000714e+02 8.402049489715249990e-05 2.873840000000000714e+02 3.306332590302922552e-05 2.873840000000000714e+02 5.659475656198870353e-05 2.873840000000000714e+02 1.405503721015261561e-29
2.872840000000005602e+02 1.174668601005186179e-03 2.872840000000001055e+02 3.699799532188936184e-04 2.872840000000001055e+02 1.849322996170503649e-04 2.872840000000001055e+02 9.040631381824318943e-05 2.872840000000001055e+02 3.511162829267018597e-05 2.872840000000001055e+02 5.952971149092986454e-05 2.872840000000001055e+02 1.474054438291134335e-29
2.871840000000001965e+02 2.021306739399824411e-03 2.871840000000000828e+02 4.112254006094952642e-04 2.871840000000000828e+02 2.136336660766035601e-04 2.871840000000000828e+02 9.753833707983148183e-05 2.871840000000000828e+02 3.735481586036290590e-05 2.871840000000000828e+02 6.269858159269728923e-05 2.871840000000000828e+02 1.547737023086959846e-29
2.870840000000007421e+02 1.004221336050380251e-03 2.870840000000001169e+02 4.661967532901017844e-04 2.870840000000001169e+02 2.547154256216872846e-04 2.870840000000001169e+02 1.055362759331172711e-04 2.870840000000001169e+02 3.981820331341452251e-05 2.870840000000001169e+02 6.612684842188271291e-05 2.870840000000001169e+02 1.627075898021476494e-29
2.869840000000003783e+02 2.434929029731391567e-03 2.869840000000000941e+02 5.443579185402675890e-04 2.869840000000000941e+02 3.174371488668822580e-04 2.869840000000000941e+02 1.145459036360476572e-04 2.869840000000000941e+02 4.253131362457257054e-05 2.869840000000000941e+02 6.984355241276506946e-05 2.869840000000000941e+02 1.712664100769328731e-29
2.868840000000000146e+02 1.310510450688355533e-03 2.868840000000001282e+02 6.615235417758550968e-04 2.868840000000001282e+02 4.173640170044571251e-04 2.868840000000001282e+02 1.247488825039427991e-04 2.868840000000001282e+02 4.552873726890853016e-05 2.868840000000001282e+02 7.388190499854655434e-05 2.868840000000001282e+02 1.805174324474682527e-29
2.867840000000005602e+02 1.247793079518452666e-03 2.867840000000001055e+02 8.422927540970935991e-04 2.867840000000001055e+02 5.787803854827216826e-04 2.867840000000001055e+02 1.363811408071331050e-04 2.867840000000001055e+02 4.885120094919543835e-05 2.867840000000001055e+02 7.828002685804343410e-05 2.867840000000001055e+02 1.905372083247511989e-29
2.866840000000001965e+02 3.600160435633023830e-03 2.866840000000001396e+02 1.121749248740353411e-03 2.866840000000001396e+02 8.363499607160748478e-04 2.866840000000001396e+02 1.497705392344251759e-04 2.866840000000001396e+02 5.254690598368524392e-05 2.866840000000001396e+02 8.308184280616803536e-05 2.866840000000001396e+02 2.014131482333330253e-29
2.865840000000007421e+02 2.847957797950517213e-03 2.865840000000001169e+02 1.544929592211132787e-03 2.865840000000001169e+02 1.234501389921368892e-03 2.865840000000001169e+02 1.654168117475665069e-04 2.865840000000001169e+02 5.667321815815200238e-05 2.865840000000001169e+02 8.833817238404541327e-05 2.865840000000001169e+02 2.132454197541030102e-29
2.864840000000003783e+02 2.550623514613760585e-03 2.864840000000001510e+02 2.162317981805419488e-03 2.864840000000001510e+02 1.822752174115740672e-03 2.864840000000001510e+02 1.841589148142095138e-04 2.864840000000001510e+02 6.129882640046949431e-05 2.864840000000001510e+02 9.410806647499972714e-05 2.864840000000001510e+02 2.261492430674849024e-29
2.863840000000000146e+02 3.623245169844596051e-03 2.863840000000001282e+02 3.020187340254330052e-03 2.863840000000001282e+02 2.645710769871499352e-03 2.863840000000001282e+02 2.075095570015478665e-04 2.863840000000001282e+02 6.650655811774760476e-05 2.863840000000001282e+02 1.004604552635352010e-04 2.863840000000001282e+02 2.402576819557718055e-29
2.862840000000005602e+02 4.672430266208825803e-03 2.862840000000001623e+02 4.146256673247864649e-03 2.862840000000001623e+02 3.728102953223804208e-03 2.862840000000001623e+02 2.382803196115374606e-04 2.862840000000001623e+02 7.239720745600790308e-05 2.862840000000001623e+02 1.074761929565152667e-04 2.862840000000001623e+02 2.557250559950811747e-29
2.861840000000001965e+02 6.037103561861742289e-03 2.861840000000001396e+02 5.533544958228853519e-03 2.861840000000001396e+02 5.057543713016266970e-03 2.861840000000001396e+02 2.816554545294430137e-04 2.861840000000001396e+02 7.909517880694761553e-05 2.861840000000001396e+02 1.152506118761960688e-04 2.861840000000001396e+02 2.727311366191357059e-29
2.860840000000007421e+02 7.810304554179652373e-03 2.860840000000001737e+02 7.127290595076224075e-03 2.860840000000001737e+02 6.569779189395503170e-03 2.860840000000001737e+02 3.468567284691138485e-04 2.860840000000001737e+02 8.675794156242771235e-05 2.860840000000001737e+02 1.238967356491791000e-04 2.860840000000001737e+02 2.914863391175430107e-29
2.859840000000003783e+02 8.486981066785982339e-03 2.859840000000001510e+02 8.819823153898264864e-03 2.859840000000001510e+02 8.141269563995393380e-03 2.859840000000001510e+02 4.494099042132489868e-04 2.859840000000001510e+02 9.559433332034863735e-05 2.859840000000001510e+02 1.335493523692745787e-04 2.859840000000001510e+02 3.122381891832335190e-29
2.858840000000000146e+02 1.035939744463844694e-02 2.858840000000001851e+02 1.045633849348314923e-02 2.858840000000001851e+02 9.592357045363555934e-03 2.858840000000001851e+02 6.137073490519031694e-04 2.858840000000001851e+02 1.059038792254321710e-04 2.858840000000001851e+02 1.443702198422577897e-04 2.858840000000001851e+02 3.352794331203913352e-29
2.857840000000005602e+02 1.087899527950445845e-02 2.857840000000001623e+02 1.185507403208168123e-02 2.857840000000001623e+02 1.070530968550668580e-02 2.857840000000001623e+02 8.750452606834702206e-04 2.857840000000001623e+02 1.181643105972117979e-04 2.857840000000001623e+02 1.565547752943147154e-04 2.857840000000001623e+02 3.609582850540569044e-29
2.856840000000001965e+02 1.148411135344843369e-02 2.856840000000001965e+02 1.285263856876985890e-02 2.856840000000001965e+02 1.126936098129594811e-02 2.856840000000001965e+02 1.279714621240185535e-03 2.856840000000001965e+02 1.332221015028285009e-04 2.856840000000001965e+02 1.703408647308975361e-04 2.856840000000001965e+02 3.896914767368990157e-29
2.855840000000007421e+02 1.237548854495978089e-02 2.855840000000001737e+02 1.337895095756984343e-02 2.855840000000001737e+02 1.115890097506870050e-02 2.855840000000001737e+02 1.881346499872416566e-03 2.855840000000001737e+02 1.526832695906503695e-04 2.855840000000001737e+02 1.860202130380767471e-04 2.855840000000001737e+02 4.219810169576563810e-29
2.854840000000003783e+02 1.428169278638321583e-02 2.854840000000002078e+02 1.351527259613691245e-02 2.854840000000002078e+02 1.039967244992899380e-02 2.854840000000002078e+02 2.731996528382986660e-03 2.854840000000002078e+02 1.796499610839579560e-04 2.854840000000002078e+02 2.039536567409748252e-04 2.854840000000002078e+02 4.584359097386237285e-29
2.853840000000000146e+02 1.518258728811422952e-02 2.853840000000001851e+02 1.346625989491424639e-02 2.853840000000001851e+02 9.153944003173469096e-03 2.853840000000001851e+02 3.867755223399483439e-03 2.853840000000001851e+02 2.199690612858799972e-04 2.853840000000001851e+02 2.245916070554131855e-04 2.853840000000001851e+02 4.998005714364980231e-29
2.852840000000005602e+02 1.405089063193928033e-02 2.852840000000002192e+02 1.346535612409117261e-02 2.852840000000002192e+02 7.641878912377361548e-03 2.852840000000002192e+02 5.290891278377905620e-03 2.852840000000002192e+02 2.840840520554982983e-04 2.852840000000002192e+02 2.485018812804085510e-04 2.852840000000002192e+02 5.469924003239825804e-29
2.851840000000001965e+02 1.249242030017175611e-02 2.851840000000001965e+02 1.369084221640036979e-02 2.851840000000001965e+02 6.072295705616264326e-03 2.851840000000001965e+02 6.952819150196102790e-03 2.851840000000001965e+02 3.893192953046752483e-04 2.851840000000001965e+02 2.764080652833280738e-04 2.851840000000001965e+02 6.011520034893089062e-29
2.850840000000007421e+02 1.586327875761981906e-02 2.850840000000001737e+02 1.422225176844253355e-02 2.850840000000001737e+02 4.607996415080362063e-03 2.850840000000001737e+02 8.743092066143992244e-03 2.850840000000001737e+02 5.619201239625930527e-04 2.850840000000001737e+02 3.092431632555873327e-04 2.850840000000001737e+02 6.637111578534396607e-29
2.849840000000003783e+02 1.572124020432821845e-02 2.849840000000002078e+02 1.502744634294802401e-02 2.849840000000002078e+02 3.353338441341447308e-03 2.849840000000002078e+02 1.048837470943648174e-02 2.849840000000002078e+02 8.375073764390720014e-04 2.849840000000002078e+02 3.482258157310221393e-04 2.849840000000002078e+02 7.364859700337332423e-29
2.848840000000000146e+02 1.506922438357108374e-02 2.848840000000001851e+02 1.597221672968070563e-02 2.848840000000001851e+02 2.354736143905861254e-03 2.848840000000001851e+02 1.196440056937319620e-02 2.848840000000001851e+02 1.258109556185179386e-03 2.848840000000001851e+02 3.949704602164683630e-04 2.848840000000001851e+02 8.218063890358705722e-29
2.847840000000005602e+02 1.537731654794020214e-02 2.847840000000002192e+02 1.685576879917213486e-02 2.847840000000002192e+02 1.610868211559526950e-03 2.847840000000002192e+02 1.292909747774540624e-02 2.847840000000002192e+02 1.864153395537567880e-03 2.847840000000002192e+02 4.516497143296343826e-04 2.847840000000002192e+02 9.226990309796340395e-29
2.846840000000001965e+02 1.650462939815149771e-02 2.846840000000001965e+02 1.748134697582413508e-02 2.846840000000001965e+02 1.088798587722957520e-03 2.846840000000001965e+02 1.319011198982919172e-02 2.846840000000001965e+02 2.681196265711954015e-03 2.846840000000001965e+02 5.212401325600333341e-04 2.846840000000001965e+02 1.043149611474944564e-28
2.845840000000007421e+02 1.794161328012847112e-02 2.845840000000002306e+02 1.774219543736858459e-02 2.845840000000002306e+02 7.409258814747431577e-04 2.845840000000002306e+02 1.268971209241499115e-02 2.845840000000002306e+02 3.703645090987783047e-03 2.845840000000002306e+02 6.079123724910684293e-04 2.845840000000002306e+02 1.188486890227640022e-28
2.844840000000003783e+02 1.874514760012948103e-02 2.844840000000002078e+02 1.765265027160833194e-02 2.844840000000002078e+02 5.185405991915646978e-04 2.844840000000002078e+02 1.153632435003572841e-02 2.844840000000002078e+02 4.880068911079841337e-03 2.844840000000002078e+02 7.177164113011959799e-04 2.844840000000002078e+02 1.365959378908142231e-28
2.843840000000000146e+02 1.711954446223367884e-02 2.843840000000002419e+02 1.729290059092677967e-02 2.843840000000002419e+02 3.800590987503971565e-04 2.843840000000002419e+02 9.947656542213410488e-03 2.843840000000002419e+02 6.105182862088026630e-03 2.843840000000002419e+02 8.600020878749447444e-04 2.843840000000002419e+02 1.585651921294820464e-28
2.842840000000005602e+02 1.829403301010355809e-02 2.842840000000002192e+02 1.673266237283829380e-02 2.842840000000002192e+02 2.942169310665147699e-04 2.842840000000002192e+02 8.165603159271749012e-03 2.842840000000002192e+02 7.222022352271906774e-03 2.842840000000002192e+02 1.050819930228122107e-03 2.842840000000002192e+02 1.862180913955055212e-28
2.841840000000001965e+02 1.731249224832133102e-02 2.841840000000002533e+02 1.600077679906368108e-02 2.841840000000002533e+02 2.397621160235869232e-04 2.841840000000002533e+02 6.400448725808594204e-03 2.841840000000002533e+02 8.039458765409191951e-03 2.841840000000002533e+02 1.321107191822306704e-03 2.841840000000002533e+02 2.218871199516690949e-28
2.840840000000007421e+02 1.433077291423703013e-02 2.840840000000002306e+02 1.512222909641675744e-02 2.840840000000002306e+02 2.034142486475181441e-04 2.840840000000002306e+02 4.806004404053511141e-03 2.840840000000002306e+02 8.379223375415341055e-03 2.840840000000002306e+02 1.733587068300388974e-03 2.840840000000002306e+02 2.700852732169719176e-28
2.839840000000003783e+02 1.269288771650513639e-02 2.839840000000002647e+02 1.421290292095073009e-02 2.839840000000002647e+02 1.774362112248385910e-04 2.839840000000002647e+02 3.472275748695559036e-03 2.839840000000002647e+02 8.154943812820173582e-03 2.839840000000002647e+02 2.408247148210160803e-03 2.839840000000002647e+02 3.416654836687023066e-28
2.838840000000000146e+02 1.367232232012590733e-02 2.838840000000002419e+02 1.355312472828532760e-02 2.838840000000002419e+02 1.575586636418112622e-04 2.838840000000002419e+02 2.429989772824986318e-03 2.838840000000002419e+02 7.424536111260321945e-03 2.838840000000002419e+02 3.541040180558205179e-03 2.838840000000002419e+02 4.649555730749104725e-28
2.837840000000005602e+02 1.320492989142523117e-02 2.837840000000002760e+02 1.353934355143461901e-02 2.837840000000002760e+02 1.415009064219773492e-04 2.837840000000002760e+02 1.664057103877996735e-03 2.837840000000002760e+02 6.354026764108120125e-03 2.837840000000002760e+02 5.379758777026524830e-03 2.837840000000002760e+02 7.078264760757600981e-28
2.836840000000001965e+02 1.452120527283704346e-02 2.836840000000002533e+02 1.451252917954068584e-02 2.836840000000002533e+02 1.280448343422267189e-04 2.836840000000002533e+02 1.131433929046372433e-03 2.836840000000002533e+02 5.137052499966947641e-03 2.836840000000002533e+02 8.115997916185137967e-03 2.836840000000002533e+02 1.203362229033158435e-27
2.835840000000007421e+02 1.706930769089867739e-02 2.835840000000002874e+02 1.647403116779770985e-02 2.835840000000002874e+02 1.165117670302689539e-04 2.835840000000002874e+02 7.782400101361049843e-04 2.835840000000002874e+02 3.939887466309807164e-03 2.835840000000002874e+02 1.163939192432152971e-02 2.835840000000002874e+02 2.144501085701783646e-27
2.834840000000003783e+02 1.776036290066201201e-02 2.834840000000002647e+02 1.855524188147827241e-02 2.834840000000002647e+02 1.064906842250734690e-04 2.834840000000002647e+02 5.524960039220533055e-04 2.834840000000002647e+02 2.879209360377976354e-03 2.834840000000002647e+02 1.501704583295316968e-02 2.834840000000002647e+02 3.695292366993055689e-27
2.833840000000000146e+02 1.872117104960224071e-02 2.833840000000002988e+02 1.872464082230236582e-02 2.833840000000002988e+02 9.770597907467066232e-05 2.833840000000002988e+02 4.112478308679425910e-04 2.833840000000002988e+02 2.017359567871514821e-03 2.833840000000002988e+02 1.619832744448823636e-02 2.833840000000002988e+02 5.810284714807247692e-27
2.832840000000005602e+02 1.776221371089485232e-02 2.832840000000002760e+02 1.592803292581079430e-02 2.832840000000002760e+02 8.995562676805633480e-05 2.832840000000002760e+02 3.228260645774287609e-04 2.832840000000002760e+02 1.368465781873379975e-03 2.832840000000002760e+02 1.414678545259193121e-02 2.832840000000002760e+02 8.037443017067446193e-27
2.831840000000001965e+02 1.229156947207523699e-02 2.831840000000003101e+02 1.181438371913820853e-02 2.831840000000003101e+02 8.308229301364525006e-05 2.831840000000003101e+02 2.659455703165940427e-04 2.831840000000003101e+02 9.121178668098457384e-04 2.831840000000003101e+02 1.055323798899812475e-02 2.831840000000003101e+02 9.433876205022205598e-27
2.830840000000007421e+02 8.923571269710472639e-03 2.830840000000002874e+02 8.129017131116599015e-03 2.830840000000002874e+02 7.695906150271055064e-05 2.830840000000002874e+02 2.273734665413552241e-04 2.830840000000002874e+02 6.097516682443806851e-04 2.830840000000002874e+02 7.214932934828151810e-03 2.830840000000002874e+02 9.086520557747120443e-27
2.829840000000003783e+02 4.776031538238056581e-03 2.829840000000003215e+02 5.441240846537883161e-03 2.829840000000003215e+02 7.148154492704458438e-05 2.829840000000003215e+02 1.994000908487804792e-04 2.829840000000003215e+02 4.188250663067780502e-04 2.829840000000003215e+02 4.751534144455281036e-03 2.829840000000003215e+02 7.250030099616565748e-27
2.828840000000000146e+02 1.543614616257867880e-03 2.828840000000002988e+02 3.692279655320894905e-03 2.828840000000002988e+02 6.656289942292832433e-05 2.828840000000002988e+02 1.777511944859734409e-04 2.828840000000002988e+02 3.019808331321432765e-04 2.828840000000002988e+02 3.145984728279850162e-03 2.828840000000002988e+02 4.979495554611297722e-27
2.827840000000005602e+02 -4.434653004381154499e-04 2.827840000000003329e+02 2.625730245867916469e-03 2.827840000000003329e+02 6.213031198723312969e-05 2.827840000000003329e+02 1.601228406115708667e-04 2.827840000000003329e+02 2.309632355219839322e-04 2.827840000000003329e+02 2.172513857747128581e-03 2.827840000000003329e+02 3.046073299770260126e-27
2.826840000000001965e+02 1.346782592906731071e-04 2.826840000000003101e+02 1.981921076174403794e-03 2.826840000000003101e+02 5.812235562926570416e-05 2.826840000000003101e+02 1.452690648649684392e-04 2.826840000000003101e+02 1.867206366459259745e-04 2.826840000000003101e+02 1.591809019034243385e-03 2.826840000000003101e+02 1.731399634846162834e-27
2.825840000000007421e+02 3.346812391310880624e-04 2.825840000000003442e+02 1.575051342071919240e-03 2.825840000000003442e+02 5.448692763509407785e-05 2.825840000000003442e+02 1.324857973822220756e-04 2.825840000000003442e+02 1.575641546256325676e-04 2.825840000000003442e+02 1.230514462428970593e-03 2.825840000000003442e+02 9.790225939533465072e-28
2.824840000000003783e+02 5.639230653179389116e-04 2.824840000000003215e+02 1.297632051776651495e-03 2.824840000000003215e+02 5.117961351640713048e-05 2.824840000000003215e+02 1.213410993285354709e-04 2.824840000000003215e+02 1.368573751265947662e-04 2.824840000000003215e+02 9.882539638051137613e-04 2.824840000000003215e+02 5.971723446181588238e-28
2.823840000000000146e+02 -1.484287514030618242e-04 2.823840000000003556e+02 1.094774058510607348e-03 2.823840000000003556e+02 4.816237522208215540e-05 2.823840000000003556e+02 1.115425509019895645e-04 2.823840000000003556e+02 1.210466386922129069e-04 2.823840000000003556e+02 8.140224936943229106e-04 2.823840000000003556e+02 4.101729001088095732e-28
2.822840000000005602e+02 -2.829285946650286982e-04 2.822840000000003329e+02 9.391216268772404480e-04 2.822840000000003329e+02 4.540249155179017394e-05 2.822840000000003329e+02 1.028744493517895199e-04 2.822840000000003329e+02 1.082883376056900443e-04 2.822840000000003329e+02 6.825563483679707166e-04 2.822840000000003329e+02 3.112273492613054143e-28
2.821840000000001965e+02 1.271952360109467929e-04 2.821840000000003670e+02 8.159962370329130847e-04 2.821840000000003670e+02 4.287169697892196795e-05 2.821840000000003670e+02 9.516806650115010758e-05 2.821840000000003670e+02 9.761839353088393179e-05 2.821840000000003670e+02 5.803380800219570639e-04 2.821840000000003670e+02 2.503163095690217111e-28
2.820840000000007421e+02 1.515585313533708610e-03 2.820840000000003442e+02 7.165503493498467285e-04 2.820840000000003442e+02 4.054547778388794589e-05 2.820840000000003442e+02 8.828679398126890317e-05 2.820840000000003442e+02 8.850254665888738787e-05 2.820840000000003442e+02 4.992155309258024644e-04 2.820840000000003442e+02 2.075376450373757471e-28
2.819840000000003783e+02 -6.402049440636528935e-04 2.819840000000003783e+02 6.349261092541944084e-04 2.819840000000003783e+02 3.840249371363079888e-05 2.819840000000003783e+02 8.211788444264982796e-05 2.819840000000003783e+02 8.061358793334409472e-05 2.819840000000003783e+02 4.337921431645697275e-04 2.819840000000003783e+02 1.751985478499063875e-28
2.818840000000000146e+02 -5.071169346903534915e-04 2.818840000000003556e+02 5.670211102423456523e-04 2.818840000000003556e+02 3.642410038864142595e-05 2.818840000000003556e+02 7.656722479566296046e-05 2.818840000000003556e+02 7.372801252355648809e-05 2.818840000000003556e+02 3.803017725344847236e-04 2.818840000000003556e+02 1.498607375742709217e-28
2.817840000000005602e+02 -4.276966352378001120e-04 2.817840000000003897e+02 5.098658126093148779e-04 2.817840000000003897e+02 3.459395301370155675e-05 2.817840000000003897e+02 7.155565261616797686e-05 2.817840000000003897e+02 6.767956244385426765e-05 2.817840000000003897e+02 3.360366445355910834e-04 2.817840000000003897e+02 1.295954403357802609e-28
2.816840000000001965e+02 1.131898754355943810e-04 2.816840000000003670e+02 4.612610229137007497e-04 2.816840000000003670e+02 3.289767604403422358e-05 2.816840000000003670e+02 6.701617897647099654e-05 2.816840000000003670e+02 6.233788299780865640e-05 2.816840000000003670e+02 2.990092848953868868e-04 2.816840000000003670e+02 1.131376655901033239e-28
2.815840000000007421e+02 3.190762384025258081e-04 2.815840000000004011e+02 4.195479233019537048e-04 2.815840000000004011e+02 3.132258662349168149e-05 2.815840000000004011e+02 6.289181813085744483e-05 2.815840000000004011e+02 5.759778919889285931e-05 2.815840000000004011e+02 2.677357293487116988e-04 2.815840000000004011e+02 9.959791364465780809e-29
2.814840000000003783e+02 -9.618718882010395118e-04 2.814840000000003783e+02 3.834553586888422936e-04 2.814840000000003783e+02 2.985746207172018316e-05 2.814840000000003783e+02 5.913385972884101330e-05 2.814840000000003783e+02 5.337305292193332063e-05 2.814840000000003783e+02 2.410909839663477833e-04 2.814840000000003783e+02 8.833079744468054725e-29
