# Supplementary material for: In-situ probing of the Fischer-Tropsch reaction on Co single crystal surfaces up to 1 bar
Source: Nat Commun. 2025 Jan 24;16:1005. doi: 10.1038/s41467-025-56082-8 (PMC11761050; doi:10.1038/s41467-025-56082-8)
Supplement: Supplementary file 3 — Source Data [file 41467_2025_56082_MOESM3_ESM.zip › Fig2/ax0 C1s 425K.dat]

# 425K
# top	C4	C3	C2	C1
# (x, y) tuples for data, fitline, peak0..peakN
2.888840000000000146e+02 3.000225791741900974e-02 2.888840000000000146e+02 3.010191682707871394e-02 2.888840000000000146e+02 4.660261566777811006e-05 2.888840000000000146e+02 2.206537681086107765e-05 2.888840000000000146e+02 1.420183819522830998e-05 2.888840000000000146e+02 1.709312874338861750e-05 2.888840000000000146e+02 1.953867661460533876e-06
2.887840000000005602e+02 2.975829789002889733e-02 2.887839999999999918e+02 3.010725475480599891e-02 2.887839999999999918e+02 4.955098262188732542e-05 2.887839999999999918e+02 2.314275344153161369e-05 2.887839999999999918e+02 1.480527682790434262e-05 2.887839999999999918e+02 1.773203805694171492e-05 2.887839999999999918e+02 2.023703857734040563e-06
2.886840000000001965e+02 2.829617656727230826e-02 2.886840000000000259e+02 3.011303884049443269e-02 2.886840000000000259e+02 5.278564048089827443e-05 2.886840000000000259e+02 2.430056532130726776e-05 2.886840000000000259e+02 1.544787143590721948e-05 2.886840000000000259e+02 1.840741426757866445e-05 2.886840000000000259e+02 2.097348988740806604e-06
2.885840000000007421e+02 3.002005382603608469e-02 2.885840000000000032e+02 3.011932172602936955e-02 2.885840000000000032e+02 5.634451073405371716e-05 2.885840000000000032e+02 2.554697531626411438e-05 2.885840000000000032e+02 1.613307165004859177e-05 2.885840000000000032e+02 1.912208341490220404e-05 2.885840000000000032e+02 2.175084914103533953e-06
2.884840000000003783e+02 3.005345722113449136e-02 2.884840000000000373e+02 3.012616422314605760e-02 2.884840000000000373e+02 6.027193670613744601e-05 2.884840000000000373e+02 2.689120200570581699e-05 2.884840000000000373e+02 1.686471400666654871e-05 2.884840000000000373e+02 1.987915039632367779e-05 2.884840000000000373e+02 2.257220031225930890e-06
2.883840000000000146e+02 2.815966687521165301e-02 2.883840000000000146e+02 3.013363690531576169e-02 2.883840000000000146e+02 6.462001866734443209e-05 2.883840000000000146e+02 2.834368671717199108e-05 2.883840000000000146e+02 1.764707499101870377e-05 2.883840000000000146e+02 2.068203261213542412e-05 2.883840000000000146e+02 2.344092328091907994e-06
2.882840000000005602e+02 2.744376667783482784e-02 2.882840000000000487e+02 3.014182207973294461e-02 2.882840000000000487e+02 6.945028372828947357e-05 2.882840000000000487e+02 2.991629198975750647e-05 2.882840000000000487e+02 1.848493272371189313e-05 2.882840000000000487e+02 2.153449843783991573e-05 2.882840000000000487e+02 2.436072853347211883e-06
2.881840000000001965e+02 2.933733387471955736e-02 2.881840000000000259e+02 3.015081625812531668e-02 2.881840000000000259e+02 7.483579984231133141e-05 2.881840000000000259e+02 3.162253835214705111e-05 2.881840000000000259e+02 1.938363892996123277e-05 2.881840000000000259e+02 2.244071133082031197e-05 2.881840000000000259e+02 2.533569670076457497e-06
2.880840000000007421e+02 3.009174959193239296e-02 2.880840000000000600e+02 3.016073331533265789e-02 2.880840000000000600e+02 8.086391120906398782e-05 2.880840000000000600e+02 3.347788803053249583e-05 2.880840000000000600e+02 2.034920318801722446e-05 2.880840000000000600e+02 2.340528053324159220e-05 2.880840000000000600e+02 2.637032371803523533e-06
2.879840000000003783e+02 3.109497606351887405e-02 2.879840000000000373e+02 3.017170868862842012e-02 2.879840000000000373e+02 8.763993353413479341e-05 2.879840000000000373e+02 3.550008642133544936e-05 2.879840000000000373e+02 2.138839189747040038e-05 2.879840000000000373e+02 2.443331952160988606e-05 2.879840000000000373e+02 2.746957253869342488e-06
2.878840000000000146e+02 3.057645718641350749e-02 2.878840000000000714e+02 3.018390538668585393e-02 2.878840000000000714e+02 9.529255985582903632e-05 2.878840000000000714e+02 3.770957503076671053e-05 2.878840000000000714e+02 2.250884496442252588e-05 2.878840000000000714e+02 2.553051358379212701e-05 2.878840000000000714e+02 2.863893251045776193e-06
2.877840000000005602e+02 2.760724081756828902e-02 2.877840000000000487e+02 3.019752363587994634e-02 2.877840000000000487e+02 1.039827817059519845e-04 2.877840000000000487e+02 4.012999331267814453e-05 2.877840000000000487e+02 2.371921390044664203e-05 2.877840000000000487e+02 2.670319818709846491e-05 2.877840000000000487e+02 2.988448773772199120e-06
2.876840000000001965e+02 2.925587748601819749e-02 2.876840000000000828e+02 3.021281856642799024e-02 2.876840000000000828e+02 1.139206990260741736e-04 2.876840000000000828e+02 4.278879173352519405e-05 2.876840000000000828e+02 2.502932591724375840e-05 2.876840000000000828e+02 2.795845014948823357e-05 2.876840000000000828e+02 3.121299601660798155e-06
2.875840000000007421e+02 3.081520554326684647e-02 2.875840000000000600e+02 3.023013615194750439e-02 2.875840000000000600e+02 1.254003952066353605e-04 2.875840000000000600e+02 4.571798493440402435e-05 2.875840000000000600e+02 2.645037972396942018e-05 2.875840000000000600e+02 2.930419405740017699e-05 2.875840000000000600e+02 3.263198025095249153e-06
2.874840000000003783e+02 2.938242194708341401e-02 2.874840000000000941e+02 3.024998953638338012e-02 2.874840000000000941e+02 1.388749629196753504e-04 2.874840000000000941e+02 4.895508291607989404e-05 2.874840000000000941e+02 2.799518017214755201e-05 2.874840000000000941e+02 3.074932691015625310e-05 2.874840000000000941e+02 3.414983465323429334e-06
2.873840000000000146e+02 2.901647389704873140e-02 2.873840000000000714e+02 3.027321961324964256e-02 2.873840000000000714e+02 1.551154813015772553e-04 2.873840000000000714e+02 5.254425171272460827e-05 2.873840000000000714e+02 2.967842074167105937e-05 2.873840000000000714e+02 3.230386464131902475e-05 2.873840000000000714e+02 3.577594852352198226e-06
2.872840000000005602e+02 3.082621901501359993e-02 2.872840000000001055e+02 3.030131769231967503e-02 2.872840000000001055e+02 1.755316886992253718e-04 2.872840000000001055e+02 5.653777825874640615e-05 2.872840000000001055e+02 3.151702525182306294e-05 2.872840000000001055e+02 3.397911500924031869e-05 2.872840000000001055e+02 3.752085100641301975e-06
2.871840000000001965e+02 3.209916052152327753e-02 2.871840000000000828e+02 3.033703013233818649e-02 2.871840000000000828e+02 2.027740867716720894e-04 2.871840000000000828e+02 6.099796176440918050e-05 2.871840000000000828e+02 3.353056329187760530e-05 2.871840000000000828e+02 3.578788241194651935e-05 2.871840000000000828e+02 3.939638098283409886e-06
2.870840000000007421e+02 3.095279838094436298e-02 2.870840000000001169e+02 3.038539527368494877e-02 2.870840000000001169e+02 2.417675489338611938e-04 2.870840000000001169e+02 6.599966656041689097e-05 2.870840000000001169e+02 3.574175793986433586e-05 2.870840000000001169e+02 3.774471153061282046e-05 2.870840000000001169e+02 4.141588720194328872e-06
2.869840000000003783e+02 3.210039427234247233e-02 2.869840000000000941e+02 3.045533774680489469e-02 2.869840000000000941e+02 3.013009566844425543e-04 2.869840000000000941e+02 7.163405548469297020e-05 2.869840000000000941e+02 3.817710971207481039e-05 2.869840000000000941e+02 3.986617842837756969e-05 2.869840000000000941e+02 4.359446495306876571e-06
2.868840000000000146e+02 3.255015049422022022e-02 2.868840000000001282e+02 3.056179683774644038e-02 2.868840000000001282e+02 3.961482707930923520e-04 2.868840000000001282e+02 7.801473546652986995e-05 2.868840000000001282e+02 4.086766783434422239e-05 2.868840000000001282e+02 4.217123994343361152e-05 2.868840000000001282e+02 4.594923709041432797e-06
2.867840000000005602e+02 3.053125050162263862e-02 2.867840000000001055e+02 3.072803027049332905e-02 2.867840000000001055e+02 5.493594069837866474e-04 2.867840000000001055e+02 8.528924996467022188e-05 2.867840000000001055e+02 4.384998955514367774e-05 2.867840000000001055e+02 4.468165507472931884e-05 2.867840000000001055e+02 4.849968915000733682e-06
2.866840000000001965e+02 3.220051145566292516e-02 2.866840000000001396e+02 3.098721530032701524e-02 2.866840000000001396e+02 7.938360213549639334e-04 2.866840000000001396e+02 9.366263460262997905e-05 2.866840000000001396e+02 4.716734151399944381e-05 2.866840000000001396e+02 4.742249577877657432e-05 2.866840000000001396e+02 5.126807076648060277e-06
2.865840000000007421e+02 3.261836532709868480e-02 2.865840000000001169e+02 3.138191771641195976e-02 2.865840000000001169e+02 1.171748332352754709e-03 2.865840000000001169e+02 1.034474101184457558e-04 2.865840000000001169e+02 5.087121659252215105e-05 2.865840000000001169e+02 5.042276947034957205e-05 2.865840000000001169e+02 5.427987877889641586e-06
2.864840000000003783e+02 3.270127312205042130e-02 2.864840000000001510e+02 3.195976086792761545e-02 2.864840000000001510e+02 1.730096731967645978e-03 2.864840000000001510e+02 1.151682382612099348e-04 2.864840000000001510e+02 5.502327159159477264e-05 2.864840000000001510e+02 5.371618195291373988e-05 2.864840000000001510e+02 5.756444154250620461e-06
2.863840000000000146e+02 3.317640311663047625e-02 2.863840000000001282e+02 3.276414873112045573e-02 2.863840000000001282e+02 2.511222107803468863e-03 2.863840000000001282e+02 1.297711279757628145e-04 2.863840000000001282e+02 5.969785434435302235e-05 2.863840000000001282e+02 5.734207806131237238e-05 2.863840000000001282e+02 6.115562935558442320e-06
2.862840000000005602e+02 3.410305433811873510e-02 2.862840000000001623e+02 3.382044904842446825e-02 2.862840000000001623e+02 3.538593357564073436e-03 2.862840000000001623e+02 1.490143697342279007e-04 2.862840000000001623e+02 6.498544005231464437e-05 2.862840000000001623e+02 6.134660877335443177e-05 2.862840000000001623e+02 6.509272300500340223e-06
2.861840000000001965e+02 3.546341995501620104e-02 2.861840000000001396e+02 3.512031912915029169e-02 2.861840000000001396e+02 4.800455033837941476e-03 2.861840000000001396e+02 1.761400610312100108e-04 2.861840000000001396e+02 7.099769703008696744e-05 2.861840000000001396e+02 6.578418906705529824e-05 2.861840000000001396e+02 6.942148183997508319e-06
2.860840000000007421e+02 3.602003517874480948e-02 2.860840000000001737e+02 3.660874958402632329e-02 2.860840000000001737e+02 6.235819474930152581e-03 2.860840000000001737e+02 2.169152570601075270e-04 2.860840000000001737e+02 7.787597351587476145e-05 2.860840000000001737e+02 7.071933198490866458e-05 2.860840000000001737e+02 7.419546535277977366e-06
2.859840000000003783e+02 3.827755753529529098e-02 2.859840000000001510e+02 3.817846056507916142e-02 2.859840000000001510e+02 7.727426726877523362e-03 2.859840000000001510e+02 2.810493696576963924e-04 2.859840000000001510e+02 8.580772706054115367e-05 2.859840000000001510e+02 7.622897356484834334e-05 2.859840000000001510e+02 7.947767918556639813e-06
2.858840000000000146e+02 3.859673481151916496e-02 2.858840000000001851e+02 3.967454977454100418e-02 2.858840000000001851e+02 9.104751491574147176e-03 2.858840000000001851e+02 3.837967565652245817e-04 2.858840000000001851e+02 9.506181849477913191e-05 2.858840000000001851e+02 8.240544395510490498e-05 2.858840000000001851e+02 8.534263951749795221e-06
2.857840000000005602e+02 4.131062543125525732e-02 2.857840000000001623e+02 4.091297574324168074e-02 2.857840000000001623e+02 1.016112972712912912e-02 2.857840000000001623e+02 5.472307499933235257e-04 2.857840000000001623e+02 1.060670707126971717e-04 2.857840000000001623e+02 8.936029726570749051e-05 2.857840000000001623e+02 9.187898140820708196e-06
2.856840000000001965e+02 4.045347464984562491e-02 2.856840000000001965e+02 4.172354117203048995e-02 2.856840000000001965e+02 1.069650876404100968e-02 2.856840000000001965e+02 8.003005369250351317e-04 2.856840000000001965e+02 1.195832987911330810e-04 2.856840000000001965e+02 9.722929422136535689e-05 2.856840000000001965e+02 9.919278051945603175e-06
2.855840000000007421e+02 4.196857068012559144e-02 2.855840000000001737e+02 4.202218157855915071e-02 2.855840000000001737e+02 1.059166373985136536e-02 2.855840000000001737e+02 1.176545605559148810e-03 2.855840000000001737e+02 1.370521020303692625e-04 2.855840000000001737e+02 1.061789492097110749e-04 2.855840000000001737e+02 1.074118190855834864e-05
2.854840000000003783e+02 4.199971409902431702e-02 2.854840000000002078e+02 4.186889144473422697e-02 2.854840000000002078e+02 9.871028862102258078e-03 2.854840000000002078e+02 1.708520206187340686e-03 2.854840000000002078e+02 1.612580400081908046e-04 2.854840000000002078e+02 1.164152250261217488e-04 2.854840000000002078e+02 1.166911141031755382e-05
2.853840000000000146e+02 4.048703591046534656e-02 2.853840000000001851e+02 4.144578523520235647e-02 2.853840000000001851e+02 8.688624174697937366e-03 2.853840000000001851e+02 2.418794417603405134e-03 2.853840000000001851e+02 1.974494148029631770e-04 2.853840000000001851e+02 1.281952130308701811e-04 2.853840000000001851e+02 1.272201506718377570e-05
2.852840000000005602e+02 4.224704865424559752e-02 2.852840000000002192e+02 4.097297528576285264e-02 2.852840000000002192e+02 7.253421458027035050e-03 2.852840000000002192e+02 3.308787022214621301e-03 2.852840000000002192e+02 2.550005419185433697e-04 2.852840000000002192e+02 1.418430191002374003e-04 2.852840000000002192e+02 1.392324450241425652e-05
2.851840000000001965e+02 4.130005636340950553e-02 2.851840000000001965e+02 4.063427397172365146e-02 2.851840000000001965e+02 5.763624427398864741e-03 2.851840000000001965e+02 4.348113873741741957e-03 2.851840000000001965e+02 3.494621769990912015e-04 2.851840000000001965e+02 1.577716606467145170e-04 2.851840000000001965e+02 1.530183293724064896e-05
2.850840000000007421e+02 4.144455631366195797e-02 2.850840000000001737e+02 4.053926451733773362e-02 2.850840000000001737e+02 4.373759445667210234e-03 2.850840000000001737e+02 5.467704407517893009e-03 2.850840000000001737e+02 5.043927495704803293e-04 2.850840000000001737e+02 1.765136894991316133e-04 2.850840000000001737e+02 1.689422508301847167e-05
2.849840000000003783e+02 4.152046677728826740e-02 2.849840000000002078e+02 4.071131603678849326e-02 2.849840000000002078e+02 3.182879143381523238e-03 2.849840000000002078e+02 6.559159184489430847e-03 2.849840000000002078e+02 7.517663638894417572e-04 2.849840000000002078e+02 1.987646965786782122e-04 2.849840000000002078e+02 1.874664844941871644e-05
2.848840000000000146e+02 4.098112195072386998e-02 2.848840000000001851e+02 4.109293961806362999e-02 2.848840000000001851e+02 2.235038512130142502e-03 2.848840000000001851e+02 7.482227709781276437e-03 2.848840000000001851e+02 1.129308795403425724e-03 2.848840000000001851e+02 2.254461907646366408e-04 2.848840000000001851e+02 2.091840998415224752e-05
2.847840000000005602e+02 4.113984311025848523e-02 2.847840000000002192e+02 4.156910056357764061e-02 2.847840000000002192e+02 1.528983406535626161e-03 2.847840000000002192e+02 8.085524289288981842e-03 2.847840000000002192e+02 1.673308032048581107e-03 2.847840000000002192e+02 2.577982859775062707e-04 2.847840000000002192e+02 2.348654972694487849e-05
2.846840000000001965e+02 4.152164892382543410e-02 2.846840000000001965e+02 4.201298550699293644e-02 2.846840000000001965e+02 1.033451999202424044e-03 2.846840000000001965e+02 8.248756036976164635e-03 2.846840000000001965e+02 2.406704972699259207e-03 2.846840000000001965e+02 2.975199773038978519e-04 2.846840000000001965e+02 2.655252081118775808e-05
2.845840000000007421e+02 4.152250231298465488e-02 2.845840000000002306e+02 4.234080439526208273e-02 2.845840000000002306e+02 7.032626071569862171e-04 2.845840000000002306e+02 7.935818839939439914e-03 2.845840000000002306e+02 3.324479140741538191e-03 2.845840000000002306e+02 3.469918449640297872e-04 2.845840000000002306e+02 3.025196246008591877e-05
2.844840000000003783e+02 4.264225406077249564e-02 2.844840000000002078e+02 4.253160309353685997e-02 2.844840000000002078e+02 4.921817725929128863e-04 2.844840000000002078e+02 7.214519876726585394e-03 2.844840000000002078e+02 4.380464893826870737e-03 2.844840000000002078e+02 4.096671707763660368e-04 2.844840000000002078e+02 3.476937961412135896e-05
2.843840000000000146e+02 4.218494091456519157e-02 2.843840000000002419e+02 4.259314794655268133e-02 2.843840000000002419e+02 3.607396628242225947e-04 2.843840000000002419e+02 6.221007980798115219e-03 2.843840000000002419e+02 5.480156056208712080e-03 2.843840000000002419e+02 4.908827729921371981e-04 2.843840000000002419e+02 4.036147372949661842e-05
2.842840000000005602e+02 4.279127824437358590e-02 2.842840000000002192e+02 4.251567679330395255e-02 2.842840000000002192e+02 2.792610856024169141e-04 2.842840000000002192e+02 5.106557731089190338e-03 2.842840000000002192e+02 6.482657510170239563e-03 2.842840000000002192e+02 5.998001732070131278e-04 2.842840000000002192e+02 4.740029323509542601e-05
2.841840000000001965e+02 4.190385484913546760e-02 2.841840000000002533e+02 4.225721538743394678e-02 2.841840000000002533e+02 2.275743566638673855e-04 2.841840000000002533e+02 4.002675648779972263e-03 2.841840000000002533e+02 7.216407704261516495e-03 2.841840000000002533e+02 7.540781247915884526e-04 2.841840000000002533e+02 5.647955293700188920e-05
2.840840000000007421e+02 4.116724105081136231e-02 2.840840000000002306e+02 4.177828040619657735e-02 2.840840000000002306e+02 1.930741500782754382e-04 2.840840000000002306e+02 3.005551269939127010e-03 2.840840000000002306e+02 7.521388427570068272e-03 2.840840000000002306e+02 9.895185596739493241e-04 2.840840000000002306e+02 6.874799893515781560e-05
2.839840000000003783e+02 4.176263823152662202e-02 2.839840000000002647e+02 4.112153585475150641e-02 2.839840000000002647e+02 1.684166468333733843e-04 2.839840000000002647e+02 2.171471748396378628e-03 2.839840000000002647e+02 7.320069805179227340e-03 2.839840000000002647e+02 1.374609497850093776e-03 2.839840000000002647e+02 8.696815649243666959e-05
2.838840000000000146e+02 4.006359656311318795e-02 2.838840000000002419e+02 4.047319107625476503e-02 2.838840000000002419e+02 1.495495289655203799e-04 2.838840000000002419e+02 1.519652966088274942e-03 2.838840000000002419e+02 6.664438634152230687e-03 2.838840000000002419e+02 2.021199305927442666e-03 2.838840000000002419e+02 1.183506411212982930e-04
2.837840000000005602e+02 4.115399425441926967e-02 2.837840000000002760e+02 4.012938825999648462e-02 2.837840000000002760e+02 1.343080311452026301e-04 2.837840000000002760e+02 1.040658418372113507e-03 2.837840000000002760e+02 5.703524208729475291e-03 2.837840000000002760e+02 3.070726157213212685e-03 2.837840000000002760e+02 1.801714445364842765e-04
2.836840000000001965e+02 4.116345984542651298e-02 2.836840000000002533e+02 4.037910205915631184e-02 2.836840000000002533e+02 1.215359677452006740e-04 2.836840000000002533e+02 7.075696142578230064e-04 2.836840000000002533e+02 4.611139421158597790e-03 2.836840000000002533e+02 4.632551035474569839e-03 2.836840000000002533e+02 3.063060205201226607e-04
2.835840000000007421e+02 4.112922201615186457e-02 2.835840000000002874e+02 4.132335952764942810e-02 2.835840000000002874e+02 1.105891575593009684e-04 2.835840000000002874e+02 4.866912416495500671e-04 2.835840000000002874e+02 3.536535865838768243e-03 2.835840000000002874e+02 6.643678037888749513e-03 2.835840000000002874e+02 5.458652247130616137e-04
2.834840000000003783e+02 4.224193959712276014e-02 2.834840000000002647e+02 4.254326457732415107e-02 2.834840000000002647e+02 1.010774736023435893e-04 2.834840000000002647e+02 3.455167591656105059e-04 2.834840000000002647e+02 2.584446194290041313e-03 2.834840000000002647e+02 8.571617679260793571e-03 2.834840000000002647e+02 9.406064710053638070e-04
2.833840000000000146e+02 4.248941523991429242e-02 2.833840000000002988e+02 4.288559750956077304e-02 2.833840000000002988e+02 9.273931886697241200e-05 2.833840000000002988e+02 2.571837926911508588e-04 2.833840000000002988e+02 1.810829503907866950e-03 2.833840000000002988e+02 9.245884406435617153e-03 2.833840000000002988e+02 1.478960487659168122e-03
2.832840000000005602e+02 4.144346834367987342e-02 2.832840000000002760e+02 4.163638216313739898e-02 2.832840000000002760e+02 8.538293801186451514e-05 2.832840000000002760e+02 2.018870993005728509e-04 2.832840000000002760e+02 1.228367145039605283e-03 2.832840000000002760e+02 8.074879549481930527e-03 2.832840000000002760e+02 2.045865431303428312e-03
2.831840000000001965e+02 3.993263993200189821e-02 2.831840000000003101e+02 3.948893856250773604e-02 2.831840000000003101e+02 7.885899447467004889e-05 2.831840000000003101e+02 1.663155043981155831e-04 2.831840000000003101e+02 8.187384988603928345e-04 2.831840000000003101e+02 6.023709478294499847e-03 2.831840000000003101e+02 2.401316086480061954e-03
2.830840000000007421e+02 3.755649307211477578e-02 2.830840000000002874e+02 3.719369741439050581e-02 2.830840000000002874e+02 7.304702344723802774e-05 2.830840000000002874e+02 1.421935049700430876e-04 2.830840000000002874e+02 5.473274712643045031e-04 2.830840000000002874e+02 4.118229869362536114e-03 2.830840000000002874e+02 2.312899545346385442e-03
2.829840000000003783e+02 3.517087540142565388e-02 2.829840000000003215e+02 3.512607100775263363e-02 2.829840000000003215e+02 6.784794391166943750e-05 2.829840000000003215e+02 1.246996768814980698e-04 2.829840000000003215e+02 3.759472525984451012e-04 2.829840000000003215e+02 2.712140225799309842e-03 2.829840000000003215e+02 1.845435908561715316e-03
2.828840000000000146e+02 3.300894361463384968e-02 2.828840000000002988e+02 3.350859995531393909e-02 2.828840000000002988e+02 6.317932651363660282e-05 2.828840000000002988e+02 1.111610151397118736e-04 2.828840000000002988e+02 2.710651144988106818e-04 2.828840000000002988e+02 1.795704602328233694e-03 2.828840000000002988e+02 1.267489896833548946e-03
2.827840000000005602e+02 3.202604786327223341e-02 2.827840000000003329e+02 3.238183455982308195e-02 2.827840000000003329e+02 5.897205953266185805e-05 2.827840000000003329e+02 1.001366970326664945e-04 2.827840000000003329e+02 2.073180447660619337e-04 2.827840000000003329e+02 1.240054695087939446e-03 2.827840000000003329e+02 7.753530634037520851e-04
2.826840000000001965e+02 3.163497080823194502e-02 2.826840000000003101e+02 3.166292654606100293e-02 2.826840000000003101e+02 5.516783847877541354e-05 2.826840000000003101e+02 9.084752856645821365e-05 2.826840000000003101e+02 1.676048450716436202e-04 2.826840000000003101e+02 9.085927073365983146e-04 2.826840000000003101e+02 4.407136266075276044e-04
2.825840000000007421e+02 3.050137353750212096e-02 2.825840000000003442e+02 3.122757438216253872e-02 2.825840000000003442e+02 5.171720916046378981e-05 2.825840000000003442e+02 8.285320259698245862e-05 2.825840000000003442e+02 1.414332994962496314e-04 2.825840000000003442e+02 7.023684710075923932e-04 2.825840000000003442e+02 2.492021999012520900e-04
2.824840000000003783e+02 3.020725512135605598e-02 2.824840000000003215e+02 3.096340134287662790e-02 2.824840000000003215e+02 4.857801479845097248e-05 2.824840000000003215e+02 7.588359571104316215e-05 2.824840000000003215e+02 1.228464060911566827e-04 2.824840000000003215e+02 5.640879865441299256e-04 2.824840000000003215e+02 1.520053397318482907e-04
2.823840000000000146e+02 3.083531120163282221e-02 2.823840000000003556e+02 3.079316842663554904e-02 2.823840000000003556e+02 4.571415091903375649e-05 2.823840000000003556e+02 6.975583610222421086e-05 2.823840000000003556e+02 1.086543163567037256e-04 2.823840000000003556e+02 4.646379638100938043e-04 2.823840000000003556e+02 1.044061594474935686e-04
2.822840000000005602e+02 3.183059328948198430e-02 2.822840000000003329e+02 3.067345020042794995e-02 2.822840000000003329e+02 4.309455962934051980e-05 2.822840000000003329e+02 6.433502883034745165e-05 2.822840000000003329e+02 9.720216454640889662e-05 2.822840000000003329e+02 3.895980692769875813e-04 2.822840000000003329e+02 7.922037814486694498e-05
2.821840000000001965e+02 3.066506639568402151e-02 2.821840000000003670e+02 3.058280125451340314e-02 2.821840000000003670e+02 4.069241221622612188e-05 2.821840000000003670e+02 5.951565564295689301e-05 2.821840000000003670e+02 8.762457121926017919e-05 2.821840000000003670e+02 3.312526446279231767e-04 2.821840000000003670e+02 6.371597080703902873e-05
2.820840000000007421e+02 3.098046550285598819e-02 2.820840000000003442e+02 3.051091420887187128e-02 2.820840000000003442e+02 3.848444105902743489e-05 2.820840000000003442e+02 5.521228518755688484e-05 2.820840000000003442e+02 7.944197217652525028e-05 2.820840000000003442e+02 2.849484990753118219e-04 2.820840000000003442e+02 5.282701137345126752e-05
2.819840000000003783e+02 3.124026655750720277e-02 2.819840000000003783e+02 3.045236613184745117e-02 2.819840000000003783e+02 3.645039068769308536e-05 2.819840000000003783e+02 5.135440817806056178e-05 2.819840000000003783e+02 7.236065685582729009e-05 2.819840000000003783e+02 2.476053176394038460e-04 2.819840000000003783e+02 4.459535848646816733e-05
2.818840000000000146e+02 2.941691755977916475e-02 2.818840000000003556e+02 3.040385497451415786e-02 2.818840000000003556e+02 3.457256446714765895e-05 2.818840000000003556e+02 4.788316871416608016e-05 2.818840000000003556e+02 6.618000205238967770e-05 2.818840000000003556e+02 2.170734133179209316e-04 2.818840000000003556e+02 3.814582596253357895e-05
2.817840000000005602e+02 3.010225524568306901e-02 2.817840000000003897e+02 3.036312994859951056e-02 2.817840000000003897e+02 3.283544845249322550e-05 2.817840000000003897e+02 4.474906065638555529e-05 2.817840000000003897e+02 6.075077067902835226e-05 2.817840000000003897e+02 1.918072086362080568e-04 2.817840000000003897e+02 3.298746017539496274e-05
2.816840000000001965e+02 2.995925746964696323e-02 2.816840000000003670e+02 3.032856207822429151e-02 2.816840000000003670e+02 3.122539784692632210e-05 2.816840000000003670e+02 4.191019085611258138e-05 2.816840000000003670e+02 5.595595328734079158e-05 2.816840000000003670e+02 1.706722681133618022e-04 2.816840000000003670e+02 2.879826812055113260e-05
2.815840000000007421e+02 2.980288141279098524e-02 2.815840000000004011e+02 3.029893582069270383e-02 2.815840000000004011e+02 2.973037449831369232e-05 2.815840000000004011e+02 3.933092189689857366e-05 2.815840000000004011e+02 5.170113335386520746e-05 2.815840000000004011e+02 1.528215560226396392e-04 2.815840000000004011e+02 2.535183492098896913e-05
2.814840000000003783e+02 3.121246010775076407e-02 2.814840000000003783e+02 3.027332624506991893e-02 2.814840000000003783e+02 2.833972620561580141e-05 2.814840000000003783e+02 3.698079158115591750e-05 2.814840000000003783e+02 4.790891048076583001e-05 2.814840000000003783e+02 1.376129342258212247e-04 2.814840000000003783e+02 2.248388257656006443e-05
