# Supplementary material for: In-situ probing of the Fischer-Tropsch reaction on Co single crystal surfaces up to 1 bar
Source: Nat Commun. 2025 Jan 24;16:1005. doi: 10.1038/s41467-025-56082-8 (PMC11761050; doi:10.1038/s41467-025-56082-8)
Supplement: Supplementary file 3 — Source Data [file 41467_2025_56082_MOESM3_ESM.zip › Fig2/ax0 C1s 445K.dat]

# 445K
# top	C4	C3	C2	C1
# (x, y) tuples for data, fitline, peak0..peakN
2.888840000000000146e+02 6.027312854621942606e-02 2.888840000000000146e+02 6.007955761529572974e-02 2.888840000000000146e+02 5.184233180118897775e-05 2.888840000000000146e+02 6.614851860311342465e-06 2.888840000000000146e+02 1.344597567783690440e-05 2.888840000000000146e+02 2.903026723631399158e-06 2.888840000000000146e+02 4.751429232762443258e-06
2.887840000000005602e+02 6.060951322820499337e-02 2.887839999999999918e+02 6.008401011909642736e-02 2.887839999999999918e+02 5.512219529632480538e-05 2.887839999999999918e+02 6.937832377287560817e-06 2.887839999999999918e+02 1.401729757761430517e-05 2.887839999999999918e+02 3.011536455177125267e-06 2.887839999999999918e+02 4.921257390024044319e-06
2.886840000000001965e+02 6.012077831438936149e-02 2.886840000000000259e+02 6.008885774380239714e-02 2.886840000000000259e+02 5.872053851348708534e-05 2.886840000000000259e+02 7.284926112983690890e-06 2.886840000000000259e+02 1.462569145952875019e-05 2.886840000000000259e+02 3.126239574624600835e-06 2.886840000000000259e+02 5.100348141776698865e-06
2.885840000000007421e+02 6.132463364683227169e-02 2.885840000000000032e+02 6.009414955308692297e-02 2.885840000000000032e+02 6.267954660472243634e-05 2.885840000000000032e+02 7.658580165870413362e-06 2.885840000000000032e+02 1.527442335515681539e-05 2.885840000000000032e+02 3.247616044923378789e-06 2.885840000000000032e+02 5.289386916249380152e-06
2.884840000000003783e+02 6.029897012531236500e-02 2.884840000000000373e+02 6.009994254918544360e-02 2.884840000000000373e+02 6.704854858995110719e-05 2.884840000000000373e+02 8.061558120588901928e-06 2.884840000000000373e+02 1.596712560938090311e-05 2.884840000000000373e+02 3.376193189086969670e-06 2.884840000000000373e+02 5.489123676435072975e-06
2.883840000000000146e+02 5.677149018601180402e-02 2.883840000000000146e+02 6.010630327154982411e-02 2.883840000000000146e+02 7.188550257851258668e-05 2.883840000000000146e+02 8.496990122411169784e-06 2.883840000000000146e+02 1.670784710066096322e-05 2.883840000000000146e+02 3.512551404333631403e-06 2.883840000000000146e+02 5.700380343909507597e-06
2.882840000000005602e+02 5.921701059644631643e-02 2.882840000000000487e+02 6.011330978736827840e-02 2.882840000000000487e+02 7.725885341706527213e-05 2.882840000000000487e+02 8.968432373412172146e-06 2.882840000000000487e+02 1.750111164433569390e-05 2.882840000000000487e+02 3.657330696068612717e-06 2.882840000000000487e+02 5.924059237400279820e-06
2.881840000000001965e+02 5.978451774343179065e-02 2.881840000000000259e+02 6.012105419948016866e-02 2.881840000000000259e+02 8.324988437751870197e-05 2.881840000000000259e+02 9.479938114789152273e-06 2.881840000000000259e+02 1.835198613147143778e-05 2.881840000000000259e+02 3.811238168779772177e-06 2.881840000000000259e+02 6.161152687609870058e-06
2.880840000000007421e+02 5.937681341990962147e-02 2.880840000000000600e+02 6.012964587374068637e-02 2.880840000000000600e+02 8.995576011285400864e-05 2.880840000000000600e+02 1.003614267801940844e-05 2.880840000000000600e+02 1.926616029334660095e-05 2.880840000000000600e+02 3.975056637209892644e-06 2.880840000000000600e+02 6.412754019257424325e-06
2.879840000000003783e+02 6.133549675813600860e-02 2.879840000000000373e+02 6.013921576832480936e-02 2.879840000000000373e+02 9.749363738937498686e-05 2.879840000000000373e+02 1.064236585299538755e-05 2.879840000000000373e+02 2.025004040237959009e-05 2.879840000000000373e+02 4.149654553189580423e-06 2.879840000000000373e+02 6.680070126871934923e-06
2.878840000000000146e+02 6.064147494295592244e-02 2.878840000000000714e+02 6.014992270753628106e-02 2.878840000000000714e+02 1.060066787119480269e-04 2.878840000000000714e+02 1.130473568078998972e-05 2.878840000000000714e+02 2.131085974698090804e-05 2.878840000000000714e+02 4.335997482640497986e-06 2.878840000000000714e+02 6.964435913923758796e-06
2.877840000000005602e+02 5.982943456739662352e-02 2.877840000000000487e+02 6.016196361713586210e-02 2.877840000000000487e+02 1.156739765261244508e-04 2.877840000000000487e+02 1.203033889672748557e-05 2.877840000000000487e+02 2.245680938049086196e-05 2.877840000000000487e+02 4.535161415288355120e-06 2.877840000000000487e+02 7.267330917233218760e-06
2.876840000000001965e+02 5.767850065914659208e-02 2.876840000000000828e+02 6.017559259809077132e-02 2.876840000000000828e+02 1.267292531396811315e-04 2.876840000000000828e+02 1.282740471758743033e-05 2.876840000000000828e+02 2.369719348224852006e-05 2.876840000000000828e+02 4.748348248805753249e-06 2.876840000000000828e+02 7.590398502452747646e-06
2.875840000000007421e+02 6.074685328019721609e-02 2.875840000000000600e+02 6.019116017421888287e-02 2.875840000000000600e+02 1.394996569001074574e-04 2.875840000000000600e+02 1.370553062770138366e-05 2.875840000000000600e+02 2.504261473402357127e-05 2.875840000000000600e+02 4.976903862379049339e-06 2.875840000000000600e+02 7.935468094671374587e-06
2.874840000000003783e+02 5.928573750814988830e-02 2.874840000000000941e+02 6.020919730177824031e-02 2.874840000000000941e+02 1.544892234780194872e-04 2.874840000000000941e+02 1.467596153353385424e-05 2.874840000000000941e+02 2.650519647645559643e-05 2.874840000000000941e+02 5.222339285801531241e-06 2.874840000000000941e+02 8.304581004431491490e-06
2.873840000000000146e+02 5.989589815643083653e-02 2.873840000000000714e+02 6.023059289147056350e-02 2.873840000000000714e+02 1.725557274824289153e-04 2.873840000000000714e+02 1.575193771535778463e-05 2.873840000000000714e+02 2.809885016034039889e-05 2.873840000000000714e+02 5.486355584058476113e-06 2.873840000000000714e+02 8.700020528381127195e-06
2.872840000000005602e+02 6.248501980681266804e-02 2.872840000000001055e+02 6.025695136292397169e-02 2.872840000000001055e+02 1.952674097102266007e-04 2.872840000000001055e+02 1.694913397122015122e-05 2.872840000000001055e+02 2.983959887081164483e-05 2.872840000000001055e+02 5.770873220347262266e-06 2.872840000000001055e+02 9.124347151369033279e-06
2.871840000000001965e+02 5.940047441141076134e-02 2.871840000000000828e+02 6.029126348216086451e-02 2.871840000000000828e+02 2.255727781899694961e-04 2.871840000000000828e+02 1.828622662151384941e-05 2.871840000000000828e+02 3.174597064753484344e-05 2.871840000000000828e+02 6.078066840995583338e-06 2.871840000000000828e+02 9.580439860853154414e-06
2.870840000000007421e+02 5.993556922617154781e-02 2.870840000000001169e+02 6.033905751876781492e-02 2.870840000000001169e+02 2.689504293050983116e-04 2.870840000000001169e+02 1.978565881150999930e-05 2.870840000000001169e+02 3.383947918122468727e-05 2.870840000000001169e+02 6.410406654867610196e-06 2.870840000000001169e+02 1.007154481511848941e-05
2.869840000000003783e+02 6.138763533916252735e-02 2.869840000000000941e+02 6.041016942825855329e-02 2.869840000000000941e+02 3.351774132122499320e-04 2.869840000000000941e+02 2.147475972181576948e-05 2.869840000000000941e+02 3.614521455477099737e-05 2.869840000000000941e+02 6.770707872390035803e-06 2.869840000000000941e+02 1.060133289732697404e-05
2.868840000000000146e+02 6.143426453241378898e-02 2.868840000000001282e+02 6.052110510392233467e-02 2.868840000000001282e+02 4.406887854391952977e-04 2.868840000000001282e+02 2.338758691754849216e-05 2.868840000000001282e+02 3.869257346525317742e-05 2.868840000000001282e+02 7.162190045038516286e-06 2.868840000000001282e+02 1.117396805530459467e-05
2.867840000000005602e+02 5.916211703853092863e-02 2.867840000000001055e+02 6.069759333127571627e-02 2.867840000000001055e+02 6.111260547688424864e-04 2.867840000000001055e+02 2.556837159996550645e-05 2.867840000000001055e+02 4.151616747964122613e-05 2.867840000000001055e+02 7.588548631753010779e-06 2.867840000000001055e+02 1.179418879551843646e-05
2.866840000000001965e+02 6.093715329698059374e-02 2.866840000000001396e+02 6.097634712866537021e-02 2.866840000000001396e+02 8.830901404376452404e-04 2.866840000000001396e+02 2.807858021431588102e-05 2.866840000000001396e+02 4.465696046294574223e-05 2.866840000000001396e+02 8.054041750567985067e-06 2.866840000000001396e+02 1.246740579989429211e-05
2.865840000000007421e+02 6.245378206083116585e-02 2.865840000000001169e+02 6.140443164665503051e-02 2.865840000000001169e+02 1.303492625100061836e-03 2.865840000000001169e+02 3.101190154747634012e-05 2.865840000000001169e+02 4.816370469808958820e-05 2.865840000000001169e+02 8.563595901572289241e-06 2.865840000000001169e+02 1.319981940783350838e-05
2.864840000000003783e+02 6.270780839490411318e-02 2.864840000000001510e+02 6.203436023404140798e-02 2.864840000000001510e+02 1.924618340442943269e-03 2.864840000000001510e+02 3.452562091466115040e-05 2.864840000000001510e+02 5.209477543436438356e-05 2.864840000000001510e+02 9.122935539877127811e-06 2.864840000000001510e+02 1.399856170956097723e-05
2.863840000000000146e+02 6.311330251793491330e-02 2.863840000000001282e+02 6.291360323979795777e-02 2.863840000000001282e+02 2.793568727285894882e-03 2.863840000000001282e+02 3.890333687311624521e-05 2.863840000000001282e+02 5.652056350021784236e-05 2.863840000000001282e+02 9.738742830503406260e-06 2.863840000000001282e+02 1.487186930822634067e-05
2.862840000000005602e+02 6.322368249882739932e-02 2.862840000000001623e+02 6.406889842050467188e-02 2.862840000000001623e+02 3.936451384190435207e-03 2.862840000000001623e+02 4.467215716725906076e-05 2.862840000000001623e+02 6.152672874772910664e-05 2.862840000000001623e+02 1.041885586581633964e-05 2.862840000000001623e+02 1.582929453343269468e-05
2.861840000000001965e+02 6.498878891535084246e-02 2.861840000000001396e+02 6.548826664146528698e-02 2.861840000000001396e+02 5.340189152365225865e-03 2.861840000000001396e+02 5.280401147802490865e-05 2.861840000000001396e+02 6.721899618386943686e-05 2.861840000000001396e+02 1.117251626200661711e-05 2.861840000000001396e+02 1.688196517616643032e-05
2.860840000000007421e+02 6.826106457192747390e-02 2.860840000000001737e+02 6.710574983602396459e-02 2.860840000000001737e+02 6.936937286444336791e-03 2.860840000000001737e+02 6.502777197023408768e-05 2.860840000000001737e+02 7.373119108863988218e-05 2.860840000000001737e+02 1.201068064902733592e-05 2.860840000000001737e+02 1.804290587173586357e-05
2.859840000000003783e+02 6.870546477668164342e-02 2.859840000000001510e+02 6.879402064775441694e-02 2.859840000000001510e+02 8.596251832730234660e-03 2.859840000000001510e+02 8.425416713502268307e-05 2.859840000000001510e+02 8.124079398497580399e-05 2.859840000000001510e+02 1.294641552731181267e-05 2.859840000000001510e+02 1.932743837687203408e-05
2.858840000000000146e+02 7.001786142104068911e-02 2.858840000000001851e+02 7.036824231475881375e-02 2.858840000000001851e+02 1.012843466037281932e-02 2.858840000000001851e+02 1.150562127675653707e-04 2.858840000000001851e+02 9.000235615986736917e-05 2.858840000000001851e+02 1.399540186970791179e-05 2.858840000000001851e+02 2.075368358885844777e-05
2.857840000000005602e+02 7.231086492074839667e-02 2.857840000000001623e+02 7.160557847741370885e-02 2.857840000000001623e+02 1.130358567304572993e-02 2.857840000000001623e+02 1.640511456315187175e-04 2.857840000000001623e+02 1.004218773244096872e-04 2.857840000000001623e+02 1.517658556771432950e-05 2.857840000000001623e+02 2.234319584434200096e-05
2.856840000000001965e+02 7.364675041345709883e-02 2.856840000000001965e+02 7.229293049218035727e-02 2.856840000000001965e+02 1.189915948952095272e-02 2.856840000000001965e+02 2.399174752765143254e-04 2.856840000000001965e+02 1.132187330201609539e-04 2.856840000000001965e+02 1.651302366476456454e-05 2.856840000000001965e+02 2.412177069796148565e-05
2.855840000000007421e+02 7.321262116969912137e-02 2.855840000000001737e+02 7.230914741142900615e-02 2.855840000000001737e+02 1.178252632518332794e-02 2.855840000000001737e+02 3.527098111391988727e-04 2.855840000000001737e+02 1.297577965024225143e-04 2.855840000000001737e+02 1.803299627998855068e-05 2.855840000000001737e+02 2.612048232406557886e-05
2.854840000000003783e+02 7.083353092745046931e-02 2.854840000000002078e+02 7.169387896216922185e-02 2.854840000000002078e+02 1.098086762203011671e-02 2.854840000000002078e+02 5.121874038749676429e-04 2.854840000000002078e+02 1.526754251104130828e-04 2.854840000000002078e+02 1.977148328793294196e-05 2.854840000000002078e+02 2.837702786579670577e-05
2.853840000000000146e+02 7.038391363914536791e-02 2.853840000000001851e+02 7.063028713855165619e-02 2.853840000000001851e+02 9.665520505793489051e-03 2.853840000000001851e+02 7.251164070363405470e-04 2.853840000000001851e+02 1.869405912493634291e-04 2.853840000000001851e+02 2.177214802843980792e-05 2.853840000000001851e+02 3.093748644402866550e-05
2.852840000000005602e+02 6.850207992061876916e-02 2.852840000000002192e+02 6.936025179116453443e-02 2.852840000000002192e+02 8.068952279451093237e-03 2.852840000000002192e+02 9.919221492060386995e-04 2.852840000000002192e+02 2.414286824943539123e-04 2.852840000000002192e+02 2.409003531128358201e-05 2.852840000000002192e+02 3.385864470176982077e-05
2.851840000000001965e+02 6.602728086009250485e-02 2.851840000000001965e+02 6.811001662236146337e-02 2.851840000000001965e+02 6.411651484816660758e-03 2.851840000000001965e+02 1.303495942675619423e-03 2.851840000000001965e+02 3.308627987208367211e-04 2.851840000000001965e+02 2.679529031607338687e-05 2.851840000000001965e+02 3.721110583226723908e-05
2.850840000000007421e+02 6.580357368591371880e-02 2.850840000000001737e+02 6.705325939397852042e-02 2.850840000000001737e+02 4.865518494011056121e-03 2.850840000000001737e+02 1.639131521828329514e-03 2.850840000000001737e+02 4.775475223397960775e-04 2.850840000000001737e+02 2.997835945633724731e-05 2.850840000000001737e+02 4.108349634300137362e-05
2.849840000000003783e+02 6.511961945571731469e-02 2.849840000000002078e+02 6.629817607683154146e-02 2.849840000000002078e+02 3.540742816038081227e-03 2.849840000000002078e+02 1.966332444966072124e-03 2.849840000000002078e+02 7.117552041727665891e-04 2.849840000000002078e+02 3.375737903486933670e-05 2.849840000000002078e+02 4.558823261975975623e-05
2.848840000000000146e+02 6.508471994278261508e-02 2.848840000000001851e+02 6.588774868338921620e-02 2.848840000000001851e+02 2.486332719182561112e-03 2.848840000000001851e+02 2.243053826343802040e-03 2.848840000000001851e+02 1.069203745812542924e-03 2.848840000000001851e+02 3.828885433181943737e-05 2.848840000000001851e+02 5.086953771849320991e-05
2.847840000000005602e+02 6.544313414807760576e-02 2.847840000000002192e+02 6.580995361657085430e-02 2.847840000000002192e+02 1.700893049549107635e-03 2.847840000000002192e+02 2.423912623158533744e-03 2.847840000000002192e+02 1.584249784511268912e-03 2.847840000000002192e+02 4.378340119789594058e-05 2.847840000000002192e+02 5.711475815404848199e-05
2.846840000000001965e+02 6.707473422686438536e-02 2.846840000000001965e+02 6.601620743209091202e-02 2.846840000000001965e+02 1.149647089021613817e-03 2.846840000000001965e+02 2.472846925940028109e-03 2.846840000000001965e+02 2.278613238778921194e-03 2.846840000000001965e+02 5.052956997480599713e-05 2.846840000000001965e+02 6.457060837554530811e-05
2.845840000000007421e+02 6.485623446813539028e-02 2.845840000000002306e+02 6.644140593237314596e-02 2.845840000000002306e+02 7.823331995678076654e-04 2.845840000000002306e+02 2.379033291225207160e-03 2.845840000000002306e+02 3.147540836150769170e-03 2.845840000000002306e+02 5.893166862165955303e-05 2.845840000000002306e+02 7.356693680770438806e-05
2.844840000000003783e+02 6.989599423969045100e-02 2.844840000000002078e+02 6.701177156875838536e-02 2.844840000000002078e+02 5.475197131241979313e-04 2.844840000000002078e+02 2.162799241403739418e-03 2.844840000000002078e+02 4.147324002029839814e-03 2.844840000000002078e+02 6.957618832761986913e-05 2.844840000000002078e+02 8.455242387299613679e-05
2.843840000000000146e+02 6.988507914630796847e-02 2.843840000000002419e+02 6.763626637713510137e-02 2.843840000000002419e+02 4.012990478324803077e-04 2.843840000000002419e+02 1.864960048837173813e-03 2.843840000000002419e+02 5.188486450105508387e-03 2.843840000000002419e+02 8.336951236722227917e-05 2.843840000000002419e+02 9.815131799271927665e-05
2.842840000000005602e+02 6.990057891891013342e-02 2.842840000000002192e+02 6.819629282771086376e-02 2.842840000000002192e+02 3.106595123794900952e-04 2.842840000000002192e+02 1.530865445753718185e-03 2.842840000000002192e+02 6.137631904494070950e-03 2.842840000000002192e+02 1.018675959093905776e-04 2.842840000000002192e+02 1.152683691741901141e-04
2.841840000000001965e+02 6.839698565051023638e-02 2.841840000000002533e+02 6.855084717027844221e-02 2.841840000000002533e+02 2.531614403731349957e-04 2.841840000000002533e+02 1.199939012531273672e-03 2.841840000000002533e+02 6.832329811042133459e-03 2.841840000000002533e+02 1.280695290394130226e-04 2.841840000000002533e+02 1.373473772924949197e-04
2.840840000000007421e+02 6.750931448316703498e-02 2.840840000000002306e+02 6.857211531633090884e-02 2.840840000000002306e+02 2.147822393048894941e-04 2.840840000000002306e+02 9.010168545787958921e-04 2.840840000000002306e+02 7.121078586478380920e-03 2.840840000000002306e+02 1.680557647103551682e-04 2.840840000000002306e+02 1.671818712584942758e-04
2.839840000000003783e+02 6.749816398136557205e-02 2.839840000000002647e+02 6.821374789246764658e-02 2.839840000000002647e+02 1.873523955870196620e-04 2.839840000000002647e+02 6.509729726175823806e-04 2.839840000000002647e+02 6.930474717954346851e-03 2.839840000000002647e+02 2.334580267149653364e-04 2.839840000000002647e+02 2.114897795937389642e-04
2.838840000000000146e+02 6.616405923211199358e-02 2.838840000000002419e+02 6.756274818439861329e-02 2.838840000000002419e+02 1.663639731428764412e-04 2.838840000000002419e+02 4.555679848987992191e-04 2.838840000000002419e+02 6.309738116250023128e-03 2.838840000000002419e+02 3.432721818796401355e-04 2.838840000000002419e+02 2.878059282272798971e-04
2.837840000000005602e+02 6.676182869770343198e-02 2.837840000000002760e+02 6.682100980379779287e-02 2.837840000000002760e+02 1.494088135273542771e-04 2.837840000000002760e+02 3.119729762026574884e-04 2.837840000000002760e+02 5.399966309593461945e-03 2.837840000000002760e+02 5.215195081703152000e-04 2.837840000000002760e+02 4.381421963040051494e-04
2.836840000000001965e+02 6.418389830320482548e-02 2.836840000000002533e+02 6.624469089238353703e-02 2.836840000000002533e+02 1.352007365968884713e-04 2.836840000000002533e+02 2.121182076015718019e-04 2.836840000000002533e+02 4.365721370128361478e-03 2.836840000000002533e+02 7.867734255363079566e-04 2.836840000000002533e+02 7.448771525204143928e-04
2.835840000000007421e+02 6.539361437374634212e-02 2.835840000000002874e+02 6.607301067683862827e-02 2.835840000000002874e+02 1.230231333081006602e-04 2.835840000000002874e+02 1.459023561128630479e-04 2.835840000000002874e+02 3.348311294790209686e-03 2.835840000000002874e+02 1.128334968789953792e-03 2.835840000000002874e+02 1.327438923837509109e-03
2.834840000000003783e+02 6.647883803091415855e-02 2.834840000000002647e+02 6.640605884795927616e-02 2.834840000000002647e+02 1.124420131581092646e-04 2.834840000000002647e+02 1.035804734596868014e-04 2.834840000000002647e+02 2.446894563323349578e-03 2.834840000000002647e+02 1.455768312589939689e-03 2.834840000000002647e+02 2.287373485428188628e-03
2.833840000000000146e+02 6.983656275729482887e-02 2.833840000000002988e+02 6.706154758223557832e-02 2.833840000000002988e+02 1.031663667548614468e-04 2.833840000000002988e+02 7.709964366833747655e-05 2.833840000000002988e+02 1.714451969635555958e-03 2.833840000000002988e+02 1.570283001926793586e-03 2.833840000000002988e+02 3.596546600250035818e-03
2.832840000000005602e+02 6.610253122910339507e-02 2.832840000000002760e+02 6.766504978484236266e-02 2.832840000000002760e+02 9.498287894668448435e-05 2.832840000000002760e+02 6.052256736100308256e-05 2.832840000000002760e+02 1.162989926276297974e-03 2.832840000000002760e+02 1.371404350494791506e-03 2.832840000000002760e+02 4.975150061763588399e-03
2.831840000000001965e+02 6.839715407724950014e-02 2.831840000000003101e+02 6.777532661964334737e-02 2.831840000000003101e+02 8.772542267172894737e-05 2.831840000000003101e+02 4.985876439349879076e-05 2.831840000000003101e+02 7.751628902436289532e-04 2.831840000000003101e+02 1.023042057039698534e-03 2.831840000000003101e+02 5.839537485294798817e-03
2.830840000000007421e+02 6.631504408785109106e-02 2.830840000000002874e+02 6.696603323992907086e-02 2.830840000000002874e+02 8.125998878769576691e-05 2.830840000000002874e+02 4.262736951821735214e-05 2.830840000000002874e+02 5.181971351359638059e-04 2.830840000000002874e+02 6.994232328262690217e-04 2.830840000000002874e+02 5.624525513660926304e-03
2.829840000000003783e+02 6.441810540599626767e-02 2.829840000000003215e+02 6.541716048957324503e-02 2.829840000000003215e+02 7.547635620652977438e-05 2.829840000000003215e+02 3.738299584323351391e-05 2.829840000000003215e+02 3.559382627163522328e-04 2.829840000000003215e+02 4.606187475640712882e-04 2.829840000000003215e+02 4.487744127243066018e-03
2.828840000000000146e+02 6.448162398879644930e-02 2.828840000000002988e+02 6.374751140525941606e-02 2.828840000000002988e+02 7.028282771604708575e-05 2.828840000000002988e+02 3.332431864155078886e-05 2.828840000000002988e+02 2.566382524964748511e-04 2.828840000000002988e+02 3.049750883274113299e-04 2.828840000000002988e+02 3.082290918077935839e-03
2.827840000000005602e+02 6.262497315752039995e-02 2.827840000000003329e+02 6.238802077676343372e-02 2.827840000000003329e+02 6.560252109208460232e-05 2.827840000000003329e+02 3.001940199479956811e-05 2.827840000000003329e+02 1.962839844519407065e-04 2.827840000000003329e+02 2.106057921079703007e-04 2.827840000000003329e+02 1.885509077116640387e-03
2.826840000000001965e+02 6.259962857374221090e-02 2.826840000000003101e+02 6.147333183990252858e-02 2.826840000000003101e+02 6.137057644059561829e-05 2.826840000000003101e+02 2.723465583632027988e-05 2.826840000000003101e+02 1.586844350246249119e-04 2.826840000000003101e+02 1.543116505990724935e-04 2.826840000000003101e+02 1.071730522001915122e-03
2.825840000000007421e+02 5.969901850335188748e-02 2.825840000000003442e+02 6.094157492700628259e-02 2.825840000000003442e+02 5.753197923999881668e-05 2.825840000000003442e+02 2.483808303067970149e-05 2.825840000000003442e+02 1.339058140869223579e-04 2.825840000000003442e+02 1.192873739958122501e-04 2.825840000000003442e+02 6.060116766528694191e-04
2.824840000000003783e+02 6.206773138276766577e-02 2.824840000000003215e+02 6.065854675395430246e-02 2.824840000000003215e+02 5.403983285782882067e-05 2.824840000000003215e+02 2.274870484012002898e-05 2.824840000000003215e+02 1.163081684007887548e-04 2.824840000000003215e+02 9.580238492326482731e-05 2.824840000000003215e+02 3.696476629323029858e-04
2.823840000000000146e+02 6.225260095572799496e-02 2.823840000000003556e+02 6.050744493565449189e-02 2.823840000000003556e+02 5.085397345181178283e-05 2.823840000000003556e+02 2.091169918209814045e-05 2.823840000000003556e+02 1.028714223427151472e-04 2.823840000000003556e+02 7.891220185632194680e-05 2.823840000000003556e+02 2.538956388215436451e-04
2.822840000000005602e+02 6.059070278864610998e-02 2.822840000000003329e+02 6.041807167660925848e-02 2.822840000000003329e+02 4.793985116751948560e-05 2.822840000000003329e+02 1.928662668167688334e-05 2.822840000000003329e+02 9.202878686248147015e-05 2.822840000000003329e+02 6.616773462399342396e-05 2.822840000000003329e+02 1.926486772735906878e-04
2.821840000000001965e+02 5.879816044864779462e-02 2.821840000000003670e+02 6.035727395306831472e-02 2.821840000000003670e+02 4.526762083362970265e-05 2.821840000000003670e+02 1.784185463144598622e-05 2.821840000000003670e+02 8.296094049226133212e-05 2.821840000000003670e+02 5.625858753333168110e-05 2.821840000000003670e+02 1.549449495776501935e-04
2.820840000000007421e+02 6.019057958077918963e-02 2.820840000000003442e+02 6.031143659624120523e-02 2.820840000000003442e+02 4.281139875899422242e-05 2.820840000000003442e+02 1.655177205970853464e-05 2.820840000000003442e+02 7.521384281394303899e-05 2.820840000000003442e+02 4.839448178814201963e-05 2.820840000000003442e+02 1.284651008204224019e-04
2.819840000000003783e+02 6.056410919535181597e-02 2.819840000000003783e+02 6.027495288716722827e-02 2.819840000000003783e+02 4.054865207106620888e-05 2.819840000000003783e+02 1.539524139486360220e-05 2.819840000000003783e+02 6.850941538276795410e-05 2.819840000000003783e+02 4.205226935404988444e-05 2.819840000000003783e+02 1.084473089644846121e-04
2.818840000000000146e+02 5.929880985621308748e-02 2.818840000000003556e+02 6.024510217200469003e-02 2.818840000000003556e+02 3.845969443219705429e-05 2.818840000000003556e+02 1.435461856652258499e-05 2.818840000000003556e+02 6.265771273570847186e-05 2.818840000000003556e+02 3.686685622698239771e-05 2.818840000000003556e+02 9.276329004328098414e-05
2.817840000000005602e+02 6.086390338572410241e-02 2.817840000000003897e+02 6.022025465805867089e-02 2.817840000000003897e+02 3.652726760339266286e-05 2.817840000000003897e+02 1.341506241508529816e-05 2.817840000000003897e+02 5.751744061092866131e-05 2.817840000000003897e+02 3.257574788181631024e-05 2.817840000000003897e+02 8.021913954745316805e-05
2.816840000000001965e+02 6.168495992815092172e-02 2.816840000000003670e+02 6.019929613288831083e-02 2.816840000000003670e+02 3.473619264945576927e-05 2.816840000000003670e+02 1.256401403551381664e-05 2.816840000000003670e+02 5.297781713810512322e-05 2.816840000000003670e+02 2.898627645962778020e-05 2.816840000000003670e+02 7.003183260560928909e-05
2.815840000000007421e+02 6.014866188196996144e-02 2.815840000000004011e+02 6.018141867553433721e-02 2.815840000000004011e+02 3.307307792126489265e-05 2.815840000000004011e+02 1.179078989257953233e-05 2.815840000000004011e+02 4.894945091166053730e-05 2.815840000000004011e+02 2.595458489436883469e-05 2.815840000000004011e+02 6.165077191446616516e-05
2.814840000000003783e+02 6.140957351142024151e-02 2.814840000000003783e+02 6.016601947260611510e-02 2.814840000000003783e+02 3.152607354874747839e-05 2.814840000000003783e+02 1.108625790002310305e-05 2.814840000000003783e+02 4.535906100468616313e-05 2.814840000000003783e+02 2.337161508418449655e-05 2.814840000000003783e+02 5.467646506847287119e-05
