# Supplementary material for: In-situ probing of the Fischer-Tropsch reaction on Co single crystal surfaces up to 1 bar
Source: Nat Commun. 2025 Jan 24;16:1005. doi: 10.1038/s41467-025-56082-8 (PMC11761050; doi:10.1038/s41467-025-56082-8)
Supplement: Supplementary file 3 — Source Data [file 41467_2025_56082_MOESM3_ESM.zip › Fig2/ax0 C1s 465K.dat]

# 465K
# top	C4	C3	C2	C1
# (x, y) tuples for data, fitline, peak0..peakN
2.888840000000000146e+02 9.006322424030727136e-02 2.888840000000000146e+02 9.006805921364817447e-02 2.888840000000000146e+02 4.069273551485681355e-05 2.888840000000000146e+02 2.546645939311013759e-06 2.888840000000000146e+02 1.861705541490199465e-05 2.888840000000000146e+02 5.437963410171949706e-06 2.888840000000000146e+02 7.648133689331821990e-07
2.887840000000005602e+02 8.923772929854530134e-02 2.887839999999999918e+02 9.007177966867720154e-02 2.887839999999999918e+02 4.326720724664985209e-05 2.887839999999999918e+02 2.670989921520064355e-06 2.887839999999999918e+02 1.940809741309889320e-05 2.887839999999999918e+02 5.641224353307574624e-06 2.887839999999999918e+02 7.921497426287753471e-07
2.886840000000001965e+02 9.029353750477603358e-02 2.886840000000000259e+02 9.007582381377843284e-02 2.886840000000000259e+02 4.609166408993376320e-05 2.886840000000000259e+02 2.804617230375509439e-06 2.886840000000000259e+02 2.025046860914070263e-05 2.886840000000000259e+02 5.856086779998465642e-06 2.886840000000000259e+02 8.209770689937077021e-07
2.885840000000007421e+02 9.002628658134136097e-02 2.885840000000000032e+02 9.008023123504577123e-02 2.885840000000000032e+02 4.919921854515454251e-05 2.885840000000000032e+02 2.948469972142924252e-06 2.885840000000000032e+02 2.114869109144293770e-05 2.885840000000000032e+02 6.083449759115286943e-06 2.885840000000000032e+02 8.514056779197411573e-07
2.884840000000003783e+02 8.985017780591991743e-02 2.884840000000000373e+02 9.008504785416522609e-02 2.884840000000000373e+02 5.262859056743533233e-05 2.884840000000000373e+02 3.103612096817413968e-06 2.884840000000000373e+02 2.210779413921759549e-05 2.884840000000000373e+02 6.324301074624840995e-06 2.884840000000000373e+02 8.835562871309836228e-07
2.883840000000000146e+02 9.036159350473527141e-02 2.883840000000000146e+02 9.009032719492467145e-02 2.883840000000000146e+02 5.642527336536359210e-05 2.883840000000000146e+02 3.271248676245596020e-06 2.883840000000000146e+02 2.313338375655566402e-05 2.883840000000000146e+02 6.579727929345674849e-06 2.883840000000000146e+02 9.175611971581888753e-07
2.882840000000005602e+02 9.039856165078002936e-02 2.882840000000000487e+02 9.009613195870952440e-02 2.882840000000000487e+02 6.064299152935912623e-05 2.882840000000000487e+02 3.452748809504037032e-06 2.882840000000000487e+02 2.423172353658457413e-05 2.882840000000000487e+02 6.850929184434570156e-06 2.882840000000000487e+02 9.535656496522574837e-07
2.881840000000001965e+02 9.035408600137581625e-02 2.881840000000000259e+02 9.010253600767016702e-02 2.881840000000000259e+02 6.534554694816185633e-05 2.881840000000000259e+02 3.649672950319284726e-06 2.881840000000000259e+02 2.540982900528945094e-05 2.881840000000000259e+02 7.139229391367694222e-06 2.881840000000000259e+02 9.917293750333386971e-07
2.880840000000007421e+02 8.945626926756181097e-02 2.880840000000000600e+02 9.010962691431946558e-02 2.880840000000000600e+02 7.060920732401009296e-05 2.880840000000000600e+02 3.863805650837526826e-06 2.880840000000000600e+02 2.667557806197965624e-05 2.880840000000000600e+02 7.446094922429376838e-06 2.880840000000000600e+02 1.032228360214175675e-06
2.879840000000003783e+02 8.950513550297192755e-02 2.879840000000000373e+02 9.011750937794703320e-02 2.879840000000000373e+02 7.652593282033280805e-05 2.879840000000000373e+02 4.097194972241943420e-06 2.879840000000000373e+02 2.803784071590360107e-05 2.879840000000000373e+02 7.773152565702511497e-06 2.879840000000000373e+02 1.075256872861494278e-06
2.878840000000000146e+02 8.935968874559135910e-02 2.878840000000000714e+02 9.012631016935293560e-02 2.878840000000000714e+02 8.320809635215464187e-05 2.878840000000000714e+02 4.352200143619412123e-06 2.878840000000000714e+02 2.950663204773649727e-05 2.878840000000000714e+02 8.122211023845388639e-06 2.878840000000000714e+02 1.121029785589481239e-06
2.877840000000005602e+02 8.940513363904982469e-02 2.877840000000000487e+02 9.013618618723663600e-02 2.877840000000000487e+02 9.079627341572207258e-05 2.877840000000000487e+02 4.631549480904685780e-06 2.877840000000000487e+02 3.109329324220130918e-05 2.877840000000000487e+02 8.495285845909106070e-06 2.877840000000000487e+02 1.169785251906181866e-06
2.876840000000001965e+02 9.005653847717778882e-02 2.876840000000000828e+02 9.014733945433572870e-02 2.876840000000000828e+02 9.947392026625835376e-05 2.876840000000000828e+02 4.938411142952707072e-06 2.876840000000000828e+02 3.281070669820278425e-05 2.876840000000000828e+02 8.894628432307297779e-06 2.876840000000000828e+02 1.221787796012516271e-06
2.875840000000007421e+02 9.101406806503248292e-02 2.875840000000000600e+02 9.016004795083772116e-02 2.875840000000000600e+02 1.094978263018476361e-04 2.875840000000000600e+02 5.276480056727327579e-06 2.875840000000000600e+02 3.467355269769164833e-05 2.875840000000000600e+02 9.322759890307197569e-06 2.875840000000000600e+02 1.277331891149484369e-06
2.874840000000003783e+02 9.006061904976940535e-02 2.874840000000000941e+02 9.017473158473736372e-02 2.874840000000000941e+02 1.212636255443755567e-04 2.874840000000000941e+02 5.650085388775360676e-06 2.874840000000000941e+02 3.669861699946356501e-05 2.874840000000000941e+02 9.782510688075250150e-06 2.874840000000000941e+02 1.336746116680574716e-06
2.873840000000000146e+02 9.025361902229230016e-02 2.873840000000000714e+02 9.019209156415712580e-02 2.873840000000000714e+02 1.354446132350695759e-04 2.873840000000000714e+02 6.064324502832907669e-06 2.873840000000000714e+02 3.890516114738656677e-05 2.873840000000000714e+02 1.027706726859972441e-05 2.873840000000000714e+02 1.400398003240488987e-06
2.872840000000005602e+02 9.025217026982704227e-02 2.872840000000001055e+02 9.021339108186987588e-02 2.872840000000001055e+02 1.532717526765877130e-04 2.872840000000001055e+02 6.525232025470419473e-06 2.872840000000001055e+02 4.131537041614792951e-05 2.872840000000001055e+02 1.081002705263906786e-05 2.872840000000001055e+02 1.468699699037132531e-06
2.871840000000001965e+02 8.958100391796587625e-02 2.871840000000000828e+02 9.024098189864776520e-02 2.871840000000000828e+02 1.770594238977763368e-04 2.871840000000000828e+02 7.039998136678959114e-06 2.871840000000000828e+02 4.395489839530090774e-05 2.871840000000000828e+02 1.138546359799548613e-05 2.871840000000000828e+02 1.542114620021572989e-06
2.870840000000007421e+02 9.025053209341052374e-02 2.870840000000001169e+02 9.027920792087162916e-02 2.870840000000001169e+02 2.111079557202431899e-04 2.870840000000001169e+02 7.617263203012008739e-06 2.870840000000001169e+02 4.685353255299290888e-05 2.870840000000001169e+02 1.200800411161457517e-05 2.870840000000001169e+02 1.621165283763243170e-06
2.869840000000003783e+02 9.103242516259708872e-02 2.869840000000000941e+02 9.033579459885696106e-02 2.869840000000000941e+02 2.630916733974367357e-04 2.869840000000000941e+02 8.267548661425021074e-06 2.869840000000000941e+02 5.004601216547404019e-05 2.869840000000000941e+02 1.268292205900310588e-05 2.869840000000000941e+02 1.706442573632284726e-06
2.868840000000000146e+02 9.119925327552994010e-02 2.868840000000001282e+02 9.042370285828124632e-02 2.868840000000001282e+02 3.459109875499346231e-04 2.868840000000001282e+02 9.003966303646736708e-06 2.868840000000001282e+02 5.357303936932812720e-05 2.868840000000001282e+02 1.341624831923610114e-05 2.868840000000001282e+02 1.798616739107084735e-06
2.867840000000005602e+02 9.117576170763407040e-02 2.867840000000001055e+02 9.056313219108427792e-02 2.867840000000001055e+02 4.796927539508563242e-04 2.867840000000001055e+02 9.843544660542479367e-06 2.867840000000001055e+02 5.748253671593529557e-05 2.867840000000001055e+02 1.421490524350505918e-05 2.867840000000001055e+02 1.898450513444790200e-06
2.866840000000001965e+02 9.134038412178152599e-02 2.866840000000001396e+02 9.078290108041452144e-02 2.866840000000001396e+02 6.931662267510640485e-04 2.866840000000001396e+02 1.080994764424558542e-05 2.866840000000001396e+02 6.183122203397404973e-05 2.866840000000001396e+02 1.508686915868259639e-05 2.866840000000001396e+02 2.006814826563361393e-06
2.865840000000007421e+02 9.255290996091301847e-02 2.865840000000001169e+02 9.111994575318776990e-02 2.865840000000001169e+02 1.023153835791520581e-03 2.865840000000001169e+02 1.193924441755773017e-05 2.865840000000001169e+02 6.668659685509403974e-05 2.865840000000001169e+02 1.604136840807168611e-05 2.865840000000001169e+02 2.124707715523600505e-06
2.864840000000003783e+02 9.197381967855247642e-02 2.864840000000001510e+02 9.161545952704171214e-02 2.864840000000001510e+02 1.510695649166211938e-03 2.864840000000001510e+02 1.329198811420923645e-05 2.864840000000001510e+02 7.212948649662141688e-05 2.864840000000001510e+02 1.708912606810304125e-05 2.864840000000001510e+02 2.253277196571825547e-06
2.863840000000000146e+02 9.204655163508497495e-02 2.863840000000001282e+02 9.230663434477298646e-02 2.863840000000001282e+02 2.192763122576459750e-03 2.863840000000001282e+02 1.497736109072997813e-05 2.863840000000001282e+02 7.825735283007152169e-05 2.863840000000001282e+02 1.824265920194683923e-05 2.863840000000001282e+02 2.393849073775577973e-06
2.862840000000005602e+02 9.355863689793486593e-02 2.862840000000001623e+02 9.321430066497941869e-02 2.862840000000001623e+02 3.089848960850168167e-03 2.862840000000001623e+02 1.719829408922078697e-05 2.862840000000001623e+02 8.518879894169108257e-05 2.862840000000001623e+02 1.951665016135018354e-05 2.862840000000001623e+02 2.547960936989829746e-06
2.861840000000001965e+02 9.350872475055459210e-02 2.861840000000001396e+02 9.432873346951108073e-02 2.861840000000001396e+02 4.191688475932359333e-03 2.861840000000001396e+02 2.032896945382462695e-05 2.861840000000001396e+02 9.307020976929973762e-05 2.861840000000001396e+02 2.092841038553845895e-05 2.861840000000001396e+02 2.717403970066041275e-06
2.860840000000007421e+02 9.394659619261665207e-02 2.860840000000001737e+02 9.559755271655473452e-02 2.860840000000001737e+02 5.445028116462034655e-03 2.860840000000001737e+02 2.503498414288672606e-05 2.860840000000001737e+02 1.020868773819439649e-04 2.860840000000001737e+02 2.249846388564072283e-05 2.860840000000001737e+02 2.904274682227290005e-06
2.859840000000003783e+02 9.611836576441293301e-02 2.859840000000001510e+02 9.691976197393445402e-02 2.859840000000001510e+02 6.747478172661438428e-03 2.859840000000001510e+02 3.243693693154573365e-05 2.859840000000001510e+02 1.124845381106807186e-04 2.859840000000001510e+02 2.425128689216388700e-05 2.859840000000001510e+02 3.111039338634936027e-06
2.858840000000000146e+02 9.767839770438349611e-02 2.858840000000001851e+02 9.814860629633535838e-02 2.858840000000001851e+02 7.950138400306431055e-03 2.858840000000001851e+02 4.429538910690486111e-05 2.858840000000001851e+02 1.246156390764461533e-04 2.858840000000001851e+02 2.621625307772642305e-05 2.858840000000001851e+02 3.340614767851622736e-06
2.857840000000005602e+02 9.951723023937583679e-02 2.857840000000001623e+02 9.910677826985268835e-02 2.857840000000001623e+02 8.872552722488177487e-03 2.857840000000001623e+02 6.315790477009462528e-05 2.857840000000001623e+02 1.390423201567018779e-04 2.857840000000001623e+02 2.842885197602924900e-05 2.857840000000001623e+02 3.596470461690962569e-06
2.856840000000001965e+02 9.952272244275016388e-02 2.856840000000001965e+02 9.962397928193357510e-02 2.856840000000001965e+02 9.340038017832169928e-03 2.856840000000001965e+02 9.236561560033611565e-05 2.856840000000001965e+02 1.567606157517919315e-04 2.856840000000001965e+02 3.093227415005184340e-05 2.856840000000001965e+02 3.882758599230097951e-06
2.855840000000007421e+02 1.002835281643647686e-01 2.855840000000001737e+02 9.960192256323693871e-02 2.855840000000001737e+02 9.248488846648035555e-03 2.855840000000001737e+02 1.357894367494600675e-04 2.855840000000001737e+02 1.796603047544556640e-04 2.855840000000001737e+02 3.377949405290964300e-05 2.855840000000001737e+02 4.204481032081707291e-06
2.854840000000003783e+02 1.000831141703554111e-01 2.854840000000002078e+02 9.906942276373872924e-02 2.854840000000002078e+02 8.619240808467610801e-03 2.854840000000002078e+02 1.971865734545783302e-04 2.854840000000002078e+02 2.113916399878197747e-04 2.854840000000002078e+02 3.703603615130105110e-05 2.854840000000002078e+02 4.567705677420504913e-06
2.853840000000000146e+02 9.719228238253301011e-02 2.853840000000001851e+02 9.817054202896485782e-02 2.853840000000001851e+02 7.586781996304011420e-03 2.853840000000001851e+02 2.791619211590286591e-04 2.853840000000001851e+02 2.588345710248842737e-04 2.853840000000001851e+02 4.078369082024887082e-05 2.853840000000001851e+02 4.979849656694909936e-06
2.852840000000005602e+02 9.759781235327302795e-02 2.852840000000002192e+02 9.710031621926749901e-02 2.852840000000002192e+02 6.333583571219183334e-03 2.852840000000002192e+02 3.818792267358980764e-04 2.852840000000002192e+02 3.342777994275861523e-04 2.852840000000002192e+02 4.512556825816656843e-05 2.852840000000002192e+02 5.450053626667769270e-06
2.851840000000001965e+02 9.669923393688142910e-02 2.851840000000001965e+02 9.604883532962059378e-02 2.851840000000001965e+02 5.032714174309180569e-03 2.851840000000001965e+02 5.018317445988891654e-04 2.851840000000001965e+02 4.581066637409172168e-04 2.851840000000001965e+02 5.019306474777152153e-05 2.851840000000001965e+02 5.989682223838854005e-06
2.850840000000007421e+02 9.492292284646482170e-02 2.850840000000001737e+02 9.517412408961592463e-02 2.850840000000001737e+02 3.819104009031004925e-03 2.850840000000001737e+02 6.310477879491509451e-04 2.850840000000001737e+02 6.612036864906316661e-04 2.850840000000001737e+02 5.615560493932373861e-05 2.850840000000001737e+02 6.613001205823897162e-06
2.849840000000003783e+02 9.451681463274909378e-02 2.849840000000002078e+02 9.459231699872580612e-02 2.849840000000002078e+02 2.779244411530549380e-03 2.849840000000002078e+02 7.570165805757975109e-04 2.849840000000002078e+02 9.854834186388305214e-04 2.849840000000002078e+02 6.323448231482192261e-05 2.849840000000002078e+02 7.338105665809726017e-06
2.848840000000000146e+02 9.582736607506273097e-02 2.848840000000001851e+02 9.437546616409217548e-02 2.848840000000001851e+02 1.951603568520625647e-03 2.848840000000001851e+02 8.635512992796810609e-04 2.848840000000001851e+02 1.480400222530757048e-03 2.848840000000001851e+02 7.172286330639889105e-05 2.848840000000001851e+02 8.188210454717202944e-06
2.847840000000005602e+02 9.481583051585595889e-02 2.847840000000002192e+02 9.455299876975740980e-02 2.847840000000002192e+02 1.335086378247606065e-03 2.847840000000002192e+02 9.331799667424221355e-04 2.847840000000002192e+02 2.193523678457050263e-03 2.847840000000002192e+02 8.201527452327639172e-05 2.847840000000002192e+02 9.193471787057493617e-06
2.846840000000001965e+02 9.451352489994824246e-02 2.846840000000001965e+02 9.511438722766048237e-02 2.846840000000001965e+02 9.023954614616437001e-04 2.846840000000001965e+02 9.520191404840458579e-04 2.846840000000001965e+02 3.154926793850998130e-03 2.846840000000001965e+02 9.465222983238616959e-05 2.846840000000001965e+02 1.039360203141533939e-05
2.845840000000007421e+02 9.560472186230799252e-02 2.845840000000002306e+02 9.601024178273209753e-02 2.845840000000002306e+02 6.140788206940638125e-04 2.845840000000002306e+02 9.159019126241222135e-04 2.845840000000002306e+02 4.358028273386901560e-03 2.845840000000002306e+02 1.103910808179157758e-04 2.845840000000002306e+02 1.184169520910299025e-05
2.844840000000003783e+02 9.703738195991487570e-02 2.844840000000002078e+02 9.714867065339481689e-02 2.844840000000002078e+02 4.297660637792200151e-04 2.844840000000002078e+02 8.326541579430827124e-04 2.844840000000002078e+02 5.742310012995933792e-03 2.844840000000002078e+02 1.303304455535799324e-04 2.844840000000002078e+02 1.360997312300825534e-05
2.843840000000000146e+02 9.746316549697041365e-02 2.843840000000002419e+02 9.838883385463512155e-02 2.843840000000002419e+02 3.149926989865157448e-04 2.843840000000002419e+02 7.179893118762780985e-04 2.843840000000002419e+02 7.183884760426833237e-03 2.843840000000002419e+02 1.561681654827219940e-04 2.843840000000002419e+02 1.579891786278379796e-05
2.842840000000005602e+02 9.893186744780378683e-02 2.842840000000002192e+02 9.954064076527560645e-02 2.842840000000002192e+02 2.438467741171906336e-04 2.842840000000002192e+02 5.893665275335064832e-04 2.842840000000002192e+02 8.498054437996626492e-03 2.842840000000002192e+02 1.908188631982375672e-04 2.842840000000002192e+02 1.855416243004660506e-05
2.841840000000001965e+02 1.003446662045113652e-01 2.841840000000002533e+02 1.003826073042919653e-01 2.841840000000002533e+02 1.987146638228164672e-04 2.841840000000002533e+02 4.619634540900825607e-04 2.841840000000002533e+02 9.459920629985922938e-03 2.841840000000002533e+02 2.399004484544006526e-04 2.841840000000002533e+02 2.210810793874278175e-05
2.840840000000007421e+02 1.012882355443266991e-01 2.840840000000002306e+02 1.007169015021431441e-01 2.840840000000002306e+02 1.685895783168090680e-04 2.840840000000002306e+02 3.468816781417496248e-04 2.840840000000002306e+02 9.859716976646167724e-03 2.840840000000002306e+02 3.148028545256390366e-04 2.840840000000002306e+02 2.691041451277682663e-05
2.839840000000003783e+02 9.983640376727936916e-02 2.839840000000002647e+02 1.004648439188053077e-01 2.839840000000002647e+02 1.470590001802844738e-04 2.839840000000002647e+02 2.506175062308588436e-04 2.839840000000002647e+02 9.595810297976830466e-03 2.839840000000002647e+02 4.373146815193153822e-04 2.839840000000002647e+02 3.404243289802369243e-05
2.838840000000000146e+02 1.000636018156687845e-01 2.838840000000002419e+02 9.973166854377105150e-02 2.838840000000002419e+02 1.305845034954340072e-04 2.838840000000002419e+02 1.753887136586642097e-04 2.838840000000002419e+02 8.736349594724506645e-03 2.838840000000002419e+02 6.430190771569317676e-04 2.838840000000002419e+02 4.632665473552107226e-05
2.837840000000005602e+02 1.000051227692226458e-01 2.837840000000002760e+02 9.876151633616246650e-02 2.837840000000002760e+02 1.172758462287714682e-04 2.837840000000002760e+02 1.201061988686584302e-04 2.837840000000002760e+02 7.476695959670077996e-03 2.837840000000002760e+02 9.769128131116495452e-04 2.837840000000002760e+02 7.052551828331178228e-05
2.836840000000001965e+02 9.819501014740952827e-02 2.836840000000002533e+02 9.782617252369632532e-02 2.836840000000002533e+02 1.061234636753901706e-04 2.836840000000002533e+02 8.166320024240849098e-05 2.836840000000002533e+02 6.044699069898722826e-03 2.836840000000002533e+02 1.473787707613719846e-03 2.836840000000002533e+02 1.198990822660910189e-04
2.835840000000007421e+02 9.740292187986436534e-02 2.835840000000002874e+02 9.711602060637185285e-02 2.835840000000002874e+02 9.656486604641302941e-05 2.835840000000002874e+02 5.617081842150942249e-05 2.835840000000002874e+02 4.636011429367668801e-03 2.835840000000002874e+02 2.113602408393245452e-03 2.835840000000002874e+02 2.136710841430229744e-04
2.834840000000003783e+02 9.656200845985042636e-02 2.834840000000002647e+02 9.661120179670305841e-02 2.834840000000002647e+02 8.825940005453326593e-05 2.834840000000002647e+02 3.987735442885763257e-05 2.834840000000002647e+02 3.387926080730619977e-03 2.834840000000002647e+02 2.726952099031731535e-03 2.834840000000002647e+02 3.681868624573141719e-04
2.833840000000000146e+02 9.505803144603422461e-02 2.833840000000002988e+02 9.600483979180880756e-02 2.833840000000002988e+02 8.097864294537793705e-05 2.833840000000002988e+02 2.968252330008435793e-05 2.833840000000002988e+02 2.373799275682445410e-03 2.833840000000002988e+02 2.941461557546825364e-03 2.833840000000002988e+02 5.789177923340731082e-04
2.832840000000005602e+02 9.530549316183790920e-02 2.832840000000002760e+02 9.507785625980448574e-02 2.832840000000002760e+02 7.455515670551780458e-05 2.832840000000002760e+02 2.330052942399852103e-05 2.832840000000002760e+02 1.610254876494151546e-03 2.832840000000002760e+02 2.568921125608009288e-03 2.832840000000002760e+02 8.008245715728163142e-04
2.831840000000001965e+02 9.378073984043512612e-02 2.831840000000003101e+02 9.401765802229640479e-02 2.831840000000003101e+02 6.885854279085143351e-05 2.831840000000003101e+02 1.919508139609221996e-05 2.831840000000003101e+02 1.073276557165603546e-03 2.831840000000003101e+02 1.916367227336381908e-03 2.831840000000003101e+02 9.399606136074828509e-04
2.830840000000007421e+02 9.317346971026037317e-02 2.830840000000002874e+02 9.301319523763769415e-02 2.830840000000002874e+02 6.378361305889594830e-05 2.830840000000002874e+02 1.641107310934834067e-05 2.830840000000002874e+02 7.174864072208174317e-04 2.830840000000002874e+02 1.310162912856586677e-03 2.830840000000002874e+02 9.053512313920475440e-04
2.829840000000003783e+02 9.277178425099266712e-02 2.829840000000003215e+02 9.215166413673289703e-02 2.829840000000003215e+02 5.924385138607900957e-05 2.829840000000003215e+02 1.439204634870995719e-05 2.829840000000003215e+02 4.928256989336087012e-04 2.829840000000003215e+02 8.628332198607383636e-04 2.829840000000003215e+02 7.223693202037587396e-04
2.828840000000000146e+02 9.168424468156320672e-02 2.828840000000002988e+02 9.149075493110880863e-02 2.828840000000002988e+02 5.516728164260079075e-05 2.828840000000002988e+02 1.282949981964029510e-05 2.828840000000002988e+02 3.553366957360962718e-04 2.828840000000002988e+02 5.712807801038333839e-04 2.828840000000002988e+02 4.961406738066424836e-04
2.827840000000005602e+02 9.003457426736855007e-02 2.827840000000003329e+02 9.103283052648158957e-02 2.827840000000003329e+02 5.149355646550584574e-05 2.827840000000003329e+02 1.155714289677275284e-05 2.827840000000003329e+02 2.717712647378080887e-04 2.827840000000003329e+02 3.945077674038107406e-04 2.827840000000003329e+02 3.035007949776974997e-04
2.826840000000001965e+02 9.128572018279183797e-02 2.826840000000003101e+02 9.073993673755116618e-02 2.826840000000003101e+02 4.817176521049512373e-05 2.826840000000003101e+02 1.048504594792748869e-05 2.826840000000003101e+02 2.197116067378692675e-04 2.826840000000003101e+02 2.890573148673300247e-04 2.826840000000003101e+02 1.725110047875532771e-04
2.825840000000007421e+02 8.981085853193973567e-02 2.825840000000003442e+02 9.056112097954557849e-02 2.825840000000003442e+02 4.515872518692941773e-05 2.825840000000003442e+02 9.562391513235352493e-06 2.825840000000003442e+02 1.854035750892301976e-04 2.825840000000003442e+02 2.234496740261794829e-04 2.825840000000003442e+02 9.754661373000399639e-05
2.824840000000003783e+02 8.994334488562856500e-02 2.824840000000003215e+02 9.045117160489439534e-02 2.824840000000003215e+02 4.241762569985833701e-05 2.824840000000003215e+02 8.758003660409975787e-06 2.824840000000003215e+02 1.610381922594388232e-04 2.824840000000003215e+02 1.794574812484816845e-04 2.824840000000003215e+02 5.950030202621070508e-05
2.823840000000000146e+02 9.103474109910078549e-02 2.823840000000003556e+02 9.037908863177847307e-02 2.823840000000003556e+02 3.991694084074101038e-05 2.823840000000003556e+02 8.050776484611572924e-06 2.823840000000003556e+02 1.424339160095977055e-04 2.823840000000003556e+02 1.478187103196876718e-04 2.823840000000003556e+02 4.086828812383487200e-05
2.822840000000005602e+02 9.066463271541067015e-02 2.822840000000003329e+02 9.032743148157715285e-02 2.822840000000003329e+02 3.762955130302856677e-05 2.822840000000003329e+02 7.425141266820164898e-06 2.822840000000003329e+02 1.274213984790315219e-04 2.822840000000003329e+02 1.239457139303035810e-04 2.822840000000003329e+02 3.100967659797677667e-05
2.821840000000001965e+02 9.113586246949295644e-02 2.821840000000003670e+02 9.028759172454109416e-02 2.821840000000003670e+02 3.553203063924428634e-05 2.821840000000003670e+02 6.868919759120764657e-06 2.821840000000003670e+02 1.148662219404879005e-04 2.821840000000003670e+02 1.053838526610332546e-04 2.821840000000003670e+02 2.494069954121307776e-05
2.820840000000007421e+02 9.008817244952295467e-02 2.820840000000003442e+02 9.025544718978473213e-02 2.820840000000003442e+02 3.360406189678501881e-05 2.820840000000003442e+02 6.372252016279361169e-06 2.820840000000003442e+02 1.041397302200214943e-04 2.820840000000003442e+02 9.065277252734095157e-05 2.820840000000003442e+02 2.067837312430839496e-05
2.819840000000003783e+02 9.014118327888996640e-02 2.819840000000003783e+02 9.022884058076612035e-02 2.819840000000003783e+02 3.182795828975435126e-05 2.819840000000003783e+02 5.927000303389544631e-06 2.819840000000003783e+02 9.485690091838058877e-05 2.819840000000003783e+02 7.877251015311496690e-05 2.819840000000003783e+02 1.745621110148437683e-05
2.818840000000000146e+02 8.937230506616365699e-02 2.818840000000003556e+02 9.020646018234952657e-02 2.818840000000003556e+02 3.018826737025190451e-05 2.818840000000003556e+02 5.526371845472082354e-06 2.818840000000003556e+02 8.675473897327130412e-05 2.818840000000003556e+02 6.905916972049738506e-05 2.818840000000003556e+02 1.493163444003981044e-05
2.817840000000005602e+02 8.956671160477384930e-02 2.817840000000003897e+02 9.018740721809208327e-02 2.817840000000003897e+02 2.867144258413094191e-05 2.817840000000003897e+02 5.164652957681323022e-06 2.817840000000003897e+02 7.963761089810755540e-05 2.817840000000003897e+02 6.102104524160624179e-05 2.817840000000003897e+02 1.291246641056227440e-05
2.816840000000001965e+02 9.083367674283134019e-02 2.816840000000003670e+02 9.017102460605933012e-02 2.816840000000003670e+02 2.726556949054901157e-05 2.816840000000003670e+02 4.837008598327382128e-06 2.816840000000003670e+02 7.335213011327679992e-05 2.816840000000003670e+02 5.429723037044918309e-05 2.816840000000003670e+02 1.127266748673022169e-05
2.815840000000007421e+02 9.019711279023394368e-02 2.815840000000004011e+02 9.015681585135505716e-02 2.815840000000004011e+02 2.596013654774333957e-05 2.815840000000004011e+02 4.539325722676687657e-06 2.815840000000004011e+02 6.777452689086017087e-05 2.815840000000004011e+02 4.861825136946278249e-05 2.815840000000004011e+02 9.923610824320465212e-06
2.814840000000003783e+02 8.966209135621831805e-02 2.814840000000003783e+02 9.014439808101536167e-02 2.814840000000003783e+02 2.474584240656555985e-05 2.814840000000003783e+02 4.268088576955621632e-06 2.814840000000003783e+02 6.280333778113840210e-05 2.814840000000003783e+02 4.377982008565051326e-05 2.814840000000003783e+02 8.800992165059342654e-06
