# Supplementary material for: In-situ probing of the Fischer-Tropsch reaction on Co single crystal surfaces up to 1 bar
Source: Nat Commun. 2025 Jan 24;16:1005. doi: 10.1038/s41467-025-56082-8 (PMC11761050; doi:10.1038/s41467-025-56082-8)
Supplement: Supplementary file 3 — Source Data [file 41467_2025_56082_MOESM3_ESM.zip › Fig2/ax0 C1s 485K.dat]

# 485K
# top	C4	C3	C2	C1
# (x, y) tuples for data, fitline, peak0..peakN
2.888840000000000146e+02 1.193934392845777404e-01 2.888840000000000146e+02 1.200419075462249852e-01 2.888840000000000146e+02 3.638744973812401638e-05 2.888840000000000146e+02 1.057920121738828339e-31 2.888840000000000146e+02 4.166464464729681291e-06 2.888840000000000146e+02 1.099557224382616865e-25 2.888840000000000146e+02 1.353632022135086040e-06
2.887840000000005602e+02 1.199280360648254523e-01 2.887839999999999918e+02 1.200444350552700434e-01 2.887839999999999918e+02 3.868954271756105869e-05 2.887839999999999918e+02 1.109574730950691698e-31 2.887839999999999918e+02 4.343498281417898118e-06 2.887839999999999918e+02 1.140656625316712809e-25 2.887839999999999918e+02 1.402014271068602125e-06
2.886840000000001965e+02 1.201220362225493693e-01 2.886840000000000259e+02 1.200472002272365973e-01 2.886840000000000259e+02 4.121517241834563033e-05 2.886840000000000259e+02 1.165085792252849452e-31 2.886840000000000259e+02 4.532019482875498469e-06 2.886840000000000259e+02 1.184101848407847982e-25 2.886840000000000259e+02 1.453035335376802671e-06
2.885840000000007421e+02 1.189970165165534222e-01 2.885840000000000032e+02 1.200502338786338802e-01 2.885840000000000032e+02 4.399394804296653604e-05 2.885840000000000032e+02 1.224844672642881729e-31 2.885840000000000032e+02 4.733040104586594922e-06 2.885840000000000032e+02 1.230074685550779521e-25 2.885840000000000032e+02 1.506890486325272436e-06
2.884840000000003783e+02 1.195761490251762565e-01 2.884840000000000373e+02 1.200535719720515621e-01 2.884840000000000373e+02 4.706049298066215174e-05 2.884840000000000373e+02 1.289293355080009251e-31 2.884840000000000373e+02 4.947685690449137154e-06 2.884840000000000373e+02 1.278774866849390240e-25 2.884840000000000373e+02 1.563793380452494829e-06
2.883840000000000146e+02 1.190840064773474871e-01 2.883840000000000146e+02 1.200572566762937721e-01 2.883840000000000146e+02 5.045548726485756956e-05 2.883840000000000146e+02 1.358932446945493834e-31 2.883840000000000146e+02 5.177210854381042797e-06 2.883840000000000146e+02 1.330422224918087036e-25 2.883840000000000146e+02 1.623978174537427854e-06
2.882840000000005602e+02 1.187669253195674096e-01 2.882840000000000487e+02 1.200613376907389840e-01 2.882840000000000487e+02 5.422697143175336934e-05 2.882840000000000487e+02 1.434330695327179594e-31 2.882840000000000487e+02 5.423017377577320119e-06 2.882840000000000487e+02 1.385259169708268752e-25 2.882840000000000487e+02 1.687701929658751778e-06
2.881840000000001965e+02 1.200483273121810551e-01 2.881840000000000259e+02 1.200658739198119523e-01 2.881840000000000259e+02 5.843199713910483015e-05 2.881840000000000259e+02 1.516136339295474892e-31 2.881840000000000259e+02 5.686675322492364332e-06 2.881840000000000259e+02 1.443553525777556297e-25 2.881840000000000259e+02 1.755247350356430796e-06
2.880840000000007421e+02 1.191154205308402464e-01 2.880840000000000600e+02 1.200709356366393421e-01 2.880840000000000600e+02 6.313876297682553579e-05 2.880840000000000600e+02 1.605090712223268375e-31 2.880840000000000600e+02 5.969947749223369893e-06 2.880840000000000600e+02 1.505601793877655731e-25 2.880840000000000600e+02 1.826925913299470311e-06
2.879840000000003783e+02 1.203629752378556350e-01 2.879840000000000373e+02 1.200766074009361334e-01 2.879840000000000373e+02 6.842949973580103118e-05 2.879840000000000373e+02 1.702044613627992803e-31 2.879840000000000373e+02 6.274819750337963930e-06 2.879840000000000373e+02 1.571732910864917564e-25 2.879840000000000373e+02 1.903081449996611323e-06
2.878840000000000146e+02 1.204832249149153239e-01 2.878840000000000714e+02 1.200829923182359649e-01 2.878840000000000714e+02 7.440469129222315964e-05 2.878840000000000714e+02 1.807978107477031781e-31 2.878840000000000714e+02 6.603532683387850924e-06 2.878840000000000714e+02 1.642312596757052461e-25 2.878840000000000714e+02 1.984094260352455196e-06
2.877840000000005602e+02 1.202235503615545764e-01 2.877840000000000487e+02 1.200902190508087997e-01 2.877840000000000487e+02 8.119004027432186871e-05 2.877840000000000487e+02 1.924024582704150396e-31 2.877840000000000487e+02 6.958624685692985009e-06 2.877840000000000487e+02 1.717748395951303435e-25 2.877840000000000487e+02 2.070385848785946651e-06
2.876840000000001965e+02 1.209937059667297726e-01 2.876840000000000828e+02 1.200984549964993764e-01 2.876840000000000828e+02 8.894959329094805902e-05 2.876840000000000828e+02 2.051500146487724676e-31 2.876840000000000828e+02 7.342978815613613280e-06 2.876840000000000828e+02 1.798495542034783156e-25 2.876840000000000828e+02 2.162424392820571857e-06
2.875840000000007421e+02 1.195021493172616772e-01 2.875840000000000600e+02 1.201079335830284034e-01 2.875840000000000600e+02 9.791297145746418861e-05 2.875840000000000600e+02 2.191939734455465482e-31 2.875840000000000600e+02 7.759880494593495437e-06 2.875840000000000600e+02 1.885063803371129406e-25 2.875840000000000600e+02 2.260731076348859288e-06
2.874840000000003783e+02 1.194375714866821314e-01 2.874840000000000941e+02 1.201190129245643806e-01 2.874840000000000941e+02 1.084339507710823443e-04 2.874840000000000941e+02 2.347141756166211905e-31 2.874840000000000941e+02 8.213086346114551465e-06 2.874840000000000941e+02 1.978025501155989780e-25 2.874840000000000941e+02 2.365887447191883001e-06
2.873840000000000146e+02 1.194943105452588306e-01 2.873840000000000714e+02 1.201323000429923293e-01 2.873840000000000714e+02 1.211145919298387826e-04 2.873840000000000714e+02 2.519223743382427365e-31 2.873840000000000714e+02 8.706907070030937921e-06 2.873840000000000714e+02 2.078024934760942320e-25 2.873840000000000714e+02 2.478543992457289781e-06
2.872840000000005602e+02 1.202308972696831124e-01 2.872840000000001055e+02 1.201489013603488920e-01 2.872840000000001055e+02 1.370556224896038303e-04 2.872840000000001055e+02 2.710692582820286608e-31 2.872840000000001055e+02 9.246307692044353446e-06 2.872840000000001055e+02 2.185789503339995194e-25 2.872840000000001055e+02 2.599430167244519672e-06
2.871840000000001965e+02 1.205656314608478386e-01 2.871840000000000828e+02 1.201708929569983292e-01 2.871840000000000828e+02 1.583265613929862718e-04 2.871840000000000828e+02 2.924535197779199127e-31 2.871840000000000828e+02 9.837029440661897877e-06 2.871840000000000828e+02 2.302142881046966238e-25 2.871840000000000828e+02 2.729366164683572684e-06
2.870840000000007421e+02 1.209172895921155344e-01 2.870840000000001169e+02 1.202021277787485576e-01 2.870840000000001169e+02 1.887727632683700583e-04 2.870840000000001169e+02 3.164340943769886032e-31 2.870840000000001169e+02 1.048573869919524969e-05 2.870840000000001169e+02 2.428020689996602466e-25 2.870840000000001169e+02 2.869276780996434995e-06
2.869840000000003783e+02 1.206225603764634613e-01 2.869840000000000941e+02 1.202494770286901826e-01 2.869840000000000941e+02 2.352566108211870725e-04 2.869840000000000941e+02 3.434480605004225490e-31 2.869840000000000941e+02 1.120021005695516347e-05 2.869840000000000941e+02 2.564489225906276323e-25 2.869840000000000941e+02 3.020207812038224765e-06
2.868840000000000146e+02 1.208122869347451889e-01 2.868840000000001282e+02 1.203244865511201300e-01 2.868840000000001282e+02 3.093136530165850042e-04 2.868840000000001282e+02 3.740401043210328624e-31 2.868840000000001282e+02 1.198955258097376759e-05 2.868840000000001282e+02 2.712767933659328085e-25 2.868840000000001282e+02 3.183345522581001752e-06
2.867840000000005602e+02 1.207749500562495804e-01 2.867840000000001055e+02 1.204451658581944112e-01 2.867840000000001055e+02 4.289413270768286323e-04 2.867840000000001055e+02 4.089176200300571694e-31 2.867840000000001055e+02 1.286449125449543218e-05 2.867840000000001055e+02 2.874256513968728999e-25 2.867840000000001055e+02 3.360039863087401402e-06
2.866840000000001965e+02 1.214758529691732647e-01 2.866840000000001396e+02 1.206372188877541662e-01 2.866840000000001396e+02 6.198293360460057104e-04 2.866840000000001396e+02 4.490636468642608471e-31 2.866840000000001396e+02 1.383771942845237345e-05 2.866840000000001396e+02 3.050567781628416834e-25 2.866840000000001396e+02 3.551832279711314887e-06
2.865840000000007421e+02 1.220628027298101964e-01 2.865840000000001169e+02 1.209335891348034819e-01 2.865840000000001169e+02 9.149043017921511863e-04 2.865840000000001169e+02 4.959765593135224858e-31 2.865840000000001169e+02 1.492434382765498796e-05 2.865840000000001169e+02 3.243567709390043793e-25 2.865840000000001169e+02 3.760489183684102851e-06
2.864840000000003783e+02 1.217678732398657648e-01 2.864840000000001510e+02 1.213709947543428619e-01 2.864840000000001510e+02 1.350864258893792920e-03 2.864840000000001510e+02 5.521718377443423360e-31 2.864840000000001510e+02 1.614245301686204222e-05 2.864840000000001510e+02 3.455424505324842881e-25 2.864840000000001510e+02 3.988042432209197183e-06
2.863840000000000146e+02 1.221424434037515910e-01 2.863840000000001282e+02 1.219825197855030907e-01 2.863840000000001282e+02 1.960769088163955964e-03 2.863840000000001282e+02 6.221851033095797632e-31 2.863840000000001282e+02 1.751385879258404675e-05 2.863840000000001282e+02 3.688669121960201929e-25 2.863840000000001282e+02 4.236838546560677041e-06
2.862840000000005602e+02 1.228370545969609123e-01 2.862840000000001623e+02 1.227865180723032301e-01 2.862840000000001623e+02 2.762943369100405965e-03 2.862840000000001623e+02 7.144464448595891285e-31 2.862840000000001623e+02 1.906510431823978444e-05 2.862840000000001623e+02 3.946270333581041763e-25 2.862840000000001623e+02 4.509598884587585660e-06
2.861840000000001965e+02 1.240793366014674159e-01 2.861840000000001396e+02 1.237738468601450315e-01 2.861840000000001396e+02 3.748208416221513253e-03 2.861840000000001396e+02 8.445000346311809667e-31 2.861840000000001396e+02 2.082895028707556608e-05 2.861840000000001396e+02 4.231728516454905916e-25 2.861840000000001396e+02 4.809493636453113145e-06
2.860840000000007421e+02 1.243755677837237450e-01 2.860840000000001737e+02 1.248969319946419271e-01 2.860840000000001737e+02 4.868944896518381284e-03 2.860840000000001737e+02 1.039995904547994964e-30 2.860840000000001737e+02 2.284686474030806774e-05 2.860840000000001737e+02 4.549193629492520621e-25 2.860840000000001737e+02 5.140233383240611575e-06
2.859840000000003783e+02 1.252760859717935993e-01 2.859840000000001510e+02 1.260642759434857096e-01 2.859840000000001510e+02 6.033595917314699998e-03 2.859840000000001510e+02 1.347485637392512911e-30 2.859840000000001510e+02 2.517384303935317147e-05 2.859840000000001510e+02 4.903614771106208630e-25 2.859840000000001510e+02 5.506183131673422333e-06
2.858840000000000146e+02 1.266790701526459284e-01 2.858840000000001851e+02 1.271428161271529744e-01 2.858840000000001851e+02 7.109014859585013717e-03 2.858840000000001851e+02 1.840105949283379204e-30 2.858840000000001851e+02 2.788876223390269595e-05 2.858840000000001851e+02 5.300931303424421266e-25 2.858840000000001851e+02 5.912505334064555567e-06
2.857840000000005602e+02 1.277501014125793921e-01 2.857840000000001623e+02 1.279713206431824235e-01 2.857840000000001623e+02 7.933837874343010327e-03 2.857840000000001623e+02 2.623686994401139828e-30 2.857840000000001623e+02 3.111742824607773960e-05 2.857840000000001623e+02 5.748319216836836604e-25 2.857840000000001623e+02 6.365340593350902074e-06
2.856840000000001965e+02 1.288083601814367374e-01 2.856840000000001965e+02 1.283938180798659956e-01 2.856840000000001965e+02 8.351863290241410068e-03 2.856840000000001965e+02 3.837025076474744254e-30 2.856840000000001965e+02 3.508275183390076009e-05 2.856840000000001965e+02 6.254511651301770366e-25 2.856840000000001965e+02 6.872037790695845708e-06
2.855840000000007421e+02 1.282371212602344823e-01 2.855840000000001737e+02 1.283176491205192671e-01 2.855840000000001737e+02 8.270000008678208767e-03 2.855840000000001737e+02 5.640924607513399668e-30 2.855840000000001737e+02 4.020766221079033633e-05 2.855840000000001737e+02 6.830220051203320409e-25 2.855840000000001737e+02 7.441449630285681616e-06
2.854840000000003783e+02 1.275949579901582698e-01 2.854840000000002078e+02 1.277627197209214582e-01 2.854840000000002078e+02 7.707326325712270977e-03 2.854840000000002078e+02 8.191466295890664105e-30 2.854840000000002078e+02 4.730907957899621510e-05 2.854840000000002078e+02 7.488693476032630756e-25 2.854840000000002078e+02 8.084315630189784497e-06
2.853840000000000146e+02 1.274540890814582217e-01 2.853840000000001851e+02 1.268508420006326243e-01 2.853840000000001851e+02 6.784101512758369465e-03 2.853840000000001851e+02 1.159686193744331711e-29 2.853840000000001851e+02 5.792672462883186057e-05 2.853840000000001851e+02 8.246469955003555248e-25 2.853840000000001851e+02 8.813763245435059603e-06
2.852840000000005602e+02 1.255637348329275982e-01 2.852840000000002192e+02 1.257479480650157411e-01 2.852840000000002192e+02 5.663491307331860146e-03 2.852840000000002192e+02 1.586391385632786804e-29 2.852840000000002192e+02 7.481078729283060266e-05 2.852840000000002192e+02 9.124398389629659995e-25 2.852840000000002192e+02 9.645970391052977158e-06
2.851840000000001965e+02 1.248201046934359904e-01 2.851840000000001965e+02 1.246133782341723867e-01 2.851840000000001965e+02 4.500253712291231271e-03 2.851840000000001965e+02 2.084694586488524416e-29 2.851840000000001965e+02 1.025234707097985392e-04 2.851840000000001965e+02 1.014904713299119246e-24 2.851840000000001965e+02 1.060105117136087419e-05
2.850840000000007421e+02 1.234348661715410078e-01 2.850840000000001737e+02 1.235747238180615326e-01 2.850840000000001737e+02 3.415043334271468563e-03 2.850840000000001737e+02 2.621480050857797327e-29 2.850840000000001737e+02 1.479762294474528392e-04 2.850840000000001737e+02 1.135467388123840792e-24 2.850840000000001737e+02 1.170425434260840648e-05
2.849840000000003783e+02 1.227983149564258331e-01 2.849840000000002078e+02 1.227187378109464988e-01 2.849840000000002078e+02 2.485200738043470865e-03 2.849840000000002078e+02 3.144775882342442907e-29 2.849840000000002078e+02 2.205494667568311620e-04 2.849840000000002078e+02 1.278602421805532344e-24 2.849840000000002078e+02 1.298760614619794315e-05
2.848840000000000146e+02 1.218975881498077507e-01 2.848840000000001851e+02 1.220909273582053978e-01 2.848840000000001851e+02 1.745124181498211883e-03 2.848840000000001851e+02 3.587339258903208234e-29 2.848840000000001851e+02 3.313109824991505837e-04 2.848840000000001851e+02 1.450237645116190972e-24 2.848840000000001851e+02 1.449219420804193076e-05
2.847840000000005602e+02 1.213017846054350452e-01 2.847840000000002192e+02 1.217010125816738314e-01 2.847840000000002192e+02 1.193834424495797625e-03 2.847840000000002192e+02 3.876588609280607452e-29 2.847840000000002192e+02 4.909067656058511151e-04 2.847840000000002192e+02 1.658350393515071500e-24 2.847840000000002192e+02 1.627139157218853355e-05
2.846840000000001965e+02 1.214630251615322065e-01 2.846840000000001965e+02 1.215313847338892056e-01 2.846840000000001965e+02 8.069221467271105609e-04 2.846840000000001965e+02 3.954849747472395662e-29 2.846840000000001965e+02 7.060671025817499532e-04 2.846840000000001965e+02 1.913869867558251608e-24 2.846840000000001965e+02 1.839548458034502687e-05
2.845840000000007421e+02 1.220021481023981086e-01 2.845840000000002306e+02 1.215453869211881588e-01 2.845840000000002306e+02 5.491093665869108825e-04 2.845840000000002306e+02 3.804812628041585181e-29 2.845840000000002306e+02 9.753191110351196744e-04 2.845840000000002306e+02 2.232109730523297362e-24 2.845840000000002306e+02 2.095844356612683367e-05
2.844840000000003783e+02 1.217488231440212176e-01 2.844840000000002078e+02 1.216935039116924383e-01 2.844840000000002078e+02 3.842968738046214413e-04 2.844840000000002078e+02 3.458987268468921763e-29 2.844840000000002078e+02 1.285118945043164842e-03 2.844840000000002078e+02 2.635284060525018277e-24 2.844840000000002078e+02 2.408809284466280213e-05
2.843840000000000146e+02 1.216308795304855001e-01 2.843840000000002419e+02 1.219173696433680787e-01 2.843840000000002419e+02 2.816665150973495630e-04 2.843840000000002419e+02 2.982649957350687515e-29 2.843840000000002419e+02 1.607740854070453763e-03 2.843840000000002419e+02 3.157723243483120524e-24 2.843840000000002419e+02 2.796227420027557405e-05
2.842840000000005602e+02 1.219850021926503214e-01 2.842840000000002192e+02 1.221527362917040060e-01 2.842840000000002192e+02 2.180478192171046833e-04 2.842840000000002192e+02 2.448328991998487643e-29 2.842840000000002192e+02 1.901849731129336054e-03 2.842840000000002192e+02 3.858361003048124293e-24 2.842840000000002192e+02 3.283874135756777586e-05
2.841840000000001965e+02 1.216340151934538483e-01 2.841840000000002533e+02 1.223339332014308084e-01 2.841840000000002533e+02 1.776906799357597284e-04 2.841840000000002533e+02 1.919074913578647498e-29 2.841840000000002533e+02 2.117113703837951791e-03 2.841840000000002533e+02 4.850791580120707623e-24 2.841840000000002533e+02 3.912881765710301071e-05
2.840840000000007421e+02 1.228285843716169917e-01 2.840840000000002306e+02 1.224049686017858601e-01 2.840840000000002306e+02 1.507528243004136619e-04 2.840840000000002306e+02 1.441005604681631011e-29 2.840840000000002306e+02 2.206587427494343182e-03 2.840840000000002306e+02 6.365319639747102151e-24 2.840840000000002306e+02 4.762834999110205725e-05
2.839840000000003783e+02 1.216584063629833901e-01 2.839840000000002647e+02 1.223392769576519268e-01 2.839840000000002647e+02 1.315001783462111697e-04 2.839840000000002647e+02 1.041107829749441445e-29 2.839840000000002647e+02 2.147525574039231902e-03 2.839840000000002647e+02 8.842511085927696669e-24 2.839840000000002647e+02 6.025120526649115153e-05
2.838840000000000146e+02 1.223307151497258355e-01 2.838840000000002419e+02 1.221539413221175152e-01 2.838840000000002419e+02 1.167686811269587262e-04 2.838840000000002419e+02 7.285946053246399218e-30 2.838840000000002419e+02 1.955179770735340598e-03 2.838840000000002419e+02 1.300185783488732567e-23 2.838840000000002419e+02 8.199287025522162869e-05
2.837840000000005602e+02 1.228943137083868126e-01 2.837840000000002760e+02 1.219029616524258675e-01 2.837840000000002760e+02 1.048680779542917842e-04 2.837840000000002760e+02 4.989416179427574333e-30 2.837840000000002760e+02 1.673271488713423292e-03 2.837840000000002760e+02 1.975319545621756823e-23 2.837840000000002760e+02 1.248220857581592192e-04
2.836840000000001965e+02 1.220778812829280691e-01 2.836840000000002533e+02 1.216598963396522681e-01 2.836840000000002533e+02 9.489561592913906376e-05 2.836840000000002533e+02 3.392428504034780094e-30 2.836840000000002533e+02 1.352793087491068347e-03 2.836840000000002533e+02 2.980001516894576259e-23 2.836840000000002533e+02 2.122076362320610772e-04
2.835840000000007421e+02 1.210636614083090007e-01 2.835840000000002874e+02 1.215020529062239424e-01 2.835840000000002874e+02 8.634831660431556649e-05 2.835840000000002874e+02 2.333431520470013807e-30 2.835840000000002874e+02 1.037531255510995998e-03 2.835840000000002874e+02 4.273708045320969349e-23 2.835840000000002874e+02 3.781733341086314262e-04
2.834840000000003783e+02 1.210602073446879617e-01 2.834840000000002647e+02 1.214887820591119133e-01 2.834840000000002647e+02 7.892156776309094859e-05 2.834840000000002647e+02 1.656573259783927006e-30 2.834840000000002647e+02 7.582119357713335310e-04 2.834840000000002647e+02 5.513902273463201771e-23 2.834840000000002647e+02 6.516485555774964491e-04
2.833840000000000146e+02 1.213917171238727694e-01 2.833840000000002988e+02 1.216282813964937454e-01 2.833840000000002988e+02 7.241111374684142219e-05 2.833840000000002988e+02 1.233062601220351823e-30 2.833840000000002988e+02 5.312521291962878523e-04 2.833840000000002988e+02 5.947640802059178167e-23 2.833840000000002988e+02 1.024618153550626567e-03
2.832840000000005602e+02 1.216053249286276894e-01 2.832840000000002760e+02 1.218444071828097969e-01 2.832840000000002760e+02 6.666723146074871053e-05 2.832840000000002760e+02 9.679436997623889525e-31 2.832840000000002760e+02 3.603722271084985364e-04 2.832840000000002760e+02 5.194363347954364463e-23 2.832840000000002760e+02 1.417367724240553703e-03
2.831840000000001965e+02 1.222210623312984384e-01 2.831840000000003101e+02 1.219653933111080057e-01 2.831840000000003101e+02 6.157331850860173759e-05 2.831840000000003101e+02 7.973963924028853064e-31 2.831840000000003101e+02 2.401974177225943256e-04 2.831840000000003101e+02 3.874898138237334527e-23 2.831840000000003101e+02 1.663622574876816957e-03
2.830840000000007421e+02 1.217225221814420000e-01 2.830840000000002874e+02 1.218199754539059793e-01 2.830840000000002874e+02 5.703531563881135110e-05 2.830840000000002874e+02 6.817439438166944862e-31 2.830840000000002874e+02 1.605722039812622131e-04 2.830840000000002874e+02 2.649151874127966841e-23 2.830840000000002874e+02 1.602367934285905742e-03
2.829840000000003783e+02 1.211097514552067211e-01 2.829840000000003215e+02 1.214417803098271631e-01 2.829840000000003215e+02 5.297586012168649405e-05 2.829840000000003215e+02 5.978701314646565728e-31 2.829840000000003215e+02 1.102935301072829763e-04 2.829840000000003215e+02 1.744650393492056380e-23 2.829840000000003215e+02 1.278510919598201904e-03
2.828840000000000146e+02 1.212660847792857155e-01 2.828840000000002988e+02 1.210069664616597734e-01 2.828840000000002988e+02 4.933059089198297078e-05 2.828840000000002988e+02 5.329592858406596400e-31 2.828840000000002988e+02 7.952373148193167096e-05 2.828840000000002988e+02 1.155130811912257319e-23 2.828840000000002988e+02 8.781121392858696334e-04
2.827840000000005602e+02 1.205376333161540803e-01 2.827840000000003329e+02 1.206440291079938776e-01 2.827840000000003329e+02 4.604554532938083815e-05 2.827840000000003329e+02 4.801034109835744811e-31 2.827840000000003329e+02 6.082193407225676310e-05 2.827840000000003329e+02 7.976954477341744769e-24 2.827840000000003329e+02 5.371616285922413848e-04
2.826840000000001965e+02 1.204187480053497405e-01 2.826840000000003101e+02 1.203975709829575580e-01 2.826840000000003101e+02 4.307519912869071970e-05 2.826840000000003101e+02 4.355666767194835483e-31 2.826840000000003101e+02 4.917107359680777338e-05 2.826840000000003101e+02 5.844744343599095361e-24 2.826840000000003101e+02 3.053247102320623906e-04
2.825840000000007421e+02 1.208295214372637483e-01 2.825840000000003442e+02 1.202545202627153531e-01 2.825840000000003442e+02 4.038093832195717127e-05 2.825840000000003442e+02 3.972380391650831313e-31 2.825840000000003442e+02 4.149299607416919290e-05 2.825840000000003442e+02 4.518156611753618001e-24 2.825840000000003442e+02 1.726463283192311907e-04
2.824840000000003783e+02 1.217586575428014767e-01 2.824840000000003215e+02 1.201792786291367987e-01 2.824840000000003215e+02 3.792984678065292314e-05 2.824840000000003215e+02 3.638223969648765485e-31 2.824840000000003215e+02 3.604006598036923326e-05 2.824840000000003215e+02 3.628633646323791446e-24 2.824840000000003215e+02 1.053087163757782801e-04
2.823840000000000146e+02 1.212943372268418807e-01 2.823840000000003556e+02 1.201399023823367107e-01 2.823840000000003556e+02 3.569373403299068627e-05 2.823840000000003556e+02 3.344429748642890885e-31 2.823840000000003556e+02 3.187646147044596694e-05 2.823840000000003556e+02 2.988897103038699100e-24 2.823840000000003556e+02 7.233218683328089993e-05
2.822840000000005602e+02 1.214146728186525082e-01 2.822840000000003329e+02 1.201170486104184282e-01 2.822840000000003329e+02 3.364834999129521635e-05 2.822840000000003329e+02 3.084530217438701446e-31 2.822840000000003329e+02 2.851668628456087375e-05 2.822840000000003329e+02 2.506184667009686137e-24 2.822840000000003329e+02 5.488357414257171802e-05
2.821840000000001965e+02 1.205206369793377641e-01 2.821840000000003670e+02 1.201016217866443803e-01 2.821840000000003670e+02 3.177274672298553530e-05 2.821840000000003670e+02 2.853466324317263550e-31 2.821840000000003670e+02 2.570685971798269436e-05 2.821840000000003670e+02 2.130863483008399877e-24 2.821840000000003670e+02 4.414218020342339628e-05
2.820840000000007421e+02 1.215376673543509395e-01 2.820840000000003442e+02 1.200899533972944883e-01 2.820840000000003442e+02 3.004875680622760156e-05 2.820840000000003442e+02 2.647142080000567198e-31 2.820840000000003442e+02 2.330628961768815231e-05 2.820840000000003442e+02 1.833000765623024060e-24 2.820840000000003442e+02 3.659835087057273319e-05
2.819840000000003783e+02 1.210286301601507519e-01 2.819840000000003783e+02 1.200805848666798153e-01 2.819840000000003783e+02 2.846056471462112629e-05 2.819840000000003783e+02 2.462176930729657902e-31 2.819840000000003783e+02 2.122880864363036282e-05 2.819840000000003783e+02 1.592781636956101118e-24 2.819840000000003783e+02 3.089549332156562645e-05
2.818840000000000146e+02 1.205766109374623446e-01 2.818840000000003556e+02 1.200728371937526684e-01 2.818840000000003556e+02 2.699435286711163181e-05 2.818840000000003556e+02 2.295749042019401216e-31 2.818840000000003556e+02 1.941555896050583396e-05 2.818840000000003556e+02 1.396377710706903761e-24 2.818840000000003556e+02 2.642728192506111574e-05
2.817840000000005602e+02 1.201497845731778480e-01 2.817840000000003897e+02 1.200663143519607873e-01 2.817840000000003897e+02 2.563800793310329215e-05 2.817840000000003897e+02 2.145484851815417242e-31 2.817840000000003897e+02 1.782275813592624675e-05 2.817840000000003897e+02 1.233846682551787211e-24 2.817840000000003897e+02 2.285358589175997637e-05
2.816840000000001965e+02 1.201926792736266181e-01 2.816840000000003670e+02 1.200607482842424856e-01 2.816840000000003670e+02 2.438087601794324100e-05 2.816840000000003670e+02 2.009375801403589289e-31 2.816840000000003670e+02 1.641607852144885436e-05 2.816840000000003670e+02 1.097891019386370051e-24 2.816840000000003670e+02 1.995132970309279559e-05
2.815840000000007421e+02 1.201087474880506711e-01 2.815840000000004011e+02 1.200559450323684385e-01 2.815840000000004011e+02 2.321355769953011467e-05 2.815840000000004011e+02 1.885713261909327782e-31 2.815840000000004011e+02 1.516782066827841960e-05 2.815840000000004011e+02 9.830619571684921859e-25 2.815840000000004011e+02 1.756365400064039087e-05
2.814840000000003783e+02 1.216778362213576381e-01 2.814840000000003783e+02 1.200517597605598175e-01 2.814840000000003783e+02 2.212773571016611848e-05 2.814840000000003783e+02 1.773036729301518649e-31 2.814840000000003783e+02 1.405527723369596274e-05 2.814840000000003783e+02 8.852287856020359056e-25 2.814840000000003783e+02 1.557674761596006008e-05
