# Supplementary material for: In-situ probing of the Fischer-Tropsch reaction on Co single crystal surfaces up to 1 bar
Source: Nat Commun. 2025 Jan 24;16:1005. doi: 10.1038/s41467-025-56082-8 (PMC11761050; doi:10.1038/s41467-025-56082-8)
Supplement: Supplementary file 3 — Source Data [file 41467_2025_56082_MOESM3_ESM.zip › Fig2/ax0 C1s 506K.dat]

# 506K
# top	C4	C3	C2	C1
# (x, y) tuples for data, fitline, peak0..peakN
2.888840000000000146e+02 1.510832667865598111e-01 2.888840000000000146e+02 1.500467010905986442e-01 2.888840000000000146e+02 4.231517712028990823e-05 2.888840000000000146e+02 1.785001139181826435e-41 2.888840000000000146e+02 2.175764386219156829e-06 2.888840000000000146e+02 1.836540298593223030e-32 2.888840000000000146e+02 2.210149092139917577e-06
2.887840000000005602e+02 1.493801123822848520e-01 2.887839999999999918e+02 1.500495496528874706e-01 2.887839999999999918e+02 4.499229444709701344e-05 2.887839999999999918e+02 1.872156619442112937e-41 2.887839999999999918e+02 2.268213002250174242e-06 2.887839999999999918e+02 1.905186754084330419e-32 2.887839999999999918e+02 2.289145438124281017e-06
2.886840000000001965e+02 1.502704310063814608e-01 2.886840000000000259e+02 1.500526684746824602e-01 2.886840000000000259e+02 4.792936392841851660e-05 2.886840000000000259e+02 1.965818991132974462e-41 2.886840000000000259e+02 2.366660431635679453e-06 2.886840000000000259e+02 1.977751329368752745e-32 2.886840000000000259e+02 2.372450322403628718e-06
2.885840000000007421e+02 1.505294450257086691e-01 2.885840000000000032e+02 1.500560928360214485e-01 2.885840000000000032e+02 5.116081827819070804e-05 2.885840000000000032e+02 2.066648597622652414e-41 2.885840000000000032e+02 2.471635168206009282e-06 2.885840000000000032e+02 2.054537663159668628e-32 2.885840000000000032e+02 2.460382575061242371e-06
2.884840000000003783e+02 1.504530770487431113e-01 2.884840000000000373e+02 1.500598639372630050e-01 2.884840000000000373e+02 5.472692123730972112e-05 2.884840000000000373e+02 2.175391185276582310e-41 2.884840000000000373e+02 2.583724980883474333e-06 2.884840000000000373e+02 2.135879355543086052e-32 2.884840000000000373e+02 2.553291044821765839e-06
2.883840000000000146e+02 1.498345339536056031e-01 2.883840000000000146e+02 1.500640301229458073e-01 2.883840000000000146e+02 5.867497985345355088e-05 2.883840000000000146e+02 2.292891415924587145e-41 2.883840000000000146e+02 2.703585040089944508e-06 2.883840000000000146e+02 2.222143582911783084e-32 2.883840000000000146e+02 2.651558052274525955e-06
2.882840000000005602e+02 1.498849746706028274e-01 2.882840000000000487e+02 1.500686484114292230e-01 2.882840000000000487e+02 6.306086074582499383e-05 2.882840000000000487e+02 2.420108921753301109e-41 2.882840000000000487e+02 2.831947368293675037e-06 2.882840000000000487e+02 2.313735231555124601e-32 2.882840000000000487e+02 2.755603315112644992e-06
2.881840000000001965e+02 1.501100549032345632e-01 2.881840000000000259e+02 1.500737864299057645e-01 2.881840000000000259e+02 6.795090961933869847e-05 2.881840000000000259e+02 2.558137459706527674e-41 2.881840000000000259e+02 2.969631865916555491e-06 2.881840000000000259e+02 2.411101636620492018e-32 2.881840000000000259e+02 2.865888420512055856e-06
2.880840000000007421e+02 1.497267528970061823e-01 2.880840000000000600e+02 1.500795249161631373e-01 2.880840000000000600e+02 7.342443501120501633e-05 2.880840000000000600e+02 2.708227862326278193e-41 2.880840000000000600e+02 3.117559218446892989e-06 2.880840000000000600e+02 2.514738029794783355e-32 2.880840000000000600e+02 2.982921933478581770e-06
2.879840000000003783e+02 1.495373540134332102e-01 2.879840000000000373e+02 1.500859610948920286e-01 2.879840000000000373e+02 7.957706358682936534e-05 2.879840000000000373e+02 2.871815661536586921e-41 2.879840000000000373e+02 3.276766058681768799e-06 2.879840000000000373e+02 2.625193819311587746e-32 2.879840000000000373e+02 3.107265246535797696e-06
2.878840000000000146e+02 1.498520287003013429e-01 2.878840000000000714e+02 1.500932136107701598e-01 2.878840000000000714e+02 8.652564863077530030e-05 2.878840000000000714e+02 3.050554493809904462e-41 2.878840000000000714e+02 3.448422843246710046e-06 2.878840000000000714e+02 2.743079850641825092e-32 2.878840000000000714e+02 3.239539296153251868e-06
2.877840000000005602e+02 1.490848345243110940e-01 2.877840000000000487e+02 1.501014306577665991e-01 2.877840000000000487e+02 9.441637046115574207e-05 2.877840000000000487e+02 3.246356696851450523e-41 2.877840000000000487e+02 3.633855009772312157e-06 2.877840000000000487e+02 2.869076826610599072e-32 2.877840000000000487e+02 3.380432295666350029e-06
2.876840000000001965e+02 1.496819389931361988e-01 2.876840000000000828e+02 1.501108052766151890e-01 2.876840000000000828e+02 1.034399998343568921e-04 2.876840000000000828e+02 3.461442904113985626e-41 2.876840000000000828e+02 3.834568116689885101e-06 2.876840000000000828e+02 3.003945103122510289e-32 2.876840000000000828e+02 3.530708664142882189e-06
2.875840000000007421e+02 1.503067470327102140e-01 2.875840000000000600e+02 1.501216070616891163e-01 2.875840000000000600e+02 1.138635644821118549e-04 2.875840000000000600e+02 3.698402972608204750e-41 2.875840000000000600e+02 4.052277839971600064e-06 2.875840000000000600e+02 3.148536123032926448e-32 2.875840000000000600e+02 3.691219367050625010e-06
2.874840000000003783e+02 1.493333532561185728e-01 2.874840000000000941e+02 1.501342503324217814e-01 2.874840000000000941e+02 1.260984725709910447e-04 2.874840000000000941e+02 3.960271312064363358e-41 2.874840000000000941e+02 4.288945921438031820e-06 2.874840000000000941e+02 3.303805808340484682e-32 2.874840000000000941e+02 3.862913929347440127e-06
2.873840000000000146e+02 1.490107908745131882e-01 2.873840000000000714e+02 1.501494385418748745e-01 2.873840000000000714e+02 1.408448639914764756e-04 2.873840000000000714e+02 4.250620778816870253e-41 2.873840000000000714e+02 4.546823446464265488e-06 2.873840000000000714e+02 3.470830302909296382e-32 2.873840000000000714e+02 4.046854436937701526e-06
2.872840000000005602e+02 1.495856950845936839e-01 2.872840000000001055e+02 1.501684555163320944e-01 2.872840000000001055e+02 1.593827812258814163e-04 2.872840000000001055e+02 4.573681177699024161e-41 2.872840000000001055e+02 4.828503195137555041e-06 2.872840000000001055e+02 3.650824548381212866e-32 2.872840000000001055e+02 4.244231911088205126e-06
2.871840000000001965e+02 1.500839510260059684e-01 2.871840000000000828e+02 1.501937122487131959e-01 2.871840000000000828e+02 1.841188798997176910e-04 2.871840000000000828e+02 4.934492266800808887e-41 2.871840000000000828e+02 5.136983287476599338e-06 2.871840000000000828e+02 3.845164290140695556e-32 2.871840000000000828e+02 4.456385526014699013e-06
2.870840000000007421e+02 1.510893521389254368e-01 2.870840000000001169e+02 1.502296855155096367e-01 2.870840000000001169e+02 2.195249452950384476e-04 2.870840000000001169e+02 5.339110272432617178e-41 2.870840000000001169e+02 5.475744967475488828e-06 2.870840000000001169e+02 4.055412255147181508e-32 2.870840000000001169e+02 4.684825247126548648e-06
2.869840000000003783e+02 1.516619844984051779e-01 2.869840000000000941e+02 1.502843613890041119e-01 2.869840000000000941e+02 2.735812822075196771e-04 2.869840000000000941e+02 5.794909905252654856e-41 2.869840000000000941e+02 5.848848194047354998e-06 2.869840000000000941e+02 4.283349428520633791e-32 2.869840000000000941e+02 4.931258602556924247e-06
2.868840000000000146e+02 1.508356766136963734e-01 2.868840000000001282e+02 1.503711613199536778e-01 2.868840000000001282e+02 3.597026476798505538e-04 2.868840000000001282e+02 6.311081513558358885e-41 2.868840000000001282e+02 6.261049802107738238e-06 2.868840000000001282e+02 4.531012593450235534e-32 2.868840000000001282e+02 5.197622471728100940e-06
2.867840000000005602e+02 1.516385056418017852e-01 2.867840000000001055e+02 1.505110224376899619e-01 2.867840000000001055e+02 4.988183662250792816e-04 2.867840000000001055e+02 6.899560775774434723e-41 2.867840000000001055e+02 6.717950472229686329e-06 2.867840000000001055e+02 4.800739606218804430e-32 2.867840000000001055e+02 5.486120992648512775e-06
2.866840000000001965e+02 1.524508798434350554e-01 2.866840000000001396e+02 1.507338285928116473e-01 2.866840000000001396e+02 7.208031430589246277e-04 2.866840000000001396e+02 7.576934257572795397e-41 2.866840000000001396e+02 7.226178783904003706e-06 2.866840000000001396e+02 5.095224277841858221e-32 2.866840000000001396e+02 5.799270968823027437e-06
2.865840000000007421e+02 1.508322137223269133e-01 2.865840000000001169e+02 1.510778811185435055e-01 2.865840000000001169e+02 1.063947538425263776e-03 2.865840000000001169e+02 8.368483642479401483e-41 2.865840000000001169e+02 7.793623601685553497e-06 2.865840000000001169e+02 5.417583257529184889e-32 2.865840000000001169e+02 6.139956516551717344e-06
2.864840000000003783e+02 1.521707660415340391e-01 2.864840000000001510e+02 1.515858691364567468e-01 2.864840000000001510e+02 1.570927910363279075e-03 2.864840000000001510e+02 9.316651977256732656e-41 2.864840000000001510e+02 8.429730933174566955e-06 2.864840000000001510e+02 5.771438004364724172e-32 2.864840000000001510e+02 6.511495160302149841e-06
2.863840000000000146e+02 1.533510519130662497e-01 2.863840000000001282e+02 1.522962533960038334e-01 2.863840000000001282e+02 2.280189786719709084e-03 2.863840000000001282e+02 1.049796761937135592e-40 2.863840000000001282e+02 9.145891090336685900e-06 2.863840000000001282e+02 6.161015852958538612e-32 2.863840000000001282e+02 6.917718193792847500e-06
2.862840000000005602e+02 1.520051812439220662e-01 2.862840000000001623e+02 1.532303619617376433e-01 2.862840000000001623e+02 3.213042927664153114e-03 2.862840000000001623e+02 1.205466926806035921e-40 2.862840000000001623e+02 9.955965146547929984e-06 2.862840000000001623e+02 6.591275411640215448e-32 2.862840000000001623e+02 7.363068926934553477e-06
2.861840000000001965e+02 1.531261449390520779e-01 2.861840000000001396e+02 1.543775431709454304e-01 2.861840000000001396e+02 4.358813386418756812e-03 2.861840000000001396e+02 1.424902970347220729e-40 2.861840000000001396e+02 1.087706102394145020e-05 2.861840000000001396e+02 7.068063199293017324e-32 2.861840000000001396e+02 7.852723502723671202e-06
2.860840000000007421e+02 1.546669933039743761e-01 2.860840000000001737e+02 1.556824479375125692e-01 2.860840000000001737e+02 5.662124363424239637e-03 2.860840000000001737e+02 1.754758073143917501e-40 2.860840000000001737e+02 1.193083369833891168e-05 2.860840000000001737e+02 7.598310703072003754e-32 2.860840000000001737e+02 8.392740389989674141e-06
2.859840000000003783e+02 1.561097718183758754e-01 2.859840000000001510e+02 1.570386400640185753e-01 2.859840000000001510e+02 7.016503815213307772e-03 2.859840000000001510e+02 2.273577511526507160e-40 2.859840000000001510e+02 1.314600223113849428e-05 2.859840000000001510e+02 8.190284176405715695e-32 2.859840000000001510e+02 8.990246574123735934e-06
2.858840000000000146e+02 1.583427457653193704e-01 2.858840000000001851e+02 1.582913321914287130e-01 2.858840000000001851e+02 8.267114763443758618e-03 2.858840000000001851e+02 3.104762966685460363e-40 2.858840000000001851e+02 1.456375691138797188e-05 2.858840000000001851e+02 8.853903865057590608e-32 2.858840000000001851e+02 9.653671073578607353e-06
2.857840000000005602e+02 1.587734583301099178e-01 2.857840000000001623e+02 1.592529490834777572e-01 2.857840000000001623e+02 9.226306248792838852e-03 2.857840000000001623e+02 4.426878908555964623e-40 2.857840000000001623e+02 1.624979469804228968e-05 2.857840000000001623e+02 9.601155498592879118e-32 2.857840000000001623e+02 1.039303998686867999e-05
2.856840000000001965e+02 1.597517169340157972e-01 2.856840000000001965e+02 1.597419713121483176e-01 2.856840000000001965e+02 9.712430438364458643e-03 2.856840000000001965e+02 6.474112734824707330e-40 2.856840000000001965e+02 1.832052154937038665e-05 2.856840000000001965e+02 1.044662564250452570e-31 2.856840000000001965e+02 1.122035223450255600e-05
2.855840000000007421e+02 1.599407383734441912e-01 2.855840000000001737e+02 1.596503780086206692e-01 2.855840000000001737e+02 9.617231151689369789e-03 2.855840000000001737e+02 9.517785552561776482e-40 2.855840000000001737e+02 2.099679482014812714e-05 2.855840000000001737e+02 1.140820513396890327e-31 2.855840000000001737e+02 1.215006211114849020e-05
2.854840000000003783e+02 1.611498259571050029e-01 2.854840000000002078e+02 1.590007995723539402e-01 2.854840000000002078e+02 8.962894650313633568e-03 2.854840000000002078e+02 1.382124828640331971e-39 2.854840000000002078e+02 2.470521742454516640e-05 2.854840000000002078e+02 1.250802327297547611e-31 2.854840000000002078e+02 1.319970461577437311e-05
2.853840000000000146e+02 1.587353381963022836e-01 2.853840000000001851e+02 1.579339116997338643e-01 2.853840000000001851e+02 7.889271141022738409e-03 2.853840000000001851e+02 1.956708388838174698e-39 2.853840000000001851e+02 3.024984504839970255e-05 2.853840000000001851e+02 1.377370277568402283e-31 2.853840000000001851e+02 1.439071366271984325e-05
2.852840000000005602e+02 1.553693675125217832e-01 2.852840000000002192e+02 1.566409233646799404e-01 2.852840000000002192e+02 6.586107009799070308e-03 2.852840000000002192e+02 2.676676974333826270e-39 2.852840000000002192e+02 3.906685106153136972e-05 2.852840000000002192e+02 1.524006661170630703e-31 2.852840000000002192e+02 1.574950381933763339e-05
2.851840000000001965e+02 1.566708229845100442e-01 2.851840000000001965e+02 1.553042188135999868e-01 2.851840000000001965e+02 5.233371239049175103e-03 2.851840000000001965e+02 3.517451020415378404e-39 2.851840000000001965e+02 5.353865806615849224e-05 2.851840000000001965e+02 1.695149068983281164e-31 2.851840000000001965e+02 1.730891648467063629e-05
2.850840000000007421e+02 1.532036428952431029e-01 2.850840000000001737e+02 1.540677584382940668e-01 2.850840000000001737e+02 3.971373773187459634e-03 2.850840000000001737e+02 4.423155190046384215e-39 2.850840000000001737e+02 7.727448842160018088e-05 2.850840000000001737e+02 1.896519407799539340e-31 2.850840000000001737e+02 1.911017668501132613e-05
2.849840000000003783e+02 1.520569106807850845e-01 2.849840000000002078e+02 1.530264328518242956e-01 2.849840000000002078e+02 2.890054405203457133e-03 2.849840000000002078e+02 5.306098652539474468e-39 2.849840000000002078e+02 1.151728712032282665e-04 2.849840000000002078e+02 2.135591328448802249e-31 2.849840000000002078e+02 2.120557541761938349e-05
2.848840000000000146e+02 1.516170913661396558e-01 2.848840000000001851e+02 1.522260907769734384e-01 2.848840000000001851e+02 2.029415069438855398e-03 2.848840000000001851e+02 6.052824341075102144e-39 2.848840000000001851e+02 1.730135088363699491e-04 2.848840000000001851e+02 2.422265816395584080e-31 2.848840000000001851e+02 2.366219869820929204e-05
2.847840000000005602e+02 1.515661746484658068e-01 2.847840000000002192e+02 1.516712400238208192e-01 2.847840000000002192e+02 1.388317001834586759e-03 2.847840000000002192e+02 6.540867255962322683e-39 2.847840000000002192e+02 2.563558303691290284e-04 2.847840000000002192e+02 2.769867051338258083e-31 2.847840000000002192e+02 2.656719161711492788e-05
2.846840000000001965e+02 1.507163089847123605e-01 2.846840000000001965e+02 1.513371242268473915e-01 2.846840000000001965e+02 9.383744617108365129e-04 2.846840000000001965e+02 6.672915241396609245e-39 2.846840000000001965e+02 3.687144506050622902e-04 2.846840000000001965e+02 3.196649578658865345e-31 2.846840000000001965e+02 3.003531453148945598e-05
2.845840000000007421e+02 1.513431054807292675e-01 2.845840000000002306e+02 1.511821026942515855e-01 2.845840000000002306e+02 6.385624788975186083e-04 2.845840000000002306e+02 6.419761507385611078e-39 2.845840000000002306e+02 5.093202174056750148e-04 2.845840000000002306e+02 3.728191111917633440e-31 2.845840000000002306e+02 3.421999794839241250e-05
2.844840000000003783e+02 1.515696396806889557e-01 2.844840000000002078e+02 1.511573314345687480e-01 2.844840000000002078e+02 4.469010716290620932e-04 2.844840000000002078e+02 5.836259361892281947e-39 2.844840000000002078e+02 6.711004153162417876e-04 2.844840000000002078e+02 4.401594812959415982e-31 2.844840000000002078e+02 3.932994762346173778e-05
2.843840000000000146e+02 1.508888396438885227e-01 2.843840000000002419e+02 1.512127835791930164e-01 2.843840000000002419e+02 3.275516300531382242e-04 2.843840000000002419e+02 5.032547790943674745e-39 2.843840000000002419e+02 8.395764135679522093e-04 2.843840000000002419e+02 5.274201160123752420e-31 2.843840000000002419e+02 4.565553557194074164e-05
2.842840000000005602e+02 1.528516796481491635e-01 2.842840000000002192e+02 1.513003493444452507e-01 2.842840000000002192e+02 2.535690782747455560e-04 2.842840000000002192e+02 4.131001906482400905e-39 2.842840000000002192e+02 9.931626557626617446e-04 2.842840000000002192e+02 6.444444464995570826e-31 2.842840000000002192e+02 5.361761040786237008e-05
2.841840000000001965e+02 1.520704863612170055e-01 2.841840000000002533e+02 1.513761006838285350e-01 2.841840000000002533e+02 2.066375260761560472e-04 2.841840000000002533e+02 3.238005248716524377e-39 2.841840000000002533e+02 1.105575395489663722e-03 2.841840000000002533e+02 8.102056008927093787e-31 2.841840000000002533e+02 6.388776226270764585e-05
2.840840000000007421e+02 1.533034388789270563e-01 2.840840000000002306e+02 1.514053761117396257e-01 2.840840000000002306e+02 1.753113369462762079e-04 2.840840000000002306e+02 2.431371322908927462e-39 2.840840000000002306e+02 1.152299360876134389e-03 2.840840000000002306e+02 1.063170317341717522e-30 2.840840000000002306e+02 7.776541391723329109e-05
2.839840000000003783e+02 1.510363372578317209e-01 2.839840000000002647e+02 1.513727545050873868e-01 2.839840000000002647e+02 1.529223228919949313e-04 2.839840000000002647e+02 1.756634195651167456e-39 2.839840000000002647e+02 1.121456741571552704e-03 2.839840000000002647e+02 1.476924310072340225e-30 2.839840000000002647e+02 9.837544062383453045e-05
2.838840000000000146e+02 1.486342376270222698e-01 2.838840000000002419e+02 1.512906772975436964e-01 2.838840000000002419e+02 1.357909790202476287e-04 2.838840000000002419e+02 1.229338750423431427e-39 2.838840000000002419e+02 1.021012071465749946e-03 2.838840000000002419e+02 2.171641033394869595e-30 2.838840000000002419e+02 1.338742470576982191e-04
2.837840000000005602e+02 1.507129147817602433e-01 2.837840000000002760e+02 1.511995526370348841e-01 2.837840000000002760e+02 1.219516983145685628e-04 2.837840000000002760e+02 8.418512306479349682e-40 2.837840000000002760e+02 8.737970872997183943e-04 2.837840000000002760e+02 3.299286174187191697e-30 2.837840000000002760e+02 2.038038514206155837e-04
2.836840000000001965e+02 1.498990224631749080e-01 2.836840000000002533e+02 1.511632781344826315e-01 2.836840000000002533e+02 1.103546641734928091e-04 2.836840000000002533e+02 5.723956487699661496e-40 2.836840000000002533e+02 7.064404476752177706e-04 2.836840000000002533e+02 4.977360663260397172e-30 2.836840000000002533e+02 3.464830226339330539e-04
2.835840000000007421e+02 1.516588300200686357e-01 2.835840000000002874e+02 1.512596872079317867e-01 2.835840000000002874e+02 1.004149600328341045e-04 2.835840000000002874e+02 3.937138387533218032e-40 2.835840000000002874e+02 5.418079463871134770e-04 2.835840000000002874e+02 7.138179692340272156e-30 2.835840000000002874e+02 6.174643015118524546e-04
2.834840000000003783e+02 1.514835825923744328e-01 2.834840000000002647e+02 1.515517055556441228e-01 2.834840000000002647e+02 9.177835057253808213e-05 2.834840000000002647e+02 2.795093027432235685e-40 2.834840000000002647e+02 3.959449410939798876e-04 2.834840000000002647e+02 9.209619566099272464e-30 2.834840000000002647e+02 1.063982263977619703e-03
2.833840000000000146e+02 1.519299551373390345e-01 2.833840000000002988e+02 1.520345819804390375e-01 2.833840000000002988e+02 8.420730569817136857e-05 2.833840000000002988e+02 2.080514495029337935e-40 2.833840000000002988e+02 2.774245340607685555e-04 2.833840000000002988e+02 9.934073254506722879e-30 2.833840000000002988e+02 1.672950140680111311e-03
2.832840000000005602e+02 1.529801026472092929e-01 2.832840000000002760e+02 1.525799311193799801e-01 2.832840000000002760e+02 7.752771155119668510e-05 2.832840000000002760e+02 1.633186259752679094e-40 2.832840000000002760e+02 1.881895463558271270e-04 2.832840000000002760e+02 8.675908267903165634e-30 2.832840000000002760e+02 2.314213861472954031e-03
2.831840000000001965e+02 1.527262085488156618e-01 2.831840000000003101e+02 1.529133248091238129e-01 2.831840000000003101e+02 7.160397052629046289e-05 2.831840000000003101e+02 1.345426218455098524e-40 2.831840000000003101e+02 1.254332039950648622e-04 2.831840000000003101e+02 6.472065687906750020e-30 2.831840000000003101e+02 2.716287634602468186e-03
2.830840000000007421e+02 1.529456760384184377e-01 2.830840000000002874e+02 1.527664527478755085e-01 2.830840000000002874e+02 6.632670057223888078e-05 2.830840000000002874e+02 1.150288846328923014e-40 2.830840000000002874e+02 8.385221710076794178e-05 2.830840000000002874e+02 4.424757589730304961e-30 2.830840000000002874e+02 2.616273830202494547e-03
2.829840000000003783e+02 1.520721291262961683e-01 2.829840000000003215e+02 1.522066969438938822e-01 2.829840000000003215e+02 6.160593612033770413e-05 2.829840000000003215e+02 1.008770741587863425e-40 2.829840000000003215e+02 5.759625141873998241e-05 2.829840000000003215e+02 2.914010006531261809e-30 2.829840000000003215e+02 2.087494756354799606e-03
2.828840000000000146e+02 1.522497936820061681e-01 2.828840000000002988e+02 1.515326365756192450e-01 2.828840000000002988e+02 5.736683131315371760e-05 2.828840000000002988e+02 8.992483579946202223e-41 2.828840000000002988e+02 4.152799196593359959e-05 2.828840000000002988e+02 1.929362328017739124e-30 2.828840000000002988e+02 1.433741752340154680e-03
2.827840000000005602e+02 1.503076691730416414e-01 2.827840000000003329e+02 1.509623615735569691e-01 2.827840000000003329e+02 5.354663270538785667e-05 2.827840000000003329e+02 8.100660134171522545e-41 2.827840000000003329e+02 3.176174888220763276e-05 2.827840000000003329e+02 1.332354336165403861e-30 2.827840000000003329e+02 8.770531919693785785e-04
2.826840000000001965e+02 1.502025138411337835e-01 2.826840000000003101e+02 1.505742903329109483e-01 2.826840000000003101e+02 5.009239981752780708e-05 2.826840000000003101e+02 7.349203386509182015e-41 2.826840000000003101e+02 2.567756707629488268e-05 2.826840000000003101e+02 9.762209991409549181e-31 2.826840000000003101e+02 4.985203660171189750e-04
2.825840000000007421e+02 1.495423862253754121e-01 2.825840000000003442e+02 1.503505163455679805e-01 2.825840000000003442e+02 4.695922824145727111e-05 2.825840000000003442e+02 6.702494241914783305e-41 2.825840000000003442e+02 2.166800746770940702e-05 2.825840000000003442e+02 7.546470987446786314e-31 2.825840000000003442e+02 2.818891098588089100e-04
2.824840000000003783e+02 1.496287175590271246e-01 2.824840000000003215e+02 1.502348725842222454e-01 2.824840000000003215e+02 4.410883961969944855e-05 2.824840000000003215e+02 6.138680791653306384e-41 2.824840000000003215e+02 1.882043941593138873e-05 2.824840000000003215e+02 6.060741335264939786e-31 2.824840000000003215e+02 1.719433051866139125e-04
2.823840000000000146e+02 1.504033003409480096e-01 2.823840000000003556e+02 1.501762553400793065e-01 2.823840000000003556e+02 4.150845108850956608e-05 2.823840000000003556e+02 5.642969434619500598e-41 2.823840000000003556e+02 1.664616852326453964e-05 2.823840000000003556e+02 4.992218555210915684e-31 2.823840000000003556e+02 1.181007204675281366e-04
2.822840000000005602e+02 1.487783291105655714e-01 2.822840000000003329e+02 1.501436329419490734e-01 2.822840000000003329e+02 3.912986207976470191e-05 2.822840000000003329e+02 5.204447707185309429e-41 2.822840000000003329e+02 1.489166437303512255e-05 2.822840000000003329e+02 4.185965982138011195e-31 2.822840000000003329e+02 8.961141549626656304e-05
2.821840000000001965e+02 1.500266787763885334e-01 2.821840000000003670e+02 1.501224464140422654e-01 2.821840000000003670e+02 3.694871212072361506e-05 2.821840000000003670e+02 4.814579602807409379e-41 2.821840000000003670e+02 1.342434822843195418e-05 2.821840000000003670e+02 3.559084120922365466e-31 2.821840000000003670e+02 7.207335369311820914e-05
2.820840000000007421e+02 1.516392232481665325e-01 2.820840000000003442e+02 1.501068707542585201e-01 2.820840000000003442e+02 3.494387421077870573e-05 2.820840000000003442e+02 4.466454065180995466e-41 2.820840000000003442e+02 1.217074940980329235e-05 2.820840000000003442e+02 3.061577604848244283e-31 2.820840000000003442e+02 5.975613063794840457e-05
2.819840000000003783e+02 1.503482009922283147e-01 2.819840000000003783e+02 1.500946275899344429e-01 2.819840000000003783e+02 3.309695638221322068e-05 2.819840000000003783e+02 4.154367173767261768e-41 2.819840000000003783e+02 1.108587057436215509e-05 2.819840000000003783e+02 2.660350546804524886e-31 2.819840000000003783e+02 5.044476297788023672e-05
2.818840000000000146e+02 1.504717601882750166e-01 2.818840000000003556e+02 1.500846801354004945e-01 2.818840000000003556e+02 3.139189008958354559e-05 2.818840000000003556e+02 3.873557720543934460e-41 2.818840000000003556e+02 1.013897564287700456e-05 2.818840000000003556e+02 2.332306023645567939e-31 2.818840000000003556e+02 4.314926966803878398e-05
2.817840000000005602e+02 1.514701241391669950e-01 2.817840000000003897e+02 1.500764360902663574e-01 2.817840000000003897e+02 2.981458867022526984e-05 2.817840000000003897e+02 3.620020855916113134e-41 2.817840000000003897e+02 9.307201044102021297e-06 2.817840000000003897e+02 2.060837857769742956e-31 2.817840000000003897e+02 3.731430055204049221e-05
2.816840000000001965e+02 1.492216442204082338e-01 2.816840000000003670e+02 1.500695009112470724e-01 2.816840000000003670e+02 2.835266264802777724e-05 2.816840000000003670e+02 3.390367590943004602e-41 2.816840000000003670e+02 8.572620578119579654e-06 2.816840000000003670e+02 1.833757312357065389e-31 2.816840000000003670e+02 3.257562802091733994e-05
2.815840000000007421e+02 1.512104654324853692e-01 2.815840000000004011e+02 1.500635930899441306e-01 2.815840000000004011e+02 2.699518138031316853e-05 2.815840000000004011e+02 3.181715000510598035e-41 2.815840000000004011e+02 7.920769349160923688e-06 2.815840000000004011e+02 1.641963565259262850e-31 2.815840000000004011e+02 2.867713921464921475e-05
2.814840000000003783e+02 1.500157883611432930e-01 2.814840000000003783e+02 1.500585052704603850e-01 2.814840000000003783e+02 2.573247266805890189e-05 2.814840000000003783e+02 2.991598814107584682e-41 2.814840000000003783e+02 7.339789383154301173e-06 2.814840000000003783e+02 1.478557279404640038e-31 2.814840000000003783e+02 2.543300840918722114e-05
