# Supplementary material for: In-situ probing of the Fischer-Tropsch reaction on Co single crystal surfaces up to 1 bar
Source: Nat Commun. 2025 Jan 24;16:1005. doi: 10.1038/s41467-025-56082-8 (PMC11761050; doi:10.1038/s41467-025-56082-8)
Supplement: Supplementary file 3 — Source Data [file 41467_2025_56082_MOESM3_ESM.zip › Fig2/ax0 C1s 523K.dat]

# 523K
# top	C4	C3	C2	C1
# (x, y) tuples for data, fitline, peak0..peakN
2.888840000000000146e+02 1.793017099136968995e-01 2.888840000000000146e+02 1.800324383998921918e-01 2.888840000000000146e+02 3.099086707764487237e-05 2.888840000000000146e+02 1.002667797203079766e-32 2.888840000000000146e+02 2.426558024836441554e-31 2.888840000000000146e+02 1.828714081355370187e-07 2.888840000000000146e+02 1.264661406409395496e-06
2.887840000000005602e+02 1.804764412106051041e-01 2.887839999999999918e+02 1.800344511095987310e-01 2.887839999999999918e+02 3.295153917859083002e-05 2.887839999999999918e+02 1.051624625010379337e-32 2.887839999999999918e+02 2.529662907210636235e-31 2.887839999999999918e+02 1.897068007423794674e-07 2.887839999999999918e+02 1.309863619404474541e-06
2.886840000000001965e+02 1.807253835222880078e-01 2.886840000000000259e+02 1.800366570590566928e-01 2.886840000000000259e+02 3.510259551553328593e-05 2.886840000000000259e+02 1.104236492780468177e-32 2.886840000000000259e+02 2.639458067620921223e-31 2.886840000000000259e+02 1.969323356643107389e-07 2.886840000000000259e+02 1.357531205490934722e-06
2.885840000000007421e+02 1.805097084456875611e-01 2.885840000000000032e+02 1.800390816788313419e-01 2.885840000000000032e+02 3.746925398269702580e-05 2.885840000000000032e+02 1.160874327464539335e-32 2.885840000000000032e+02 2.756532917748634621e-31 2.885840000000000032e+02 2.045782473803053425e-07 2.885840000000000032e+02 1.407846601275864922e-06
2.884840000000003783e+02 1.792493098146294983e-01 2.884840000000000373e+02 1.800417546901864896e-01 2.884840000000000373e+02 4.008100301253296325e-05 2.884840000000000373e+02 1.221957028439791651e-32 2.884840000000000373e+02 2.881542976823809264e-31 2.884840000000000373e+02 2.126777537389065952e-07 2.884840000000000373e+02 1.461009420224393154e-06
2.883840000000000146e+02 1.806339560466134475e-01 2.883840000000000146e+02 1.800447109952719726e-01 2.883840000000000146e+02 4.297248942743906851e-05 2.883840000000000146e+02 1.287959057709470488e-32 2.883840000000000146e+02 3.015218934738645315e-31 2.883840000000000146e+02 2.212674159111560035e-07 2.883840000000000146e+02 1.517238428616095887e-06
2.882840000000005602e+02 1.804180741019982548e-01 2.882840000000000487e+02 1.800479917902660931e-01 2.882840000000000487e+02 4.618462892451545028e-05 2.882840000000000487e+02 1.359419458229670484e-32 2.882840000000000487e+02 3.158377191929677798e-31 2.882840000000000487e+02 2.303875499880903133e-07 2.882840000000000487e+02 1.576773791591853463e-06
2.881840000000001965e+02 1.799612011530337674e-01 2.881840000000000259e+02 1.800516459742240172e-01 2.881840000000000259e+02 4.976601189288742922e-05 2.881840000000000259e+02 1.436952613286456269e-32 2.881840000000000259e+02 3.311932156207285633e-31 2.881840000000000259e+02 2.400826988574277980e-07 2.881840000000000259e+02 1.639879632277644039e-06
2.880840000000007421e+02 1.786611829991071321e-01 2.880840000000000600e+02 1.800557319715940519e-01 2.880840000000000600e+02 5.377472246458694520e-05 2.880840000000000600e+02 1.521261138403166804e-32 2.880840000000000600e+02 3.476910637631489128e-31 2.880840000000000600e+02 2.504021746502476229e-07 2.880840000000000600e+02 1.706846954813326941e-06
2.879840000000003783e+02 1.802917076836700327e-01 2.879840000000000373e+02 1.800603201935479514e-01 2.879840000000000373e+02 5.828079587232097266e-05 2.879840000000000373e+02 1.613151398125175754e-32 2.879840000000000373e+02 3.654468758459135098e-31 2.879840000000000373e+02 2.614006840655503887e-07 2.879840000000000373e+02 1.777996991581338144e-06
2.878840000000000146e+02 1.787843404884943144e-01 2.878840000000000714e+02 1.800654966374368171e-01 2.878840000000000714e+02 6.336981333909141216e-05 2.878840000000000714e+02 1.713552270313013240e-32 2.878840000000000714e+02 3.845911890234765308e-31 2.878840000000000714e+02 2.731390513452575855e-07 2.878840000000000714e+02 1.853685046389763164e-06
2.877840000000005602e+02 1.807974469057874456e-01 2.877840000000000487e+02 1.800713688246505517e-01 2.877840000000000487e+02 6.914883467455296725e-05 2.877840000000000487e+02 1.823537950042698974e-32 2.877840000000000487e+02 4.052718249689619927e-31 2.877840000000000487e+02 2.856850566977558028e-07 2.877840000000000487e+02 1.934304919298405901e-06
2.876840000000001965e+02 1.780839040690337383e-01 2.876840000000000828e+02 1.800780769853428387e-01 2.876840000000000828e+02 7.575757691537696160e-05 2.876840000000000828e+02 1.944355807752046048e-32 2.876840000000000828e+02 4.276566936323849606e-31 2.876840000000000828e+02 2.991144116960851607e-07 2.876840000000000828e+02 2.020294015773168233e-06
2.875840000000007421e+02 1.798510095480863880e-01 2.875840000000000600e+02 1.800858172574832661e-01 2.875840000000000600e+02 8.339160632178864950e-05 2.875840000000000600e+02 2.077460613506450845e-32 2.875840000000000600e+02 4.519371386778236677e-31 2.875840000000000600e+02 3.135118977926469788e-07 2.875840000000000600e+02 2.112139263681998198e-06
2.874840000000003783e+02 1.806280011239056738e-01 2.874840000000000941e+02 1.800948915874489298e-01 2.874840000000000941e+02 9.235223076185146711e-05 2.874840000000000941e+02 2.224556850767164790e-32 2.874840000000000941e+02 4.783319466792066186e-31 2.874840000000000941e+02 3.289726998315156846e-07 2.874840000000000941e+02 2.210383987261664658e-06
2.873840000000000146e+02 1.803199895844337652e-01 2.873840000000000714e+02 1.801058134598659266e-01 2.873840000000000714e+02 1.031522199734777648e-04 2.873840000000000714e+02 2.387651458304091085e-32 2.873840000000000714e+02 5.070921737396718413e-31 2.873840000000000714e+02 3.456039736120700677e-07 2.873840000000000714e+02 2.315635918840419278e-06
2.872840000000005602e+02 1.815916120593506489e-01 2.872840000000001055e+02 1.801195211570829902e-01 2.872840000000001055e+02 1.167290538190426605e-04 2.872840000000001055e+02 2.569120394878097946e-32 2.872840000000001055e+02 5.385069840429523347e-31 2.872840000000001055e+02 3.635266955642952573e-07 2.872840000000001055e+02 2.428576568383218508e-06
2.871840000000001965e+02 1.798047420832457610e-01 2.871840000000000828e+02 1.801377781732362016e-01 2.871840000000000828e+02 1.348453231623367621e-04 2.871840000000000828e+02 2.771794584812762877e-32 2.871840000000000828e+02 5.729107479940824080e-31 2.871840000000000828e+02 3.828778539676670539e-07 2.871840000000000828e+02 2.549972219917296301e-06
2.870840000000007421e+02 1.782790803859903295e-01 2.870840000000001169e+02 1.801638605822558636e-01 2.870840000000001169e+02 1.607760823150062451e-04 2.870840000000001169e+02 2.999075921227765704e-32 2.870840000000001169e+02 6.106917172164356164e-31 2.870840000000001169e+02 4.038130555789893498e-07 2.870840000000001169e+02 2.680686885280149987e-06
2.869840000000003783e+02 1.789128771781638427e-01 2.869840000000000941e+02 1.802036141688119486e-01 2.869840000000000941e+02 2.003659615490416257e-04 2.869840000000000941e+02 3.255106914023164534e-32 2.869840000000000941e+02 6.523026854933627377e-31 2.869840000000000941e+02 4.265096399627713568e-07 2.869840000000000941e+02 2.821697622959848072e-06
2.868840000000000146e+02 1.815305303153818273e-01 2.868840000000001282e+02 1.802668649683917823e-01 2.868840000000001282e+02 2.634396852465969020e-04 2.868840000000001282e+02 3.545049949978802950e-32 2.868840000000001282e+02 6.982741668828304381e-31 2.868840000000001282e+02 4.511704174848721124e-07 2.868840000000001282e+02 2.974112727714845131e-06
2.867840000000005602e+02 1.812065428413194845e-01 2.867840000000001055e+02 1.803689427321036598e-01 2.867840000000001055e+02 3.653255105047638449e-04 2.867840000000001055e+02 3.875609518033947369e-32 2.867840000000001055e+02 7.492307867567382781e-31 2.867840000000001055e+02 4.780281775214817145e-07 2.867840000000001055e+02 3.139193421371118284e-06
2.866840000000001965e+02 1.821600059951008210e-01 2.866840000000001396e+02 1.805317288597446945e-01 2.866840000000001396e+02 5.279031287565298831e-04 2.866840000000001396e+02 4.256102595584504591e-32 2.866840000000001396e+02 8.059118086520096089e-31 2.866840000000001396e+02 5.073511532358127554e-07 2.866840000000001396e+02 3.318379834945817926e-06
2.865840000000007421e+02 1.809653659163079631e-01 2.865840000000001169e+02 1.807832686227450747e-01 2.865840000000001169e+02 7.792158507854760182e-04 2.865840000000001169e+02 4.700730366805727912e-32 2.865840000000001169e+02 8.691970515285320937e-31 2.865840000000001169e+02 5.394496814225950976e-07 2.865840000000001169e+02 3.513322278180160541e-06
2.864840000000003783e+02 1.816684922518594925e-01 2.864840000000001510e+02 1.811548196694379442e-01 2.864840000000001510e+02 1.150519066013477257e-03 2.864840000000001510e+02 5.233333867576970871e-32 2.864840000000001510e+02 9.401399973575241061e-31 2.864840000000001510e+02 5.746843647447234471e-07 2.864840000000001510e+02 3.725919059732993066e-06
2.863840000000000146e+02 1.819510392946307176e-01 2.863840000000001282e+02 1.816745414192870167e-01 2.863840000000001282e+02 1.669969580681499510e-03 2.863840000000001282e+02 5.896900476404753027e-32 2.863840000000001282e+02 1.020010969942458612e-30 2.863840000000001282e+02 6.134761352304214104e-07 2.863840000000001282e+02 3.958362470305275435e-06
2.862840000000005602e+02 1.830756807116408480e-01 2.862840000000001623e+02 1.823580437897917850e-01 2.862840000000001623e+02 2.353174276050968520e-03 2.862840000000001623e+02 6.771328272965620575e-32 2.862840000000001623e+02 1.110355848931262673e-30 2.862840000000001623e+02 6.563187406555041588e-07 2.862840000000001623e+02 4.213195000166473554e-06
2.861840000000001965e+02 1.814032346333600554e-01 2.861840000000001396e+02 1.831975129202043362e-01 2.861840000000001396e+02 3.192315747391520023e-03 2.861840000000001396e+02 8.003940676256568211e-32 2.861840000000001396e+02 1.213082624270064565e-30 2.861840000000001396e+02 7.037943414777038729e-07 2.861840000000001396e+02 4.493378471351528392e-06
2.860840000000007421e+02 1.830945232494394226e-01 2.860840000000001737e+02 1.841523960053234876e-01 2.860840000000001737e+02 4.146837032612495609e-03 2.860840000000001737e+02 9.856797137003450557e-32 2.860840000000001737e+02 1.330606403756863992e-30 2.860840000000001737e+02 7.565931326344745354e-07 2.860840000000001737e+02 4.802379578364364137e-06
2.859840000000003783e+02 1.850372313182639672e-01 2.859840000000001510e+02 1.851447197557627156e-01 2.859840000000001510e+02 5.138759941118118020e-03 2.859840000000001510e+02 1.277110084253302267e-31 2.859840000000001510e+02 1.466130129279253337e-30 2.859840000000001510e+02 8.155382168944513301e-07 2.859840000000001510e+02 5.144276427700289744e-06
2.858840000000000146e+02 1.856708055896629239e-01 2.858840000000001851e+02 1.860610901920967952e-01 2.858840000000001851e+02 6.054684682547909098e-03 2.858840000000001851e+02 1.744002161293357125e-31 2.858840000000001851e+02 1.624247617477824827e-30 2.858840000000001851e+02 8.816173914288701864e-07 2.858840000000001851e+02 5.523892157476556819e-06
2.857840000000005602e+02 1.871810021560348647e-01 2.857840000000001623e+02 1.867640820908162969e-01 2.857840000000001623e+02 6.757179102929492497e-03 2.857840000000001623e+02 2.486658874492988913e-31 2.857840000000001623e+02 1.812285832796393066e-30 2.857840000000001623e+02 9.560241216056334017e-07 2.857840000000001623e+02 5.946963765207541431e-06
2.856840000000001965e+02 1.875341887132725704e-01 2.856840000000001965e+02 1.871206681969977970e-01 2.856840000000001965e+02 7.113207629040001374e-03 2.856840000000001965e+02 3.636627569686868223e-31 2.856840000000001965e+02 2.043227146578351662e-30 2.856840000000001965e+02 1.040210848067399445e-06 2.856840000000001965e+02 6.420357109734969352e-06
2.855840000000007421e+02 1.871367078263382333e-01 2.855840000000001737e+02 1.870515737028130565e-01 2.855840000000001737e+02 7.043485400751852213e-03 2.855840000000001737e+02 5.346314276646696171e-31 2.855840000000001737e+02 2.341703048794304229e-30 2.855840000000001737e+02 1.135959030545638975e-06 2.855840000000001737e+02 6.952343030654607327e-06
2.854840000000003783e+02 1.851335252530299513e-01 2.854840000000002078e+02 1.865730596603482339e-01 2.854840000000002078e+02 6.564261233013153098e-03 2.854840000000002078e+02 7.763648027853288139e-31 2.854840000000002078e+02 2.755291150850777474e-30 2.854840000000002078e+02 1.245472168878186420e-06 2.854840000000002078e+02 7.552955166210578040e-06
2.853840000000000146e+02 1.894054743904581839e-01 2.853840000000001851e+02 1.857875648358298659e-01 2.853840000000001851e+02 5.777958876927427080e-03 2.853840000000001851e+02 1.099118900789290365e-30 2.853840000000001851e+02 3.373665122803401788e-30 2.853840000000001851e+02 1.371500763560204967e-06 2.853840000000001851e+02 8.234458138889227973e-06
2.852840000000005602e+02 1.838369991221541488e-01 2.852840000000002192e+02 1.848340746176943550e-01 2.852840000000002192e+02 4.823545138889631829e-03 2.852840000000002192e+02 1.503538427381429033e-30 2.852840000000002192e+02 4.356996628351850352e-30 2.852840000000002192e+02 1.517512272122161551e-06 2.852840000000002192e+02 9.011966532596593684e-06
2.851840000000001965e+02 1.825873177151470794e-01 2.851840000000001965e+02 1.838444182303004548e-01 2.851840000000001965e+02 3.832826032520018911e-03 2.851840000000001965e+02 1.975816591369893597e-30 2.851840000000001965e+02 5.970989376986950524e-30 2.851840000000001965e+02 1.687925375131004027e-06 2.851840000000001965e+02 9.904272405320861946e-06
2.850840000000007421e+02 1.824010659322045647e-01 2.850840000000001737e+02 1.829213854149866203e-01 2.850840000000001737e+02 2.908562012410509205e-03 2.850840000000001737e+02 2.484567193679207042e-30 2.850840000000001737e+02 8.618167995681002753e-30 2.850840000000001737e+02 1.888437596094883574e-06 2.850840000000001737e+02 1.093496498003152226e-05
2.849840000000003783e+02 1.829545248791648038e-01 2.849840000000002078e+02 1.821308838054479518e-01 2.849840000000002078e+02 2.116623349211416930e-03 2.849840000000002078e+02 2.980532690372723333e-30 2.849840000000002078e+02 1.284484922318685226e-29 2.849840000000002078e+02 2.126490737690996831e-06 2.849840000000002078e+02 1.213396549886204681e-05
2.848840000000000146e+02 1.822422649591537158e-01 2.848840000000001851e+02 1.815022583376101062e-01 2.848840000000001851e+02 1.486306733008851706e-03 2.848840000000001851e+02 3.399982171274542156e-30 2.848840000000001851e+02 1.929562414621287997e-29 2.848840000000001851e+02 2.411943593408450081e-06 2.848840000000001851e+02 1.353966100786538884e-05
2.847840000000005602e+02 1.800747241418975964e-01 2.847840000000002192e+02 1.810347381337382433e-01 2.847840000000002192e+02 1.016778153691333614e-03 2.847840000000002192e+02 3.674124805511086641e-30 2.847840000000002192e+02 2.859051749058097035e-29 2.847840000000002192e+02 2.758063563399361181e-06 2.847840000000002192e+02 1.520191648352447503e-05
2.846840000000001965e+02 1.783743063451765920e-01 2.846840000000001965e+02 1.807076178363426766e-01 2.846840000000001965e+02 6.872484104052795344e-04 2.846840000000001965e+02 3.748298574801334192e-30 2.846840000000001965e+02 4.112150261562158960e-29 2.846840000000001965e+02 3.183027403281042823e-06 2.846840000000001965e+02 1.718639853412085326e-05
2.845840000000007421e+02 1.795797220138968253e-01 2.845840000000002306e+02 1.804909647651113669e-01 2.845840000000002306e+02 4.676715602070680329e-04 2.845840000000002306e+02 3.606097490856430016e-30 2.845840000000002306e+02 5.680279852842000399e-29 2.845840000000002306e+02 3.712303829962291508e-06 2.845840000000002306e+02 1.958090107434293684e-05
2.844840000000003783e+02 1.798468301621801713e-01 2.844840000000002078e+02 1.803541899117709346e-01 2.844840000000002078e+02 3.273022270081053656e-04 2.844840000000002078e+02 3.278333660322835512e-30 2.844840000000002078e+02 7.484560867762388296e-29 2.844840000000002078e+02 4.382837894189044433e-06 2.844840000000002078e+02 2.250484686865014718e-05
2.843840000000000146e+02 1.792955369964515100e-01 2.843840000000002419e+02 1.802712689783126376e-01 2.843840000000002419e+02 2.398928639524779583e-04 2.843840000000002419e+02 2.826874166689660164e-30 2.843840000000002419e+02 9.363517928275833426e-29 2.843840000000002419e+02 5.251725724073215599e-06 2.843840000000002419e+02 2.612438863609908081e-05
2.842840000000005602e+02 1.794467436552162898e-01 2.842840000000002192e+02 1.802228067077074336e-01 2.842840000000002192e+02 1.857093869056627750e-04 2.842840000000002192e+02 2.320459349237710166e-30 2.842840000000002192e+02 1.107641446644219661e-28 2.842840000000002192e+02 6.416982164059966360e-06 2.842840000000002192e+02 3.068033863772732037e-05
2.841840000000001965e+02 1.809837692304503698e-01 2.841840000000002533e+02 1.801959620855823063e-01 2.841840000000002533e+02 1.513375705760404671e-04 2.841840000000002533e+02 1.818846788832157829e-30 2.841840000000002533e+02 1.233011655572223828e-28 2.841840000000002533e+02 8.067529976229806548e-06 2.841840000000002533e+02 3.655698503003525446e-05
2.840840000000007421e+02 1.797405037522203930e-01 2.840840000000002306e+02 1.801834791018295800e-01 2.840840000000002306e+02 1.283948386901857049e-04 2.840840000000002306e+02 1.365745755009013207e-30 2.840840000000002306e+02 1.285121348091706486e-28 2.840840000000002306e+02 1.058639732376755723e-05 2.840840000000002306e+02 4.449786581562933344e-05
2.839840000000003783e+02 1.794255246294393924e-01 2.839840000000002647e+02 1.801829948916053026e-01 2.839840000000002647e+02 1.119975314880127448e-04 2.839840000000002647e+02 9.867335660370948346e-31 2.839840000000002647e+02 1.250723595350399291e-28 2.839840000000002647e+02 1.470630557355154541e-05 2.839840000000002647e+02 5.629105454375675239e-05
2.838840000000000146e+02 1.812659681072882056e-01 2.838840000000002419e+02 1.801976784126199382e-01 2.838840000000002419e+02 9.945084642318346004e-05 2.838840000000002419e+02 6.905420673672129885e-31 2.838840000000002419e+02 1.138700978452608878e-28 2.838840000000002419e+02 2.162386820730436535e-05 2.838840000000002419e+02 7.660369798946998555e-05
2.837840000000005602e+02 1.787981536509656577e-01 2.837840000000002760e+02 1.802387853384654348e-01 2.837840000000002760e+02 8.931520862162821363e-05 2.837840000000002760e+02 4.728832382669332285e-31 2.837840000000002760e+02 9.745169778931516466e-29 2.837840000000002760e+02 3.285226624092477029e-05 2.837840000000002760e+02 1.166178636029004665e-04
2.836840000000001965e+02 1.812594286684477418e-01 2.836840000000002533e+02 1.803286430486321923e-01 2.836840000000002533e+02 8.082175147410617223e-05 2.836840000000002533e+02 3.215251081261903858e-31 2.836840000000002533e+02 7.878696554796356060e-29 2.836840000000002533e+02 4.956150180783286467e-05 2.836840000000002533e+02 1.982597953502532957e-04
2.835840000000007421e+02 1.815128897604616487e-01 2.835840000000002874e+02 1.804979367152421965e-01 2.835840000000002874e+02 7.354209271387930689e-05 2.835840000000002874e+02 2.211562663831721306e-31 2.835840000000002874e+02 6.042604744121292349e-29 2.835840000000002874e+02 7.107761113996048045e-05 2.835840000000002874e+02 3.533170113883608138e-04
2.834840000000003783e+02 1.793338216090417936e-01 2.834840000000002647e+02 1.807677379718548860e-01 2.834840000000002647e+02 6.721679682714120415e-05 2.834840000000002647e+02 1.570054890876845686e-31 2.834840000000002647e+02 4.415842911532117204e-29 2.834840000000002647e+02 9.170373771461671564e-05 2.834840000000002647e+02 6.088174373131407732e-04
2.833840000000000146e+02 1.804392260432751416e-01 2.833840000000002988e+02 1.811178620441152021e-01 2.833840000000002988e+02 6.167190108740720441e-05 2.833840000000002988e+02 1.168663055720128916e-31 2.833840000000002988e+02 3.094024029786932291e-29 2.833840000000002988e+02 9.891740279071298942e-05 2.833840000000002988e+02 9.572727402370946083e-04
2.832840000000005602e+02 1.840304162286454936e-01 2.832840000000002760e+02 1.814673771870539687e-01 2.832840000000002760e+02 5.677988766742206995e-05 2.832840000000002760e+02 9.173906019125235182e-32 2.832840000000002760e+02 2.098815739389829674e-29 2.832840000000002760e+02 8.638936826060967188e-05 2.832840000000002760e+02 1.324207931125953239e-03
2.831840000000001965e+02 1.797019477119926323e-01 2.831840000000003101e+02 1.816711634126218222e-01 2.831840000000003101e+02 5.244144734414539797e-05 2.831840000000003101e+02 7.557505220282259231e-32 2.831840000000003101e+02 1.398915018845762421e-29 2.831840000000003101e+02 6.444485682126310474e-05 2.831840000000003101e+02 1.554277108456417634e-03
2.830840000000007421e+02 1.823691990299409205e-01 2.830840000000002874e+02 1.815896840620539465e-01 2.830840000000002874e+02 4.857647069016745591e-05 2.830840000000002874e+02 6.461382899870565894e-32 2.830840000000002874e+02 9.351760309845467527e-30 2.830840000000002874e+02 4.405901965299633863e-05 2.830840000000002874e+02 1.497048571710799317e-03
2.829840000000003783e+02 1.805139520291831334e-01 2.829840000000003215e+02 1.812686128044558587e-01 2.829840000000003215e+02 4.511906855717272177e-05 2.829840000000003215e+02 5.666449814224959928e-32 2.829840000000003215e+02 6.423519337197351063e-30 2.829840000000003215e+02 2.901592269026748901e-05 2.829840000000003215e+02 1.194477813208436349e-03
2.828840000000000146e+02 1.809015980503654863e-01 2.828840000000002988e+02 1.808816220056023716e-01 2.828840000000002988e+02 4.201442519873452639e-05 2.828840000000002988e+02 5.051242548014460486e-32 2.828840000000002988e+02 4.631479529609750640e-30 2.828840000000002988e+02 1.921140559771671805e-05 2.828840000000002988e+02 8.203961748059228126e-04
2.827840000000005602e+02 1.807798675032168401e-01 2.827840000000003329e+02 1.805543387777724385e-01 2.827840000000003329e+02 3.921658113141740021e-05 2.827840000000003329e+02 4.550289002248756626e-32 2.827840000000003329e+02 3.542282754562820822e-30 2.827840000000003329e+02 1.326676652707756450e-05 2.827840000000003329e+02 5.018554301139542713e-04
2.826840000000001965e+02 1.821023363317748611e-01 2.826840000000003101e+02 1.803316639060000559e-01 2.826840000000003101e+02 3.668676370967795708e-05 2.826840000000003101e+02 4.128181998878804766e-32 2.826840000000003101e+02 2.863734090046976319e-30 2.826840000000003101e+02 9.720609392624524089e-06 2.826840000000003101e+02 2.852565328977471506e-04
2.825840000000007421e+02 1.786920327978864242e-01 2.825840000000003442e+02 1.802032051447740590e-01 2.825840000000003442e+02 3.439208576068980138e-05 2.825840000000003442e+02 3.764913640552282932e-32 2.825840000000003442e+02 2.416561174362845465e-30 2.825840000000003442e+02 7.514312520043618691e-06 2.825840000000003442e+02 1.612987464933272354e-04
2.824840000000003783e+02 1.797310657922308874e-01 2.824840000000003215e+02 1.801367264829019654e-01 2.824840000000003215e+02 3.230451291075432950e-05 2.824840000000003215e+02 3.448209310343137082e-32 2.824840000000003215e+02 2.098981332029043063e-30 2.824840000000003215e+02 6.034914143589074754e-06 2.824840000000003215e+02 9.838705584764097006e-05
2.823840000000000146e+02 1.796684348597591130e-01 2.823840000000003556e+02 1.801029489658175775e-01 2.823840000000003556e+02 3.040003558595786987e-05 2.823840000000003556e+02 3.169759171855574350e-32 2.823840000000003556e+02 1.856492093939380889e-30 2.823840000000003556e+02 4.970944757439177861e-06 2.823840000000003556e+02 6.757798547419066159e-05
2.822840000000005602e+02 1.804478326117316400e-01 2.822840000000003329e+02 1.800841023516152606e-01 2.822840000000003329e+02 2.865800020246390595e-05 2.822840000000003329e+02 2.923433494621740287e-32 2.822840000000003329e+02 1.660818051643553182e-30 2.822840000000003329e+02 4.168127942236807424e-06 2.822840000000003329e+02 5.127622347057062262e-05
2.821840000000001965e+02 1.794133754663889968e-01 2.821840000000003670e+02 1.800718453157151566e-01 2.821840000000003670e+02 2.706056559253902240e-05 2.821840000000003670e+02 2.704437447596523052e-32 2.821840000000003670e+02 1.497173137322382218e-30 2.821840000000003670e+02 3.543917470062884275e-06 2.821840000000003670e+02 4.124083265257398362e-05
2.820840000000007421e+02 1.806010470237626453e-01 2.820840000000003442e+02 1.800628336288123688e-01 2.820840000000003442e+02 2.559225872470520527e-05 2.820840000000003442e+02 2.508888964012917161e-32 2.820840000000003442e+02 1.357363409185649178e-30 2.820840000000003442e+02 3.048531024032979232e-06 2.820840000000003442e+02 3.419283906363146874e-05
2.819840000000003783e+02 1.824068135331314011e-01 2.819840000000003783e+02 1.800557534385099634e-01 2.819840000000003783e+02 2.423960965589248723e-05 2.819840000000003783e+02 2.333584047348720848e-32 2.819840000000003783e+02 1.236370462486606218e-30 2.819840000000003783e+02 2.649013751568351461e-06 2.819840000000003783e+02 2.886481510250799796e-05
2.818840000000000146e+02 1.808398325067489265e-01 2.818840000000003556e+02 1.800500035045312641e-01 2.818840000000003556e+02 2.299085007529931161e-05 2.818840000000003556e+02 2.175848239949578837e-32 2.818840000000003556e+02 1.130766404012932560e-30 2.818840000000003556e+02 2.322367154555581254e-06 2.818840000000003556e+02 2.469028730142590442e-05
2.817840000000005602e+02 1.795000721911868546e-01 2.817840000000003897e+02 1.800452391997468815e-01 2.817840000000003897e+02 2.183566316707119472e-05 2.817840000000003897e+02 2.033431944527675295e-32 2.817840000000003897e+02 1.038001335318162281e-30 2.817840000000003897e+02 2.052055820817299600e-06 2.817840000000003897e+02 2.135148075899079002e-05
2.816840000000001965e+02 1.804407572768889634e-01 2.816840000000003670e+02 1.800412309001728495e-01 2.816840000000003670e+02 2.076497510395663841e-05 2.816840000000003670e+02 1.904431503992031764e-32 2.816840000000003670e+02 9.560760066425123678e-31 2.816840000000003670e+02 1.825942954513134173e-06 2.816840000000003670e+02 1.863998211438062735e-05
2.815840000000007421e+02 1.827808755934276219e-01 2.815840000000004011e+02 1.800378149889531321e-01 2.815840000000004011e+02 1.977078048181090308e-05 2.815840000000004011e+02 1.787227526561814721e-32 2.815840000000004011e+02 8.833771960246148640e-31 2.815840000000004011e+02 1.634966515661058174e-06 2.815840000000004011e+02 1.640924195565552832e-05
2.814840000000003783e+02 1.793958382759421322e-01 2.814840000000003783e+02 1.800348711817440772e-01 2.814840000000003783e+02 1.884599555776312029e-05 2.814840000000003783e+02 1.680435786405989017e-32 2.814840000000003783e+02 8.185824228537770865e-31 2.814840000000003783e+02 1.472256567965804294e-06 2.814840000000003783e+02 1.455292961835557819e-05
