# Supplementary material for: In-situ probing of the Fischer-Tropsch reaction on Co single crystal surfaces up to 1 bar
Source: Nat Commun. 2025 Jan 24;16:1005. doi: 10.1038/s41467-025-56082-8 (PMC11761050; doi:10.1038/s41467-025-56082-8)
Supplement: Supplementary file 3 — Source Data [file 41467_2025_56082_MOESM3_ESM.zip › Fig2/ax1 C1s 406K.dat]

# 406K
# top	C4	C3	C2	C1
# (x, y) tuples for data, fitline, peak0..peakN
2.888949999999995271e+02 -3.691098089091428974e-03 2.888949999999995271e+02 1.146176540360488747e-04 2.888949999999995271e+02 3.959792819640087122e-05 2.888949999999995271e+02 1.386028527884829868e-05 2.888949999999995271e+02 1.226555170762912629e-05 2.888949999999995271e+02 4.875789370677652610e-05 2.888949999999995271e+02 1.359951463940548096e-07
2.887950000000000728e+02 -1.270377411863209387e-03 2.887949999999995043e+02 1.202007614720521555e-04 2.887949999999995043e+02 4.213410718775185889e-05 2.887949999999995043e+02 1.453749971950835241e-05 2.887949999999995043e+02 1.278936755081971627e-05 2.887949999999995043e+02 5.059889399791218364e-05 2.887949999999995043e+02 1.408930160600465047e-07
2.886949999999997090e+02 1.654987227772226552e-04 2.886949999999995384e+02 1.262245958514089607e-04 2.886949999999995384e+02 4.491971784886125371e-05 2.886949999999995384e+02 1.526537242880179115e-05 2.886949999999995384e+02 1.334738383206221637e-05 2.886949999999995384e+02 5.254606154922187699e-05 2.886949999999995384e+02 1.460601924618220106e-07
2.885950000000002547e+02 -1.442422633941958451e-03 2.885949999999995157e+02 1.327391662202038786e-04 2.885949999999995157e+02 4.798824101952045150e-05 2.885949999999995157e+02 1.604906159375688759e-05 2.885949999999995157e+02 1.394263596766514348e-05 2.885949999999995157e+02 5.460771086237531906e-05 2.885949999999995157e+02 1.515167768860863021e-07
2.884949999999998909e+02 3.122091662647267368e-04 2.884949999999995498e+02 1.398020752957118457e-04 2.884949999999995498e+02 5.137890620758084657e-05 2.884949999999995498e+02 1.689439579254822891e-05 2.884949999999995498e+02 1.457850279949009913e-05 2.884949999999995498e+02 5.679298571541817152e-05 2.884949999999995498e+02 1.572847806745112001e-07
2.883949999999995271e+02 -2.411646138293096087e-03 2.883949999999995271e+02 1.474799874679431368e-04 2.883949999999995271e+02 5.513790387078503278e-05 2.883949999999995271e+02 1.780798077354210705e-05 2.883949999999995271e+02 1.525875415759627812e-05 2.883949999999995271e+02 5.911196031891165507e-05 2.883949999999995271e+02 1.633883471080601969e-07
2.882950000000000728e+02 -3.927366776251255825e-04 2.882949999999995612e+02 1.558504476310654545e-04 2.882949999999995612e+02 5.931990571319306936e-05 2.882949999999995612e+02 1.879732650089486616e-05 2.882949999999995612e+02 1.598760626438465026e-05 2.882949999999995612e+02 6.157575514865526933e-05 2.882949999999995612e+02 1.698540039375930425e-07
2.881949999999997090e+02 -1.194685033684460621e-03 2.881949999999995384e+02 1.650041601421121983e-04 2.881949999999995384e+02 6.398999380853668531e-05 2.881949999999995384e+02 1.987099895689450069e-05 2.881949999999995384e+02 1.676978648820409010e-05 2.881949999999995384e+02 6.419666993698433955e-05 2.881949999999995384e+02 1.767109514925800271e-07
2.880950000000002547e+02 -1.622561459150257106e-03 2.880949999999995725e+02 1.750479004647157106e-04 2.880949999999995725e+02 6.922616066460048382e-05 2.880949999999995725e+02 2.103880233422457242e-05 2.880949999999995725e+02 1.761060928739225664e-05 2.880949999999995725e+02 6.698833678628831364e-05 2.880949999999995725e+02 1.839913922100922972e-07
2.879949999999998909e+02 -1.320499757419751636e-03 2.879949999999995498e+02 1.861083797832752097e-04 2.879949999999995498e+02 7.512268759178327793e-05 2.879949999999995498e+02 2.231199872448569465e-05 2.879949999999995498e+02 1.851606560222870398e-05 2.879949999999995498e+02 6.996589695624991364e-05 2.879949999999995498e+02 1.917309085275940541e-07
2.878949999999995271e+02 -9.895512862682751161e-04 2.878949999999995839e+02 1.983377613403929465e-04 2.878949999999995839e+02 8.179508405157751851e-05 2.878949999999995839e+02 2.370357431951441418e-05 2.878949999999995839e+02 1.949292847566007692e-05 2.878949999999995839e+02 7.314620559622161413e-05 2.878949999999995839e+02 1.999688974193026227e-07
2.877950000000000728e+02 -5.568291542363519933e-04 2.877949999999995612e+02 2.119225055006304984e-04 2.877949999999995612e+02 8.938824486926933018e-05 2.877949999999995612e+02 2.522856363506542532e-05 2.877949999999995612e+02 2.054887834487866211e-05 2.877949999999995612e+02 7.654806957993259484e-05 2.877949999999995612e+02 2.087490714844826012e-07
2.876949999999997090e+02 1.222669168132030013e-03 2.876949999999995953e+02 2.270996376546989559e-04 2.876949999999995953e+02 9.809189409514058248e-05 2.876949999999995953e+02 2.690444654170849183e-05 2.876949999999995953e+02 2.169265228555069199e-05 2.876949999999995953e+02 8.019252469381164025e-05 2.876949999999995953e+02 2.181200384875750898e-07
2.875950000000002547e+02 -3.571052343521208781e-03 2.875949999999995725e+02 2.441900668185499113e-04 2.875949999999995725e+02 1.081729112722718689e-04 2.875949999999995725e+02 2.875163722128753926e-05 2.875949999999995725e+02 2.293422256305021841e-05 2.875949999999995725e+02 8.410315978824345925e-05 2.875949999999995725e+02 2.281359736968454892e-07
2.874949999999998909e+02 -6.617716104300743439e-04 2.874949999999996066e+02 2.636700644875912395e-04 2.874949999999996066e+02 1.200456087246210907e-04 2.874949999999996066e+02 3.079408994355834899e-05 2.874949999999996066e+02 2.428501122290880435e-05 2.874949999999996066e+02 8.830649719411718063e-05 2.874949999999996066e+02 2.388574023858194395e-07
2.873949999999995271e+02 1.147367262671330698e-04 2.873949999999995839e+02 2.863230968843280913e-04 2.873949999999995839e+02 1.344221003857496073e-04 2.873949999999995839e+02 3.306005432242921675e-05 2.873949999999995839e+02 2.575814923383186523e-05 2.873949999999995839e+02 9.283244082871577017e-05 2.873949999999995839e+02 2.503521136015944606e-07
2.872950000000000728e+02 9.452951680439429863e-04 2.872949999999996180e+02 3.135471844707622452e-04 2.872949999999996180e+02 1.526178678718973327e-04 2.872949999999996180e+02 3.558302326728949753e-05 2.872949999999996180e+02 2.736879101371859303e-05 2.872949999999996180e+02 9.771480608689770439e-05 2.872949999999996180e+02 2.626962309590781205e-07
2.871949999999997090e+02 -5.853848110642899394e-04 2.871949999999995953e+02 3.479332333500136055e-04 2.871949999999995953e+02 1.771278791852924259e-04 2.871949999999995953e+02 3.840293149154122478e-05 2.871949999999995953e+02 2.913449820399596744e-05 2.871949999999995953e+02 1.029919489971395965e-04 2.871949999999995953e+02 2.759754720443929963e-07
2.870950000000002547e+02 -6.315625913772089303e-04 2.870949999999996294e+02 3.942566331617247113e-04 2.870949999999996294e+02 2.126154358026193436e-04 2.870949999999996294e+02 4.156768373301361044e-05 2.870949999999996294e+02 3.107571056044657168e-05 2.870949999999996294e+02 1.087075164303120625e-04 2.870949999999996294e+02 2.902866353331501384e-07
2.869949999999998909e+02 -7.209255391354236694e-04 2.869949999999996066e+02 4.609921411286149458e-04 2.869949999999996066e+02 2.674236036818602286e-04 2.869949999999996066e+02 4.513512626824255981e-05 2.869949999999996066e+02 3.321632714774810908e-05 2.869949999999996066e+02 1.149113446679772354e-04 2.869949999999996066e+02 3.057393627868185383e-07
2.868949999999995271e+02 5.728985363172194381e-04 2.868949999999996407e+02 5.623025748297427089e-04 2.868949999999996407e+02 3.555595051971121461e-04 2.868949999999996407e+02 4.917564249738881106e-05 2.868949999999996407e+02 3.558442814756880709e-05 2.868949999999996407e+02 1.216605407496150590e-04 2.868949999999996407e+02 3.224582380577842744e-07
2.867950000000000728e+02 1.147042750071845807e-03 2.867949999999996180e+02 7.201052070308736367e-04 2.867949999999996180e+02 4.987549389617014842e-04 2.867949999999996180e+02 5.377571532253440693e-05 2.867949999999996180e+02 3.821317720600707189e-05 2.867949999999996180e+02 1.290207902453488758e-04 2.867949999999996180e+02 3.405852952817560736e-07
2.866949999999997090e+02 3.159443909105031333e-03 2.866949999999996521e+02 9.653019620966236209e-04 2.866949999999996521e+02 7.276885319051634585e-04 2.866949999999996521e+02 5.904324266761141869e-05 2.866949999999996521e+02 4.114195733912184703e-05 2.866949999999996521e+02 1.370679471519311253e-04 2.866949999999996521e+02 3.602830327957738298e-07
2.865950000000002547e+02 -6.496525735171301830e-05 2.865949999999996294e+02 1.336745927575949287e-03 2.865949999999996294e+02 1.080939768449023326e-03 2.865949999999996294e+02 6.511663220762384881e-05 2.865949999999996294e+02 4.441781140431827902e-05 2.865949999999996294e+02 1.458899774637927797e-04 2.865949999999996294e+02 3.817380511910860799e-07
2.864949999999998909e+02 1.128275196163417739e-03 2.864949999999996635e+02 1.876372695690147700e-03 2.864949999999996635e+02 1.600097906678653358e-03 2.864949999999996635e+02 7.218299145512570216e-05 2.864949999999996635e+02 4.809728310366012037e-05 2.864949999999996635e+02 1.555893489849121802e-04 2.864949999999996635e+02 4.051654677962118591e-07
2.863949999999995271e+02 2.086583879041365233e-03 2.863949999999996407e+02 2.619587393212338168e-03 2.863949999999996407e+02 2.320103107575592974e-03 2.863949999999996407e+02 8.051869378352557419e-05 2.863949999999996407e+02 5.224878952565827615e-05 2.863949999999996407e+02 1.662859880249516057e-04 2.863949999999996407e+02 4.308143026097555327e-07
2.862950000000000728e+02 1.827585746889959228e-05 2.862949999999996749e+02 3.581661069969860941e-03 2.862949999999996749e+02 3.255542740475114542e-03 2.862949999999996749e+02 9.058268757594173338e-05 2.862949999999996749e+02 5.695570637640684969e-05 2.862949999999996749e+02 1.781209614549007292e-04 2.862949999999996749e+02 4.589740874963833719e-07
2.861949999999997090e+02 4.190420794744582032e-03 2.861949999999996521e+02 4.743108655529116452e-03 2.861949999999996521e+02 4.385812832038996079e-03 2.861949999999996521e+02 1.032243244000271041e-04 2.861949999999996521e+02 6.232042203393072433e-05 2.861949999999996521e+02 1.912610940299514113e-04 2.861949999999996521e+02 4.899830262116463384e-07
2.860950000000002547e+02 5.823594702505714704e-03 2.860949999999996862e+02 6.038579199207413234e-03 2.860949999999996862e+02 5.643566491109129959e-03 2.860949999999996862e+02 1.201139266447488822e-04 2.860949999999996862e+02 6.846974184754868009e-05 2.860949999999996862e+02 2.059048014712705889e-04 2.860949999999996862e+02 5.242381347145377726e-07
2.859949999999998909e+02 5.493648557450346581e-03 2.859949999999996635e+02 7.353430219607119157e-03 2.859949999999996635e+02 6.910466239053789442e-03 2.859949999999996635e+02 1.445499704615405294e-04 2.859949999999996635e+02 7.556228452051372258e-05 2.859949999999996635e+02 2.222895176417556305e-04 2.859949999999996635e+02 5.622079295209548637e-07
2.858949999999995271e+02 9.584016953531610331e-03 2.858949999999996976e+02 8.530827580038646829e-03 2.858949999999996976e+02 8.022930185433528941e-03 2.858949999999996976e+02 1.827925056983654062e-04 2.858949999999996976e+02 8.379920925665933836e-05 2.858949999999996976e+02 2.407012312287523572e-04 2.858949999999996976e+02 6.044484213402778898e-07
2.857950000000000728e+02 1.097131226681593782e-02 2.857949999999996749e+02 9.395057013177136526e-03 2.857949999999996749e+02 8.793547867298566814e-03 2.857949999999996749e+02 2.459289275916457136e-04 2.857949999999996749e+02 9.344175327497730840e-05 2.857949999999996749e+02 2.614868415784255560e-04 2.857949999999996749e+02 6.516234335198841732e-07
2.856949999999997090e+02 7.096547097943122287e-03 2.856949999999997090e+02 9.803255616573296194e-03 2.856949999999997090e+02 9.060736739592352429e-03 2.856949999999997090e+02 3.518984003923413093e-04 2.856949999999997090e+02 1.048456240835068677e-04 2.856949999999997090e+02 2.850703218733036245e-04 2.856949999999997090e+02 7.045306317912530043e-07
2.855950000000002547e+02 9.398756227107065223e-03 2.855949999999996862e+02 9.718803735245749517e-03 2.855949999999996862e+02 8.760845839777294322e-03 2.855949999999996862e+02 5.266789369139573745e-04 2.855949999999996862e+02 1.185407409097174352e-04 2.855949999999996862e+02 3.119740824735808805e-04 2.855949999999996862e+02 7.641351712008540818e-07
2.854949999999998909e+02 8.945696825242578643e-03 2.854949999999997203e+02 9.247135376765591025e-03 2.854949999999997203e+02 7.965023872107722738e-03 2.854949999999997203e+02 8.030023020166505467e-04 2.854949999999997203e+02 1.354300658960680306e-04 2.854949999999997203e+02 3.428475231348279023e-04 2.854949999999997203e+02 8.316136103224139189e-07
2.853949999999995271e+02 7.857025014613527522e-03 2.853949999999996976e+02 8.589846785135531182e-03 2.853949999999996976e+02 6.838331379051117327e-03 2.853949999999996976e+02 1.214827560297936006e-03 2.853949999999996976e+02 1.572737806274394630e-04 2.853949999999996976e+02 3.785056533356650913e-04 2.853949999999996976e+02 9.084118233723249406e-07
2.852950000000000728e+02 9.237928552908451080e-03 2.852949999999997317e+02 7.963352046751692725e-03 2.852949999999997317e+02 5.567817257583283774e-03 2.852949999999997317e+02 1.786785852914779755e-03 2.852949999999997317e+02 1.877706022315097235e-04 2.852949999999997317e+02 4.199820117900735341e-04 2.852949999999997317e+02 9.963222320456146969e-07
2.851949999999997090e+02 6.329884518654894238e-03 2.851949999999997090e+02 7.539220500302376039e-03 2.851949999999997090e+02 4.314787431889346818e-03 2.851949999999997090e+02 2.520050941937984016e-03 2.851949999999997090e+02 2.346823353343369318e-04 2.851949999999997090e+02 4.686022030825633361e-04 2.851949999999997090e+02 1.097588058145524886e-06
2.850950000000002547e+02 8.885680012662974803e-03 2.850949999999996862e+02 7.413917275263499397e-03 2.850949999999996862e+02 3.194623545601600959e-03 2.850949999999996862e+02 3.378634121746825446e-03 2.850949999999996862e+02 3.133569125000594405e-04 2.850949999999996862e+02 5.260876495002613602e-04 2.850949999999996862e+02 1.215045914752887901e-06
2.849949999999998909e+02 9.666732112335912203e-03 2.849949999999997203e+02 7.600101898626923473e-03 2.849949999999997203e+02 2.271715173034924602e-03 2.849949999999997203e+02 4.281015905803767056e-03 2.849949999999997203e+02 4.513140800576405528e-04 2.849949999999997203e+02 5.947044160803878531e-04 2.849949999999997203e+02 1.352323650202667225e-06
2.848949999999995271e+02 7.429868564812681930e-03 2.848949999999996976e+02 8.035898617738018376e-03 2.848949999999996976e+02 1.564218592474604132e-03 2.848949999999996976e+02 5.100715818755614979e-03 2.848949999999996976e+02 6.919694610284603774e-04 2.848949999999996976e+02 6.774806262909750798e-04 2.848949999999996976e+02 1.514119188363973632e-06
2.847950000000000728e+02 9.349124859094183268e-03 2.847949999999997317e+02 8.610732434026756657e-03 2.847949999999997317e+02 1.055927571477434726e-03 2.847949999999997317e+02 5.681112025077477735e-03 2.847949999999997317e+02 1.093455228815461058e-03 2.847949999999997317e+02 7.785310083223879758e-04 2.847949999999997317e+02 1.706600333995368678e-06
2.846949999999997090e+02 8.176756820002182777e-03 2.846949999999997090e+02 9.213296605781436457e-03 2.846949999999997090e+02 7.111603555714826998e-04 2.846949999999997090e+02 5.879189781578874480e-03 2.846949999999997090e+02 1.717451550936551202e-03 2.846949999999997090e+02 9.035569287317704373e-04 2.846949999999997090e+02 1.937988962757180855e-06
2.845950000000002547e+02 9.303141632580577344e-03 2.845949999999997431e+02 9.794870993086075839e-03 2.845949999999997431e+02 4.882845604465809244e-04 2.845949999999997431e+02 5.638341214639022540e-03 2.845949999999997431e+02 2.605359210398246368e-03 2.845949999999997431e+02 1.060666574946159298e-03 2.845949999999997431e+02 2.219432656065504196e-06
2.844949999999998909e+02 7.909042133034819080e-03 2.844949999999997203e+02 1.038625744070432490e-02 2.844949999999997203e+02 3.490948439044006132e-04 2.844949999999997203e+02 5.026829657379376648e-03 2.844949999999997203e+02 3.745864276532014960e-03 2.844949999999997203e+02 1.261902327175224488e-03 2.844949999999997203e+02 2.566335713309496260e-06
2.843949999999995271e+02 1.178583696946007391e-02 2.843949999999997544e+02 1.103038356349522568e-02 2.843949999999997544e+02 2.634406785589651326e-04 2.843949999999997544e+02 4.192094508920602217e-03 2.843949999999997544e+02 5.045222391560676492e-03 2.843949999999997544e+02 1.526625539650619317e-03 2.843949999999997544e+02 3.000444804362104046e-06
2.842950000000000728e+02 1.217611643222419986e-02 2.842949999999997317e+02 1.170509426634289661e-02 2.842949999999997317e+02 2.100933973815932167e-04 2.842949999999997317e+02 3.289088900544857343e-03 2.842949999999997317e+02 6.312537663922940939e-03 2.842949999999997317e+02 1.889821091190575786e-03 2.842949999999997317e+02 3.553213302928338686e-06
2.841949999999997090e+02 1.101433405739803313e-02 2.841949999999997658e+02 1.231276450283994885e-02 2.841949999999997658e+02 1.754391732118192081e-04 2.841949999999997658e+02 2.440149691392526094e-03 2.841949999999997658e+02 7.271599744779898462e-03 2.841949999999997658e+02 2.421304472820356209e-03 2.841949999999997658e+02 4.271420635346972524e-06
2.840950000000002547e+02 1.220085602149982400e-02 2.840949999999997431e+02 1.277513336233625403e-02 2.840949999999997431e+02 1.514031234848495027e-04 2.840949999999997431e+02 1.722099194971341962e-03 2.840949999999997431e+02 7.634955298510902322e-03 2.840949999999997431e+02 3.261448597072067260e-03 2.840949999999997431e+02 5.227148297094280346e-06
2.839949999999998909e+02 1.394045469449960509e-02 2.839949999999997772e+02 1.324182818817090830e-02 2.839949999999997772e+02 1.334862426253122182e-04 2.839949999999997772e+02 1.166710999102552482e-03 2.839949999999997772e+02 7.270422206824321901e-03 2.839949999999997772e+02 4.664669704984991151e-03 2.839949999999997772e+02 6.539034633730877778e-06
2.838949999999995271e+02 1.368195886371098915e-02 2.838949999999997544e+02 1.421632444281415060e-02 2.838949999999997544e+02 1.192857509685123853e-04 2.838949999999997544e+02 7.698020097108409501e-04 2.838949999999997544e+02 6.310587844929650865e-03 2.838949999999997544e+02 7.008209410281722278e-03 2.838949999999997544e+02 8.439426923426408643e-06
2.837950000000000728e+02 1.851566801913836005e-02 2.837949999999997885e+02 1.636284077792927311e-02 2.837949999999997885e+02 1.075343837052211379e-04 2.837949999999997885e+02 5.052073852142820523e-04 2.837949999999997885e+02 5.043006750073832090e-03 2.837949999999997885e+02 1.069554609675137449e-02 2.837949999999997885e+02 1.154616218456441080e-05
2.836949999999997090e+02 2.273278975408129718e-02 2.836949999999997658e+02 2.007886772057983910e-02 2.836949999999997658e+02 9.754405547453363088e-05 2.836949999999997658e+02 3.386963789530750670e-04 2.836949999999997658e+02 3.743782475880730407e-03 2.836949999999997658e+02 1.588105993593476664e-02 2.836949999999997658e+02 1.778487433673190575e-05
2.835950000000002547e+02 2.305436961906444371e-02 2.835949999999997999e+02 2.480450668534283504e-02 2.835949999999997999e+02 8.891224385440722614e-05 2.835949999999997999e+02 2.380454968079963416e-04 2.835949999999997999e+02 2.603648154943602726e-03 2.835949999999997999e+02 2.184164629583628878e-02 2.835949999999997999e+02 3.225449390053880739e-05
2.834949999999998909e+02 2.717860245729506255e-02 2.834949999999997772e+02 2.797951206419361375e-02 2.834949999999997772e+02 8.137804405518519210e-05 2.834949999999997772e+02 1.780783896928007318e-04 2.834949999999997772e+02 1.716192307798520243e-03 2.834949999999997772e+02 2.593998348057857325e-02 2.834949999999997772e+02 6.387984206853057558e-05
2.833949999999995271e+02 2.717760037655349292e-02 2.833949999999998113e+02 2.633352001794555045e-02 2.833949999999998113e+02 7.475503411012220936e-05 2.833949999999998113e+02 1.416193593183684082e-04 2.833949999999998113e+02 1.092613094441531292e-03 2.833949999999998113e+02 2.490539446604299670e-02 2.833949999999998113e+02 1.191380640325308613e-04
2.832950000000000728e+02 2.061878413291844472e-02 2.832949999999997885e+02 2.075002105972872934e-02 2.832949999999997885e+02 6.890037677071198159e-05 2.832949999999997885e+02 1.181576933967539149e-04 2.832949999999997885e+02 6.914497977807310299e-04 2.832949999999997885e+02 1.968510960606517646e-02 2.832949999999997885e+02 1.864035857153547410e-04
2.831949999999997090e+02 1.434725824545562446e-02 2.831949999999998226e+02 1.465961946870889682e-02 2.831949999999998226e+02 6.369999533915837156e-05 2.831949999999998226e+02 1.018059151635119667e-04 2.831949999999998226e+02 4.510117144501870766e-04 2.831949999999998226e+02 1.382396092982795047e-02 2.831949999999998226e+02 2.191409139280898024e-04
2.830950000000002547e+02 1.187687258380634540e-02 2.830949999999997999e+02 9.811398444056318446e-03 2.830949999999997999e+02 5.906068474443380953e-05 2.830949999999997999e+02 8.947884668704791922e-05 2.830949999999997999e+02 3.131854023728819253e-04 2.830949999999997999e+02 9.169495988144900703e-03 2.830949999999997999e+02 1.801775221070534797e-04
2.829949999999998909e+02 6.699818902461267787e-03 2.829949999999998340e+02 6.495644761438170399e-03 2.829949999999998340e+02 5.490529600267844018e-05 2.829949999999998340e+02 7.961703871154501714e-05 2.829949999999998340e+02 2.345829553600446260e-04 2.829949999999998340e+02 6.013892920021782565e-03 2.829949999999998340e+02 1.126465513421190325e-04
2.828949999999995271e+02 1.250193638525457689e-03 2.828949999999998113e+02 4.433858171099106828e-03 2.828949999999998113e+02 5.116942304208878386e-05 2.828949999999998113e+02 7.142479430339347083e-05 2.828949999999998113e+02 1.877088075832933963e-04 2.828949999999998113e+02 4.063872708461108846e-03 2.828949999999998113e+02 5.968243770922222925e-05
2.827950000000000728e+02 1.146154423437995961e-03 2.827949999999998454e+02 3.204489662800689802e-03 2.827949999999998454e+02 4.779894270719151658e-05 2.827949999999998454e+02 6.446820864585410017e-05 2.827949999999998454e+02 1.572314182265555191e-04 2.827949999999998454e+02 2.904790498541990652e-03 2.827949999999998454e+02 3.020059467909777304e-05
2.826949999999997090e+02 2.439525143688105364e-03 2.826949999999998226e+02 2.455873033923130274e-03 2.826949999999998226e+02 4.474811337548139945e-05 2.826949999999998226e+02 5.848280945122276528e-05 2.826949999999998226e+02 1.353983245870131718e-04 2.826949999999998226e+02 2.200334849060650317e-03 2.826949999999998226e+02 1.690893744876316261e-05
2.825950000000002547e+02 1.829461317473734909e-03 2.825949999999998568e+02 1.966996843944787254e-03 2.825949999999998568e+02 4.197807521223357349e-05 2.825949999999998568e+02 5.328765308992318558e-05 2.825949999999998568e+02 1.185154736067240555e-04 2.825949999999998568e+02 1.742071670052530588e-03 2.825949999999998568e+02 1.114397198337562699e-05
2.824949999999998909e+02 8.667678077004058569e-04 2.824949999999998340e+02 1.621843355704731277e-03 2.824949999999998340e+02 3.945565362702236028e-05 2.824949999999998340e+02 4.874798422233749982e-05 2.824949999999998340e+02 1.048247987893763980e-04 2.824949999999998340e+02 1.420604011941427889e-03 2.824949999999998340e+02 8.210907124567249103e-06
2.823949999999995271e+02 -9.051640910160299678e-04 2.823949999999998681e+02 1.363813730563697606e-03 2.823949999999998681e+02 3.715239707943911239e-05 2.823949999999998681e+02 4.475836748374884216e-05 2.823949999999998681e+02 9.342425341689896171e-05 2.823949999999998681e+02 1.182091989345765383e-03 2.823949999999998681e+02 6.386723237845285195e-06
2.822950000000000728e+02 -1.609016049116006189e-03 2.822949999999998454e+02 1.163945216070337184e-03 2.822949999999998454e+02 3.504379830281456257e-05 2.822949999999998454e+02 4.123413041381077121e-05 2.822949999999998454e+02 8.378432650645419380e-05 2.822949999999998454e+02 9.987649238359034686e-04 2.822949999999998454e+02 5.118037011354199174e-06
2.821949999999997090e+02 1.289798771126757487e-03 2.821949999999998795e+02 1.005501634737332797e-03 2.821949999999998795e+02 3.310866027911643221e-05 2.821949999999998795e+02 3.810628371116439513e-05 2.821949999999998795e+02 7.554951602976850812e-05 2.821949999999998795e+02 8.545468091317726242e-04 2.821949999999998795e+02 4.190365585510916437e-06
2.820950000000002547e+02 7.142752908413936130e-04 2.820949999999998568e+02 8.776873713541742325e-04 2.820949999999998568e+02 3.132857721803946108e-05 2.820949999999998568e+02 3.531807985279853697e-05 2.820949999999998568e+02 6.845870697375473985e-05 2.820949999999998568e+02 7.390905882081463341e-04 2.820949999999998568e+02 3.491419101435163475e-06
2.819949999999998909e+02 -5.360732039767254591e-04 2.819949999999998909e+02 7.730689750914438059e-04 2.819949999999998909e+02 2.968750746019279603e-05 2.819949999999998909e+02 3.282249139470802416e-05 2.819949999999998909e+02 6.231082328903279107e-05 2.819949999999998909e+02 6.452958429573116403e-04 2.819949999999998909e+02 2.952309990198490433e-06
2.818949999999995271e+02 3.423201901528378816e-04 2.818949999999998681e+02 6.863429624400250789e-04 2.818949999999998681e+02 2.817142027434868686e-05 2.818949999999998681e+02 3.058029038743819816e-05 2.818949999999998681e+02 5.694730727837038692e-05 2.818949999999998681e+02 5.681158022229984301e-04 2.818949999999998681e+02 2.528142276869258274e-06
2.817950000000000728e+02 -4.308399924219821308e-04 2.817949999999999022e+02 6.136369673418406133e-04 2.817949999999999022e+02 2.676800237697414498e-05 2.817949999999999022e+02 2.855855751362739982e-05 2.817949999999999022e+02 5.224139997392924503e-05 2.817949999999999022e+02 5.038803694065429597e-04 2.817949999999999022e+02 2.188638070766850614e-06
2.816949999999997090e+02 2.211907883832909139e-03 2.816949999999998795e+02 5.520708735331707022e-04 2.816949999999998795e+02 2.546641297000546851e-05 2.816949999999998795e+02 2.672951177493067257e-05 2.816949999999998795e+02 4.809074890261761569e-05 2.816949999999998795e+02 4.498713902838684451e-04 2.816949999999998795e+02 1.912809601748545590e-06
2.815950000000002547e+02 4.830771165083836663e-04 2.815949999999999136e+02 4.994676201981158121e-04 2.815949999999999136e+02 2.425707838998881745e-05 2.815949999999999136e+02 2.506958413189567869e-05 2.815949999999999136e+02 4.441200647792765846e-05 2.815949999999999136e+02 4.040431946721913790e-04 2.815949999999999136e+02 1.685756526112236815e-06
2.814949999999998909e+02 1.181969626352039624e-03 2.814949999999998909e+02 4.541574342795299353e-04 2.814949999999998909e+02 2.313151925011470997e-05 2.814949999999998909e+02 2.355867893957352114e-05 2.814949999999998909e+02 4.113677784045226629e-05 2.814949999999998909e+02 3.648337838896083978e-04 2.814949999999998909e+02 1.496674359781035585e-06
