# Supplementary material for: In-situ probing of the Fischer-Tropsch reaction on Co single crystal surfaces up to 1 bar
Source: Nat Commun. 2025 Jan 24;16:1005. doi: 10.1038/s41467-025-56082-8 (PMC11761050; doi:10.1038/s41467-025-56082-8)
Supplement: Supplementary file 3 — Source Data [file 41467_2025_56082_MOESM3_ESM.zip › Fig2/ax1 C1s 425K.dat]

# 425K
# top	C4	C3	C2	C1
# (x, y) tuples for data, fitline, peak0..peakN
2.888949999999995271e+02 2.898637306256539314e-02 2.888949999999995271e+02 3.009376923768419115e-02 2.888949999999995271e+02 3.994609955561605007e-05 2.888949999999995271e+02 7.983092734189980983e-06 2.888949999999995271e+02 4.223065135510936743e-06 2.888949999999995271e+02 4.160821894367148686e-05 2.888949999999995271e+02 8.761315202617437082e-09
2.887950000000000728e+02 2.766203199544186447e-02 2.887949999999995043e+02 3.009846948064816285e-02 2.887949999999995043e+02 4.250457832190101355e-05 2.887949999999995043e+02 8.373147164669282998e-06 2.887949999999995043e+02 4.403416454190757564e-06 2.887949999999995043e+02 4.317926185314583672e-05 2.887949999999995043e+02 9.076854257524234875e-09
2.886949999999997090e+02 2.805013622041098789e-02 2.886949999999995384e+02 3.010355291798776436e-02 2.886949999999995384e+02 4.531468192732084527e-05 2.886949999999995384e+02 8.792379180466466289e-06 2.886949999999995384e+02 4.595543083186737719e-06 2.886949999999995384e+02 4.484090405373265700e-05 2.886949999999995384e+02 9.409743058072347605e-09
2.885950000000002547e+02 2.905422820363451689e-02 2.885949999999995157e+02 3.010906443757571313e-02 2.885949999999995157e+02 4.841018559751055124e-05 2.885949999999995157e+02 9.243759736692385025e-06 2.885949999999995157e+02 4.800490125164440962e-06 2.885949999999995157e+02 4.660024083974391456e-05 2.885949999999995157e+02 9.761276604219272297e-09
2.884949999999998909e+02 2.786751205843045198e-02 2.884949999999995498e+02 3.011505593866320787e-02 2.884949999999995498e+02 5.183066377228365550e-05 2.884949999999995498e+02 9.730645912883283580e-06 2.884949999999995498e+02 5.019420925206441573e-06 2.884949999999995498e+02 4.846507517988829299e-05 2.884949999999995498e+02 1.013287294879654701e-08
2.883949999999995271e+02 2.944818641930030054e-02 2.883949999999995271e+02 3.012158771903557242e-02 2.883949999999995271e+02 5.562271304665277984e-05 2.883949999999995271e+02 1.025684241440603933e-05 2.883949999999995271e+02 5.253633446769196093e-06 2.883949999999995271e+02 5.044400404025374101e-05 2.883949999999995271e+02 1.052608749212657152e-08
2.882950000000000728e+02 2.870032669002784559e-02 2.882949999999995612e+02 3.012873019978997563e-02 2.882949999999995612e+02 5.984148583471457272e-05 2.882949999999995612e+02 1.082667474676680422e-05 2.882949999999995612e+02 5.504579347491066856e-06 2.882949999999995612e+02 5.254651723175385455e-05 2.882949999999995612e+02 1.094262925098723763e-08
2.881949999999997090e+02 2.898171194158707248e-02 2.881949999999995384e+02 3.013656609465771921e-02 2.881949999999995384e+02 6.455263645514146623e-05 2.881949999999995384e+02 1.144507664903290491e-05 2.881949999999995384e+02 5.773886274047288869e-06 2.881949999999995384e+02 5.478311090008014203e-05 2.881949999999995384e+02 1.138437941965122864e-08
2.880950000000002547e+02 2.944795953202719585e-02 2.880949999999995725e+02 3.014519319381842727e-02 2.880949999999995725e+02 6.983484317779403358e-05 2.880949999999995725e+02 1.211769503090367405e-05 2.880949999999995725e+02 6.063384009904180731e-06 2.880949999999995725e+02 5.716541818722788734e-05 2.880949999999995725e+02 1.185341259937420428e-08
2.879949999999998909e+02 2.949957184641209193e-02 2.879949999999995498e+02 3.015472808017329379e-02 2.879949999999995498e+02 7.578321629714885493e-05 2.879949999999995498e+02 1.285101650645811589e-05 2.879949999999995498e+02 6.375135253228654891e-06 2.879949999999995498e+02 5.970636009531731420e-05 2.879949999999995498e+02 1.235202114365970989e-08
2.878949999999995271e+02 2.811052551733610183e-02 2.878949999999995839e+02 3.016531147655198905e-02 2.878949999999995839e+02 8.251428091081994482e-05 2.878949999999995839e+02 1.365252071782546899e-05 2.878949999999995839e+02 6.711471982411177150e-06 2.878949999999995839e+02 6.242032019778172975e-05 2.878949999999995839e+02 1.288274315271425617e-08
2.877950000000000728e+02 2.998949122339459455e-02 2.877949999999995612e+02 3.017711690752179418e-02 2.877949999999995612e+02 9.017420585590554458e-05 2.877949999999995612e+02 1.453086707793041908e-05 2.877949999999995612e+02 7.075038594320743476e-06 2.877949999999995612e+02 6.532334759888467788e-05 2.877949999999995612e+02 1.344839475542654138e-08
2.876949999999997090e+02 2.804616085432508343e-02 2.876949999999995953e+02 3.019036679568399065e-02 2.876949999999995953e+02 9.895438336290488565e-05 2.876949999999995953e+02 1.549612344792680629e-05 2.876949999999995953e+02 7.468843289526881785e-06 2.876949999999995953e+02 6.843339347618610912e-05 2.876949999999995953e+02 1.405210744550685024e-08
2.875950000000002547e+02 3.046371768634542274e-02 2.875949999999995725e+02 3.020536569193736989e-02 2.875949999999995725e+02 1.091240395575984967e-04 2.875949999999995725e+02 1.656004776089276879e-05 2.875949999999995725e+02 7.896319548008886511e-06 2.875949999999995725e+02 7.177058769947370720e-05 2.875949999999995725e+02 1.469737139605360579e-08
2.874949999999998909e+02 2.939369532770495785e-02 2.874949999999996066e+02 3.022257191816776073e-02 2.874949999999996066e+02 1.211011296738525933e-04 2.874949999999996066e+02 1.773643693031118387e-05 2.874949999999996066e+02 8.361400013271953530e-06 2.874949999999996066e+02 7.535756346445451491e-05 2.874949999999996066e+02 1.538808587121808959e-08
2.873949999999995271e+02 3.140668555007717494e-02 2.873949999999995839e+02 3.024275016490359999e-02 2.873949999999995839e+02 1.356040290252414097e-04 2.873949999999995839e+02 1.904156185414684571e-05 2.873949999999995839e+02 8.868605716041570762e-06 2.873949999999995839e+02 7.921983969007665458e-05 2.873949999999995839e+02 1.612861809457153530e-08
2.872950000000000728e+02 3.105426515237859689e-02 2.872949999999996180e+02 3.026728085067103072e-02 2.872949999999996180e+02 1.539597858185618134e-04 2.872949999999996180e+02 2.049471340529403804e-05 2.872949999999996180e+02 9.423154366487209645e-06 2.872949999999996180e+02 8.338627320845431806e-05 2.872949999999996180e+02 1.692387223366883057e-08
2.871949999999997090e+02 3.093432335028089425e-02 2.871949999999995953e+02 3.029874266573488392e-02 2.871949999999995953e+02 1.786853054765106380e-04 2.871949999999995953e+02 2.211889273517123248e-05 2.871949999999995953e+02 1.003109248884197642e-05 2.871949999999995953e+02 8.788959566382673343e-05 2.871949999999995953e+02 1.777937053551909305e-08
2.870950000000002547e+02 2.998995600455469507e-02 2.870949999999996294e+02 3.034191179642261108e-02 2.870949999999996294e+02 2.144848923283840909e-04 2.870949999999996294e+02 2.394169148109350455e-05 2.870949999999996294e+02 1.069945755048453775e-05 2.870949999999996294e+02 9.276705371353133193e-05 2.870949999999996294e+02 1.870134911941368441e-08
2.869949999999998909e+02 3.007469295493777131e-02 2.869949999999996066e+02 3.040528874819619157e-02 2.869949999999996066e+02 2.697749701250318709e-04 2.869949999999996066e+02 2.599642729710788664e-05 2.869949999999996066e+02 1.143647806890986856e-05 2.869949999999996066e+02 9.806117583361440091e-05 2.869949999999996066e+02 1.969687152996676640e-08
2.868949999999995271e+02 3.002585266743903331e-02 2.868949999999996407e+02 3.050310275121772066e-02 2.868949999999996407e+02 3.586858211900182465e-04 2.868949999999996407e+02 2.832363883008395515e-05 2.868949999999996407e+02 1.225182213235636072e-05 2.868949999999996407e+02 1.038206951013535432e-04 2.868949999999996407e+02 2.077396391132090108e-08
2.867950000000000728e+02 3.124384781847946643e-02 2.867949999999996180e+02 3.065739397718177800e-02 2.867949999999996180e+02 5.031403245847141520e-04 2.867949999999996180e+02 3.097313753868600306e-05 2.867949999999996180e+02 1.315690808065437516e-05 2.867949999999996180e+02 1.101016652010930425e-04 2.867949999999996180e+02 2.194177663292287741e-08
2.866949999999997090e+02 2.863486070351288493e-02 2.866949999999996521e+02 3.089925124699078457e-02 2.866949999999996521e+02 7.340868541603602854e-04 2.866949999999996521e+02 3.400706926733550092e-05 2.866949999999996521e+02 1.416529560080489545e-05 2.866949999999996521e+02 1.169688171838419931e-04 2.866949999999996521e+02 2.321077844449250066e-08
2.865950000000002547e+02 2.818924267588949345e-02 2.865949999999996294e+02 3.126776425610540422e-02 2.865949999999996294e+02 1.090444110861686459e-03 2.865949999999996294e+02 3.750515252704798603e-05 2.865949999999996294e+02 1.529318168546817450e-05 2.865949999999996294e+02 1.244972180403504749e-04 2.865949999999996294e+02 2.459299085297521496e-08
2.864949999999998909e+02 3.246915702823882643e-02 2.864949999999996635e+02 3.180510263549904404e-02 2.864949999999996635e+02 1.614167033232004507e-03 2.864949999999996635e+02 4.157515541883519854e-05 2.864949999999996635e+02 1.656003449576000554e-05 2.864949999999996635e+02 1.327743100799243291e-04 2.864949999999996635e+02 2.610227252002678734e-08
2.863949999999995271e+02 3.062878640937057376e-02 2.863949999999996407e+02 3.254679885878859757e-02 2.863949999999996407e+02 2.340502999420373664e-03 2.863949999999996407e+02 4.637626039996938703e-05 2.863949999999996407e+02 1.798941023429162555e-05 2.863949999999996407e+02 1.419024340677233994e-04 2.863949999999996407e+02 2.775466624391888547e-08
2.862950000000000728e+02 3.249672730697472645e-02 2.862949999999996749e+02 3.350798200365906476e-02 2.862949999999996749e+02 3.284167640629293700e-03 2.862949999999996749e+02 5.217280744823089817e-05 2.862949999999996749e+02 1.961001539922533525e-05 2.862949999999996749e+02 1.520019713575677825e-04 2.862949999999996749e+02 2.956882474862588872e-08
2.861949999999997090e+02 3.258787478793030018e-02 2.861949999999996521e+02 3.466853376957395455e-02 2.861949999999996521e+02 4.424375819663515369e-03 2.861949999999996521e+02 5.945399661918064334e-05 2.861949999999996521e+02 2.145710260698029353e-05 2.861949999999996521e+02 1.632152841478943161e-04 2.861949999999996521e+02 3.156653638309744280e-08
2.860950000000002547e+02 3.615661560489661502e-02 2.860949999999996862e+02 3.596169016614762792e-02 2.860949999999996862e+02 5.693188486640940286e-03 2.860949999999996862e+02 6.918188159777905941e-05 2.860949999999996862e+02 2.357433130822526103e-05 2.860949999999996862e+02 1.757116932222837742e-04 2.860949999999996862e+02 3.377337839806227541e-08
2.859949999999998909e+02 3.508884772371743954e-02 2.859949999999996635e+02 3.727023029288656364e-02 2.859949999999996635e+02 6.971227660998099117e-03 2.859949999999996635e+02 8.325628193814399111e-05 2.859949999999996635e+02 2.601631438393900677e-05 2.859949999999996635e+02 1.896938160320044760e-04 2.859949999999996635e+02 3.621953437714263713e-08
2.858949999999995271e+02 3.861145851619993824e-02 2.858949999999996976e+02 3.843305288009801063e-02 2.858949999999996976e+02 8.093473131359796638e-03 2.858949999999996976e+02 1.052827914250734792e-04 2.858949999999996976e+02 2.885231153320771968e-05 2.858949999999996976e+02 2.054057049553247765e-04 2.858949999999996976e+02 3.894082460665078831e-08
2.857950000000000728e+02 3.660523351095235078e-02 2.857949999999996749e+02 3.926787164045554557e-02 2.857949999999996749e+02 8.870866597159778044e-03 2.857949999999996749e+02 1.416474044715432072e-04 2.857949999999996749e+02 3.217226749051372366e-05 2.857949999999996749e+02 2.231433913186478156e-04 2.857949999999996749e+02 4.198001506566349377e-08
2.856949999999997090e+02 4.151812687100182864e-02 2.856949999999997090e+02 3.962250001341847960e-02 2.856949999999997090e+02 9.140404771982024723e-03 2.856949999999997090e+02 2.026825210901147514e-04 2.856949999999997090e+02 3.609865338568852286e-05 2.856949999999997090e+02 2.432686784662891071e-04 2.856949999999997090e+02 4.538849435947380918e-08
2.855950000000002547e+02 4.110726710708870885e-02 2.855949999999996862e+02 3.944831822223322793e-02 2.855949999999996862e+02 8.837877031631092770e-03 2.855949999999996862e+02 3.033506677488882752e-04 2.855949999999996862e+02 4.081392195037490699e-05 2.855949999999996862e+02 2.662273724614909139e-04 2.855949999999996862e+02 4.922844138053293384e-08
2.854949999999998909e+02 3.855776825932408225e-02 2.854949999999997203e+02 3.883681817779788270e-02 2.854949999999997203e+02 8.035057667158271300e-03 2.854949999999997203e+02 4.625043217941340662e-04 2.854949999999997203e+02 4.662896567709184058e-05 2.854949999999997203e+02 2.925736475139565349e-04 2.854949999999997203e+02 5.357565442600129606e-08
2.853949999999995271e+02 3.744538195289846827e-02 2.853949999999996976e+02 3.797537273692078164e-02 2.853949999999996976e+02 6.898458543260290593e-03 2.853949999999996976e+02 6.997028470047511302e-04 2.853949999999996976e+02 5.414982020618111698e-05 2.853949999999996976e+02 3.230030031674426916e-04 2.853949999999996976e+02 5.852328211249537009e-08
2.852950000000000728e+02 3.591161430965293666e-02 2.852949999999997317e+02 3.706901780441158867e-02 2.852949999999997317e+02 5.616773215400559620e-03 2.852949999999997317e+02 1.029133013714035334e-03 2.852949999999997317e+02 6.464996460489895111e-05 2.852949999999997317e+02 3.583974238931553766e-04 2.852949999999997317e+02 6.418679893938171962e-08
2.851949999999997090e+02 3.733298559459604510e-02 2.851949999999997090e+02 3.628495744331090150e-02 2.851949999999997090e+02 4.352725916888722062e-03 2.851949999999997090e+02 1.451470872325753359e-03 2.851949999999997090e+02 8.080181078640577476e-05 2.851949999999997090e+02 3.998881325883905610e-04 2.851949999999997090e+02 7.071072163250472486e-08
2.850950000000002547e+02 3.520627169444581761e-02 2.850949999999996862e+02 3.572561295565661321e-02 2.850949999999996862e+02 3.222712803618742704e-03 2.850949999999996862e+02 1.945988049031313139e-03 2.850949999999996862e+02 1.078896965822783599e-04 2.850949999999996862e+02 4.489441286288808788e-04 2.850949999999996862e+02 7.827779539982217488e-08
2.849949999999998909e+02 3.714215726725712818e-02 2.849949999999997203e+02 3.542039652611968931e-02 2.849949999999997203e+02 2.291689605930057830e-03 2.849949999999997203e+02 2.465731857967470592e-03 2.849949999999997203e+02 1.553887507131973458e-04 2.849949999999997203e+02 5.074991897691841052e-04 2.849949999999997203e+02 8.712173977921972480e-08
2.848949999999995271e+02 3.476064120958853587e-02 2.848949999999996976e+02 3.533230777842837067e-02 2.848949999999996976e+02 1.577972244199773002e-03 2.848949999999996976e+02 2.937853483724209812e-03 2.848949999999996976e+02 2.382470984888489371e-04 2.848949999999996976e+02 5.781374068029689669e-04 2.848949999999996976e+02 9.754521257067435872e-08
2.847950000000000728e+02 3.178181024418443024e-02 2.847949999999997317e+02 3.537831551747756126e-02 2.847949999999997317e+02 1.065211989994752561e-03 2.847949999999997317e+02 3.272143625984867167e-03 2.847949999999997317e+02 3.764798163282370887e-04 2.847949999999997317e+02 6.643701396029158806e-04 2.847949999999997317e+02 1.099455667903105501e-07
2.846949999999997090e+02 3.556979720230502018e-02 2.846949999999997090e+02 3.546615474254478234e-02 2.846949999999997090e+02 7.174133510916315404e-04 2.846949999999997090e+02 3.386230245914983745e-03 2.846949999999997090e+02 5.913235653458666276e-04 2.846949999999997090e+02 7.710627277059296791e-04 2.846949999999997090e+02 1.248524863726427497e-07
2.845950000000002547e+02 3.689597576147184838e-02 2.845949999999997431e+02 3.554239699855403500e-02 2.845949999999997431e+02 4.925778835278103859e-04 2.845949999999997431e+02 3.247508970984820404e-03 2.845949999999997431e+02 8.970327555727936487e-04 2.845949999999997431e+02 9.051344043284680974e-04 2.845949999999997431e+02 1.429841401429777156e-07
2.844949999999998909e+02 3.738729202686785769e-02 2.844949999999997203e+02 3.561420067463777483e-02 2.844949999999997203e+02 3.521643182893826143e-04 2.844949999999997203e+02 2.895297355464716057e-03 2.844949999999997203e+02 1.289711967765695948e-03 2.844949999999997203e+02 1.076861700187388025e-03 2.844949999999997203e+02 1.653329305950986934e-07
2.843949999999995271e+02 3.483338136144252528e-02 2.843949999999997544e+02 3.572031786648934004e-02 2.843949999999997544e+02 2.657570244715975289e-04 2.843949999999997544e+02 2.414515902228426408e-03 2.843949999999997544e+02 1.737084746823623627e-03 2.843949999999997544e+02 1.302766893106282195e-03 2.843949999999997544e+02 1.932998594148460146e-07
2.842950000000000728e+02 3.542770087692145853e-02 2.842949999999997317e+02 3.589271227199414965e-02 2.842949999999997317e+02 2.119406784657367512e-04 2.842949999999997317e+02 1.894412789909499621e-03 2.842949999999997317e+02 2.173425081933436261e-03 2.842949999999997317e+02 1.612704810415079406e-03 2.842949999999997317e+02 2.289112703984668548e-07
2.841949999999997090e+02 3.573488721111015010e-02 2.841949999999997658e+02 3.615259357983606481e-02 2.841949999999997658e+02 1.769817512753426821e-04 2.841949999999997658e+02 1.405450240004746908e-03 2.841949999999997658e+02 2.503632946447055269e-03 2.841949999999997658e+02 2.066253461240030211e-03 2.841949999999997658e+02 2.751808688877977100e-07
2.840950000000002547e+02 3.519365768755175483e-02 2.840949999999997431e+02 3.655688594704847860e-02 2.840949999999997431e+02 1.527343605897729575e-04 2.840949999999997431e+02 9.918755129744688103e-04 2.840949999999997431e+02 2.628737320659691422e-03 2.840949999999997431e+02 2.783202000410537301e-03 2.840949999999997431e+02 3.367524140087253027e-07
2.839949999999998909e+02 3.876970378226974462e-02 2.839949999999997772e+02 3.729095795940580438e-02 2.839949999999997772e+02 1.346599425800388140e-04 2.839949999999997772e+02 6.719892060265768817e-04 2.839949999999997772e+02 2.503227516703292362e-03 2.839949999999997772e+02 3.980660025064863827e-03 2.839949999999997772e+02 4.212690310354547264e-07
2.838949999999995271e+02 3.908116853109621508e-02 2.838949999999997544e+02 3.871756588373955615e-02 2.838949999999997544e+02 1.203345907422429006e-04 2.838949999999997544e+02 4.433819872283396206e-04 2.838949999999997544e+02 2.172753753581691330e-03 2.838949999999997544e+02 5.980551852787958922e-03 2.838949999999997544e+02 5.436993993252327213e-07
2.837950000000000728e+02 4.083919749287414497e-02 2.837949999999997885e+02 4.126372067170826219e-02 2.837949999999997885e+02 1.084798976308819668e-04 2.837949999999997885e+02 2.909837225585865063e-04 2.837949999999997885e+02 1.736321895014025654e-03 2.837949999999997885e+02 9.127191309617862375e-03 2.837949999999997885e+02 7.438468869057597667e-07
2.836949999999997090e+02 4.631206748405741064e-02 2.836949999999997658e+02 4.513594209881598152e-02 2.836949999999997658e+02 9.840172778025330742e-05 2.836949999999997658e+02 1.950785678302735559e-04 2.836949999999997658e+02 1.288995197745146891e-03 2.836949999999997658e+02 1.355232083743817748e-02 2.836949999999997658e+02 1.145768022128926190e-06
2.835950000000002547e+02 4.876161181427542124e-02 2.835949999999997999e+02 4.976419155940851879e-02 2.835949999999997999e+02 8.969401952307652713e-05 2.835949999999997999e+02 1.371067938171952299e-04 2.835949999999997999e+02 8.964436342020087488e-04 2.835949999999997999e+02 1.863886915691522275e-02 2.835949999999997999e+02 2.077954951014898048e-06
2.834949999999998909e+02 5.276525088564622962e-02 2.834949999999997772e+02 5.291590810326679550e-02 2.834949999999997772e+02 8.209357402100653743e-05 2.834949999999997772e+02 1.025676073956666092e-04 2.834949999999997772e+02 5.908900042700900891e-04 2.834949999999997772e+02 2.213624153959562954e-02 2.834949999999997772e+02 4.115377984403452157e-06
2.833949999999995271e+02 5.167551224920326897e-02 2.833949999999998113e+02 5.179420663732446639e-02 2.833949999999998113e+02 7.541233016119855393e-05 2.833949999999998113e+02 8.156834117407498288e-05 2.833949999999998113e+02 3.761898670133810921e-04 2.833949999999998113e+02 2.125336077997145440e-02 2.833949999999998113e+02 7.675319004357155600e-06
2.832950000000000728e+02 4.931833217334395669e-02 2.832949999999997885e+02 4.718619726247593599e-02 2.832949999999997885e+02 6.950619477491950875e-05 2.832949999999997885e+02 6.805515216081127916e-05 2.832949999999997885e+02 2.380681769208669793e-04 2.832949999999997885e+02 1.679855892350605798e-02 2.832949999999997885e+02 1.200881511328506490e-05
2.831949999999997090e+02 4.248349191513448725e-02 2.831949999999998226e+02 4.208916676510585098e-02 2.831949999999998226e+02 6.426008812606461701e-05 2.831949999999998226e+02 5.863703706587245369e-05 2.831949999999998226e+02 1.552846453549181589e-04 2.831949999999998226e+02 1.179686711850516656e-02 2.831949999999998226e+02 1.411787605382941659e-05
2.830950000000002547e+02 3.805263459076578536e-02 2.830949999999997999e+02 3.805547083758601540e-02 2.830949999999997999e+02 5.957998562254181413e-05 2.830949999999997999e+02 5.153702946801300226e-05 2.830949999999997999e+02 1.078306451465390313e-04 2.830949999999997999e+02 7.824915468504429691e-03 2.830949999999997999e+02 1.160770884449356372e-05
2.829949999999998909e+02 3.339335020978836249e-02 2.829949999999998340e+02 3.532130790601842318e-02 2.829949999999998340e+02 5.538805993523948250e-05 2.829949999999998340e+02 4.585693515456060952e-05 2.829949999999998340e+02 8.076759397214369448e-05 2.829949999999998340e+02 5.132038205442103658e-03 2.829949999999998340e+02 7.257111514380324984e-06
2.828949999999995271e+02 3.289513746636130859e-02 2.828949999999998113e+02 3.362919309821814362e-02 2.828949999999998113e+02 5.161933869127267475e-05 2.828949999999998113e+02 4.113845746844639606e-05 2.828949999999998113e+02 6.462868852774694803e-05 2.828949999999998113e+02 3.467961648010245163e-03 2.828949999999998113e+02 3.844965520430777981e-06
2.827950000000000728e+02 3.001648872731350892e-02 2.827949999999998454e+02 3.262027468190391299e-02 2.827949999999998454e+02 4.821922284833598301e-05 2.827949999999998454e+02 3.713168074630901456e-05 2.827949999999998454e+02 5.413523470831736609e-05 2.827949999999998454e+02 2.478842908508040697e-03 2.827949999999998454e+02 1.945635092912652041e-06
2.826949999999997090e+02 3.081033206149442344e-02 2.826949999999998226e+02 3.200421921452631380e-02 2.826949999999998226e+02 4.514156859311252136e-05 2.826949999999998226e+02 3.368427718566179116e-05 2.826949999999998226e+02 4.661803705204339268e-05 2.826949999999998226e+02 1.877685994798862458e-03 2.826949999999998226e+02 1.089336896632307239e-06
2.825950000000002547e+02 3.011148843993959739e-02 2.825949999999998568e+02 3.160118317248680059e-02 2.825949999999998568e+02 4.234717440932765084e-05 2.825949999999998568e+02 3.069202889015500851e-05 2.825949999999998568e+02 4.080522234444740532e-05 2.825949999999998568e+02 1.486620810550702857e-03 2.825949999999998568e+02 7.179362921716737570e-07
2.824949999999998909e+02 3.258523677630900672e-02 2.824949999999998340e+02 3.131679232026679527e-02 2.824949999999998340e+02 3.980257401346046442e-05 2.824949999999998340e+02 2.807732098022783235e-05 2.824949999999998340e+02 3.609148317633507344e-05 2.824949999999998340e+02 1.212291964796295262e-03 2.824949999999998340e+02 5.289773004788334051e-07
2.823949999999995271e+02 3.191838493611586641e-02 2.823949999999998681e+02 3.110459064159607281e-02 2.823949999999998681e+02 3.747906570020867218e-05 2.823949999999998681e+02 2.577942596888674207e-05 2.823949999999998681e+02 3.216624223846728493e-05 2.823949999999998681e+02 1.008754451126401804e-03 2.823949999999998681e+02 4.114565621077939711e-07
2.822950000000000728e+02 3.091161411315585666e-02 2.822949999999998454e+02 3.094058819158803861e-02 2.822949999999998454e+02 3.535192671869118652e-05 2.822949999999998454e+02 2.374957515553296773e-05 2.822949999999998454e+02 2.884718735901563465e-05 2.822949999999998454e+02 8.523097792972945431e-04 2.822949999999998454e+02 3.297230575068267057e-07
2.821949999999997090e+02 2.833124239379186324e-02 2.821949999999998795e+02 3.081086895200722126e-02 2.821949999999998795e+02 3.339977367257475945e-05 2.821949999999998795e+02 2.194803285079685484e-05 2.821949999999998795e+02 2.601191815542972251e-05 2.821949999999998795e+02 7.292392683285441870e-04 2.821949999999998795e+02 2.699589998784446730e-07
2.820950000000002547e+02 2.911557627855265729e-02 2.820949999999998568e+02 3.070645473026120675e-02 2.820949999999998568e+02 3.160403893558643524e-05 2.820949999999998568e+02 2.034211424844825622e-05 2.820949999999998568e+02 2.357053196907568253e-05 2.820949999999998568e+02 6.307131148509283322e-04 2.820949999999998568e+02 2.249302571687225001e-07
2.819949999999998909e+02 3.069880495226097461e-02 2.819949999999998909e+02 3.062116934882256475e-02 2.819949999999998909e+02 2.994853979938133309e-05 2.819949999999998909e+02 1.890473300509723663e-05 2.819949999999998909e+02 2.145379773118755070e-05 2.819949999999998909e+02 5.506720794519725506e-04 2.819949999999998909e+02 1.901988349276569327e-07
2.818949999999995271e+02 3.078219283322760833e-02 2.818949999999998681e+02 3.055061184372049807e-02 2.818949999999998681e+02 2.841912216519744950e-05 2.818949999999998681e+02 1.761329504335157914e-05 2.818949999999998681e+02 1.960712356533697904e-05 2.818949999999998681e+02 4.848094305798276516e-04 2.818949999999998681e+02 1.628723667867811463e-07
2.817950000000000728e+02 2.931196566227987563e-02 2.817949999999999022e+02 3.049157331141608140e-02 2.817949999999999022e+02 2.700336448291162789e-05 2.817949999999999022e+02 1.644883986146422110e-05 2.817949999999999022e+02 1.798686599013386104e-05 2.817949999999999022e+02 4.299932408436184738e-04 2.817949999999999022e+02 1.410002379561038626e-07
2.816949999999997090e+02 3.184640046546793196e-02 2.816949999999998795e+02 3.044167064815924556e-02 2.816949999999998795e+02 2.569033063494299444e-05 2.816949999999998795e+02 1.539536646944293072e-05 2.816949999999998795e+02 1.655778475133196868e-05 2.816949999999998795e+02 3.839039359656250456e-04 2.816949999999998795e+02 1.232303379045060159e-07
2.815950000000002547e+02 3.108825928175341924e-02 2.815949999999999136e+02 3.039910526354797082e-02 2.815949999999999136e+02 2.447036277981200404e-05 2.815949999999999136e+02 1.443929983446420286e-05 2.815949999999999136e+02 1.529118303242436402e-05 2.815949999999999136e+02 3.447958151704264484e-04 2.815949999999999136e+02 1.086027308455793690e-07
2.814949999999998909e+02 2.932483102051929372e-02 2.814949999999998909e+02 3.036249983150863044e-02 2.814949999999998909e+02 2.333490697429258220e-05 2.814949999999998909e+02 1.356906549078270185e-05 2.814949999999998909e+02 1.416351228434491530e-05 2.814949999999998909e+02 3.113359254076469287e-04 2.814949999999998909e+02 9.642135156590079599e-08
