# Supplementary material for: In-situ probing of the Fischer-Tropsch reaction on Co single crystal surfaces up to 1 bar
Source: Nat Commun. 2025 Jan 24;16:1005. doi: 10.1038/s41467-025-56082-8 (PMC11761050; doi:10.1038/s41467-025-56082-8)
Supplement: Supplementary file 3 — Source Data [file 41467_2025_56082_MOESM3_ESM.zip › Fig2/ax1 C1s 445K.dat]

# 445K
# top	C4	C3	C2	C1
# (x, y) tuples for data, fitline, peak0..peakN
2.888949999999995271e+02 5.814477886262445216e-02 2.888949999999995271e+02 6.008276657645164609e-02 2.888949999999995271e+02 4.371380397363830764e-05 2.888949999999995271e+02 3.197502453541884447e-06 2.888949999999995271e+02 4.027459244116483068e-06 2.888949999999995271e+02 3.025668532041542354e-05 2.888949999999995271e+02 1.571125459939125551e-06
2.887950000000000728e+02 5.838075980015584865e-02 2.887949999999995043e+02 6.008709361398523879e-02 2.887949999999995043e+02 4.651359770830277386e-05 2.887949999999995043e+02 3.353732631494214148e-06 2.887949999999995043e+02 4.199456966694295275e-06 2.887949999999995043e+02 3.139911708374532295e-05 2.887949999999995043e+02 1.627709595003812781e-06
2.886949999999997090e+02 5.857242752882005354e-02 2.886949999999995384e+02 6.009178791934467745e-02 2.886949999999995384e+02 4.958874946327970599e-05 2.886949999999995384e+02 3.521649433133475816e-06 2.886949999999995384e+02 4.382684585298662834e-06 2.886949999999995384e+02 3.260743088459175452e-05 2.886949999999995384e+02 1.687404978376561402e-06
2.885950000000002547e+02 5.744244047890814664e-02 2.885949999999995157e+02 6.009689403187543078e-02 2.885949999999995157e+02 5.297622013360016638e-05 2.885949999999995157e+02 3.702442827882875930e-06 2.885949999999995157e+02 4.578138795044722984e-06 2.885949999999995157e+02 3.388678628259708339e-05 2.885949999999995157e+02 1.750443836310712426e-06
2.884949999999998909e+02 5.794922097276051370e-02 2.884949999999995498e+02 6.010246364121252932e-02 2.884949999999995498e+02 5.671931680865761270e-05 2.884949999999995498e+02 3.897457441241740287e-06 2.884949999999995498e+02 4.786929056657462964e-06 2.884949999999995498e+02 3.524285744442302555e-05 2.884949999999995498e+02 1.817080461552919279e-06
2.883949999999995271e+02 5.937490719302503106e-02 2.883949999999995271e+02 6.010855703115566134e-02 2.883949999999995271e+02 6.086903106066758384e-05 2.883949999999995271e+02 4.108217188207762776e-06 2.883949999999995271e+02 5.010293213919419498e-06 2.883949999999995271e+02 3.668189591613999195e-05 2.883949999999995271e+02 1.887593776729569399e-06
2.882950000000000728e+02 5.824398941239224831e-02 2.882949999999995612e+02 6.011524488028623797e-02 2.882949999999995612e+02 6.548571726328144378e-05 2.882949999999995612e+02 4.336454582097427954e-06 2.882949999999995612e+02 5.249615685916564754e-06 2.882949999999995612e+02 3.821080250316218437e-05 2.882949999999995612e+02 1.962290251783714417e-06
2.881949999999997090e+02 5.783642089975049583e-02 2.881949999999995384e+02 6.012261053374551995e-02 2.881949999999995384e+02 7.064122223129207429e-05 2.881949999999995384e+02 4.584145754630381858e-06 2.881949999999995384e+02 5.506448729229838545e-06 2.881949999999995384e+02 3.983720979792756397e-05 2.881949999999995384e+02 2.041507232438976346e-06
2.880950000000002547e+02 5.892450982180130054e-02 2.880949999999995725e+02 6.013075292894892732e-02 2.880949999999995725e+02 7.642164514594445787e-05 2.880949999999995725e+02 4.853552486825555804e-06 2.880949999999995725e+02 5.782537374565534630e-06 2.880949999999995725e+02 4.156957719441102203e-05 2.880949999999995725e+02 2.125616747183843316e-06
2.879949999999998909e+02 5.771519123166092557e-02 2.879949999999995498e+02 6.013979051921237995e-02 2.879949999999995498e+02 8.293106707685184067e-05 2.879949999999995498e+02 5.147272890107104307e-06 2.879949999999995498e+02 6.079848779079321910e-06 2.879949999999995498e+02 4.341730059335287658e-05 2.879949999999995498e+02 2.215029872993551345e-06
2.878949999999995271e+02 5.952790639238086934e-02 2.878949999999995839e+02 6.014986695466419814e-02 2.878949999999995839e+02 9.029700373472870564e-05 2.878949999999995839e+02 5.468302817693347466e-06 2.878949999999995839e+02 6.400606907504011638e-06 2.878949999999995839e+02 4.539083944882743680e-05 2.878949999999995839e+02 2.310201755444091791e-06
2.877950000000000728e+02 5.949043728894222449e-02 2.877949999999995612e+02 6.016116035664651612e-02 2.877949999999995612e+02 9.867941055860539096e-05 2.877949999999995612e+02 5.820110661471342499e-06 2.877949999999995612e+02 6.747333672306833379e-06 2.877949999999995612e+02 4.750186435644547229e-05 2.877949999999995612e+02 2.411637397687751732e-06
2.876949999999997090e+02 5.843656265844145853e-02 2.876949999999995953e+02 6.017390068614030668e-02 2.876949999999995953e+02 1.082877318381420911e-04 2.876949999999995953e+02 6.206728945152540976e-06 2.876949999999995953e+02 7.122897938826853189e-06 2.876949999999995953e+02 4.976342906242232813e-05 2.876949999999995953e+02 2.519898355767440934e-06
2.875950000000002547e+02 5.816842817651664277e-02 2.875949999999995725e+02 6.018840581042773225e-02 2.875949999999995725e+02 1.194165870285015564e-04 2.875949999999995725e+02 6.632867124222148173e-06 2.875949999999995725e+02 7.530574153523786643e-06 2.875949999999995725e+02 5.219017161546973284e-05 2.875949999999995725e+02 2.635610506014248798e-06
2.874949999999998909e+02 6.186180849232637141e-02 2.874949999999996066e+02 6.020515954043974272e-02 2.874949999999996066e+02 1.325233527788743958e-04 2.874949999999996066e+02 7.104051335752813722e-06 2.874949999999996066e+02 7.974112805895318263e-06 2.874949999999996066e+02 5.479855043408505009e-05 2.874949999999996066e+02 2.759473085134242963e-06
2.873949999999995271e+02 5.776472347702159282e-02 2.873949999999995839e+02 6.022497817712928886e-02 2.873949999999995839e+02 1.483941613521456092e-04 2.873949999999995839e+02 7.626798632457818439e-06 2.873949999999995839e+02 8.457825519467033291e-06 2.873949999999995839e+02 5.760712237842550098e-05 2.873949999999995839e+02 2.892269246795946976e-06
2.872950000000000728e+02 6.056809101092939379e-02 2.872949999999996180e+02 6.024934850175854562e-02 2.872949999999996180e+02 1.684812277535554376e-04 2.872949999999996180e+02 8.208835670592364955e-06 2.872949999999996180e+02 8.986688328086581042e-06 2.872949999999996180e+02 6.063687157400259959e-05 2.872949999999996180e+02 3.034878432307781761e-06
2.871949999999997090e+02 6.087574605763570318e-02 2.871949999999995953e+02 6.028106458483346169e-02 2.871949999999995953e+02 1.955388511885813808e-04 2.871949999999995953e+02 8.859375200220076177e-06 2.871949999999995953e+02 9.566467690270701689e-06 2.871949999999995953e+02 6.391159983413371667e-05 2.871949999999995953e+02 3.188290920260513585e-06
2.870950000000002547e+02 6.148330842801665030e-02 2.870949999999996294e+02 6.032532040552730790e-02 2.870949999999996294e+02 2.347150445939277308e-04 2.870949999999996294e+02 9.589468618456050721e-06 2.870949999999996294e+02 1.020387510871705379e-05 2.870949999999996294e+02 6.745839220160381193e-05 2.870949999999996294e+02 3.353625004604684568e-06
2.869949999999998909e+02 6.046539236921085608e-02 2.869949999999996066e+02 6.039137960701464192e-02 2.869949999999996066e+02 2.952200663451707945e-04 2.869949999999996066e+02 1.041246078851418828e-05 2.869949999999996066e+02 1.090675796862740441e-05 2.869949999999996066e+02 7.130817455475034928e-05 2.869949999999996066e+02 3.532147357583452575e-06
2.868949999999995271e+02 5.929140023901119383e-02 2.868949999999996407e+02 6.049476757014170952e-02 2.868949999999996407e+02 3.925169628587564649e-04 2.868949999999996407e+02 1.134458882890792308e-05 2.868949999999996407e+02 1.168433654724096287e-05 2.868949999999996407e+02 7.549638463691629481e-05 2.868949999999996407e+02 3.725297269887302038e-06
2.867950000000000728e+02 6.117050859988278078e-02 2.867949999999996180e+02 6.065954817620250461e-02 2.867949999999996180e+02 5.505963727323850889e-04 2.867949999999996180e+02 1.240580393732426123e-05 2.867949999999996180e+02 1.254750030442315985e-05 2.867949999999996180e+02 8.006378359412786672e-05 2.867949999999996180e+02 3.934715634244463406e-06
2.866949999999997090e+02 6.149409437546158458e-02 2.866949999999996521e+02 6.091967561224631567e-02 2.866949999999996521e+02 8.033257113804814558e-04 2.866949999999996521e+02 1.362099765600522924e-05 2.866949999999996521e+02 1.350918086329773792e-05 2.866949999999996521e+02 8.505744258421314328e-05 2.866949999999996521e+02 4.162279762318553007e-06
2.865950000000002547e+02 5.937324245615707707e-02 2.865949999999996294e+02 6.131784349948234125e-02 2.865949999999996294e+02 1.193294480229533782e-03 2.865949999999996294e+02 1.502209998289174852e-05 2.865949999999996294e+02 1.458482499669988483e-05 2.865949999999996294e+02 9.053194885879544069e-05 2.865949999999996294e+02 4.410145414425464777e-06
2.864949999999998909e+02 6.372995405345284470e-02 2.864949999999996635e+02 6.190009175677442521e-02 2.864949999999996635e+02 1.766414795346216843e-03 2.864949999999996635e+02 1.665227573879603614e-05 2.864949999999996635e+02 1.579299913042123737e-05 2.864949999999996635e+02 9.655088875979286813e-05 2.864949999999996635e+02 4.680797799197064223e-06
2.863949999999995271e+02 6.321621391239466703e-02 2.863949999999996407e+02 6.270515580489934016e-02 2.863949999999996407e+02 2.561258557269842969e-03 2.863949999999996407e+02 1.857528295768266595e-05 2.863949999999996407e+02 1.715616837994514215e-05 2.863949999999996407e+02 1.031886824956523347e-04 2.863949999999996407e+02 4.977113796214831937e-06
2.862950000000000728e+02 6.335063254888476103e-02 2.862949999999996749e+02 6.374936338705035344e-02 2.862949999999996749e+02 3.593929371230725027e-03 2.862949999999996749e+02 2.089699886729595523e-05 2.862949999999996749e+02 1.870170960252576597e-05 2.862949999999996749e+02 1.105328690390444126e-04 2.862949999999996749e+02 5.302438310764743375e-06
2.861949999999997090e+02 6.561652454656251299e-02 2.861949999999996521e+02 6.501030590936282549e-02 2.861949999999996521e+02 4.841681651977083889e-03 2.861949999999996521e+02 2.381336486904662501e-05 2.861949999999996521e+02 2.046324256752986480e-05 2.861949999999996521e+02 1.186869714041470031e-04 2.861949999999996521e+02 5.660678545016010047e-06
2.860950000000002547e+02 6.633006196095500573e-02 2.860949999999996862e+02 6.641419101678530668e-02 2.860949999999996862e+02 6.230168358327427963e-03 2.860949999999996862e+02 2.770971646140950263e-05 2.860949999999996862e+02 2.248240448692235245e-05 2.860949999999996862e+02 1.277741163624748722e-04 2.860949999999996862e+02 6.056421147078629959e-06
2.859949999999998909e+02 6.774892156990591774e-02 2.859949999999996635e+02 6.783134681089793283e-02 2.859949999999996635e+02 7.628751813533004439e-03 2.859949999999996635e+02 3.334699653805312268e-05 2.859949999999996635e+02 2.481127865690823406e-05 2.859949999999996635e+02 1.379416433728918132e-04 2.859949999999996635e+02 6.495078797081602235e-06
2.858949999999995271e+02 6.900570382462048458e-02 2.858949999999996976e+02 6.908288253157841841e-02 2.858949999999996976e+02 8.856847148182458648e-03 2.858949999999996976e+02 4.216936907868313174e-05 2.858949999999996976e+02 2.751591677367939498e-05 2.858949999999996976e+02 1.493670225650604649e-04 2.858949999999996976e+02 6.983074978543781361e-06
2.857950000000000728e+02 6.936287695379722562e-02 2.857949999999996749e+02 6.996477448034590929e-02 2.857949999999996749e+02 9.707564138136738283e-03 2.857949999999996749e+02 5.673464388003946461e-05 2.857949999999996749e+02 3.068209746975193036e-05 2.857949999999996749e+02 1.622655221459688561e-04 2.857949999999996749e+02 7.528078713409115370e-06
2.856949999999997090e+02 6.934330602065175153e-02 2.856949999999997090e+02 7.030317253918563769e-02 2.856949999999997090e+02 1.000252507471547682e-02 2.856949999999997090e+02 8.118130153995449896e-05 2.856949999999997090e+02 3.442661920031175746e-05 2.856949999999997090e+02 1.769002384512626317e-04 2.856949999999997090e+02 8.139305278637687087e-06
2.855950000000002547e+02 6.868577642384540716e-02 2.855949999999996862e+02 7.003431209519932199e-02 2.855949999999996862e+02 9.671463006443302424e-03 2.855949999999996862e+02 1.215023471112237598e-04 2.855949999999996862e+02 3.892348376667853764e-05 2.855949999999996862e+02 1.935953529554653840e-04 2.855949999999996862e+02 8.827904922650153338e-06
2.854949999999998909e+02 6.779000917213863497e-02 2.854949999999997203e+02 6.924500130302280176e-02 2.854949999999997203e+02 8.792921954495420619e-03 2.854949999999997203e+02 1.852488443954577156e-04 2.854949999999997203e+02 4.446918359857899130e-05 2.854949999999997203e+02 2.127538503356760731e-04 2.854949999999997203e+02 9.607470197675802817e-06
2.853949999999995271e+02 6.872851648411547332e-02 2.853949999999996976e+02 6.812639199636454090e-02 2.853949999999996976e+02 7.549119133909396560e-03 2.853949999999996976e+02 2.802549894561566198e-04 2.853949999999996976e+02 5.164168369622933999e-05 2.853949999999996976e+02 2.348814842956143973e-04 2.853949999999996976e+02 1.049470500715146869e-05
2.852950000000000728e+02 6.642117547108705722e-02 2.852949999999997317e+02 6.689253410259997368e-02 2.852949999999997317e+02 6.146545621070099649e-03 2.852949999999997317e+02 4.122030704063310309e-04 2.852949999999997317e+02 6.165547753226915798e-05 2.852949999999997317e+02 2.606196167411793056e-04 2.852949999999997317e+02 1.151031685009218563e-05
2.851949999999997090e+02 6.598501566740073987e-02 2.851949999999997090e+02 6.572516788710133784e-02 2.851949999999997090e+02 4.763273751344210966e-03 2.851949999999997090e+02 5.813638686206608558e-04 2.851949999999997090e+02 7.705919500426755737e-05 2.851949999999997090e+02 2.907908509007633415e-04 2.851949999999997090e+02 1.268022123143187477e-05
2.850950000000002547e+02 6.523134606862313056e-02 2.850949999999996862e+02 6.474950610639479409e-02 2.850949999999996862e+02 3.526678131980922823e-03 2.850949999999996862e+02 7.794349594226737590e-04 2.850949999999996862e+02 1.028924115310023672e-04 2.850949999999996862e+02 3.264634144701399391e-04 2.850949999999996862e+02 1.403718899005310909e-05
2.849949999999998909e+02 6.423227392743530162e-02 2.849949999999997203e+02 6.402830930777043961e-02 2.849949999999997203e+02 2.507841098793005263e-03 2.849949999999997203e+02 9.876101816857275374e-04 2.849949999999997203e+02 1.481913824224882260e-04 2.849949999999997203e+02 3.690435129174759045e-04 2.849949999999997203e+02 1.562313195174519750e-05
2.848949999999995271e+02 6.217477441770918878e-02 2.848949999999996976e+02 6.356863164035783664e-02 2.848949999999996976e+02 1.726806124406535204e-03 2.848949999999996976e+02 1.176711086183805091e-03 2.848949999999996976e+02 2.272118587810400452e-04 2.848949999999996976e+02 4.204102466697628169e-04 2.848949999999996976e+02 1.749232431669340226e-05
2.847950000000000728e+02 6.286477557177240494e-02 2.847949999999997317e+02 6.333816310624426626e-02 2.847949999999997317e+02 1.165682473107771192e-03 2.847949999999997317e+02 1.310605754035458698e-03 2.847949999999997317e+02 3.590418494246090946e-04 2.847949999999997317e+02 4.831170081434908487e-04 2.847949999999997317e+02 1.971602153294166470e-05
2.846949999999997090e+02 6.252941143283365089e-02 2.846949999999997090e+02 6.328840627940655883e-02 2.846949999999997090e+02 7.850795683825778160e-04 2.846949999999997090e+02 1.356301358394470646e-03 2.846949999999997090e+02 5.639343659396323137e-04 2.846949999999997090e+02 5.607017773599723290e-04 2.846949999999997090e+02 2.238920932991424431e-05
2.845950000000002547e+02 6.422447814083398487e-02 2.845949999999997431e+02 6.337909675037521617e-02 2.845949999999997431e+02 5.390376853265783875e-04 2.845949999999997431e+02 1.300738729759584426e-03 2.845949999999997431e+02 8.554835759761094532e-04 2.845949999999997431e+02 6.581960857666925742e-04 2.845949999999997431e+02 2.564067354625289901e-05
2.844949999999998909e+02 6.150319466636548771e-02 2.844949999999997203e+02 6.358774194414684722e-02 2.844949999999997203e+02 3.853803537133506556e-04 2.844949999999997203e+02 1.159665897175765799e-03 2.844949999999997203e+02 1.229974490127576977e-03 2.844949999999997203e+02 7.830728260752199471e-04 2.844949999999997203e+02 2.964837705493181052e-05
2.843949999999995271e+02 6.551399269991547980e-02 2.843949999999997544e+02 6.389655546448648471e-02 2.843949999999997544e+02 2.908231492337411996e-04 2.843949999999997544e+02 9.670964347471853800e-04 2.843949999999997544e+02 1.656625649123953919e-03 2.843949999999997544e+02 9.473466764807859453e-04 2.843949999999997544e+02 3.466355490081998540e-05
2.842950000000000728e+02 6.515688316073363351e-02 2.842949999999997317e+02 6.427724059735320794e-02 2.842949999999997317e+02 2.319308612244366926e-04 2.842949999999997317e+02 7.587772991555227038e-04 2.842949999999997317e+02 2.072755370032528834e-03 2.842949999999997317e+02 1.172727485151606099e-03 2.842949999999997317e+02 4.104958178911269421e-05
2.841949999999997090e+02 6.484225532925837199e-02 2.841949999999997658e+02 6.469616026823538091e-02 2.841949999999997658e+02 1.936746182537827396e-04 2.841949999999997658e+02 5.629310269063528185e-04 2.841949999999997658e+02 2.387668513387215894e-03 2.841949999999997658e+02 1.502539218359588225e-03 2.841949999999997658e+02 4.934689132844200128e-05
2.840950000000002547e+02 6.482062176991548741e-02 2.840949999999997431e+02 6.515567706958021177e-02 2.840949999999997431e+02 1.671402207758643081e-04 2.840949999999997431e+02 3.972801634585778545e-04 2.840949999999997431e+02 2.506978245118628070e-03 2.840949999999997431e+02 2.023890213219053068e-03 2.840949999999997431e+02 6.038822700808745648e-05
2.839949999999998909e+02 6.538440527150572723e-02 2.839949999999997772e+02 6.577400014613804524e-02 2.839949999999997772e+02 1.473610289497618187e-04 2.839949999999997772e+02 2.691547256893619738e-04 2.839949999999997772e+02 2.387281862526535216e-03 2.839949999999997772e+02 2.894658334426578918e-03 2.839949999999997772e+02 7.554419454580934678e-05
2.838949999999995271e+02 6.676913794005344405e-02 2.838949999999997544e+02 6.682782906820886049e-02 2.838949999999997544e+02 1.316845141195981529e-04 2.838949999999997544e+02 1.775896935215476411e-04 2.838949999999997544e+02 2.072115136579026542e-03 2.838949999999997544e+02 4.348940667160064097e-03 2.838949999999997544e+02 9.749905682862376624e-05
2.837950000000000728e+02 6.769641592788391837e-02 2.837949999999997885e+02 6.866166485781635687e-02 2.837949999999997885e+02 1.187116898237948698e-04 2.837949999999997885e+02 1.165489613864843202e-04 2.837949999999997885e+02 1.655898131438606575e-03 2.837949999999997885e+02 6.637115510476352016e-03 2.837949999999997885e+02 1.333905646911273495e-04
2.836949999999997090e+02 7.125683157035075932e-02 2.836949999999997658e+02 7.147555811794792380e-02 2.836949999999997658e+02 1.076829499426949300e-04 2.836949999999997658e+02 7.813565745006068410e-05 2.836949999999997658e+02 1.229290919793581431e-03 2.836949999999997658e+02 9.854983398707654885e-03 2.836949999999997658e+02 2.054651920539349828e-04
2.835950000000002547e+02 7.321021236518718278e-02 2.835949999999997999e+02 7.493444367189068533e-02 2.835949999999997999e+02 9.815393319141259266e-05 2.835949999999997999e+02 5.491597357377135696e-05 2.835949999999997999e+02 8.549217418024607348e-04 2.835949999999997999e+02 1.355382213241684841e-02 2.835949999999997999e+02 3.726298909061883670e-04
2.834949999999998909e+02 7.791136901481666988e-02 2.834949999999997772e+02 7.752947384997174729e-02 2.834949999999997772e+02 8.983661589420732319e-05 2.834949999999997772e+02 4.108184474633210442e-05 2.834949999999997772e+02 5.635208867470330868e-04 2.834949999999997772e+02 1.609704311898030663e-02 2.834949999999997772e+02 7.379913836038659190e-04
2.833949999999995271e+02 7.871816733546892209e-02 2.833949999999998113e+02 7.730536976519200576e-02 2.833949999999998113e+02 8.252519906911557560e-05 2.833949999999998113e+02 3.267091836706697433e-05 2.833949999999998113e+02 3.587653301167200229e-04 2.833949999999998113e+02 1.545502944962422014e-02 2.833949999999998113e+02 1.376378868014880175e-03
2.832950000000000728e+02 7.577372765801379528e-02 2.832949999999997885e+02 7.469943041799942396e-02 2.832949999999997885e+02 7.606199872190488897e-05 2.832949999999997885e+02 2.725842267601320045e-05 2.832949999999997885e+02 2.270412245853035711e-04 2.832949999999997885e+02 1.221558442270900997e-02 2.832949999999997885e+02 2.153484349307203602e-03
2.831949999999997090e+02 7.013612309006687917e-02 2.831949999999998226e+02 7.135204334684669414e-02 2.831949999999998226e+02 7.032108082944442189e-05 2.831949999999998226e+02 2.348614454690759064e-05 2.831949999999998226e+02 1.480920990645220522e-04 2.831949999999998226e+02 8.578451691349202671e-03 2.831949999999998226e+02 2.531692331056616899e-03
2.830950000000002547e+02 6.762617791240439769e-02 2.830949999999997999e+02 6.796035976121203581e-02 2.830949999999997999e+02 6.519955242763663197e-05 2.830949999999997999e+02 2.064234797955816613e-05 2.830949999999997999e+02 1.028360952670766872e-04 2.830949999999997999e+02 5.690125917427656284e-03 2.830949999999997999e+02 2.081555848110117849e-03
2.829949999999998909e+02 6.586404272172720342e-02 2.829949999999998340e+02 6.518930786079554784e-02 2.829949999999998340e+02 6.061224553646781427e-05 2.829949999999998340e+02 1.836727538446871326e-05 2.829949999999998340e+02 7.702656306029273103e-05 2.829949999999998340e+02 3.731918091582448957e-03 2.829949999999998340e+02 1.301383685231872903e-03
2.828949999999995271e+02 6.194252443339890585e-02 2.828949999999998113e+02 6.334593427159365686e-02 2.828949999999998113e+02 5.648805960785966915e-05 2.828949999999998113e+02 1.647736323128567808e-05 2.828949999999998113e+02 6.163518693033552466e-05 2.828949999999998113e+02 2.521834073916175405e-03 2.828949999999998113e+02 6.894995879080078596e-04
2.827950000000000728e+02 6.074404376322694449e-02 2.827949999999998454e+02 6.227073534182873266e-02 2.827949999999998454e+02 5.276724583381749346e-05 2.827949999999998454e+02 1.487251172493163553e-05 2.827949999999998454e+02 5.162777377622656302e-05 2.827949999999998454e+02 1.802566217578478475e-03 2.827949999999998454e+02 3.489015929152813650e-04
2.826949999999997090e+02 6.159598393170101494e-02 2.826949999999998226e+02 6.166811207575365744e-02 2.826949999999998226e+02 4.939930813005843457e-05 2.826949999999998226e+02 1.349170835579264227e-05 2.826949999999998226e+02 4.445876117065886526e-05 2.826949999999998226e+02 1.365416634441677518e-03 2.826949999999998226e+02 1.953456636554736555e-04
2.825950000000002547e+02 6.331155569199685418e-02 2.825949999999998568e+02 6.130733554396549517e-02 2.825949999999998568e+02 4.634134750476697563e-05 2.825949999999998568e+02 1.229321028179272185e-05 2.825949999999998568e+02 3.891518711313695153e-05 2.825949999999998568e+02 1.081041659497778470e-03 2.825949999999998568e+02 1.287441395680219067e-04
2.824949999999998909e+02 6.200487441264707078e-02 2.824949999999998340e+02 6.106563653756389570e-02 2.824949999999998340e+02 4.355674114435594381e-05 2.824949999999998340e+02 1.124593008154138231e-05 2.824949999999998340e+02 3.441978110404372680e-05 2.824949999999998340e+02 8.815550731687487413e-04 2.824949999999998340e+02 9.485901206520645345e-05
2.823949999999995271e+02 6.047462903660377753e-02 2.823949999999998681e+02 6.088934710932029232e-02 2.823949999999998681e+02 4.101408020707983279e-05 2.823949999999998681e+02 1.032554431359497859e-05 2.823949999999998681e+02 3.067635129812684155e-05 2.823949999999998681e+02 7.335465628706554263e-04 2.823949999999998681e+02 7.378457063084010287e-05
2.822950000000000728e+02 6.057426215847450113e-02 2.822949999999998454e+02 6.075462059373758217e-02 2.822949999999998454e+02 3.868631009943067345e-05 2.822949999999998454e+02 9.512519440637485661e-06 2.822949999999998454e+02 2.751102994336630998e-05 2.822949999999998454e+02 6.197830486957977723e-04 2.822949999999998454e+02 5.912768555834915552e-05
2.821949999999997090e+02 6.065490531940305463e-02 2.821949999999998795e+02 6.064884710806657531e-02 2.821949999999998795e+02 3.655003054939193533e-05 2.821949999999998795e+02 8.790939956174974635e-06 2.821949999999998795e+02 2.480708605495187240e-05 2.821949999999998795e+02 5.302885733940476990e-04 2.821949999999998795e+02 4.841047811200952942e-05
2.820950000000002547e+02 6.040017868352944019e-02 2.820949999999998568e+02 6.056418937980952849e-02 2.820949999999998568e+02 3.458492263761524038e-05 2.820949999999998568e+02 8.147714474250365710e-06 2.820949999999998568e+02 2.247878112732725337e-05 2.820949999999998568e+02 4.586422761651539411e-04 2.820949999999998568e+02 4.033568540518423412e-05
2.819949999999998909e+02 5.978502779174531961e-02 2.819949999999998909e+02 6.049535082110488182e-02 2.819949999999998909e+02 3.277327730744123731e-05 2.819949999999998909e+02 7.571993985296742091e-06 2.819949999999998909e+02 2.046009076850829046e-05 2.819949999999998909e+02 4.004379962832153384e-04 2.819949999999998909e+02 3.410746276042285366e-05
2.818949999999995271e+02 5.949703105007247972e-02 2.818949999999998681e+02 6.043860438422559572e-02 2.818949999999998681e+02 3.109960544965556127e-05 2.818949999999998681e+02 7.054728786360296904e-06 2.818949999999998681e+02 1.869895171394190709e-05 2.818949999999998681e+02 3.525439625589816607e-04 2.818949999999998681e+02 2.920713571665675443e-05
2.817950000000000728e+02 6.023548290776489789e-02 2.817949999999999022e+02 6.039125998861646916e-02 2.817949999999999022e+02 2.955031391716314467e-05 2.817949999999999022e+02 6.588324546161753630e-06 2.817949999999999022e+02 1.715374198126937036e-05 2.817949999999999022e+02 3.126826984765658101e-04 2.817949999999999022e+02 2.528490969530786944e-05
2.816949999999997090e+02 5.942603123957795191e-02 2.816949999999998795e+02 6.035133643294390143e-02 2.816949999999998795e+02 2.811343510097385909e-05 2.816949999999998795e+02 6.166372319388462030e-06 2.816949999999998795e+02 1.579085359070000441e-05 2.816949999999998795e+02 2.791674548604427468e-04 2.816949999999998795e+02 2.209831707239912947e-05
2.815950000000002547e+02 6.017045008402106820e-02 2.815949999999999136e+02 6.031734876322329686e-02 2.815949999999999136e+02 2.677840023482662445e-05 2.815949999999999136e+02 5.783434839782167413e-06 2.815949999999999136e+02 1.458291891819557988e-05 2.815949999999999136e+02 2.507287921535620136e-04 2.815949999999999136e+02 1.947521707693278996e-05
2.814949999999998909e+02 6.336747128135972185e-02 2.814949999999998909e+02 6.028816640535586413e-02 2.814949999999998909e+02 2.553584857007398172e-05 2.814949999999998909e+02 5.434876136817238654e-06 2.814949999999998909e+02 1.350748014731741113e-05 2.814949999999998909e+02 2.263974128946046093e-04 2.814949999999998909e+02 1.729078760705590094e-05
