# Supplementary material for: In-situ probing of the Fischer-Tropsch reaction on Co single crystal surfaces up to 1 bar
Source: Nat Commun. 2025 Jan 24;16:1005. doi: 10.1038/s41467-025-56082-8 (PMC11761050; doi:10.1038/s41467-025-56082-8)
Supplement: Supplementary file 3 — Source Data [file 41467_2025_56082_MOESM3_ESM.zip › Fig2/ax1 C1s 465K.dat]

# 465K
# top	C4	C3	C2	C1
# (x, y) tuples for data, fitline, peak0..peakN
2.888949999999995271e+02 8.745485181147256981e-02 2.888949999999995271e+02 9.008061330988315074e-02 2.888949999999995271e+02 4.218947802457173428e-05 2.888949999999995271e+02 6.894027892505671405e-06 2.888949999999995271e+02 9.329520057343377429e-06 2.888949999999995271e+02 1.982617899718304885e-05 2.888949999999995271e+02 2.374104911555155119e-06
2.887950000000000728e+02 8.932430102739390143e-02 2.887949999999995043e+02 9.008488484496075810e-02 2.887949999999995043e+02 4.489164131178403341e-05 2.887949999999995043e+02 7.230870543951153692e-06 2.887949999999995043e+02 9.727948968809395285e-06 2.887949999999995043e+02 2.057477575826193591e-05 2.887949999999995043e+02 2.459608377954573020e-06
2.886949999999997090e+02 8.738418130109044946e-02 2.886949999999995384e+02 9.008952121873155250e-02 2.886949999999995384e+02 4.785956072385492467e-05 2.886949999999995384e+02 7.592910333111942046e-06 2.886949999999995384e+02 1.015239168547398248e-05 2.886949999999995384e+02 2.136654278252958690e-05 2.886949999999995384e+02 2.549813206579717366e-06
2.885950000000002547e+02 8.760403915439247957e-02 2.885949999999995157e+02 9.009456670951587753e-02 2.885949999999995157e+02 5.112890830775661380e-05 2.885949999999995157e+02 7.982712913185812317e-06 2.885949999999995157e+02 1.060515702947638953e-05 2.885949999999995157e+02 2.220486095430735122e-05 2.885949999999995157e+02 2.645070311156263891e-06
2.884949999999998909e+02 9.079581727037376593e-02 2.884949999999995498e+02 9.010007268574965478e-02 2.884949999999995498e+02 5.474148100930912144e-05 2.884949999999995498e+02 8.403177386153762093e-06 2.884949999999995498e+02 1.108881504199126261e-05 2.884949999999995498e+02 2.309344836243095399e-05 2.884949999999995498e+02 2.745763949768111522e-06
2.883949999999995271e+02 8.850214277719403722e-02 2.883949999999995271e+02 9.010609903190072711e-02 2.883949999999995271e+02 5.874649229473753709e-05 2.883949999999995271e+02 8.857589414076280868e-06 2.883949999999995271e+02 1.160623316070003711e-05 2.883949999999995271e+02 2.403640143286667232e-05 2.883949999999995271e+02 2.852315598353456082e-06
2.882950000000000728e+02 8.709880650991372320e-02 2.882949999999995612e+02 9.011271592510630701e-02 2.882949999999995612e+02 6.320219194533258935e-05 2.882949999999995612e+02 9.349684410858913873e-06 2.882949999999995612e+02 1.216061836172524664e-05 2.882949999999995612e+02 2.503824202919337523e-05 2.882949999999995612e+02 2.965188359201450078e-06
2.881949999999997090e+02 8.562769979599581249e-02 2.881949999999995384e+02 9.012000607441701672e-02 2.881949999999995384e+02 6.817792143537246903e-05 2.881949999999995384e+02 9.883723047882668662e-06 2.881949999999995384e+02 1.275556641302585603e-05 2.881949999999995384e+02 2.610397153019014633e-05 2.881949999999995384e+02 3.084891990545769431e-06
2.880950000000002547e+02 8.968050228376660271e-02 2.880949999999995725e+02 9.012806760088104552e-02 2.880949999999995725e+02 7.375677761722125559e-05 2.880949999999995725e+02 1.046458187541069678e-05 2.880949999999995725e+02 1.339511963954874909e-05 2.880949999999995725e+02 2.723913308962210830e-05 2.880949999999995725e+02 3.211988659243408004e-06
2.879949999999998909e+02 9.123043459174347281e-02 2.879949999999995498e+02 9.013701789276439003e-02 2.879949999999995498e+02 8.003921219263130163e-05 2.879949999999995498e+02 1.109786259442249974e-05 2.879949999999995498e+02 1.408383491723663229e-05 2.879949999999995498e+02 2.844988352235330620e-05 2.879949999999995498e+02 3.347099537753741601e-06
2.878949999999995271e+02 8.970032148887174817e-02 2.878949999999995839e+02 9.014699917174315291e-02 2.878949999999995839e+02 8.714829432479465217e-05 2.878949999999995839e+02 1.179002446365173859e-05 2.878949999999995839e+02 1.482686401109169161e-05 2.878949999999995839e+02 2.974307655365119454e-05 2.878949999999995839e+02 3.490912389960040113e-06
2.877950000000000728e+02 8.736541075403472800e-02 2.877949999999995612e+02 9.015818754600248008e-02 2.877949999999995612e+02 9.523840171289189914e-05 2.877949999999995612e+02 1.254854556662108576e-05 2.877949999999995612e+02 1.563004887543793193e-05 2.877949999999995612e+02 3.112635952872668183e-05 2.877949999999995612e+02 3.644190318806509209e-06
2.876949999999997090e+02 8.846385241402938970e-02 2.876949999999995953e+02 9.017080989867526375e-02 2.876949999999995953e+02 1.045116752015248616e-04 2.876949999999995953e+02 1.338212029257584739e-05 2.876949999999995953e+02 1.650003517323562254e-05 2.876949999999995953e+02 3.260828612443856492e-05 2.876949999999995953e+02 3.807781883490729195e-06
2.875950000000002547e+02 8.853243448157988027e-02 2.875949999999995725e+02 9.018517885231464026e-02 2.875949999999995725e+02 1.152524606928872271e-04 2.875949999999995725e+02 1.430090254067489897e-05 2.875949999999995725e+02 1.744440808711999875e-05 2.875949999999995725e+02 3.419844815730126793e-05 2.875949999999995725e+02 3.982632836665530614e-06
2.874949999999998909e+02 9.178611518075491249e-02 2.874949999999996066e+02 9.020176827847241341e-02 2.874949999999996066e+02 1.279021858445128436e-04 2.874949999999996066e+02 1.531680702988099264e-05 2.874949999999996066e+02 1.847185554287073632e-05 2.874949999999996066e+02 3.590763027036750622e-05 2.874949999999996066e+02 4.169799784783131445e-06
2.873949999999995271e+02 8.987486621163510991e-02 2.873949999999995839e+02 9.022137427859107384e-02 2.873949999999995839e+02 1.432195700268183215e-04 2.873949999999995839e+02 1.644388495916428668e-05 2.873949999999995839e+02 1.959236532080376757e-05 2.873949999999995839e+02 3.774799214428991098e-05 2.873949999999995839e+02 4.370466140001472474e-06
2.872950000000000728e+02 8.763440488197603295e-02 2.872949999999996180e+02 9.024544169324104359e-02 2.872949999999996180e+02 1.626061886572046668e-04 2.872949999999996180e+02 1.769879551315814019e-05 2.872949999999996180e+02 2.081746429301730586e-05 2.872949999999996180e+02 3.973328396432784858e-05 2.872949999999996180e+02 4.585960813335609544e-06
2.871949999999997090e+02 9.012062821165692239e-02 2.871949999999995953e+02 9.027667909169230509e-02 2.871949999999995953e+02 1.887202969145774741e-04 2.871949999999995953e+02 1.910140199355758115e-05 2.871949999999995953e+02 2.216051033283319036e-05 2.871949999999995953e+02 4.187910225092930498e-05 2.871949999999995953e+02 4.817780200411538604e-06
2.870950000000002547e+02 9.001116860963043198e-02 2.870949999999996294e+02 9.032011378499639476e-02 2.870949999999996294e+02 2.265303935091902813e-04 2.870949999999996294e+02 2.067553194735268041e-05 2.870949999999996294e+02 2.363705048746838369e-05 2.870949999999996294e+02 4.420319491338158772e-05 2.870949999999996294e+02 5.067614139010037472e-06
2.869949999999998909e+02 8.862449293038054954e-02 2.869949999999996066e+02 9.038470399385939436e-02 2.869949999999996066e+02 2.849255697123342207e-04 2.869949999999996066e+02 2.244995778693562684e-05 2.869949999999996066e+02 2.526526305078013234e-05 2.869949999999996066e+02 4.672582663015391877e-05 2.869949999999996066e+02 5.337376679199347222e-06
2.868949999999995271e+02 8.874095829370867716e-02 2.868949999999996407e+02 9.048545532212876052e-02 2.868949999999996407e+02 3.788296664547367897e-04 2.868949999999996407e+02 2.445968781943108446e-05 2.868949999999996407e+02 2.706650659059581181e-05 2.868949999999996407e+02 4.947021855172374849e-05 2.868949999999996407e+02 5.629242712281636091e-06
2.867950000000000728e+02 9.033083666271600476e-02 2.867949999999996180e+02 9.064561927100819871e-02 2.867949999999996180e+02 5.313967547141492005e-04 2.867949999999996180e+02 2.674773815361195797e-05 2.867949999999996180e+02 2.906600629929360886e-05 2.867949999999996180e+02 5.246308007367385628e-05 2.867949999999996180e+02 5.945691767476404347e-06
2.866949999999997090e+02 9.168368150879585565e-02 2.866949999999996521e+02 9.089799958384847667e-02 2.866949999999996521e+02 7.753132732923185937e-04 2.866949999999996521e+02 2.936777660959637601e-05 2.866949999999996521e+02 3.129371799516846730e-05 2.866949999999996521e+02 5.573525532816283570e-05 2.866949999999996521e+02 6.289560623229907489e-06
2.865950000000002547e+02 9.168749183046692730e-02 2.865949999999996294e+02 9.128384429323230242e-02 2.865949999999996294e+02 1.151683602755024629e-03 2.865949999999996294e+02 3.238864638597784641e-05 2.865949999999996294e+02 3.378542378506541245e-05 2.865949999999996294e+02 5.932251348852168735e-05 2.865949999999996294e+02 6.664106817711181485e-06
2.864949999999998909e+02 9.388783387567857519e-02 2.864949999999996635e+02 9.184764602911897613e-02 2.864949999999996635e+02 1.704818876789572458e-03 2.864949999999996635e+02 3.590341370646630642e-05 2.864949999999996635e+02 3.658413238274596757e-05 2.864949999999996635e+02 6.326652052652804959e-05 2.864949999999996635e+02 7.073085713664700889e-06
2.863949999999995271e+02 9.419585702246978387e-02 2.863949999999996407e+02 9.262687428603365303e-02 2.863949999999996407e+02 2.471945971170731639e-03 2.863949999999996407e+02 4.004954513157562445e-05 2.863949999999996407e+02 3.974188373021538760e-05 2.863949999999996407e+02 6.761604147900108553e-05 2.863949999999996407e+02 7.520844522130257988e-06
2.862950000000000728e+02 9.345338037827390087e-02 2.862949999999996749e+02 9.363742523904131088e-02 2.862949999999996749e+02 3.468606948982063884e-03 2.862949999999996749e+02 4.505531900412366883e-05 2.862949999999996749e+02 4.332209571040641373e-05 2.862949999999996749e+02 7.242843766371293414e-05 2.862949999999996749e+02 8.012437681006421712e-06
2.861949999999997090e+02 9.491250282399224525e-02 2.861949999999996521e+02 9.485792053614501562e-02 2.861949999999996521e+02 4.672849376852299987e-03 2.861949999999996521e+02 5.134319801374049512e-05 2.861949999999996521e+02 4.740264777376627210e-05 2.861949999999996521e+02 7.777154419834698734e-05 2.861949999999996521e+02 8.553769306862423106e-06
2.860950000000002547e+02 9.586973020434767789e-02 2.860949999999996862e+02 9.621762053328285214e-02 2.860949999999996862e+02 6.012918738473275494e-03 2.860949999999996862e+02 5.974399111618329246e-05 2.860949999999996862e+02 5.207999159878831712e-05 2.860949999999996862e+02 8.372604187742996784e-05 2.860949999999996862e+02 9.151770217181121953e-06
2.859949999999998909e+02 9.718310500010733655e-02 2.859949999999996635e+02 9.759230898485712902e-02 2.859949999999996635e+02 7.362732769402923622e-03 2.859949999999996635e+02 7.189834178546841194e-05 2.859949999999996635e+02 5.747477698653681561e-05 2.859949999999996635e+02 9.038847724774475760e-05 2.859949999999996635e+02 9.814619434457282594e-06
2.858949999999995271e+02 9.898064505258824530e-02 2.858949999999996976e+02 9.881109083906551571e-02 2.858949999999996976e+02 8.548003700400326477e-03 2.858949999999996976e+02 9.091996358463450250e-05 2.858949999999996976e+02 6.374001122699091788e-05 2.858949999999996976e+02 9.787514046203224440e-05 2.858949999999996976e+02 1.055202339153809439e-05
2.857950000000000728e+02 1.000243397680618124e-01 2.857949999999996749e+02 9.968015641385627457e-02 2.857949999999996749e+02 9.369055690624060809e-03 2.857949999999996749e+02 1.223236645048112305e-04 2.857949999999996749e+02 7.107439862081347235e-05 2.857949999999996749e+02 1.063270894702611832e-04 2.857949999999996749e+02 1.137557063633280833e-05
2.856949999999997090e+02 9.879409782592686595e-02 2.856949999999997090e+02 1.000367278592725201e-01 2.856949999999997090e+02 9.653731166576697345e-03 2.856949999999997090e+02 1.750322838834464953e-04 2.856949999999997090e+02 7.974850020022742540e-05 2.856949999999997090e+02 1.159167223718524049e-04 2.856949999999997090e+02 1.229918624029505543e-05
2.855950000000002547e+02 9.815200893164779949e-02 2.855949999999996862e+02 9.982654213637637275e-02 2.855949999999996862e+02 9.334213426538305602e-03 2.855949999999996862e+02 2.619671390906439445e-04 2.855949999999996862e+02 9.016538728067735055e-05 2.855949999999996862e+02 1.268564642845413748e-04 2.855949999999996862e+02 1.333971918220821750e-05
2.854949999999998909e+02 9.849172577742380807e-02 2.854949999999997203e+02 9.914265640577855920e-02 2.854949999999997203e+02 8.486307615660087372e-03 2.854949999999997203e+02 3.994088257546349395e-04 2.854949999999997203e+02 1.030118780029121216e-04 2.854949999999997203e+02 1.394103773901791336e-04 2.854949999999997203e+02 1.451770897074359844e-05
2.853949999999995271e+02 9.940027093337618080e-02 2.853949999999996976e+02 9.817952039648249196e-02 2.853949999999996976e+02 7.285876927961074459e-03 2.853949999999996976e+02 6.042483914858136481e-04 2.853949999999996976e+02 1.196268154774701606e-04 2.853949999999996976e+02 1.539098649258435183e-04 2.853949999999996976e+02 1.585839663228814296e-05
2.852950000000000728e+02 9.503047346929018035e-02 2.852949999999997317e+02 9.715194101177702934e-02 2.852949999999997317e+02 5.932211975044491929e-03 2.852949999999997317e+02 8.887372272724669174e-04 2.852949999999997317e+02 1.428235469105475415e-04 2.852949999999997317e+02 1.707751895810416651e-04 2.852949999999997317e+02 1.739307296848128132e-05
2.851949999999997090e+02 9.474275160341703861e-02 2.851949999999997090e+02 9.623884695222026386e-02 2.851949999999997090e+02 4.597175605640391356e-03 2.851949999999997090e+02 1.253459155762720384e-03 2.851949999999997090e+02 1.785059169612432904e-04 2.851949999999997090e+02 1.905453753326917651e-04 2.851949999999997090e+02 1.916089852322473271e-05
2.850950000000002547e+02 9.578278876353621407e-02 2.850949999999996862e+02 9.555769417589969617e-02 2.850949999999996862e+02 3.403700799836001205e-03 2.850949999999996862e+02 1.680513597323984127e-03 2.850949999999996862e+02 2.383479903686771227e-04 2.850949999999996862e+02 2.139203955348433070e-04 2.850949999999996862e+02 2.121139283619289710e-05
2.849949999999998909e+02 9.593870809894020080e-02 2.849949999999997203e+02 9.515845605830609844e-02 2.849949999999997203e+02 2.420391210759213936e-03 2.849949999999997203e+02 2.129353218141263361e-03 2.849949999999997203e+02 3.432820522406905442e-04 2.849949999999997203e+02 2.418216889050374819e-04 2.849949999999997203e+02 2.360788825989088938e-05
2.848949999999995271e+02 9.275281180646029189e-02 2.848949999999996976e+02 9.503190292291723018e-02 2.848949999999996976e+02 1.666591383405561892e-03 2.848949999999996976e+02 2.537067341601504083e-03 2.848949999999996976e+02 5.263312339809924582e-04 2.848949999999996976e+02 2.754805661775695477e-04 2.848949999999996976e+02 2.643239775160065517e-05
2.847950000000000728e+02 9.521774319373463302e-02 2.847949999999997317e+02 9.512886284866901854e-02 2.847949999999997317e+02 1.125034442494791259e-03 2.847949999999997317e+02 2.825753148176754579e-03 2.847949999999997317e+02 8.317124848689518143e-04 2.847949999999997317e+02 3.165701787423976865e-04 2.847949999999997317e+02 2.979259438612726730e-05
2.846949999999997090e+02 9.553251780955133998e-02 2.846949999999997090e+02 9.538956160529828143e-02 2.846949999999997090e+02 7.577033839880734133e-04 2.846949999999997090e+02 2.924275909485968359e-03 2.846949999999997090e+02 1.306341457271082470e-03 2.846949999999997090e+02 3.674088448306226718e-04 2.846949999999997090e+02 3.383200972253700209e-05
2.845950000000002547e+02 9.630123943881892246e-02 2.845949999999997431e+02 9.577646785888342673e-02 2.845949999999997431e+02 5.202411255084579645e-04 2.845949999999997431e+02 2.804479187777269341e-03 2.845949999999997431e+02 1.981708739189941022e-03 2.845949999999997431e+02 4.312935562326998388e-04 2.845949999999997431e+02 3.874525017505600757e-05
2.844949999999998909e+02 9.641036877659411863e-02 2.844949999999997203e+02 9.627938961461110501e-02 2.844949999999997203e+02 3.719419150503605522e-04 2.844949999999997203e+02 2.500316780761656105e-03 2.844949999999997203e+02 2.849208640020203711e-03 2.844949999999997203e+02 5.131210459171388610e-04 2.844949999999997203e+02 4.480123286174741537e-05
2.843949999999995271e+02 9.669294599708110061e-02 2.843949999999997544e+02 9.687648650333943734e-02 2.843949999999997544e+02 2.806819756759884252e-04 2.843949999999997544e+02 2.085124215778041534e-03 2.843949999999997544e+02 3.837536591733268620e-03 2.843949999999997544e+02 6.207641247344884662e-04 2.843949999999997544e+02 5.237959541766135709e-05
2.842950000000000728e+02 9.829484303798227685e-02 2.842949999999997317e+02 9.749178741732142384e-02 2.842949999999997317e+02 2.238432962445743271e-04 2.842949999999997317e+02 1.635974308255451221e-03 2.842949999999997317e+02 4.801491865357625580e-03 2.842949999999997317e+02 7.684485193704897838e-04 2.842949999999997317e+02 6.202942809328129497e-05
2.841949999999997090e+02 9.811611314192786315e-02 2.841949999999997658e+02 9.799074930198423128e-02 2.841949999999997658e+02 1.869210708741532749e-04 2.841949999999997658e+02 1.213716723422811339e-03 2.841949999999997658e+02 5.530981180871015132e-03 2.841949999999997658e+02 9.845629545343630336e-04 2.841949999999997658e+02 7.456737228188760162e-05
2.840950000000002547e+02 9.695261067321429838e-02 2.840949999999997431e+02 9.824267226231947481e-02 2.840949999999997431e+02 1.613119433782942390e-04 2.840949999999997431e+02 8.565624476656152463e-04 2.840949999999997431e+02 5.807359529540972488e-03 2.840949999999997431e+02 1.326186567133752102e-03 2.840949999999997431e+02 9.125177460084124385e-05
2.839949999999998909e+02 9.771357584616456593e-02 2.839949999999997772e+02 9.826354856213781463e-02 2.839949999999997772e+02 1.422224635564427512e-04 2.839949999999997772e+02 5.803154847455279817e-04 2.839949999999997772e+02 5.530085512723613254e-03 2.839949999999997772e+02 1.896771363626726390e-03 2.839949999999997772e+02 1.141537374855049322e-04
2.838949999999995271e+02 9.865978297980414202e-02 2.838949999999997544e+02 9.830703919444748473e-02 2.838949999999997544e+02 1.270925979806188880e-04 2.838949999999997544e+02 3.828951872117916547e-04 2.838949999999997544e+02 4.800008778755433109e-03 2.838949999999997544e+02 2.849713218819313609e-03 2.838949999999997544e+02 1.473294116803374148e-04
2.837950000000000728e+02 9.776773629884430439e-02 2.837949999999997885e+02 9.875235185034508811e-02 2.837949999999997885e+02 1.145721436665883916e-04 2.837949999999997885e+02 2.512873101163560921e-04 2.837949999999997885e+02 3.835851313142943364e-03 2.837949999999997885e+02 4.349076534398032233e-03 2.837949999999997885e+02 2.015645490211782616e-04
2.836949999999997090e+02 9.995664582293813105e-02 2.836949999999997658e+02 9.988813044254199469e-02 2.836949999999997658e+02 1.039279824050110831e-04 2.836949999999997658e+02 1.684656727200633782e-04 2.836949999999997658e+02 2.847625164495049422e-03 2.836949999999997658e+02 6.457636149099582612e-03 2.836949999999997658e+02 3.104754738222944405e-04
2.835950000000002547e+02 1.045456309520874233e-01 2.835949999999997999e+02 1.016379762636918510e-01 2.835949999999997999e+02 9.473124804928118655e-05 2.835949999999997999e+02 1.184024904006925977e-04 2.835949999999997999e+02 1.980407262781554330e-03 2.835949999999997999e+02 8.881359634988204507e-03 2.835949999999997999e+02 5.630756274721183301e-04
2.834949999999998909e+02 1.021338339066801965e-01 2.834949999999997772e+02 1.031436769070626092e-01 2.834949999999997772e+02 8.670396047793542589e-05 2.834949999999997772e+02 8.857518881434413565e-05 2.834949999999997772e+02 1.305383641887529261e-03 2.834949999999997772e+02 1.054784603212760227e-02 2.834949999999997772e+02 1.115168083755200407e-03
2.833949999999995271e+02 1.006296484659835733e-01 2.833949999999998113e+02 1.031881425265457897e-01 2.833949999999998113e+02 7.964749704005404454e-05 2.833949999999998113e+02 7.044067229623007613e-05 2.833949999999998113e+02 8.310719340221710879e-04 2.833949999999998113e+02 1.012715626414751810e-02 2.833949999999998113e+02 2.079826159039813334e-03
2.832950000000000728e+02 1.035716302015108614e-01 2.832949999999997885e+02 1.019166734793288676e-01 2.832949999999997885e+02 7.340967227464381911e-05 2.832949999999997885e+02 5.877097170824186655e-05 2.832949999999997885e+02 5.259359636492273076e-04 2.832949999999997885e+02 8.004457882781210523e-03 2.832949999999997885e+02 3.254098988915552285e-03
2.831949999999997090e+02 1.008835719805305925e-01 2.831949999999998226e+02 9.990833053192059443e-02 2.831949999999998226e+02 6.786894355172380839e-05 2.831949999999998226e+02 5.063768924225469037e-05 2.831949999999998226e+02 3.430520645428984184e-04 2.831949999999998226e+02 5.621168245968385588e-03 2.831949999999998226e+02 3.825603588615333027e-03
2.830950000000002547e+02 9.623869356430554689e-02 2.830949999999997999e+02 9.721960508315820315e-02 2.830949999999997999e+02 6.292600584512215674e-05 2.830949999999997999e+02 4.450627475836521304e-05 2.830949999999997999e+02 2.382175349917253857e-04 2.830949999999997999e+02 3.728546394317400030e-03 2.830949999999997999e+02 3.145408873245591867e-03
2.829949999999998909e+02 9.430190672412365471e-02 2.829949999999998340e+02 9.468843134547377804e-02 2.829949999999998340e+02 5.849866103217370909e-05 2.829949999999998340e+02 3.960106697325523870e-05 2.829949999999998340e+02 1.784303257864181447e-04 2.829949999999998340e+02 2.445399266409911069e-03 2.829949999999998340e+02 1.966502025272029008e-03
2.828949999999995271e+02 9.250378412784052151e-02 2.828949999999998113e+02 9.292718623600458583e-02 2.828949999999998113e+02 5.451828788255738765e-05 2.828949999999998113e+02 3.552629071030134322e-05 2.828949999999998113e+02 1.427765441809751058e-04 2.828949999999998113e+02 1.652472279140290625e-03 2.828949999999998113e+02 1.041892834090462705e-03
2.827950000000000728e+02 9.129050663358621864e-02 2.827949999999998454e+02 9.191096854334865340e-02 2.827949999999998454e+02 5.092722106420995599e-05 2.827949999999998454e+02 3.206612415565837074e-05 2.827949999999998454e+02 1.195945934561420780e-04 2.827949999999998454e+02 1.181160464390731924e-03 2.827949999999998454e+02 5.272201402819103391e-04
2.826949999999997090e+02 9.267923740994357673e-02 2.826949999999998226e+02 9.136964866055732881e-02 2.826949999999998226e+02 4.767672532088463439e-05 2.826949999999998226e+02 2.908902028186290874e-05 2.826949999999998226e+02 1.029877346796819674e-04 2.826949999999998226e+02 8.947111791490935289e-04 2.826949999999998226e+02 2.951840011258111260e-04
2.825950000000002547e+02 9.083697061330375799e-02 2.825949999999998568e+02 9.106428985752654248e-02 2.825949999999998568e+02 4.472539757373771485e-05 2.825949999999998568e+02 2.650497874590805299e-05 2.825949999999998568e+02 9.014616826667038677e-05 2.825949999999998568e+02 7.083699095800522622e-04 2.825949999999998568e+02 1.945434033601784937e-04
2.824949999999998909e+02 8.977875631236625908e-02 2.824949999999998340e+02 9.086701072328244588e-02 2.824949999999998340e+02 4.203789206814294435e-05 2.824949999999998340e+02 2.424697300026614410e-05 2.824949999999998340e+02 7.973265990181103990e-05 2.824949999999998340e+02 5.776531200106504180e-04 2.824949999999998340e+02 1.433400783015776172e-04
2.823949999999995271e+02 8.839581366343472746e-02 2.823949999999998681e+02 9.072507050485723035e-02 2.823949999999998681e+02 3.958389520706355865e-05 2.823949999999998681e+02 2.226256008791351556e-05 2.823949999999998681e+02 7.106108774162645371e-05 2.823949999999998681e+02 4.806681665300911624e-04 2.823949999999998681e+02 1.114947952905383672e-04
2.822950000000000728e+02 9.035737798065959780e-02 2.822949999999998454e+02 9.061704539664368341e-02 2.822949999999998454e+02 3.733729580651394591e-05 2.822949999999998454e+02 2.050962440360742830e-05 2.822949999999998454e+02 6.372869099290303003e-05 2.822949999999998454e+02 4.061227967549880754e-04 2.822949999999998454e+02 8.934698868568046620e-05
2.821949999999997090e+02 9.021577274647557543e-02 2.821949999999998795e+02 9.053232690186936715e-02 2.821949999999998795e+02 3.527550957566903168e-05 2.821949999999998795e+02 1.895385105712131771e-05 2.821949999999998795e+02 5.746506491704748580e-05 2.821949999999998795e+02 3.474801044771840116e-04 2.821949999999998795e+02 7.315237184235324791e-05
2.820950000000002547e+02 8.948125825151764801e-02 2.820949999999998568e+02 9.046450092559293887e-02 2.820949999999998568e+02 3.337892612779951555e-05 2.820949999999998568e+02 1.756701414988246442e-05 2.820949999999998568e+02 5.207159816660975358e-05 2.820949999999998568e+02 3.005327175343394555e-04 2.820949999999998568e+02 6.095066961431700885e-05
2.819949999999998909e+02 8.922169961034194519e-02 2.819949999999998909e+02 9.040928424411766307e-02 2.819949999999998909e+02 3.163045393142450631e-05 2.819949999999998909e+02 1.632572249591148389e-05 2.819949999999998909e+02 4.739534670120261445e-05 2.819949999999998909e+02 2.623934283451557115e-04 2.819949999999998909e+02 5.153929264397630138e-05
2.818949999999995271e+02 9.378029729937757686e-02 2.818949999999998681e+02 9.036368588845847261e-02 2.818949999999998681e+02 3.001514399164036793e-05 2.818949999999998681e+02 1.521046433392313674e-05 2.818949999999998681e+02 4.331570712263942217e-05 2.818949999999998681e+02 2.310100935397044100e-04 2.818949999999998681e+02 4.413447947056975515e-05
2.817950000000000728e+02 9.194978873871828551e-02 2.817949999999999022e+02 9.032555902660395486e-02 2.817949999999999022e+02 2.851987716235318505e-05 2.817949999999999022e+02 1.420486578073048556e-05 2.817949999999999022e+02 3.973626303147193586e-05 2.817949999999999022e+02 2.048903600532767425e-04 2.817949999999999022e+02 3.820766057612282935e-05
2.816949999999997090e+02 8.877008184202545005e-02 2.816949999999998795e+02 9.029332877921036893e-02 2.816949999999998795e+02 2.713310315210809060e-05 2.816949999999998795e+02 1.329510872410721391e-05 2.816949999999998795e+02 3.657916228754455796e-05 2.816949999999998795e+02 1.829289583983803049e-04 2.816949999999998795e+02 3.339244664822543915e-05
2.815950000000002547e+02 9.234169369629567636e-02 2.815949999999999136e+02 9.026581788636665882e-02 2.815949999999999136e+02 2.584462173371396981e-05 2.815949999999999136e+02 1.246947005647545358e-05 2.815949999999999136e+02 3.378100839646458844e-05 2.815949999999999136e+02 1.642940679172775380e-04 2.815949999999999136e+02 2.942871826272895353e-05
2.814949999999998909e+02 9.072682818348189182e-02 2.814949999999998909e+02 9.024213153064629400e-02 2.814949999999998909e+02 2.464539857331158465e-05 2.814949999999998909e+02 1.171795431713519457e-05 2.814949999999998909e+02 3.128977832430189819e-05 2.814949999999998909e+02 1.483505408809255796e-04 2.814949999999998909e+02 2.612785855062074296e-05
