# Supplementary material for: In-situ probing of the Fischer-Tropsch reaction on Co single crystal surfaces up to 1 bar
Source: Nat Commun. 2025 Jan 24;16:1005. doi: 10.1038/s41467-025-56082-8 (PMC11761050; doi:10.1038/s41467-025-56082-8)
Supplement: Supplementary file 3 — Source Data [file 41467_2025_56082_MOESM3_ESM.zip › Fig2/ax1 C1s 485K.dat]

# 485K
# top	C4	C3	C2	C1
# (x, y) tuples for data, fitline, peak0..peakN
2.888949999999995271e+02 1.192289123232397885e-01 2.888949999999995271e+02 1.200617748744450958e-01 2.888949999999995271e+02 4.497758637035964319e-05 2.888949999999995271e+02 2.617190798190335485e-06 2.888949999999995271e+02 5.248107090909284661e-06 2.888949999999995271e+02 7.245542797039102902e-06 2.888949999999995271e+02 1.686447388597968433e-06
2.887950000000000728e+02 1.205982991277332467e-01 2.887949999999995043e+02 1.200653419290265284e-01 2.887949999999995043e+02 4.785832318740727126e-05 2.887949999999995043e+02 2.745066910899351013e-06 2.887949999999995043e+02 5.472234118091377261e-06 2.887949999999995043e+02 7.519119963415569853e-06 2.887949999999995043e+02 1.747184846712620738e-06
2.886949999999997090e+02 1.192203236855007842e-01 2.886949999999995384e+02 1.200692356177615050e-01 2.886949999999995384e+02 5.102237872796027535e-05 2.886949999999995384e+02 2.882508653164480966e-06 2.886949999999995384e+02 5.710994613521032709e-06 2.886949999999995384e+02 7.808473845493936846e-06 2.886949999999995384e+02 1.811261921374899073e-06
2.885950000000002547e+02 1.196943467455481719e-01 2.885949999999995157e+02 1.200734977277034404e-01 2.885949999999995157e+02 5.450778244032720201e-05 2.885949999999995157e+02 3.030490027998952507e-06 2.885949999999995157e+02 5.965687352029773395e-06 2.885949999999995157e+02 8.114839998650048066e-06 2.885949999999995157e+02 1.878927884440233997e-06
2.884949999999998909e+02 1.196695889814061442e-01 2.884949999999995498e+02 1.200781769960200668e-01 2.884949999999995498e+02 5.835909343802781076e-05 2.884949999999995498e+02 3.190111626109097624e-06 2.884949999999995498e+02 6.237758051213970048e-06 2.884949999999995498e+02 8.439577210766630643e-06 2.884949999999995498e+02 1.950455693956512277e-06
2.883949999999995271e+02 1.185132661280699634e-01 2.883949999999995271e+02 1.200833305452695121e-01 2.883949999999995271e+02 6.262877747867198915e-05 2.883949999999995271e+02 3.362620788620415870e-06 2.883949999999995271e+02 6.528819722239918096e-06 2.883949999999995271e+02 8.784182534284197408e-06 2.883949999999995271e+02 2.026144745705221385e-06
2.882950000000000728e+02 1.194037508265095304e-01 2.882949999999995612e+02 1.200890256782798787e-01 2.882949999999995612e+02 6.737893380339117033e-05 2.882949999999995612e+02 3.549435596668271948e-06 2.882949999999995612e+02 6.840676375820453854e-06 2.882949999999995612e+02 9.150308499228204968e-06 2.882949999999995612e+02 2.106324004780697876e-06
2.881949999999997090e+02 1.187006058557280863e-01 2.881949999999995384e+02 1.200953421490639356e-01 2.881949999999995384e+02 7.268348634522332568e-05 2.881949999999995384e+02 3.752173535720718391e-06 2.881949999999995384e+02 7.175350728580513117e-06 2.881949999999995384e+02 9.539782876042636939e-06 2.881949999999995384e+02 2.191355578366081184e-06
2.880950000000002547e+02 1.206136122000960598e-01 2.880949999999995725e+02 1.201023750962715159e-01 2.880949999999995725e+02 7.863102344489488328e-05 2.880949999999995725e+02 3.972685898327574298e-06 2.880949999999995725e+02 7.535116697515517778e-06 2.880949999999995725e+02 9.954631428634971076e-06 2.880949999999995725e+02 2.281638802153453396e-06
2.879949999999998909e+02 1.208396919001873959e-01 2.879949999999995498e+02 1.201102389912221263e-01 2.879949999999995498e+02 8.532863519460810048e-05 2.879949999999995498e+02 4.213099267161022169e-06 2.879949999999995498e+02 7.922537648457828236e-06 2.879949999999995498e+02 1.039710418539430251e-05 2.879949999999995498e+02 2.377614926513379518e-06
2.878949999999995271e+02 1.196547998293477355e-01 2.878949999999995839e+02 1.201190733795692162e-01 2.878949999999995839e+02 9.290752383189180034e-05 2.878949999999995839e+02 4.475865780910443271e-06 2.878949999999995839e+02 8.340511588408073496e-06 2.878949999999995839e+02 1.086970586292545271e-05 2.878949999999995839e+02 2.479772505089495024e-06
2.877950000000000728e+02 1.189531854903946861e-01 2.877949999999995612e+02 1.201290523031156576e-01 2.877949999999995612e+02 1.015322691672501779e-04 2.877949999999995612e+02 4.763824356343916416e-06 2.877949999999995612e+02 8.792324774507466708e-06 2.877949999999995612e+02 1.137523120887078510e-05 2.877949999999995612e+02 2.588653608689717059e-06
2.876949999999997090e+02 1.206296157806996533e-01 2.876949999999995953e+02 1.201404020290378072e-01 2.876949999999995953e+02 1.114183706029691940e-04 2.876949999999995953e+02 5.080275658309842838e-06 2.876949999999995953e+02 9.281715571719182907e-06 2.876949999999995953e+02 1.191680619277597832e-05 2.876949999999995953e+02 2.704861012042267110e-06
2.875950000000002547e+02 1.198350918033963680e-01 2.875949999999995725e+02 1.201534379931376989e-01 2.875949999999995725e+02 1.228689651526788235e-04 2.875949999999995725e+02 5.429074427731631399e-06 2.875949999999995725e+02 9.812950850206870128e-06 2.875949999999995725e+02 1.249793617576313757e-05 2.875949999999995725e+02 2.829066531326732772e-06
2.874949999999998909e+02 1.212512088854982989e-01 2.874949999999996066e+02 1.201686448972357768e-01 2.874949999999996066e+02 1.363546523952938096e-04 2.874949999999996066e+02 5.814743868361655000e-06 2.874949999999996066e+02 1.039091780294608403e-05 2.874949999999996066e+02 1.312256244136452991e-05 2.874949999999996066e+02 2.962020727810835934e-06
2.873949999999995271e+02 1.196991512460000989e-01 2.873949999999995839e+02 1.201868478380809097e-01 2.873949999999995839e+02 1.526842919709808571e-04 2.873949999999995839e+02 6.242618259263132071e-06 2.873949999999995839e+02 1.102123482620762763e-05 2.873949999999995839e+02 1.379512878515868229e-05 2.873949999999995839e+02 3.104564239300295493e-06
2.872950000000000728e+02 1.191223845675169618e-01 2.872949999999996180e+02 1.202095597923300285e-01 2.872949999999996180e+02 1.733520829630756622e-04 2.872949999999996180e+02 6.719021953253835312e-06 2.872949999999996180e+02 1.171038609697196449e-05 2.872949999999996180e+02 1.452066025790188668e-05 2.872949999999996180e+02 3.257641058834385917e-06
2.871949999999997090e+02 1.194998099206180942e-01 2.871949999999995953e+02 1.202396365046746463e-01 2.871949999999995953e+02 2.011919523956112472e-04 2.871949999999995953e+02 7.251495687219152908e-06 2.871949999999995953e+02 1.246588577987660003e-05 2.871949999999995953e+02 1.530485665966185567e-05 2.871949999999995953e+02 3.422314152284367513e-06
2.870950000000002547e+02 1.208110310688844391e-01 2.870949999999996294e+02 1.202824002967615158e-01 2.870949999999996294e+02 2.415007441816907597e-04 2.870949999999996294e+02 7.849085150804998592e-06 2.870949999999996294e+02 1.329647950902067161e-05 2.870949999999996294e+02 1.615420402268500892e-05 2.870949999999996294e+02 3.599783897316230181e-06
2.869949999999998909e+02 1.197903939406073232e-01 2.869949999999996066e+02 1.203473576131143252e-01 2.869949999999996066e+02 3.037549887058724283e-04 2.869949999999996066e+02 8.522713260792201092e-06 2.869949999999996066e+02 1.421239306582770812e-05 2.869949999999996066e+02 1.707610814085316902e-05 2.869949999999996066e+02 3.791409940979905611e-06
2.868949999999995271e+02 1.220024970546309956e-01 2.868949999999996407e+02 1.204504538788088164e-01 2.868949999999996407e+02 4.038647748307954799e-04 2.868949999999996407e+02 9.285670276619148952e-06 2.868949999999996407e+02 1.522564122175193221e-05 2.868949999999996407e+02 1.807905526053810326e-05 2.868949999999996407e+02 3.998737219111707501e-06
2.867950000000000728e+02 1.213564648928864842e-01 2.867949999999996180e+02 1.206164153532621602e-01 2.867949999999996180e+02 5.665143194747330763e-04 2.867949999999996180e+02 1.015428647222871369e-05 2.867949999999996180e+02 1.635041382902322846e-05 2.867949999999996180e+02 1.917280641884158720e-05 2.867949999999996180e+02 4.223527067344627553e-06
2.866949999999997090e+02 1.209119440588172084e-01 2.866949999999996521e+02 1.208801390836708040e-01 2.866949999999996521e+02 8.265501576786928083e-04 2.866949999999996521e+02 1.114893584772101076e-05 2.866949999999996521e+02 1.760356184475850993e-05 2.866949999999996521e+02 2.036863370604507251e-05 2.866949999999996521e+02 4.467794593595517523e-06
2.865950000000002547e+02 1.203224074442615366e-01 2.865949999999996294e+02 1.212855074992643528e-01 2.865949999999996294e+02 1.227793069259403361e-03 2.865949999999996294e+02 1.229575345631692311e-05 2.865949999999996294e+02 1.900521367079483834e-05 2.865949999999996294e+02 2.167960908504274780e-05 2.865949999999996294e+02 4.733853792798507904e-06
2.864949999999998909e+02 1.201984378514154711e-01 2.864949999999996635e+02 1.218798374715644867e-01 2.864949999999996635e+02 1.817482506703775981e-03 2.864949999999996635e+02 1.363007017687477029e-05 2.864949999999996635e+02 2.057956287060336154e-05 2.864949999999996635e+02 2.312095952325672301e-05 2.864949999999996635e+02 5.024372289986861440e-06
2.863949999999995271e+02 1.209128052820528931e-01 2.863949999999996407e+02 1.227029183990709371e-01 2.863949999999996407e+02 2.635305498599440494e-03 2.863949999999996407e+02 1.520407265888967636e-05 2.863949999999996407e+02 2.235588331754193259e-05 2.863949999999996407e+02 2.471050636494717066e-05 2.863949999999996407e+02 5.342438130120200665e-06
2.862950000000000728e+02 1.234878533230764491e-01 2.862949999999996749e+02 1.237714663375061447e-01 2.862949999999996749e+02 3.697831211417412604e-03 2.862949999999996749e+02 1.710442257353045917e-05 2.862949999999996749e+02 2.436984928414164304e-05 2.862949999999996749e+02 2.646921249372728206e-05 2.862949999999996749e+02 5.691641737342540075e-06
2.861949999999997090e+02 1.250504045275340759e-01 2.861949999999996521e+02 1.250623112922967795e-01 2.861949999999996521e+02 4.981656476542507817e-03 2.861949999999996521e+02 1.949150010508394215e-05 2.861949999999996521e+02 2.666527006537328958e-05 2.861949999999996521e+02 2.842186847808669546e-05 2.861949999999996521e+02 6.076177105744744201e-06
2.860950000000002547e+02 1.261388118574283401e-01 2.860949999999996862e+02 1.264993608879165510e-01 2.860949999999996862e+02 6.410284852069604578e-03 2.860949999999996862e+02 2.268070658176720306e-05 2.860949999999996862e+02 2.929640233625549012e-05 2.860949999999996862e+02 3.059795938167409835e-05 2.860949999999996862e+02 6.500967547261316660e-06
2.859949999999998909e+02 1.271829611268733284e-01 2.859949999999996635e+02 1.279489324656992721e-01 2.859949999999996635e+02 7.849301877231717323e-03 2.859949999999996635e+02 2.729488210087290900e-05 2.859949999999996635e+02 3.233111486952150714e-05 2.859949999999996635e+02 3.303276845986216176e-05 2.859949999999996635e+02 6.971823037289908383e-06
2.858949999999995271e+02 1.299235179250635142e-01 2.858949999999996976e+02 1.292265379085958676e-01 2.858949999999996976e+02 9.112901906607845728e-03 2.858949999999996976e+02 3.451609070572237873e-05 2.858949999999996976e+02 3.585547839963194259e-05 2.858949999999996976e+02 3.576879433422986912e-05 2.858949999999996976e+02 7.495638548436013953e-06
2.857950000000000728e+02 1.299227212335974102e-01 2.857949999999996749e+02 1.301215708727452014e-01 2.857949999999996749e+02 9.988213442421008809e-03 2.857949999999996749e+02 4.643792774481443272e-05 2.857949999999996749e+02 3.998126946416785286e-05 2.857949999999996749e+02 3.885758709990680079e-05 2.857949999999996749e+02 8.080646015296995933e-06
2.856949999999997090e+02 1.316415467709597942e-01 2.856949999999997090e+02 1.304541091680522791e-01 2.856949999999997090e+02 1.029170180982213502e-02 2.856949999999997090e+02 6.644778493919008505e-05 2.856949999999997090e+02 4.486068595358934093e-05 2.856949999999997090e+02 4.236215021346719249e-05 2.856949999999997090e+02 8.736737123903540864e-06
2.855950000000002547e+02 1.297785348058760058e-01 2.855949999999996862e+02 1.301570760781993463e-01 2.855949999999996862e+02 9.951068613529238244e-03 2.855949999999996862e+02 9.945100259916261865e-05 2.855949999999996862e+02 5.072046637274176494e-05 2.855949999999996862e+02 4.636011513793461059e-05 2.855949999999996862e+02 9.475880560277687026e-06
2.854949999999998909e+02 1.285506961144555482e-01 2.854949999999997203e+02 1.293179644362306979e-01 2.854949999999997203e+02 9.047128611700023734e-03 2.854949999999997203e+02 1.516282091950032856e-04 2.854949999999997203e+02 5.794696448178368120e-05 2.854949999999997203e+02 5.094798427248303541e-05 2.854949999999997203e+02 1.031266658140142518e-05
2.853949999999995271e+02 1.269497528977767409e-01 2.853949999999996976e+02 1.281315639780609972e-01 2.853949999999996976e+02 7.767366987103328270e-03 2.853949999999996976e+02 2.293917800560568980e-04 2.853949999999996976e+02 6.729331570234929388e-05 2.853949999999996976e+02 5.624687002801455397e-05 2.853949999999996976e+02 1.126502517125676837e-05
2.852950000000000728e+02 1.276681492128230455e-01 2.852949999999997317e+02 1.268167449269441416e-01 2.852949999999997317e+02 6.324244550251313830e-03 2.852949999999997317e+02 3.373927302724181640e-04 2.852949999999997317e+02 8.034210384703306175e-05 2.852949999999997317e+02 6.241035879670563742e-05 2.852949999999997317e+02 1.235518377668278342e-05
2.851949999999997090e+02 1.266696098533828252e-01 2.851949999999997090e+02 1.255604952714312328e-01 2.851949999999997090e+02 4.900981774222839052e-03 2.851949999999997090e+02 4.758526973666316420e-04 2.851949999999997090e+02 1.004144010426542903e-04 2.851949999999997090e+02 6.963543867666365883e-05 2.851949999999997090e+02 1.361096012244710102e-05
2.850950000000002547e+02 1.249743644871801479e-01 2.850949999999996862e+02 1.244939344012966631e-01 2.850949999999996862e+02 3.628635713727580356e-03 2.850949999999996862e+02 6.379760557585316405e-04 2.850949999999996862e+02 1.340771841069416032e-04 2.850949999999996862e+02 7.817791724908077400e-05 2.850949999999996862e+02 1.506753045453699336e-05
2.849949999999998909e+02 1.223998575106079179e-01 2.849949999999997203e+02 1.236869633271837077e-01 2.849949999999997203e+02 2.580343721450603384e-03 2.849949999999997203e+02 8.083697564778468065e-04 2.849949999999997203e+02 1.931054289473565588e-04 2.849949999999997203e+02 8.837453734593397501e-05 2.849949999999997203e+02 1.676988296196474477e-05
2.848949999999995271e+02 1.233858744414130931e-01 2.848949999999996976e+02 1.231554067537223435e-01 2.848949999999996976e+02 1.776728734296345504e-03 2.848949999999996976e+02 9.631509190798085351e-04 2.848949999999996976e+02 2.960755391750817794e-04 2.848949999999996976e+02 1.006752855543037618e-04 2.848949999999996976e+02 1.877627561680486233e-05
2.847950000000000728e+02 1.226885205587599503e-01 2.847949999999997317e+02 1.228768435187603675e-01 2.847949999999997317e+02 1.199382788700726829e-03 2.847949999999997317e+02 1.072745172006785500e-03 2.847949999999997317e+02 4.678607433833478898e-04 2.847949999999997317e+02 1.156916205926648096e-04 2.847949999999997317e+02 2.116319407684926762e-05
2.846949999999997090e+02 1.233159525577041116e-01 2.846949999999997090e+02 1.228110797760114670e-01 2.846949999999997090e+02 8.077765118731469090e-04 2.846949999999997090e+02 1.110147524931856143e-03 2.846949999999997090e+02 7.348523635636366926e-04 2.846949999999997090e+02 1.342707795389727068e-04 2.846949999999997090e+02 2.403259610385927685e-05
2.845950000000002547e+02 1.228659809991343999e-01 2.845949999999997431e+02 1.229191954563581962e-01 2.845949999999997431e+02 5.546214660997173494e-04 2.845949999999997431e+02 1.064668904508778375e-03 2.845949999999997431e+02 1.114764706258763137e-03 2.845949999999997431e+02 1.576176589657148997e-04 2.845949999999997431e+02 2.752272052522568066e-05
2.844949999999998909e+02 1.234463689681782328e-01 2.844949999999997203e+02 1.231678243057338362e-01 2.844949999999997203e+02 3.965218436500051553e-04 2.844949999999997203e+02 9.491992450863013684e-04 2.844949999999997203e+02 1.602756838000512401e-03 2.844949999999997203e+02 1.875217861587114628e-04 2.844949999999997203e+02 3.182459283830520614e-05
2.843949999999995271e+02 1.228068500022113929e-01 2.843949999999997544e+02 1.235135961925775822e-01 2.843949999999997544e+02 2.992309550788310106e-04 2.843949999999997544e+02 7.915790298078839628e-04 2.843949999999997544e+02 2.158718012814275257e-03 2.843949999999997544e+02 2.268603059252773861e-04 2.843949999999997544e+02 3.720788895132231405e-05
2.842950000000000728e+02 1.229062678482667620e-01 2.842949999999997317e+02 1.238855672139914516e-01 2.842949999999997317e+02 2.386360690313030230e-04 2.842949999999997317e+02 6.210675344520220215e-04 2.842949999999997317e+02 2.700968897718630975e-03 2.842949999999997317e+02 2.808320572113924270e-04 2.842949999999997317e+02 4.406265557810392795e-05
2.841949999999997090e+02 1.246410185315134783e-01 2.841949999999997658e+02 1.241841461728797752e-01 2.841949999999997658e+02 1.992738237905157571e-04 2.841949999999997658e+02 4.607652144263923565e-04 2.841949999999997658e+02 3.111326346543125988e-03 2.841949999999997658e+02 3.598117935115770585e-04 2.841949999999997658e+02 5.296899460817292650e-05
2.840950000000002547e+02 1.241884036887315884e-01 2.840949999999997431e+02 1.243134271571580407e-01 2.840949999999997431e+02 1.719723069728934745e-04 2.840949999999997431e+02 3.251781674023731823e-04 2.840949999999997431e+02 3.266796634672998381e-03 2.840949999999997431e+02 4.846592745072681764e-04 2.840949999999997431e+02 6.482077360250805467e-05
2.839949999999998909e+02 1.254050777885481749e-01 2.839949999999997772e+02 1.242570204734335659e-01 2.839949999999997772e+02 1.516212913250463117e-04 2.839949999999997772e+02 2.203060925202240678e-04 2.839949999999997772e+02 3.110822509011657109e-03 2.839949999999997772e+02 6.931813786866506842e-04 2.839949999999997772e+02 8.108920188999629354e-05
2.838949999999995271e+02 1.233807079074866475e-01 2.838949999999997544e+02 1.241270780004988250e-01 2.838949999999997544e+02 1.354915625971342245e-04 2.838949999999997544e+02 1.453591102715780714e-04 2.838949999999997544e+02 2.700134621435868344e-03 2.838949999999997544e+02 1.041437136685645533e-03 2.838949999999997544e+02 1.046555695086045346e-04
2.837950000000000728e+02 1.241279785963410320e-01 2.837949999999997885e+02 1.241078762611168423e-01 2.837949999999997885e+02 1.221436891065575553e-04 2.837949999999997885e+02 9.539660210157575686e-05 2.837949999999997885e+02 2.157769998075501506e-03 2.837949999999997885e+02 1.589384427632609771e-03 2.837949999999997885e+02 1.431815442005988199e-04
2.836949999999997090e+02 1.250203903114866788e-01 2.836949999999997658e+02 1.243571281204225998e-01 2.836949999999997658e+02 1.107961042370837415e-04 2.836949999999997658e+02 6.395489187579201490e-05 2.836949999999997658e+02 1.601866090236343972e-03 2.836949999999997658e+02 2.359964524311806196e-03 2.836949999999997658e+02 2.205465097615847087e-04
2.835950000000002547e+02 1.249852484928976604e-01 2.835949999999997999e+02 1.249056770566118468e-01 2.835949999999997999e+02 1.009916000531452159e-04 2.835949999999997999e+02 4.494932616915826433e-05 2.835949999999997999e+02 1.114032590616637454e-03 2.835949999999997999e+02 3.245722301828590697e-03 2.835949999999997999e+02 3.999812379443178859e-04
2.834949999999998909e+02 1.248722876605045384e-01 2.834949999999997772e+02 1.255072791804043020e-01 2.834949999999997772e+02 9.243382600698045307e-05 2.834949999999997772e+02 3.362594012201152713e-05 2.834949999999997772e+02 7.343135665327807588e-04 2.834949999999997772e+02 3.854745276597082611e-03 2.834949999999997772e+02 7.921605711454536092e-04
2.833949999999995271e+02 1.264153854894331519e-01 2.833949999999998113e+02 1.257575619947244039e-01 2.833949999999998113e+02 8.491103339120676535e-05 2.833949999999998113e+02 2.674150470908941930e-05 2.833949999999998113e+02 4.675004162260648784e-04 2.833949999999998113e+02 3.701002807177773083e-03 2.833949999999998113e+02 1.477406233220266568e-03
2.832950000000000728e+02 1.250504152963742288e-01 2.832949999999997885e+02 1.256332330471801872e-01 2.832949999999997885e+02 7.826097950843524426e-05 2.832949999999997885e+02 2.231131767289823089e-05 2.832949999999997885e+02 2.958531889343178449e-04 2.832949999999997885e+02 2.925255651380357941e-03 2.832949999999997885e+02 2.311551909684184114e-03
2.831949999999997090e+02 1.257716319265587135e-01 2.831949999999998226e+02 1.250563490438632852e-01 2.831949999999998226e+02 7.235408953589934368e-05 2.831949999999998226e+02 1.922366668555536268e-05 2.831949999999998226e+02 1.929760546536966653e-04 2.831949999999998226e+02 2.054274557962376853e-03 2.831949999999998226e+02 2.717520675025762462e-03
2.830950000000002547e+02 1.242349689970776577e-01 2.830949999999997999e+02 1.238149377115461552e-01 2.830949999999997999e+02 6.708449583548663881e-05 2.830949999999997999e+02 1.689598803131451264e-05 2.830949999999997999e+02 1.340037994328512408e-04 2.830949999999997999e+02 1.362609632174256388e-03 2.830949999999997999e+02 2.234343796072244329e-03
2.829949999999998909e+02 1.211400127587550085e-01 2.829949999999998340e+02 1.224683558676704503e-01 2.829949999999998340e+02 6.236456818907737279e-05 2.829949999999998340e+02 1.503381618075423942e-05 2.829949999999998340e+02 1.003718789645439627e-04 2.829949999999998340e+02 8.936792633183876901e-04 2.829949999999998340e+02 1.396906341017685720e-03
2.828949999999995271e+02 1.221510487116630184e-01 2.828949999999998113e+02 1.214959346222453940e-01 2.828949999999998113e+02 5.812115050519749891e-05 2.828949999999998113e+02 1.348690237269140686e-05 2.828949999999998113e+02 8.031566354176064636e-05 2.828949999999998113e+02 6.039014689180845956e-04 2.828949999999998113e+02 7.401094369076604120e-04
2.827950000000000728e+02 1.200475887674849612e-01 2.827949999999998454e+02 1.209399115381351308e-01 2.827949999999998454e+02 5.429276661550148860e-05 2.827949999999998454e+02 1.217331382790730046e-05 2.827949999999998454e+02 6.727518994479949493e-05 2.827949999999998454e+02 4.316590048001479993e-04 2.827949999999998454e+02 3.745112629467831685e-04
2.826949999999997090e+02 1.206476078426282073e-01 2.826949999999998226e+02 1.206564633189265850e-01 2.826949999999998226e+02 5.082746057505337642e-05 2.826949999999998226e+02 1.104311113867472924e-05 2.826949999999998226e+02 5.793338321017877464e-05 2.826949999999998226e+02 3.269751645254060680e-04 2.826949999999998226e+02 2.096841994772810950e-04
2.825950000000002547e+02 1.193636722542934653e-01 2.825949999999998568e+02 1.205055230734535243e-01 2.825949999999998568e+02 4.768109316616466988e-05 2.825949999999998568e+02 1.006212733131379851e-05 2.825949999999998568e+02 5.070965515811655871e-05 2.825949999999998568e+02 2.588761302279289243e-04 2.825949999999998568e+02 1.381940675700051588e-04
2.824949999999998909e+02 1.201293396065469948e-01 2.824949999999998340e+02 1.204117996648318978e-01 2.824949999999998340e+02 4.481598279603148409e-05 2.824949999999998340e+02 9.204917010743566424e-06 2.824949999999998340e+02 4.485177535776766345e-05 2.824949999999998340e+02 2.111052464256983478e-04 2.824949999999998340e+02 1.018217432416561677e-04
2.823949999999995271e+02 1.195686618588351624e-01 2.823949999999998681e+02 1.203454873594645286e-01 2.823949999999998681e+02 4.219981258156461711e-05 2.823949999999998681e+02 8.451571173592947668e-06 2.823949999999998681e+02 3.997378173500082708e-05 2.823949999999998681e+02 1.756617738729648664e-04 2.823949999999998681e+02 7.920042010141182891e-05
2.822950000000000728e+02 1.196621854177092326e-01 2.822949999999998454e+02 1.202953265865157606e-01 2.822949999999998454e+02 3.980474577085491548e-05 2.822949999999998454e+02 7.786101405509673906e-06 2.822949999999998454e+02 3.584911046211509695e-05 2.822949999999998454e+02 1.484189215259061622e-04 2.822949999999998454e+02 6.346770735138064197e-05
2.821949999999997090e+02 1.205743459168717030e-01 2.821949999999998795e+02 1.202560794410688222e-01 2.821949999999998795e+02 3.760670558128356386e-05 2.821949999999998795e+02 7.195480690017714016e-06 2.821949999999998795e+02 3.232565156803964793e-05 2.821949999999998795e+02 1.269877553545125358e-04 2.821949999999998795e+02 5.196384787497546710e-05
2.820950000000002547e+02 1.208333071996171848e-01 2.820949999999998568e+02 1.202246724959173119e-01 2.820949999999998568e+02 3.558478566595626059e-05 2.820949999999998568e+02 6.668993584248684249e-06 2.820949999999998568e+02 2.929168080388697753e-05 2.820949999999998568e+02 1.098306772633752615e-04 2.820949999999998568e+02 4.329635859985222574e-05
2.819949999999998909e+02 1.208656498645810373e-01 2.819949999999998909e+02 1.201990832149200245e-01 2.819949999999998909e+02 3.372076499277260162e-05 2.819949999999998909e+02 6.197760054982739824e-06 2.819949999999998909e+02 2.666116301480079309e-05 2.819949999999998909e+02 9.589254767682485361e-05 2.819949999999998909e+02 3.661097918064814801e-05
2.818949999999995271e+02 1.196747271136495289e-01 2.818949999999998681e+02 1.201779137030255379e-01 2.818949999999998681e+02 3.199870665658679684e-05 2.818949999999998681e+02 5.774372821180630325e-06 2.818949999999998681e+02 2.436625553092017107e-05 2.818949999999998681e+02 8.442340400173687807e-05 2.818949999999998681e+02 3.135096401511480832e-05
2.817950000000000728e+02 1.199751203015628209e-01 2.817949999999999022e+02 1.201601686660647705e-01 2.817949999999999022e+02 3.040462452734526668e-05 2.817949999999999022e+02 5.392615839467466694e-06 2.817949999999999022e+02 2.235272152264251115e-05 2.817949999999999022e+02 7.487786086656914627e-05 2.817949999999999022e+02 2.714084330874479714e-05
2.816949999999997090e+02 1.208436112108588478e-01 2.816949999999998795e+02 1.201451225613693746e-01 2.816949999999998795e+02 2.892620500801294656e-05 2.816949999999998795e+02 5.047243317872147519e-06 2.816949999999998795e+02 2.057676705777390384e-05 2.816949999999998795e+02 6.685199387544968677e-05 2.816949999999998795e+02 2.372035211026455641e-05
2.815950000000002547e+02 1.198566989872869581e-01 2.815949999999999136e+02 1.201322356342598568e-01 2.815949999999999136e+02 2.755257378534950140e-05 2.815949999999999136e+02 4.733804794377778094e-06 2.815949999999999136e+02 1.900272989541489612e-05 2.815949999999999136e+02 6.004181141325408850e-05 2.815949999999999136e+02 2.090471437147000384e-05
2.814949999999998909e+02 1.197472707061348757e-01 2.814949999999998909e+02 1.201210990934193090e-01 2.814949999999998909e+02 2.627409948796853906e-05 2.814949999999998909e+02 4.448505676305648980e-06 2.814949999999998909e+02 1.760134567345670949e-05 2.814949999999998909e+02 5.421519663821087017e-05 2.814949999999998909e+02 1.855994594336938711e-05
