# Supplementary material for: In-situ probing of the Fischer-Tropsch reaction on Co single crystal surfaces up to 1 bar
Source: Nat Commun. 2025 Jan 24;16:1005. doi: 10.1038/s41467-025-56082-8 (PMC11761050; doi:10.1038/s41467-025-56082-8)
Supplement: Supplementary file 3 — Source Data [file 41467_2025_56082_MOESM3_ESM.zip › Fig2/ax1 C1s 506K.dat]

# 506K
# top	C4	C3	C2	C1
# (x, y) tuples for data, fitline, peak0..peakN
2.888949999999995271e+02 1.485246754222399601e-01 2.888949999999995271e+02 1.500601863042240192e-01 2.888949999999995271e+02 4.768687556588789648e-05 2.888949999999995271e+02 4.029062078613098916e-41 2.888949999999995271e+02 7.930006535647799766e-06 2.888949999999995271e+02 3.306346066796003057e-06 2.888949999999995271e+02 1.263076055690597703e-06
2.887950000000000728e+02 1.497715204887460072e-01 2.887949999999995043e+02 1.500637495579859315e-01 2.887949999999995043e+02 5.074113768216614504e-05 2.887949999999995043e+02 4.225922313958797791e-41 2.887949999999995043e+02 8.268667458449464939e-06 2.887949999999995043e+02 3.431187063992743838e-06 2.887949999999995043e+02 1.308565781339202515e-06
2.886949999999997090e+02 1.495891421943781885e-01 2.886949999999995384e+02 1.500676450086652347e-01 2.886949999999995384e+02 5.409578463017006392e-05 2.886949999999995384e+02 4.437508458981871199e-41 2.886949999999995384e+02 8.629439877230965175e-06 2.886949999999995384e+02 3.563227422696155823e-06 2.886949999999995384e+02 1.356556735146488347e-06
2.885950000000002547e+02 1.493987851990535021e-01 2.885949999999995157e+02 1.500719156894587125e-01 2.885949999999995157e+02 5.779113661637748822e-05 2.885949999999995157e+02 4.665319952931360689e-41 2.885949999999995157e+02 9.014286269648316780e-06 2.885949999999995157e+02 3.703030961763107154e-06 2.885949999999995157e+02 1.407235610936454060e-06
2.884949999999998909e+02 1.491994306178481278e-01 2.884949999999995498e+02 1.500766118525603265e-01 2.884949999999995498e+02 6.187443683619354474e-05 2.884949999999995498e+02 4.911051111820463844e-41 2.884949999999995498e+02 9.425391147143322813e-06 2.884949999999995498e+02 3.851217734528113003e-06 2.884949999999995498e+02 1.460806842465424165e-06
2.883949999999995271e+02 1.482169794855208167e-01 2.883949999999995271e+02 1.500817924687551375e-01 2.883949999999995271e+02 6.640131139712004786e-05 2.883949999999995271e+02 5.176622168148589834e-41 2.883949999999995271e+02 9.865191805462669546e-06 2.883949999999995271e+02 4.008470888353232319e-06 2.883949999999995271e+02 1.517494664207197807e-06
2.882950000000000728e+02 1.501321445147083822e-01 2.882949999999995612e+02 1.500875271042979298e-01 2.882949999999995612e+02 7.143760017682826695e-05 2.882949999999995612e+02 5.464216201930706848e-41 2.882949999999995612e+02 1.033641414491581234e-05 2.882949999999995612e+02 4.175544519419106298e-06 2.882949999999995612e+02 1.577545456770279555e-06
2.881949999999997090e+02 1.502560437041206842e-01 2.881949999999995384e+02 1.500938982976712244e-01 2.881949999999995384e+02 7.706168002211236405e-05 2.881949999999995384e+02 5.776323268292547390e-41 2.881949999999995384e+02 1.084211453530955309e-05 2.881949999999995384e+02 4.353272691064777306e-06 2.881949999999995384e+02 1.641230422752336657e-06
2.880950000000002547e+02 1.500126608923430249e-01 2.880949999999995725e+02 1.501010046328987435e-01 2.880949999999995725e+02 8.336747551901002205e-05 2.880949999999995725e+02 6.115793359146828158e-41 2.880949999999995725e+02 1.138572891579734521e-05 2.880949999999995725e+02 4.542579816645514469e-06 2.880949999999995725e+02 1.708848647291904515e-06
2.879949999999998909e+02 1.498245324549224711e-01 2.879949999999995498e+02 1.501089648813291877e-01 2.879949999999995498e+02 9.046852748447698433e-05 2.879949999999995498e+02 6.485900264699239948e-41 2.879949999999995498e+02 1.197113058916280094e-05 2.879949999999995498e+02 4.744492647741265812e-06 2.879949999999995498e+02 1.780730607806419534e-06
2.878949999999995271e+02 1.495579276001710589e-01 2.878949999999995839e+02 1.501179240361859568e-01 2.878949999999995839e+02 9.850394131032965241e-05 2.878949999999995839e+02 6.890418955812324417e-41 2.878949999999995839e+02 1.260269850843741178e-05 2.878949999999995839e+02 4.960154157366860982e-06 2.878949999999995839e+02 1.857242209816188553e-06
2.877950000000000728e+02 1.493611348166407338e-01 2.877949999999995612e+02 1.501280632378972080e-01 2.877949999999995612e+02 1.076482105071700009e-04 2.877949999999995612e+02 7.333719832956121495e-41 2.877949999999995612e+02 1.328539828125002709e-05 2.877949999999995612e+02 5.190839667901015550e-06 2.877949999999995612e+02 1.938789440879791303e-06
2.876949999999997090e+02 1.495085755037406650e-01 2.876949999999995953e+02 1.501396184934527811e-01 2.876949999999995953e+02 1.181298153917655346e-04 2.876949999999995953e+02 7.820884139570779435e-41 2.876949999999995953e+02 1.402487866020365071e-05 2.876949999999995953e+02 5.437975647643180631e-06 2.876949999999995953e+02 2.025823753163087962e-06
2.875950000000002547e+02 1.498329889380412838e-01 2.875949999999995725e+02 1.501529197498499002e-01 2.875949999999995725e+02 1.302701528689957937e-04 2.875949999999995725e+02 8.357846097375294888e-41 2.875949999999995725e+02 1.482758698101349686e-05 2.875949999999995725e+02 5.703161691997513363e-06 2.875949999999995725e+02 2.118848307888894107e-06
2.874949999999998909e+02 1.513844441554918763e-01 2.874949999999996066e+02 1.501684756992199554e-01 2.874949999999996066e+02 1.445681697559770727e-04 2.874949999999996066e+02 8.951569000266744993e-41 2.874949999999996066e+02 1.570090790095995023e-05 2.874949999999996066e+02 5.988196320090883139e-06 2.874949999999996066e+02 2.218425242940668302e-06
2.873949999999995271e+02 1.496178195350070239e-01 2.873949999999995839e+02 1.501871550709721892e-01 2.873949999999995839e+02 1.618814485092976308e-04 2.873949999999995839e+02 9.610264760615143906e-41 2.873949999999995839e+02 1.665333094176495353e-05 2.873949999999995839e+02 6.295107361506841648e-06 2.873949999999995839e+02 2.325184159627700137e-06
2.872950000000000728e+02 1.505562372008836802e-01 2.872949999999996180e+02 1.502105548672254542e-01 2.872949999999996180e+02 1.837941934295386987e-04 2.872949999999996180e+02 1.034366947031241073e-40 2.872949999999996180e+02 1.769465383905825397e-05 2.872949999999996180e+02 6.626187889003208332e-06 2.872949999999996180e+02 2.439832067853002714e-06
2.871949999999997090e+02 1.520872762999948835e-01 2.871949999999995953e+02 1.502416944718134584e-01 2.871949999999995953e+02 2.133110371851827669e-04 2.871949999999995953e+02 1.116339179657941675e-40 2.871949999999995953e+02 1.883623066272699040e-05 2.871949999999995953e+02 6.984038882529076873e-06 2.871949999999995953e+02 2.563165083018147627e-06
2.870950000000002547e+02 1.516387823217620334e-01 2.870949999999996294e+02 1.502862068652509320e-01 2.870949999999996294e+02 2.560478866525163510e-04 2.870949999999996294e+02 1.208335722209493509e-40 2.870949999999996294e+02 2.009127626040350118e-05 2.870949999999996294e+02 7.371620102009660558e-06 2.870949999999996294e+02 2.696082236007790424e-06
2.869949999999998909e+02 1.497030200693381663e-01 2.869949999999996066e+02 1.503541592594467846e-01 2.869949999999996066e+02 3.220521045673620654e-04 2.869949999999996066e+02 1.312038114672202530e-40 2.869949999999996066e+02 2.147524201524670371e-05 2.869949999999996066e+02 7.792311020613295556e-06 2.869949999999996066e+02 2.839601843577362967e-06
2.868949999999995271e+02 1.496835451678682760e-01 2.868949999999996407e+02 1.504624432943956203e-01 2.868949999999996407e+02 4.281921467331836913e-04 2.868949999999996407e+02 1.429492340103749223e-40 2.868949999999996407e+02 2.300628251414018412e-05 2.868949999999996407e+02 8.249984152532380431e-06 2.868949999999996407e+02 2.994880995758617634e-06
2.867950000000000728e+02 1.512775793518753853e-01 2.867949999999996180e+02 1.506372572906832796e-01 2.867949999999996180e+02 6.006391191522099425e-04 2.867949999999996180e+02 1.563212379812721350e-40 2.867949999999996180e+02 2.470583893939476538e-05 2.867949999999996180e+02 8.749093735017781390e-06 2.867949999999996180e+02 3.163238856658961114e-06
2.866949999999997090e+02 1.503082742276309614e-01 2.866949999999996521e+02 1.509155789293636085e-01 2.866949999999996521e+02 8.763385877051825317e-04 2.866949999999996521e+02 1.716334730811479763e-40 2.866949999999996521e+02 2.659937346199024589e-05 2.866949999999996521e+02 9.294783541615612369e-06 2.866949999999996521e+02 3.346184654835784202e-06
2.865950000000002547e+02 1.501561461388534191e-01 2.865949999999996294e+02 1.513439067102040070e-01 2.865949999999996294e+02 1.301750939508330464e-03 2.865949999999996294e+02 1.892882781533439741e-40 2.865949999999996294e+02 2.871730054477104622e-05 2.865949999999996294e+02 9.893018678641742836e-06 2.865949999999996294e+02 3.545451472277916930e-06
2.864949999999998909e+02 1.512820540163725413e-01 2.864949999999996635e+02 1.519723711250689502e-01 2.864949999999996635e+02 1.926961162982209147e-03 2.864949999999996635e+02 2.098295581524036513e-40 2.864949999999996635e+02 3.109617720022252825e-05 2.864949999999996635e+02 1.055074764191706052e-05 2.864949999999996635e+02 3.763037244603069896e-06
2.863949999999995271e+02 1.546300206437855596e-01 2.863949999999996407e+02 1.528431044861014165e-01 2.863949999999996407e+02 2.794046891600839716e-03 2.863949999999996407e+02 2.340607059782105092e-40 2.863949999999996407e+02 3.378023690205821062e-05 2.863949999999996407e+02 1.127610281477711182e-05 2.863949999999996407e+02 4.001254783745824479e-06
2.862950000000000728e+02 1.541840822380439180e-01 2.862949999999996749e+02 1.539737401868429278e-01 2.862949999999996749e+02 3.920575359257737202e-03 2.862949999999996749e+02 2.633158439011659747e-40 2.862949999999996749e+02 3.682338426949137916e-05 2.862949999999996749e+02 1.207865015380026994e-05 2.862949999999996749e+02 4.262793161892329035e-06
2.861949999999997090e+02 1.530346451033099409e-01 2.861949999999996521e+02 1.553395459859460703e-01 2.861949999999996521e+02 5.281733674029127912e-03 2.861949999999996521e+02 3.000639616453582934e-40 2.861949999999996521e+02 4.029181612156985807e-05 2.861949999999996521e+02 1.296970229641279427e-05 2.861949999999996521e+02 4.550793498978903733e-06
2.860950000000002547e+02 1.573445663420584006e-01 2.860949999999996862e+02 1.568595166942597929e-01 2.860949999999996862e+02 6.796417521505502754e-03 2.860949999999996862e+02 3.491605383449120626e-40 2.860949999999996862e+02 4.426751550095021681e-05 2.860949999999996862e+02 1.396271411093233329e-05 2.860949999999996862e+02 4.868943142420715432e-06
2.859949999999998909e+02 1.580022075520520208e-01 2.859949999999996635e+02 1.583912642072641264e-01 2.859949999999996635e+02 8.322115793774778267e-03 2.859949999999996635e+02 4.201939518084943260e-40 2.859949999999996635e+02 4.885303363267765145e-05 2.859949999999996635e+02 1.507378634452069488e-05 2.859949999999996635e+02 5.221593512166316912e-06
2.858949999999995271e+02 1.589335000280568400e-01 2.858949999999996976e+02 1.597379452230914543e-01 2.858949999999996976e+02 9.661830576816609825e-03 2.858949999999996976e+02 5.313616120787017268e-40 2.858949999999996976e+02 5.417842531079072481e-05 2.858949999999996976e+02 1.632231231997480775e-05 2.858949999999996976e+02 5.613908644082773925e-06
2.857950000000000728e+02 1.580478395849650441e-01 2.857949999999996749e+02 1.606740642110300321e-01 2.857949999999996749e+02 1.058986775395637757e-02 2.857949999999996749e+02 7.148935943660611578e-40 2.857949999999996749e+02 6.041258736955664225e-05 2.857949999999996749e+02 1.773181580342911371e-05 2.857949999999996749e+02 6.052053900666562518e-06
2.856949999999997090e+02 1.617627635790087337e-01 2.856949999999997090e+02 1.610052971558901813e-01 2.856949999999997090e+02 1.091163717690365673e-02 2.856949999999997090e+02 1.022937459093340723e-39 2.856949999999997090e+02 6.778549420643979859e-05 2.856949999999997090e+02 1.933104705372190287e-05 2.856949999999997090e+02 6.543437726355524031e-06
2.855950000000002547e+02 1.632739447843230829e-01 2.855949999999996862e+02 1.606553776616065077e-01 2.855949999999996862e+02 1.055048545321012228e-02 2.855949999999996862e+02 1.531008986923690085e-39 2.855949999999996862e+02 7.663975274507201321e-05 2.855949999999996862e+02 2.115543150268313637e-05 2.855949999999996862e+02 7.097024148628200203e-06
2.854949999999998909e+02 1.587264024570960996e-01 2.854949999999997203e+02 1.597106272321607845e-01 2.854949999999997203e+02 9.592095333488955336e-03 2.854949999999997203e+02 2.334256517094679955e-39 2.854949999999997203e+02 8.755915210980944161e-05 2.854949999999997203e+02 2.324900592393806451e-05 2.854949999999997203e+02 7.723740638074502987e-06
2.853949999999995271e+02 1.584132936863828223e-01 2.853949999999996976e+02 1.583710311884253263e-01 2.853949999999996976e+02 8.235245438440813581e-03 2.853949999999996976e+02 3.531396040397512357e-39 2.853949999999996976e+02 1.016816966729585167e-04 2.853949999999996976e+02 2.566703733538215466e-05 2.853949999999996976e+02 8.437015976167070686e-06
2.852950000000000728e+02 1.566702613685984347e-01 2.852949999999997317e+02 1.568643262740229971e-01 2.852949999999997317e+02 6.705194459141174991e-03 2.852949999999997317e+02 5.194028100971020730e-39 2.852949999999997317e+02 1.213987057730333917e-04 2.852949999999997317e+02 2.847961155086134252e-05 2.852949999999997317e+02 9.253497557939618660e-06
2.851949999999997090e+02 1.570597242893636003e-01 2.851949999999997090e+02 1.553898984484384238e-01 2.851949999999997090e+02 5.196199415717563976e-03 2.851949999999997090e+02 7.325564721117513417e-39 2.851949999999997090e+02 1.517283932564423925e-04 2.851949999999997090e+02 3.177661980994556421e-05 2.851949999999997090e+02 1.019401965448494126e-05
2.850950000000002547e+02 1.544626458914182821e-01 2.850949999999996862e+02 1.540967651011173889e-01 2.850949999999996862e+02 3.847211771872594173e-03 2.850949999999996862e+02 9.821389923490474818e-39 2.850949999999996862e+02 2.025936071485700705e-04 2.850949999999996862e+02 3.567479434562596954e-05 2.850949999999996862e+02 1.128492775059906767e-05
2.849949999999998909e+02 1.523314668426741236e-01 2.849949999999997203e+02 1.530804487276704595e-01 2.849949999999997203e+02 2.735774413255851259e-03 2.849949999999997203e+02 1.244453378628199913e-38 2.849949999999997203e+02 2.917865979286433801e-04 2.849949999999997203e+02 4.032780043450322655e-05 2.849949999999997203e+02 1.255991605145819878e-05
2.848949999999995271e+02 1.506523845719841270e-01 2.848949999999996976e+02 1.523911328503901597e-01 2.848949999999996976e+02 1.883752528849845466e-03 2.848949999999996976e+02 1.482732877835677434e-38 2.848949999999996976e+02 4.473767246043472076e-04 2.848949999999996976e+02 4.594097968092371678e-05 2.848949999999996976e+02 1.406261725505096286e-05
2.847950000000000728e+02 1.528306399803163462e-01 2.847949999999997317e+02 1.520472209876692626e-01 2.847949999999997317e+02 1.271629325097149319e-03 2.847949999999997317e+02 1.651448910616831934e-38 2.847949999999997317e+02 7.069479887766868089e-04 2.847949999999997317e+02 5.279335798887674997e-05 2.847949999999997317e+02 1.585031580654528132e-05
2.846949999999997090e+02 1.501473795610656081e-01 2.846949999999997090e+02 1.520460832766975523e-01 2.846949999999997090e+02 8.564340845138532655e-04 2.846949999999997090e+02 1.709028358750878835e-38 2.846949999999997090e+02 1.110378264934799982e-03 2.846949999999997090e+02 6.127155359509217495e-05 2.846949999999997090e+02 1.799937365381050044e-05
2.845950000000002547e+02 1.519105049306376520e-01 2.845949999999997431e+02 1.523650028675688217e-01 2.845949999999997431e+02 5.880298827572691964e-04 2.845949999999997431e+02 1.639015815125492154e-38 2.845949999999997431e+02 1.684434264242473884e-03 2.845949999999997431e+02 7.192539487750302404e-05 2.845949999999997431e+02 2.061332569157537400e-05
2.844949999999998909e+02 1.522444886929825991e-01 2.844949999999997203e+02 1.529516148676470788e-01 2.844949999999997203e+02 4.204069035984389787e-04 2.844949999999997203e+02 1.461254825620576832e-38 2.844949999999997203e+02 2.421801228563756365e-03 2.844949999999997203e+02 8.557149374064633386e-05 2.844949999999997203e+02 2.383524174423463056e-05
2.843949999999995271e+02 1.549778529558610840e-01 2.843949999999997544e+02 1.537105163580586298e-01 2.843949999999997544e+02 3.172555593091934260e-04 2.843949999999997544e+02 1.218604716717466305e-38 2.843949999999997544e+02 3.261870928642171454e-03 2.843949999999997544e+02 1.035227727196227606e-04 2.843949999999997544e+02 2.786709738765138900e-05
2.842950000000000728e+02 1.547249288094853514e-01 2.842949999999997317e+02 1.544953873591976279e-01 2.842949999999997317e+02 2.530106537003440912e-04 2.842949999999997317e+02 9.561089902381640066e-39 2.842949999999997317e+02 4.081224075741790927e-03 2.842949999999997317e+02 1.281516090375673538e-04 2.842949999999997317e+02 3.300102071794442071e-05
2.841949999999997090e+02 1.552649203824443824e-01 2.841949999999997658e+02 1.551164244539086079e-01 2.841949999999997658e+02 2.112773673622320820e-04 2.841949999999997658e+02 7.093298867904702379e-39 2.841949999999997658e+02 4.701283307529720984e-03 2.841949999999997658e+02 1.641922960899457908e-04 2.841949999999997658e+02 3.967148292672696908e-05
2.840950000000002547e+02 1.547236394409252092e-01 2.840949999999997431e+02 1.553882453595075985e-01 2.840949999999997431e+02 1.823313046606567418e-04 2.840949999999997431e+02 5.005989719892490700e-39 2.840949999999997431e+02 4.936202370653360212e-03 2.840949999999997431e+02 2.211637320889407081e-04 2.840949999999997431e+02 4.854795210465168506e-05
2.839949999999998909e+02 1.548297191503096026e-01 2.839949999999997772e+02 1.552383269794233300e-01 2.839949999999997772e+02 1.607544165002491247e-04 2.839949999999997772e+02 3.391525461859395617e-39 2.839949999999997772e+02 4.700521997813999868e-03 2.839949999999997772e+02 3.163182647866526220e-04 2.839949999999997772e+02 6.073230032243322993e-05
2.838949999999995271e+02 1.553071164687396810e-01 2.838949999999997544e+02 1.547772362603588581e-01 2.838949999999997544e+02 1.436530905103254054e-04 2.838949999999997544e+02 2.237746210100967725e-39 2.838949999999997544e+02 4.079963465723693804e-03 2.838949999999997544e+02 4.752372150921534426e-04 2.838949999999997544e+02 7.838248903268551777e-05
2.837950000000000728e+02 1.542233709311324197e-01 2.837949999999997885e+02 1.542224574803589543e-01 2.837949999999997885e+02 1.295011887836953742e-04 2.837949999999997885e+02 1.468593089284004772e-39 2.837949999999997885e+02 3.260438457287426293e-03 2.837949999999997885e+02 7.252810587327393043e-04 2.837949999999997885e+02 1.072367755551097585e-04
2.836949999999997090e+02 1.542339403508728446e-01 2.836949999999997658e+02 1.537800236861735781e-01 2.836949999999997658e+02 1.174700659220080174e-04 2.836949999999997658e+02 9.845603529430370545e-40 2.836949999999997658e+02 2.420455288881293195e-03 2.836949999999997658e+02 1.076918547210166562e-03 2.836949999999997658e+02 1.651797841601080751e-04
2.835950000000002547e+02 1.522539843819722127e-01 2.835949999999997999e+02 1.535710864875021453e-01 2.835949999999997999e+02 1.070749734162701407e-04 2.835949999999997999e+02 6.919771598333282504e-40 2.835949999999997999e+02 1.683328021224498715e-03 2.835949999999997999e+02 1.481114868433108800e-03 2.835949999999997999e+02 2.995686244282758526e-04
2.834949999999998909e+02 1.540404902992513481e-01 2.834949999999997772e+02 1.535598890740462186e-01 2.834949999999997772e+02 9.800170961994117641e-05 2.834949999999997772e+02 5.176580946906512683e-40 2.834949999999997772e+02 1.109564130637983670e-03 2.834949999999997772e+02 1.759029273691618692e-03 2.834949999999997772e+02 5.932939600966901381e-04
2.833949999999995271e+02 1.536796553537390642e-01 2.833949999999998113e+02 1.535918148183324783e-01 2.833949999999998113e+02 9.002577083962481658e-05 2.833949999999998113e+02 4.116749249727805206e-40 2.833949999999998113e+02 7.064035264281239446e-04 2.833949999999998113e+02 1.688872237386241639e-03 2.833949999999998113e+02 1.106513283678492963e-03
2.832950000000000728e+02 1.542109576564298368e-01 2.832949999999997885e+02 1.535961450329475786e-01 2.832949999999997885e+02 8.297514145718291954e-05 2.832949999999997885e+02 3.434739416855729419e-40 2.832949999999997885e+02 4.470407484453403201e-04 2.832949999999997885e+02 1.334876873719751961e-03 2.832949999999997885e+02 1.731252269325305512e-03
2.831949999999997090e+02 1.522851051083624063e-01 2.831949999999998226e+02 1.533410324157832294e-01 2.831949999999998226e+02 7.671244152521549775e-05 2.831949999999998226e+02 2.959407717168516168e-40 2.831949999999998226e+02 2.915911104935555559e-04 2.831949999999998226e+02 9.374235713042252272e-04 2.831949999999998226e+02 2.035305292460236424e-03
2.830950000000002547e+02 1.533735126802756865e-01 2.830949999999997999e+02 1.525688321904852818e-01 2.830949999999997999e+02 7.112542631712578749e-05 2.830949999999997999e+02 2.601070762771318119e-40 2.830949999999997999e+02 2.024827212738970034e-04 2.830949999999997999e+02 6.217973068572278834e-04 2.830949999999997999e+02 1.673426736037039904e-03
2.829949999999998909e+02 1.510784475056124454e-01 2.829949999999998340e+02 1.516718187985205135e-01 2.829949999999998340e+02 6.612118708336735186e-05 2.829949999999998340e+02 2.314396746030122390e-40 2.829949999999998340e+02 1.516641414506993016e-04 2.829949999999998340e+02 4.078111191969477790e-04 2.829949999999998340e+02 1.046222350789513837e-03
2.828949999999995271e+02 1.509186969898391462e-01 2.828949999999998113e+02 1.510128681471039069e-01 2.828949999999998113e+02 6.162216107074386070e-05 2.828949999999998113e+02 2.076255462358389492e-40 2.828949999999998113e+02 1.213587538837173740e-04 2.828949999999998113e+02 2.755773173136999410e-04 2.828949999999998113e+02 5.543099148357524082e-04
2.827950000000000728e+02 1.515369017762013271e-01 2.827949999999998454e+02 1.506366884037776965e-01 2.827949999999998454e+02 5.756316900604975995e-05 2.827949999999998454e+02 1.874033683329144135e-40 2.827949999999998454e+02 1.016543082501722672e-04 2.827949999999998454e+02 1.969782102869198728e-04 2.827949999999998454e+02 2.804927162345614302e-04
2.826949999999997090e+02 1.502152497658140740e-01 2.826949999999998226e+02 1.504476801537368569e-01 2.826949999999998226e+02 5.388912530375210725e-05 2.826949999999998226e+02 1.700043433956338027e-40 2.826949999999998226e+02 8.753863050635818420e-05 2.826949999999998226e+02 1.492080137336766158e-04 2.826949999999998226e+02 1.570443841930852327e-04
2.825950000000002547e+02 1.490667910054625234e-01 2.825949999999998568e+02 1.503488105189662860e-01 2.825949999999998568e+02 5.055323195730258357e-05 2.825949999999998568e+02 1.549024843309284254e-40 2.825949999999998568e+02 7.662341675932494143e-05 2.825949999999998568e+02 1.181324986881950002e-04 2.825949999999998568e+02 1.035013715614776413e-04
2.824949999999998909e+02 1.492502451589178269e-01 2.824949999999998340e+02 1.502878809371066826e-01 2.824949999999998340e+02 4.751553756930148654e-05 2.824949999999998340e+02 1.417060693106959913e-40 2.824949999999998340e+02 6.777203009797587040e-05 2.824949999999998340e+02 9.633329355046273352e-05 2.824949999999998340e+02 7.626007588895545740e-05
2.823949999999995271e+02 1.499211510151078341e-01 2.823949999999998681e+02 1.502446201711701290e-01 2.823949999999998681e+02 4.474177860302047400e-05 2.823949999999998681e+02 1.301086070750678379e-40 2.823949999999998681e+02 6.040127324425334802e-05 2.823949999999998681e+02 8.015943475879130789e-05 2.823949999999998681e+02 5.931768456405558308e-05
2.822950000000000728e+02 1.493845427895463818e-01 2.822949999999998454e+02 1.502116335596811458e-01 2.822949999999998454e+02 4.220244152001576584e-05 2.822949999999998454e+02 1.198639622868402886e-40 2.822949999999998454e+02 5.416880321557572320e-05 2.822949999999998454e+02 6.772775086302979008e-05 2.822949999999998454e+02 4.753456408251903264e-05
2.821949999999997090e+02 1.500396075487546721e-01 2.821949999999998795e+02 1.501855835529676830e-01 2.821949999999998795e+02 3.987199923825774154e-05 2.821949999999998795e+02 1.107715891618950014e-40 2.821949999999998795e+02 4.884477846263121181e-05 2.821949999999998795e+02 5.794810371132221266e-05 2.821949999999998795e+02 3.891867155547345755e-05
2.820950000000002547e+02 1.520871343472864901e-01 2.820949999999998568e+02 1.501645346085292432e-01 2.820949999999998568e+02 3.772828608716823274e-05 2.820949999999998568e+02 1.026665276807087462e-40 2.820949999999998568e+02 4.426038116053147511e-05 2.820949999999998568e+02 5.011884381273666751e-05 2.820949999999998568e+02 3.242709746879850777e-05
2.819949999999998909e+02 1.499593736964711932e-01 2.819949999999998909e+02 1.501472161127043181e-01 2.819949999999998909e+02 3.575198346473738560e-05 2.819949999999998909e+02 9.541207323188045711e-41 2.819949999999998909e+02 4.028561027681137684e-05 2.819949999999998909e+02 4.375848114179689926e-05 2.819949999999998909e+02 2.742003782098853702e-05
2.818949999999995271e+02 1.501362734001842059e-01 2.818949999999998681e+02 1.501327494493399917e-01 2.818949999999998681e+02 3.392619448356143049e-05 2.818949999999998681e+02 8.889419364335179527e-41 2.818949999999998681e+02 3.681795402844634761e-05 2.818949999999998681e+02 3.852478655991661084e-05 2.818949999999998681e+02 2.348051426806115535e-05
2.817950000000000728e+02 1.503543254626345249e-01 2.817949999999999022e+02 1.501205077513935726e-01 2.817949999999999022e+02 3.223609053905449225e-05 2.817949999999999022e+02 8.301719537738723482e-41 2.817949999999999022e+02 3.377545935964482594e-05 2.817949999999999022e+02 3.416888529972520003e-05 2.817949999999999022e+02 2.032731619515593851e-05
2.816949999999997090e+02 1.502389717244771439e-01 2.816949999999998795e+02 1.501100325406347635e-01 2.816949999999998795e+02 3.066861630706589295e-05 2.816949999999998795e+02 7.770032153419300354e-41 2.816949999999998795e+02 3.109195266485653160e-05 2.816949999999998795e+02 3.050645523726531634e-05 2.816949999999998795e+02 1.776551642558675599e-05
2.815950000000002547e+02 1.501620584471518305e-01 2.815949999999999136e+02 1.501009812920535147e-01 2.815949999999999136e+02 2.921224244455607018e-05 2.815949999999999136e+02 7.287505900514523372e-41 2.815949999999999136e+02 2.871354750493118735e-05 2.815949999999999136e+02 2.739877640232074162e-05 2.815949999999999136e+02 1.565672570171673420e-05
2.814949999999998909e+02 1.511327268912252275e-01 2.814949999999998909e+02 1.500930933052134764e-01 2.814949999999998909e+02 2.785675742071831016e-05 2.814949999999998909e+02 6.848299153157396588e-41 2.814949999999998909e+02 2.659602477786414171e-05 2.814949999999998909e+02 2.473992731622160464e-05 2.814949999999998909e+02 1.390059569867209757e-05
