# Supplementary material for: In-situ probing of the Fischer-Tropsch reaction on Co single crystal surfaces up to 1 bar
Source: Nat Commun. 2025 Jan 24;16:1005. doi: 10.1038/s41467-025-56082-8 (PMC11761050; doi:10.1038/s41467-025-56082-8)
Supplement: Supplementary file 3 — Source Data [file 41467_2025_56082_MOESM3_ESM.zip › Fig2/ax1 C1s 523K.dat]

# 523K
# top	C4	C3	C2	C1
# (x, y) tuples for data, fitline, peak0..peakN
2.888949999999995271e+02 1.797578006017802599e-01 2.888949999999995271e+02 1.800452460098483365e-01 2.888949999999995271e+02 3.500093079751565289e-05 2.888949999999995271e+02 1.851063662860373983e-06 2.888949999999995271e+02 4.267852184634284971e-06 2.888949999999995271e+02 2.607574421847153324e-06 2.888949999999995271e+02 1.518588781479802468e-06
2.887950000000000728e+02 1.802143414699537982e-01 2.887949999999995043e+02 1.800479136149895631e-01 2.887949999999995043e+02 3.724268003566031781e-05 2.887949999999995043e+02 1.941506753882689858e-06 2.887949999999995043e+02 4.450116190689265898e-06 2.887949999999995043e+02 2.706031202992137220e-06 2.887949999999995043e+02 1.573280806343495447e-06
2.886949999999997090e+02 1.794142208241769065e-01 2.886949999999995384e+02 1.800508290455398175e-01 2.886949999999995384e+02 3.970490395542523426e-05 2.886949999999995384e+02 2.038715339150190708e-06 2.886949999999995384e+02 4.644280388250881158e-06 2.886949999999995384e+02 2.810165814146192466e-06 2.886949999999995384e+02 1.630980042851001459e-06
2.885950000000002547e+02 1.799868729968106262e-01 2.885949999999995157e+02 1.800540243096771242e-01 2.885949999999995157e+02 4.241719654341417038e-05 2.885949999999995157e+02 2.143378302937781464e-06 2.885949999999995157e+02 4.851400963655657755e-06 2.885949999999995157e+02 2.920422915245096852e-06 2.885949999999995157e+02 1.691910951869438738e-06
2.884949999999998909e+02 1.800500286194144373e-01 2.884949999999995498e+02 1.800575367715805397e-01 2.884949999999995498e+02 4.541423308068516686e-05 2.884949999999995498e+02 2.256274061349317798e-06 2.884949999999995498e+02 5.072653599658377187e-06 2.884949999999995498e+02 3.037291515963760809e-06 2.884949999999995498e+02 1.756319322880375998e-06
2.883949999999995271e+02 1.791836152414500449e-01 2.883949999999995271e+02 1.800614102616736045e-01 2.883949999999995271e+02 4.873684168852116948e-05 2.883949999999995271e+02 2.378284822832956484e-06 2.883949999999995271e+02 5.309350025061574872e-06 2.883949999999995271e+02 3.161310385551278261e-06 2.883949999999995271e+02 1.824474751649482266e-06
2.882950000000000728e+02 1.795099368799181194e-01 2.882949999999995612e+02 1.800656964656866255e-01 2.882949999999995612e+02 5.243334713080615979e-05 2.882949999999995612e+02 2.510413555327634326e-06 2.882949999999995612e+02 5.562957292829012760e-06 2.882949999999995612e+02 3.293074247570317170e-06 2.882949999999995612e+02 1.896673460107625125e-06
2.881949999999997090e+02 1.793834452838637405e-01 2.881949999999995384e+02 1.800704566829587350e-01 2.881949999999995384e+02 5.656127598184842721e-05 2.881949999999995384e+02 2.653804259712913960e-06 2.881949999999995384e+02 5.835120311385216957e-06 2.881949999999995384e+02 3.433240892277901038e-06 2.881949999999995384e+02 1.973241513514667954e-06
2.880950000000002547e+02 1.799247660196389709e-01 2.880949999999995725e+02 1.800757640988904507e-01 2.880949999999995725e+02 6.118956645362094758e-05 2.880949999999995725e+02 2.809766301882433652e-06 2.880949999999995725e+02 6.127688269675546377e-06 2.880949999999995725e+02 3.582539365143473375e-06 2.880949999999995725e+02 2.054538500142465738e-06
2.879949999999998909e+02 1.793071948624898604e-01 2.879949999999995498e+02 1.800817068452296443e-01 2.879949999999995498e+02 6.640155456321024385e-05 2.879949999999995498e+02 2.979803752503594432e-06 2.879949999999995498e+02 6.442745741485969873e-06 2.879949999999995498e+02 3.741779421438678472e-06 2.879949999999995498e+02 2.140961751011894223e-06
2.878949999999995271e+02 1.803881917155527870e-01 2.878949999999995839e+02 1.800883924541058501e-01 2.878949999999995839e+02 7.229934006311108680e-05 2.878949999999995839e+02 3.165650938637053627e-06 2.878949999999995839e+02 6.782649436634800632e-06 2.878949999999995839e+02 3.911862475334362989e-06 2.878949999999995839e+02 2.232951192139851945e-06
2.877950000000000728e+02 1.801311520571518277e-01 2.877949999999995612e+02 1.800959551734681863e-01 2.877949999999995612e+02 7.901099666787743750e-05 2.877949999999995612e+02 3.369315744337311407e-06 2.877949999999995612e+02 7.150071796723642400e-06 2.877949999999995612e+02 4.093794319311760557e-06 2.877949999999995612e+02 2.330994939937936271e-06
2.876949999999997090e+02 1.793481973853264799e-01 2.876949999999995953e+02 1.801045697442895943e-01 2.876949999999995953e+02 8.670422300864997361e-05 2.876949999999995953e+02 3.593132634775340039e-06 2.876949999999995953e+02 7.548052925317201144e-06 2.876949999999995953e+02 4.288699948206887306e-06 2.876949999999995953e+02 2.435635772642946056e-06
2.875950000000002547e+02 1.794602114036360496e-01 2.875949999999995725e+02 1.801144801262897777e-01 2.875949999999995725e+02 9.561491608418844310e-05 2.875949999999995725e+02 3.839827957169689228e-06 2.875949999999995725e+02 7.980062715623453947e-06 2.875949999999995725e+02 4.497840894834798252e-06 2.875949999999995725e+02 2.547478637981348732e-06
2.874949999999998909e+02 1.805228349787997566e-01 2.874949999999996066e+02 1.801260618012544557e-01 2.874949999999996066e+02 1.061092899273958899e-04 2.874949999999996066e+02 4.112600843242630054e-06 2.874949999999996066e+02 8.450075518176060159e-06 2.874949999999996066e+02 4.722635574684275547e-06 2.874949999999996066e+02 2.667199390965687194e-06
2.873949999999995271e+02 1.800847459935641104e-01 2.873949999999995839e+02 1.801399549104698572e-01 2.873949999999995839e+02 1.188167878360353374e-04 2.873949999999995839e+02 4.415224074920613397e-06 2.873949999999995839e+02 8.962660310776561487e-06 2.873949999999995839e+02 4.964683250641634334e-06 2.873949999999995839e+02 2.795554997481576437e-06
2.872950000000000728e+02 1.801272299776478791e-01 2.872949999999996180e+02 1.801573346233968642e-01 2.872949999999996180e+02 1.349001747100038689e-04 2.872949999999996180e+02 4.752170684777411883e-06 2.872949999999996180e+02 9.523090139194084311e-06 2.872949999999996180e+02 5.225792371595744923e-06 2.872949999999996180e+02 2.933395491303524090e-06
2.871949999999997090e+02 1.801551513791889714e-01 2.871949999999995953e+02 1.801804207149878267e-01 2.871949999999995953e+02 1.565647730589761141e-04 2.871949999999995953e+02 5.128774018799642629e-06 2.871949999999995953e+02 1.013747565311780917e-05 2.871949999999995953e+02 5.508014219732435793e-06 2.871949999999995953e+02 3.081678037213607651e-06
2.870950000000002547e+02 1.803164295863725064e-01 2.870949999999996294e+02 1.802133520403403355e-01 2.870949999999996294e+02 1.879325129865633867e-04 2.870949999999996294e+02 5.551431832710975073e-06 2.870949999999996294e+02 1.081292895467322438e-05 2.870949999999996294e+02 5.813683031734701859e-06 2.870949999999996294e+02 3.241483534663200957e-06
2.869949999999998909e+02 1.804510206357879121e-01 2.869949999999996066e+02 1.802635230341228523e-01 2.869949999999996066e+02 2.363778983502929352e-04 2.869949999999996066e+02 6.027869590913705808e-06 2.869949999999996066e+02 1.155776582759568982e-05 2.869949999999996066e+02 6.145464054257019563e-06 2.869949999999996066e+02 3.414036299792115895e-06
2.868949999999995271e+02 1.807958728356042488e-01 2.868949999999996407e+02 1.803433383214158026e-01 2.868949999999996407e+02 3.142819385417788217e-04 2.868949999999996407e+02 6.567487111080052823e-06 2.868949999999996407e+02 1.238175689350372117e-05 2.868949999999996407e+02 6.506411374425280043e-06 2.868949999999996407e+02 3.600727495019642689e-06
2.867950000000000728e+02 1.804973699279909805e-01 2.867949999999996180e+02 1.804720350040243948e-01 2.867949999999996180e+02 4.408535471081629210e-04 2.867949999999996180e+02 7.181834325573030813e-06 2.867949999999996180e+02 1.329644158762414942e-05 2.867949999999996180e+02 6.900037859582932535e-06 2.867949999999996180e+02 3.803143143456119162e-06
2.866949999999997090e+02 1.809266913467957871e-01 2.866949999999996521e+02 1.806767641544596015e-01 2.866949999999996521e+02 6.432098119131743341e-04 2.866949999999996521e+02 7.885321177786338561e-06 2.866949999999996521e+02 1.431552340207304343e-05 2.866949999999996521e+02 7.330400185002215286e-06 2.866949999999996521e+02 4.023097781562445087e-06
2.865950000000002547e+02 1.807474591872335612e-01 2.865949999999996294e+02 1.809916681342201017e-01 2.865949999999996294e+02 9.554514530183337399e-04 2.865949999999996294e+02 8.696432238037721471e-06 2.865949999999996294e+02 1.545537110415362941e-05 2.865949999999996294e+02 7.802202776154211171e-06 2.865949999999996294e+02 4.262675083440243894e-06
2.864949999999998909e+02 1.816372178039063479e-01 2.864949999999996635e+02 1.814535605720180300e-01 2.864949999999996635e+02 1.414339553906246959e-03 2.864949999999996635e+02 9.640156019230698169e-06 2.864949999999996635e+02 1.673565932148417319e-05 2.864949999999996635e+02 8.320925615958680029e-06 2.864949999999996635e+02 4.524277155123833108e-06
2.863949999999995271e+02 1.822638198647671681e-01 2.863949999999996407e+02 1.820933952708090053e-01 2.863949999999996407e+02 2.050758007049856106e-03 2.863949999999996407e+02 1.075340263530638766e-05 2.863949999999996407e+02 1.818019407825565564e-05 2.863949999999996407e+02 8.892982369030889722e-06 2.863949999999996407e+02 4.810684676558574451e-06
2.862950000000000728e+02 1.830804377480927114e-01 2.862949999999996749e+02 1.829241672065552715e-01 2.862949999999996749e+02 2.877600706849122759e-03 2.862949999999996749e+02 1.209746538997588818e-05 2.862949999999996749e+02 1.981798631485470700e-05 2.862949999999996749e+02 9.525917298188563506e-06 2.862949999999996749e+02 5.125130703138144672e-06
2.861949999999997090e+02 1.835609343478395161e-01 2.861949999999996521e+02 1.839278261167557882e-01 2.861949999999996521e+02 3.876655633690594040e-03 2.861949999999996521e+02 1.378577656780227024e-05 2.861949999999996521e+02 2.168466251374627071e-05 2.861949999999996521e+02 1.022865219909386388e-05 2.861949999999996521e+02 5.471391784560470358e-06
2.860950000000002547e+02 1.844522732401831788e-01 2.860949999999996862e+02 1.850451257778645553e-01 2.860949999999996862e+02 4.988394322722237116e-03 2.860949999999996862e+02 1.604141044303570343e-05 2.860949999999996862e+02 2.382434514899539393e-05 2.860949999999996862e+02 1.101179835373773650e-05 2.860949999999996862e+02 5.853901196551797575e-06
2.859949999999998909e+02 1.859714761834698749e-01 2.859949999999996635e+02 1.861719803686253394e-01 2.859949999999996635e+02 6.108217314098625568e-03 2.859949999999996635e+02 1.930488387545883656e-05 2.859949999999996635e+02 2.629222628984925005e-05 2.859949999999996635e+02 1.188805373614455088e-05 2.859949999999996635e+02 6.277890625270378680e-06
2.858949999999995271e+02 1.867876611231365225e-01 2.858949999999996976e+02 1.871647260630540377e-01 2.858949999999996976e+02 7.091533244387814364e-03 2.858949999999996976e+02 2.441223671332382102e-05 2.858949999999996976e+02 2.915830015817444298e-05 2.858949999999996976e+02 1.287271303460714397e-05 2.858949999999996976e+02 6.749568760129297782e-06
2.857950000000000728e+02 1.884125089723909241e-01 2.857949999999996749e+02 1.878593068317544468e-01 2.857949999999996749e+02 7.772688481109306727e-03 2.857949999999996749e+02 3.284420864019489607e-05 2.857949999999996749e+02 3.251346538310383096e-05 2.857949999999996749e+02 1.398432844228330598e-05 2.857949999999996749e+02 7.276348179554628355e-06
2.856949999999997090e+02 1.886824483188260237e-01 2.856949999999997090e+02 1.881154497047416718e-01 2.856949999999997090e+02 8.008858898476522992e-03 2.856949999999997090e+02 4.699660424587449544e-05 2.856949999999997090e+02 3.648149194265903845e-05 2.856949999999997090e+02 1.524557406468215727e-05 2.856949999999997090e+02 7.867136011949952431e-06
2.855950000000002547e+02 1.883202313293889651e-01 2.855949999999996862e+02 1.878805855880661124e-01 2.855949999999996862e+02 7.743782893005468453e-03 2.855949999999996862e+02 7.033882943254738730e-05 2.855949999999996862e+02 4.124676754206070236e-05 2.855949999999996862e+02 1.668438843215004283e-05 2.855949999999996862e+02 8.532709653897573528e-06
2.854949999999998909e+02 1.869018449291283412e-01 2.854949999999997203e+02 1.872223368381551456e-01 2.854949999999997203e+02 7.040349383065492954e-03 2.854949999999997203e+02 1.072422646830083540e-04 2.854949999999997203e+02 4.712348179496793100e-05 2.854949999999997203e+02 1.833550147380087620e-05 2.854949999999997203e+02 9.286207137880196061e-06
2.853949999999995271e+02 1.857467790254755113e-01 2.853949999999996976e+02 1.862918092942992265e-01 2.853949999999996976e+02 6.044456724642547490e-03 2.853949999999996976e+02 1.622421983579607494e-04 2.853949999999996976e+02 5.472409755681953582e-05 2.853949999999996976e+02 2.024249993443527046e-05 2.853949999999996976e+02 1.014377380748296520e-05
2.852950000000000728e+02 1.848307653558308450e-01 2.852949999999997317e+02 1.852589888003834395e-01 2.852949999999997317e+02 4.921438959111975806e-03 2.852949999999997317e+02 2.386281594572170494e-04 2.852949999999997317e+02 6.533559957563021695e-05 2.852949999999997317e+02 2.246065751251883900e-05 2.852949999999997317e+02 1.112542472611014853e-05
2.851949999999997090e+02 1.840239484872616960e-01 2.851949999999997090e+02 1.842694084286607137e-01 2.851949999999997090e+02 3.813875704822252636e-03 2.851949999999997090e+02 3.365569058161603142e-04 2.851949999999997090e+02 8.165874160627775399e-05 2.851949999999997090e+02 2.506086760284912941e-05 2.851949999999997090e+02 1.225620881319085533e-05
2.850950000000002547e+02 1.832358156762916301e-01 2.850949999999996862e+02 1.834257127189590497e-01 2.850949999999996862e+02 2.823753735021894071e-03 2.850949999999996862e+02 4.512220872112810408e-04 2.850949999999996862e+02 1.090339036891263492e-04 2.850949999999996862e+02 2.813519194935840665e-05 2.850949999999996862e+02 1.356780108740162338e-05
2.849949999999998909e+02 1.828713852628023329e-01 2.849949999999997203e+02 1.827836663948868290e-01 2.849949999999997203e+02 2.007987518152242606e-03 2.849949999999997203e+02 5.717366435057325219e-04 2.849949999999997203e+02 1.570367015233535058e-04 2.849949999999997203e+02 3.180481981557050757e-05 2.849949999999997203e+02 1.510071188994553646e-05
2.848949999999995271e+02 1.825640970956337039e-01 2.848949999999996976e+02 1.823577473239077762e-01 2.848949999999996976e+02 1.382625536261445362e-03 2.848949999999996976e+02 6.812089013120348679e-04 2.848949999999996976e+02 2.407737903965321939e-04 2.848949999999996976e+02 3.623169538531177800e-05 2.848949999999996976e+02 1.690740055244612674e-05
2.847950000000000728e+02 1.821627836513432519e-01 2.847949999999997317e+02 1.821332298559924789e-01 2.847949999999997317e+02 9.333429686816209015e-04 2.847949999999997317e+02 7.587217595231092980e-04 2.847949999999997317e+02 3.804725134538525406e-04 2.847949999999997317e+02 4.163587451346745710e-05 2.847949999999997317e+02 1.905673982044660917e-05
2.846949999999997090e+02 1.818119569225958021e-01 2.846949999999997090e+02 1.820813333484013752e-01 2.846949999999997090e+02 6.286004224220120753e-04 2.846949999999997090e+02 7.851753663648228547e-04 2.846949999999997090e+02 5.975947538592149728e-04 2.846949999999997090e+02 4.832226654852974458e-05 2.846949999999997090e+02 2.164053920679768383e-05
2.845950000000002547e+02 1.823186519487735857e-01 2.845949999999997431e+02 1.821726622129000439e-01 2.845949999999997431e+02 4.315986943791545413e-04 2.845949999999997431e+02 7.530096481602549735e-04 2.845949999999997431e+02 9.065460945339340023e-04 2.845949999999997431e+02 5.672449773098866155e-05 2.845949999999997431e+02 2.478327809571252433e-05
2.844949999999998909e+02 1.824090181519266718e-01 2.844949999999997203e+02 1.823794424235999634e-01 2.844949999999997203e+02 3.085677718456500450e-04 2.844949999999997203e+02 6.713412841771617236e-04 2.844949999999997203e+02 1.303389803982234153e-03 2.844949999999997203e+02 6.748659511422227598e-05 2.844949999999997203e+02 2.865696848070114786e-05
2.843949999999995271e+02 1.824137793563751220e-01 2.843949999999997544e+02 1.826633739781073629e-01 2.843949999999997544e+02 2.328573584395505797e-04 2.843949999999997544e+02 5.598610461922774728e-04 2.843949999999997544e+02 1.755507124265356803e-03 2.843949999999997544e+02 8.164400482251142871e-05 2.843949999999997544e+02 3.350444438767736203e-05
2.842950000000000728e+02 1.832370276138014231e-01 2.842949999999997317e+02 1.829621860870989380e-01 2.842949999999997317e+02 1.857032627135394068e-04 2.842949999999997317e+02 4.392631771444941271e-04 2.842949999999997317e+02 2.196474997761620630e-03 2.842949999999997317e+02 1.010677198012541097e-04 2.842949999999997317e+02 3.967692967804075228e-05
2.841949999999997090e+02 1.835467526570509489e-01 2.841949999999997658e+02 1.831883311676022197e-01 2.841949999999997658e+02 1.550721121141476863e-04 2.841949999999997658e+02 3.258859637304654814e-04 2.841949999999997658e+02 2.530184829537011123e-03 2.841949999999997658e+02 1.294914757557085621e-04 2.841949999999997658e+02 4.769678646489407595e-05
2.840950000000002547e+02 1.837788320999004243e-01 2.840949999999997431e+02 1.832532229164443582e-01 2.840949999999997431e+02 1.338264522663231901e-04 2.840949999999997431e+02 2.299891509821385446e-04 2.840949999999997431e+02 2.656615978396406185e-03 2.840949999999997431e+02 1.744224225730330480e-04 2.840949999999997431e+02 5.836891222645604972e-05
2.839949999999998909e+02 1.830326501676577400e-01 2.839949999999997772e+02 1.831260656627090311e-01 2.839949999999997772e+02 1.179895755499045816e-04 2.839949999999997772e+02 1.558161532788963303e-04 2.839949999999997772e+02 2.529775100072247530e-03 2.839949999999997772e+02 2.494667526500155539e-04 2.839949999999997772e+02 7.301808115797363632e-05
2.838949999999995271e+02 1.820847786344522989e-01 2.838949999999997544e+02 1.828730806692379640e-01 2.838949999999997544e+02 1.054376454765648848e-04 2.838949999999997544e+02 1.028083115971066737e-04 2.838949999999997544e+02 2.195796549743259021e-03 2.838949999999997544e+02 3.747993650238279914e-04 2.838949999999997544e+02 9.423879739721515347e-05
2.837950000000000728e+02 1.822190584591218410e-01 2.837949999999997885e+02 1.826181864030613500e-01 2.837949999999997885e+02 9.505051637428948476e-05 2.837949999999997885e+02 6.747126874841407153e-05 2.837949999999997885e+02 1.754736182151590048e-03 2.837949999999997885e+02 5.719983024143612338e-04 2.837949999999997885e+02 1.289301333727036153e-04
2.836949999999997090e+02 1.823835645325631583e-01 2.836949999999997658e+02 1.824820333585232268e-01 2.836949999999997658e+02 8.621998399611968862e-05 2.836949999999997658e+02 4.523345279041181207e-05 2.836949999999997658e+02 1.302665432370639018e-03 2.836949999999997658e+02 8.493198235716579916e-04 2.836949999999997658e+02 1.985946657944095571e-04
2.835950000000002547e+02 1.826059168773334629e-01 2.835949999999997999e+02 1.825445941676688277e-01 2.835949999999997999e+02 7.859025549934706666e-05 2.835949999999997999e+02 3.179136362519670636e-05 2.835949999999997999e+02 9.059507253296618769e-04 2.835949999999997999e+02 1.168092259164585757e-03 2.835949999999997999e+02 3.601695640500316440e-04
2.834949999999998909e+02 1.830763384617258016e-01 2.834949999999997772e+02 1.827934552678917857e-01 2.834949999999997772e+02 7.193071501835807710e-05 2.834949999999997772e+02 2.378265884642911807e-05 2.834949999999997772e+02 5.971565947200472430e-04 2.834949999999997772e+02 1.387271522307238075e-03 2.834949999999997772e+02 7.133137769997123252e-04
2.833949999999995271e+02 1.834931943606788740e-01 2.833949999999998113e+02 1.831274655193063650e-01 2.833949999999998113e+02 6.607658266050717242e-05 2.833949999999998113e+02 1.891349598639582432e-05 2.833949999999998113e+02 3.801794891274135058e-04 2.833949999999998113e+02 1.331941653719168539e-03 2.833949999999998113e+02 1.330354297812888454e-03
2.832950000000000728e+02 1.830720539569944960e-01 2.832949999999997885e+02 1.834515095445998500e-01 2.832949999999997885e+02 6.090160342009099921e-05 2.832949999999997885e+02 1.578015230811340874e-05 2.832949999999997885e+02 2.405929713041699101e-04 2.832949999999997885e+02 1.052760576753527556e-03 2.832949999999997885e+02 2.081474240813944998e-03
2.831949999999997090e+02 1.831487032687381111e-01 2.831949999999998226e+02 1.834131742254656861e-01 2.831949999999998226e+02 5.630494397609924823e-05 2.831949999999998226e+02 1.359634570516443942e-05 2.831949999999998226e+02 1.569314920921686279e-04 2.831949999999998226e+02 7.393060731051190847e-04 2.831949999999998226e+02 2.447035370587139283e-03
2.830950000000002547e+02 1.830232225801360912e-01 2.830949999999997999e+02 1.826754645111763886e-01 2.830949999999997999e+02 5.220421960817903719e-05 2.830949999999997999e+02 1.195004564226485207e-05 2.830949999999997999e+02 1.089742259927283462e-04 2.830949999999997999e+02 4.903850716708385094e-04 2.830949999999997999e+02 2.011950948262385044e-03
2.829949999999998909e+02 1.818431153979041814e-01 2.829949999999998340e+02 1.817202785277299282e-01 2.829949999999998340e+02 4.853123770201520955e-05 2.829949999999998340e+02 1.063298513259279468e-05 2.829949999999998340e+02 8.162416191100577828e-05 2.829949999999998340e+02 3.216232729060033448e-04 2.829949999999998340e+02 1.257866870078304606e-03
2.828949999999995271e+02 1.812514560092273186e-01 2.828949999999998113e+02 1.810038616586953919e-01 2.828949999999998113e+02 4.522906920690203316e-05 2.828949999999998113e+02 9.538897555308780755e-06 2.828949999999998113e+02 6.531409785840827154e-05 2.828949999999998113e+02 2.173361013491260799e-04 2.828949999999998113e+02 6.664434927256649181e-04
2.827950000000000728e+02 1.806734493673944897e-01 2.827949999999998454e+02 1.805981521105107790e-01 2.827949999999998454e+02 4.224987422551285826e-05 2.827949999999998454e+02 8.609834215761356677e-06 2.827949999999998454e+02 5.470935737476588951e-05 2.827949999999998454e+02 1.553483308851385744e-04 2.827949999999998454e+02 3.372347138096202482e-04
2.826949999999997090e+02 1.800294505494307307e-01 2.826949999999998226e+02 1.804009636661582650e-01 2.826949999999998226e+02 3.955322136568160284e-05 2.826949999999998226e+02 7.810474409379620511e-06 2.826949999999998226e+02 4.711243726811566304e-05 2.826949999999998226e+02 1.176740100057285034e-04 2.826949999999998226e+02 1.888135231093657706e-04
2.825950000000002547e+02 1.798079743851938306e-01 2.825949999999998568e+02 1.803030645439979152e-01 2.825949999999998568e+02 3.710476210343347029e-05 2.825949999999998568e+02 7.116652819866230987e-06 2.825949999999998568e+02 4.123797567383898094e-05 2.825949999999998568e+02 9.316607389096856159e-05 2.825949999999998568e+02 1.244390795098203914e-04
2.824949999999998909e+02 1.799449230521181498e-01 2.824949999999998340e+02 1.802455207928623515e-01 2.824949999999998340e+02 3.487517314846985325e-05 2.824949999999998340e+02 6.510372652240082028e-06 2.824949999999998340e+02 3.647424569078475744e-05 2.824949999999998340e+02 7.597396859243482701e-05 2.824949999999998340e+02 9.168703277843968968e-05
2.823949999999995271e+02 1.805661245553983885e-01 2.823949999999998681e+02 1.802058598666622102e-01 2.823949999999998681e+02 3.283930595281659098e-05 2.823949999999998681e+02 5.977552841899596936e-06 2.823949999999998681e+02 3.250737623120013070e-05 2.823949999999998681e+02 6.321833453728610086e-05 2.823949999999998681e+02 7.131729709901033258e-05
2.822950000000000728e+02 1.806324135276237419e-01 2.822949999999998454e+02 1.801762000216538540e-01 2.822949999999998454e+02 3.097549834413794955e-05 2.822949999999998454e+02 5.506885243922857321e-06 2.822949999999998454e+02 2.915312164036370596e-05 2.822949999999998454e+02 5.341399455224335452e-05 2.822949999999998454e+02 5.715052187318851002e-05
2.821949999999997090e+02 1.803201588162554325e-01 2.821949999999998795e+02 1.801531348427018731e-01 2.821949999999998795e+02 2.926501410579197918e-05 2.821949999999998795e+02 5.089156224802160462e-06 2.821949999999998795e+02 2.628778343783407765e-05 2.821949999999998795e+02 4.570120307418890228e-05 2.821949999999998795e+02 4.679168585926907025e-05
2.820950000000002547e+02 1.800049669322023038e-01 2.820949999999998568e+02 1.801347423809903647e-01 2.820949999999998568e+02 2.769158421002667500e-05 2.820949999999998568e+02 4.716787060457155072e-06 2.820949999999998568e+02 2.382050551655559955e-05 2.820949999999998568e+02 3.952659901245234578e-05 2.820949999999998568e+02 3.898690519087169662e-05
2.819949999999998909e+02 1.791454575567058838e-01 2.819949999999998909e+02 1.801197832480746219e-01 2.819949999999998909e+02 2.624102930363368238e-05 2.819949999999998909e+02 4.383497159182556784e-06 2.819949999999998909e+02 2.168132258861620422e-05 2.819949999999998909e+02 3.451045167658508357e-05 2.819949999999998909e+02 3.296694734660153808e-05
2.818949999999995271e+02 1.801351776102904367e-01 2.818949999999998681e+02 1.801074134001556248e-01 2.818949999999998681e+02 2.490094750916360629e-05 2.818949999999998681e+02 4.084047564467506650e-06 2.818949999999998681e+02 1.981506381207959213e-05 2.818949999999998681e+02 3.038285951056119233e-05 2.818949999999998681e+02 2.823048175935708343e-05
2.817950000000000728e+02 1.801488407194145047e-01 2.817949999999999022e+02 1.800970390758823425e-01 2.817949999999999022e+02 2.366045501515312986e-05 2.817949999999999022e+02 3.814041847887305660e-06 2.817949999999999022e+02 1.817762285151902391e-05 2.817949999999999022e+02 2.694754557768736170e-05 2.817949999999999022e+02 2.443941059010790420e-05
2.816949999999997090e+02 1.797827522740360617e-01 2.816949999999998795e+02 1.800882316420064355e-01 2.816949999999998795e+02 2.250996955202148005e-05 2.816949999999998795e+02 3.569769811886870996e-06 2.816949999999998795e+02 1.673338571774756113e-05 2.816949999999998795e+02 2.405914286371225891e-05 2.816949999999998795e+02 2.135937406108175460e-05
2.815950000000002547e+02 1.799243098397304563e-01 2.815949999999999136e+02 1.800806747003367014e-01 2.815949999999999136e+02 2.144102888077563648e-05 2.815949999999999136e+02 3.348083772878094676e-06 2.815949999999999136e+02 1.545335125471119229e-05 2.815949999999999136e+02 2.160824883217191228e-05 2.815949999999999136e+02 1.882398759616555513e-05
2.814949999999998909e+02 1.804658420741502289e-01 2.814949999999998909e+02 1.800741300898260899e-01 2.814949999999998909e+02 2.044613800244868542e-05 2.814949999999998909e+02 3.146299924763317285e-06 2.814949999999998909e+02 1.431372117293250196e-05 2.814949999999998909e+02 1.951132772095190117e-05 2.814949999999998909e+02 1.671260300500919843e-05
