# Supplementary material for: In-situ probing of the Fischer-Tropsch reaction on Co single crystal surfaces up to 1 bar
Source: Nat Commun. 2025 Jan 24;16:1005. doi: 10.1038/s41467-025-56082-8 (PMC11761050; doi:10.1038/s41467-025-56082-8)
Supplement: Supplementary file 3 — Source Data [file 41467_2025_56082_MOESM3_ESM.zip › Fig2/ax2 C1s 425K.dat]

# 425K
# top	C4	C3	C2	C1
# (x, y) tuples for data, fitline, peak0..peakN
2.889259999999994761e+02 2.861934478428219616e-02 2.889259999999994761e+02 3.014149451083530246e-02 2.889259999999994761e+02 5.445066930451427257e-05 2.889259999999994761e+02 3.012730994526098305e-05 2.889259999999994761e+02 1.638310113392590917e-05 2.889259999999994761e+02 4.053343045160339087e-05 2.889259999999994761e+02 3.270707596332568043e-31
2.888260000000000218e+02 3.097426852511985657e-02 2.888259999999994534e+02 3.014852982196922909e-02 2.888259999999994534e+02 5.790640707080535183e-05 2.888259999999994534e+02 3.151472020053543621e-05 2.888259999999994534e+02 1.707981963648147895e-05 2.888259999999994534e+02 4.202887506140736622e-05 2.888259999999994534e+02 3.384744284375957903e-31
2.887259999999996580e+02 3.037511585295493352e-02 2.887259999999994875e+02 3.015612876282590393e-02 2.887259999999994875e+02 6.169862713828485712e-05 2.887259999999994875e+02 3.299974930813583010e-05 2.887259999999994875e+02 1.782185449911408666e-05 2.887259999999994875e+02 4.360853188037044199e-05 2.887259999999994875e+02 3.504845558815541701e-31
2.886260000000002037e+02 2.833992576436426825e-02 2.886259999999994648e+02 3.016435577880404242e-02 2.886259999999994648e+02 6.587200141189331634e-05 2.886259999999994648e+02 3.459172660267122710e-05 2.886259999999994648e+02 1.861321417670076445e-05 2.886259999999994648e+02 4.527883661277870396e-05 2.886259999999994648e+02 3.631448815239325380e-31
2.885259999999998399e+02 2.900916915431154749e-02 2.885259999999994989e+02 3.017328510773251843e-02 2.885259999999994989e+02 7.047878065210637876e-05 2.885259999999994989e+02 3.630111685369388650e-05 2.885259999999994989e+02 1.945835932993569196e-05 2.885259999999994989e+02 4.704685089678424227e-05 2.885259999999994989e+02 3.765031568599302217e-31
2.884259999999994761e+02 2.832984715335258585e-02 2.884259999999994761e+02 3.018300266566311535e-02 2.884259999999994761e+02 7.558037444187635438e-05 2.884259999999994761e+02 3.813968921132306517e-05 2.884259999999994761e+02 2.036226530602838999e-05 2.884259999999994761e+02 4.892033670388746744e-05 2.884259999999994761e+02 3.906115947212104145e-31
2.883260000000000218e+02 2.819342463286358264e-02 2.883259999999994534e+02 3.019360838686435330e-02 2.883259999999994534e+02 8.124933468431192905e-05 2.883259999999994534e+02 4.012071602909635494e-05 2.883259999999994534e+02 2.133049490224569428e-05 2.883259999999994534e+02 5.090784124870031117e-05 2.883259999999994534e+02 4.055273784622023513e-31
2.882259999999996580e+02 2.912395542602819881e-02 2.882259999999994875e+02 3.020521917625314939e-02 2.882259999999994875e+02 8.757189101283326365e-05 2.882259999999994875e+02 4.225920771454973966e-05 2.882259999999994875e+02 2.236928338757174581e-05 2.882259999999994875e+02 5.301879413819458230e-05 2.882259999999994875e+02 4.213132401890503496e-31
2.881260000000002037e+02 2.877838439629238493e-02 2.881259999999994648e+02 3.021797275492989210e-02 2.881259999999994648e+02 9.465130671187952586e-05 2.881259999999994648e+02 4.457219120832657630e-05 2.881259999999994648e+02 2.348563819383627820e-05 2.881259999999994648e+02 5.526361881584951721e-05 2.881259999999994648e+02 4.380381189295686818e-31
2.880259999999998399e+02 2.762432488880584361e-02 2.880259999999994989e+02 3.023203298131710293e-02 2.880259999999994989e+02 1.026126228022993019e-04 2.880259999999994989e+02 4.707904152964664568e-05 2.880259999999994989e+02 2.468745623307381417e-05 2.880259999999994989e+02 5.765386075208522707e-05 2.880259999999994989e+02 4.557779116145354430e-31
2.879259999999994761e+02 2.902728227555032015e-02 2.879259999999994761e+02 3.024759799020684467e-02 2.879259999999994761e+02 1.116101142434378540e-04 2.879259999999994761e+02 4.980187816510183400e-05 2.879259999999994761e+02 2.598366248345215158e-05 2.879259999999994761e+02 6.020233531485228411e-05 2.879259999999994761e+02 4.746163321171514710e-31
2.878260000000000218e+02 2.885186874553928582e-02 2.878259999999994534e+02 3.026491434246307566e-02 2.878259999999994534e+02 1.218406281941857694e-04 2.878259999999994534e+02 5.276604107235076402e-05 2.878259999999994534e+02 2.738437435227373569e-05 2.878259999999994534e+02 6.292329884426590980e-05 2.878259999999994534e+02 4.946458964701059869e-31
2.877259999999996580e+02 2.908109102631386417e-02 2.877259999999994875e+02 3.028430460356389478e-02 2.877259999999994875e+02 1.335701940323554329e-04 2.877259999999994875e+02 5.600066492658105940e-05 2.877259999999994875e+02 2.890109742500462101e-05 2.877259999999994875e+02 6.583264717995380890e-05 2.877259999999994875e+02 5.159690558670014803e-31
2.876260000000002037e+02 3.018458425070238982e-02 2.876259999999994648e+02 3.030622463099002031e-02 2.876259999999994648e+02 1.471901493562968938e-04 2.876259999999994648e+02 5.953937523494726755e-05 2.876259999999994648e+02 3.054695961520546951e-05 2.876259999999994648e+02 6.894814678357326994e-05 2.876259999999994648e+02 5.386995033020846095e-31
2.875259999999998399e+02 2.951045752671871414e-02 2.875259999999994989e+02 3.033138359375697063e-02 2.875259999999994989e+02 1.633357600415684125e-04 2.875259999999994989e+02 6.342113647189955136e-05 2.875259999999994989e+02 3.233699253725419128e-05 2.875259999999994989e+02 7.228970470624962485e-05 2.875259999999994989e+02 5.629636848967886430e-31
2.874259999999994761e+02 2.970987007926009782e-02 2.874259999999994761e+02 3.036098749310646785e-02 2.874259999999994761e+02 1.831280457961954346e-04 2.874259999999994761e+02 6.769129102059280980e-05 2.874259999999994761e+02 3.428847126083401400e-05 2.874259999999994761e+02 7.587968502884622564e-05 2.874259999999994761e+02 5.889025533410292763e-31
2.873260000000000218e+02 3.116811663266034343e-02 2.873259999999994534e+02 3.039720526077683421e-02 2.873259999999994534e+02 2.086378136009755331e-04 2.873259999999994534e+02 7.240283940111590544e-05 2.873259999999994534e+02 3.642132664848625690e-05 2.873259999999994534e+02 7.974328112625927393e-05 2.873259999999994534e+02 6.166736087432317582e-31
2.872259999999996580e+02 2.997613267231289541e-02 2.872259999999994875e+02 3.044399469162110961e-02 2.872259999999994875e+02 2.437090589076983203e-04 2.872259999999994875e+02 7.761802897495366320e-05 2.872259999999994875e+02 3.875864846542186661e-05 2.872259999999994875e+02 8.390895527303733278e-05 2.872259999999994875e+02 6.464532819285192566e-31
2.871260000000002037e+02 3.124603855145547879e-02 2.871259999999994648e+02 3.050843386973377258e-02 2.871259999999994648e+02 2.952872623152196017e-04 2.871259999999994648e+02 8.341034485866735508e-05 2.871259999999994648e+02 4.132730271567998923e-05 2.871259999999994648e+02 8.840895984420606753e-05 2.871259999999994648e+02 6.784397273509841456e-31
2.870259999999998399e+02 3.281759929686303007e-02 2.870259999999994989e+02 3.060262896715254879e-02 2.870259999999994989e+02 3.753232691713459090e-04 2.870259999999994989e+02 8.986704647688271161e-05 2.870259999999994989e+02 4.415869366254928865e-05 2.870259999999994989e+02 9.327995784177266637e-05 2.870259999999994989e+02 7.128561079504878869e-31
2.869259999999994761e+02 3.254021481835096125e-02 2.869259999999994761e+02 3.074604504436124347e-02 2.869259999999994761e+02 5.030990655719057769e-04 2.869259999999994761e+02 9.709250348696735330e-05 2.869259999999994761e+02 4.728971038281734986e-05 2.869259999999994761e+02 9.856376491955262306e-05 2.869259999999994761e+02 7.499544733440674950e-31
2.868260000000000218e+02 3.285714224774673176e-02 2.868259999999994534e+02 3.096769298069505794e-02 2.868259999999994534e+02 7.074079725230831813e-04 2.868259999999994534e+02 1.052128569794626758e-04 2.868259999999994534e+02 5.076391040379828960e-05 2.868259999999994534e+02 1.043082407887134224e-04 2.868259999999994534e+02 7.900203568211789218e-31
2.867259999999996580e+02 3.306876603867743569e-02 2.867259999999994875e+02 3.130705796750247322e-02 2.867259999999994875e+02 1.027473370754821477e-03 2.867259999999994875e+02 1.143832211781393673e-04 2.867259999999994875e+02 5.463301029696842069e-05 2.867259999999994875e+02 1.105683652725473462e-04 2.867259999999994875e+02 8.333782472053725288e-31
2.866260000000002037e+02 3.331821269878975506e-02 2.866259999999994648e+02 3.181219011390715862e-02 2.866259999999994648e+02 1.511023457558213767e-03 2.866259999999994648e+02 1.248003354946898612e-04 2.866259999999994648e+02 5.895877695785136860e-05 2.866259999999994648e+02 1.174075438964050828e-04 2.866259999999994648e+02 8.803981307353846401e-31
2.865259999999998399e+02 3.462729585082026385e-02 2.865259999999994989e+02 3.253337344606155312e-02 2.865259999999994989e+02 2.207931307397883840e-03 2.865259999999994989e+02 1.367274916793781003e-04 2.865259999999994989e+02 6.381544647493231348e-05 2.865259999999994989e+02 1.248992005093592090e-04 2.865259999999994989e+02 9.315033483725032760e-31
2.864259999999994761e+02 3.563645750930239525e-02 2.864259999999994761e+02 3.351163944325116772e-02 2.864259999999994761e+02 3.158670983820339138e-03 2.864259999999994761e+02 1.505468842392310624e-04 2.864259999999994761e+02 6.929284410052909777e-05 2.864259999999994761e+02 1.331287310910686961e-04 2.864259999999994761e+02 9.871800789589052065e-31
2.863260000000000218e+02 3.601233212571716691e-02 2.863259999999994534e+02 3.476320085776293811e-02 2.863259999999994534e+02 4.378633980709106636e-03 2.863259999999994534e+02 1.668705169357538663e-04 2.863259999999994534e+02 7.550044504976036956e-05 2.863259999999994534e+02 1.421959150683204233e-04 2.863259999999994534e+02 1.047988843330586497e-30
2.862259999999996580e+02 3.632775244647803992e-02 2.862259999999994875e+02 3.626313320436982263e-02 2.862259999999994875e+02 5.841574738953290470e-03 2.862259999999994875e+02 1.867678441499198694e-04 2.862259999999994875e+02 8.257271104868525811e-05 2.862259999999994875e+02 1.522179102179277324e-04 2.862259999999994875e+02 1.114578535558593862e-30
2.861260000000002037e+02 3.842478204859627045e-02 2.861259999999994648e+02 3.793312588395045953e-02 2.861259999999994648e+02 7.466909875752548477e-03 2.861259999999994648e+02 2.122068342392843636e-04 2.861259999999994648e+02 9.067617645765431238e-05 2.861259999999994648e+02 1.633329975009758898e-04 2.861259999999994648e+02 1.187703634253364330e-30
2.860259999999998399e+02 3.982735827090817804e-02 2.860259999999994989e+02 3.963769250838102692e-02 2.860259999999994989e+02 9.115122190173501754e-03 2.860259999999994989e+02 2.468460552051952341e-04 2.860259999999994989e+02 1.000189658310042751e-04 2.860259999999994989e+02 1.757052971713258355e-04 2.860259999999994989e+02 1.268245442312010128e-30
2.859259999999994761e+02 4.175170307606974884e-02 2.859259999999994761e+02 4.119172185283529602e-02 2.859259999999994761e+02 1.059399613432038430e-02 2.859259999999994761e+02 2.973312072025579168e-04 2.859259999999994761e+02 1.108637579727351537e-04 2.859259999999994761e+02 1.895307533396215426e-04 2.859259999999994761e+02 1.357238465920411763e-30
2.858260000000000218e+02 4.019908606472284013e-02 2.858259999999994534e+02 4.238443801588638593e-02 2.858259999999994534e+02 1.168065920807165661e-02 2.858259999999994534e+02 3.751881718900977906e-04 2.858259999999994534e+02 1.235458461101270273e-04 2.858259999999994534e+02 2.050447898145106248e-04 2.858259999999994534e+02 1.455903399075902909e-30
2.857259999999996580e+02 4.353903605647310021e-02 2.857259999999994875e+02 4.303186331750799565e-02 2.857259999999994875e+02 1.217163404557895789e-02 2.857259999999994875e+02 4.991975193895526863e-04 2.857259999999994875e+02 1.384995637515250798e-04 2.857259999999994875e+02 2.225321887879601215e-04 2.857259999999994875e+02 1.565688665814806668e-30
2.856260000000002037e+02 4.237039277104301394e-02 2.856259999999994648e+02 4.305730713903562629e-02 2.856259999999994648e+02 1.196093204831952597e-02 2.856259999999994648e+02 6.977335381636903377e-04 2.856259999999994648e+02 1.563015967848306392e-04 2.856259999999994648e+02 2.423399557675812882e-04 2.856259999999994648e+02 1.688323143108073490e-30
2.855259999999998399e+02 4.231685400405836572e-02 2.855259999999994989e+02 4.254788431320161157e-02 2.855259999999994989e+02 1.109523999883402744e-02 2.855259999999994989e+02 1.009992438355991401e-03 2.855259999999994989e+02 1.777576364943936078e-04 2.855259999999994989e+02 2.648942395171991534e-04 2.855259999999994989e+02 1.825883623017039648e-30
2.854259999999994761e+02 3.980704107955644611e-02 2.854259999999994761e+02 4.172768375681056019e-02 2.854259999999994761e+02 9.748327978479017636e-03 2.854259999999994761e+02 1.484517857755081891e-03 2.854259999999994761e+02 2.041150989529779119e-04 2.854259999999994761e+02 2.907228216234802290e-04 2.854259999999994761e+02 1.980881892220514346e-30
2.853260000000000218e+02 4.173906783979112328e-02 2.853259999999994534e+02 4.087468639306471307e-02 2.853259999999994534e+02 8.143236500761690672e-03 2.853259999999994534e+02 2.173329448347769387e-03 2.853259999999994534e+02 2.376350937070409713e-04 2.853259999999994534e+02 3.204853502482166790e-04 2.853259999999994534e+02 2.156378189897258919e-30
2.852259999999996580e+02 4.061699633050274566e-02 2.852259999999994875e+02 4.024732055856804908e-02 2.852259999999994875e+02 6.488536197213121311e-03 2.852259999999994875e+02 3.120691751068813136e-03 2.852259999999994875e+02 2.830781264436777150e-04 2.852259999999994875e+02 3.550144838424391090e-04 2.852259999999994875e+02 2.356130525521528659e-30
2.851260000000002037e+02 4.005135968371343475e-02 2.851259999999994648e+02 4.004041410988037897e-02 2.851259999999994648e+02 4.946603067655794966e-03 2.851259999999994648e+02 4.347296910011561391e-03 2.851259999999994648e+02 3.511415081177338875e-04 2.851259999999994648e+02 3.953726240952921099e-04 2.851259999999994648e+02 2.584793321888327576e-30
2.850259999999998399e+02 4.029243312902078267e-02 2.850259999999994989e+02 4.036298310882530105e-02 2.850259999999994989e+02 3.621956216552544953e-03 2.850259999999994989e+02 5.832941219546776065e-03 2.850259999999994989e+02 4.651543914103016975e-04 2.850259999999994989e+02 4.429312813156785749e-04 2.850259999999994989e+02 2.848184765907403423e-30
2.849259999999994761e+02 4.206154226481231828e-02 2.849259999999994761e+02 4.123504108001220525e-02 2.849259999999994761e+02 2.561754433624482095e-03 2.849259999999994761e+02 7.502486855226094854e-03 2.849259999999994761e+02 6.713158089698964071e-04 2.849259999999994761e+02 4.994839821917363646e-04 2.849259999999994761e+02 3.153651173773817034e-30
2.848260000000000218e+02 4.273288156462243942e-02 2.848259999999994534e+02 4.260174293266133505e-02 2.848259999999994534e+02 1.765622886035803432e-03 2.848259999999994534e+02 9.219714781499960612e-03 2.848259999999994534e+02 1.048994535942234527e-03 2.848259999999994534e+02 5.674107291833372637e-04 2.848259999999994534e+02 3.510570357405420256e-30
2.847259999999996580e+02 4.449200431183085447e-02 2.847259999999994875e+02 4.435435681176744249e-02 2.847259999999994875e+02 1.201235597590146571e-03 2.847259999999994875e+02 1.079203612987304252e-02 2.847259999999994875e+02 1.711156759499795005e-03 2.847259999999994875e+02 6.499283248044613508e-04 2.847259999999994875e+02 3.931057323343838513e-30
2.846260000000002037e+02 4.561526616888458147e-02 2.846259999999994648e+02 4.634316222384798206e-02 2.846259999999994648e+02 8.208622349988962128e-04 2.846259999999994648e+02 1.199043628941478569e-02 2.846259999999994648e+02 2.780355751389994041e-03 2.846259999999994648e+02 7.515079480443064702e-04 2.846259999999994648e+02 4.430969622354328678e-30
2.845259999999998399e+02 4.792351526289209684e-02 2.845259999999994989e+02 4.838163800190094233e-02 2.845259999999994989e+02 5.748452402183666177e-04 2.845259999999994989e+02 1.259652039243612867e-02 2.845259999999994989e+02 4.331585797245338966e-03 2.845259999999994989e+02 8.786865720011048436e-04 2.845259999999994989e+02 5.031365584221888341e-30
2.844259999999994761e+02 5.023822996231310650e-02 2.844259999999994761e+02 5.025673674409396330e-02 2.844259999999994761e+02 4.200564185944161599e-04 2.844259999999994761e+02 1.248123307853139796e-02 2.844259999999994761e+02 6.313547393941462867e-03 2.844259999999994761e+02 1.041899853026691811e-03 2.844259999999994761e+02 5.760669540069052301e-30
2.843260000000000218e+02 5.185250445930830038e-02 2.843259999999994534e+02 5.173371146333449744e-02 2.843259999999994534e+02 3.234562038719527547e-04 2.843259999999994534e+02 1.167022574942602232e-02 2.843259999999994534e+02 8.480201911849293700e-03 2.843259999999994534e+02 1.259827598187232209e-03 2.843259999999994534e+02 6.658036272953046404e-30
2.842259999999996580e+02 5.342372325054735305e-02 2.842259999999994875e+02 5.252532675177945531e-02 2.842259999999994875e+02 2.621233963634259784e-04 2.842259999999994875e+02 1.032968147265134022e-02 2.842259999999994875e+02 1.036462340996954258e-02 2.842259999999994875e+02 1.568898472795145693e-03 2.842259999999994875e+02 7.779251828331871848e-30
2.841260000000002037e+02 5.241191895096980469e-02 2.841259999999994648e+02 5.230649421308354585e-02 2.841259999999994648e+02 2.214209349816304798e-04 2.841259999999994648e+02 8.688564876848730092e-03 2.841259999999994648e+02 1.135605101724118833e-02 2.841259999999994648e+02 2.040457384012001746e-03 2.841259999999994648e+02 9.210130962188639533e-30
2.840259999999998399e+02 5.111481957116889574e-02 2.840259999999994989e+02 5.099246289597961224e-02 2.840259999999994989e+02 1.926313624287985808e-04 2.840259999999994989e+02 6.967973963866379641e-03 2.840259999999994989e+02 1.102883296464157378e-02 2.840259999999994989e+02 2.803024605042866817e-03 2.840259999999994989e+02 1.110647474698135746e-29
2.839259999999994761e+02 4.783187744596538449e-02 2.839259999999994761e+02 4.910234451534111616e-02 2.839259999999994761e+02 1.708440092014124382e-04 2.839259999999994761e+02 5.344155028296890611e-03 2.839259999999994761e+02 9.532856068709303146e-03 2.839259999999994761e+02 4.054489409133514057e-03 2.839259999999994761e+02 1.382201126186925554e-29
2.838260000000000218e+02 4.685287832479876485e-02 2.838259999999994534e+02 4.756473453386977912e-02 2.838259999999994534e+02 1.533928778107601404e-04 2.838259999999994534e+02 3.934187290700800685e-03 2.838259999999994534e+02 7.441629047090157247e-03 2.838259999999994534e+02 6.035525318268062864e-03 2.838259999999994534e+02 1.826878907774944213e-29
2.837259999999996580e+02 4.860727829193729060e-02 2.837259999999994875e+02 4.719015965320819128e-02 2.837259999999994875e+02 1.388441331537144550e-04 2.837259999999994875e+02 2.794934599016021468e-03 2.837259999999994875e+02 5.318872780840339098e-03 2.837259999999994875e+02 8.937508140198118997e-03 2.837259999999994875e+02 2.670174317217771936e-29
2.836260000000002037e+02 4.980028392655513197e-02 2.836259999999994648e+02 4.831600932816765281e-02 2.836259999999994648e+02 1.264042987971776924e-04 2.836259999999994648e+02 1.932054402092080875e-03 2.836259999999994648e+02 3.526179389101742525e-03 2.836259999999994648e+02 1.273137123817665202e-02 2.836259999999994648e+02 4.383883396841834654e-29
2.835259999999998399e+02 4.930798126422822336e-02 2.835259999999994989e+02 5.051202092771846230e-02 2.835259999999994989e+02 1.156025138234975663e-04 2.835259999999994989e+02 1.315612321678155542e-03 2.835259999999994989e+02 2.209599495809230502e-03 2.835259999999994989e+02 1.687120659640758275e-02 2.835259999999994989e+02 7.728817112637865797e-29
2.834259999999994761e+02 5.226388015873872916e-02 2.834259999999994761e+02 5.225467660689027405e-02 2.834259999999994761e+02 1.061311804239441675e-04 2.834259999999994761e+02 8.973969700943951796e-04 2.834259999999994761e+02 1.349777607776070061e-03 2.834259999999994761e+02 1.990137084859586875e-02 2.834259999999994761e+02 1.351887114745864261e-28
2.833260000000000218e+02 5.154173043812960292e-02 2.833259999999994534e+02 5.154067905177563136e-02 2.833259999999994534e+02 9.776973467365950574e-05 2.833259999999994534e+02 6.255248876781627698e-04 2.833259999999994534e+02 8.398182349808538819e-04 2.833259999999994534e+02 1.997756619444295695e-02 2.833259999999994534e+02 2.197694204314837470e-28
2.832259999999996580e+02 4.866215293801928049e-02 2.832259999999994875e+02 4.814459902455989204e-02 2.832259999999994875e+02 9.034873937999745002e-05 2.832259999999994875e+02 4.539796587027835869e-04 2.832259999999994875e+02 5.567028299266824553e-04 2.832259999999994875e+02 1.704356779655042883e-02 2.832259999999994875e+02 3.189008393912778984e-28
2.831260000000002037e+02 4.367765994514950095e-02 2.831259999999994648e+02 4.374761816167895001e-02 2.831259999999994648e+02 8.373241252291294156e-05 2.831259999999994648e+02 3.469511691668026015e-04 2.831259999999994648e+02 4.024453197031316711e-04 2.831259999999994648e+02 1.291448926028610986e-02 2.831259999999994648e+02 3.999022024878196017e-28
2.830259999999998399e+02 4.064114294585367826e-02 2.830259999999994989e+02 3.976002195416659946e-02 2.830259999999994989e+02 7.780933059235306678e-05 2.830259999999994989e+02 2.792752481711325684e-04 2.830259999999994989e+02 3.145745851995759455e-04 2.830259999999994989e+02 9.088362790203537156e-03 2.830259999999994989e+02 4.177659580834780190e-28
2.829259999999994761e+02 3.658529812902132361e-02 2.829259999999994761e+02 3.671024081509600273e-02 2.829259999999994761e+02 7.248681261619577927e-05 2.829259999999994761e+02 2.347073693049695408e-04 2.829259999999994761e+02 2.593000957629341637e-04 2.829259999999994761e+02 6.143746537411901715e-03 2.829259999999994761e+02 3.597306978201716758e-28
2.828260000000000218e+02 3.481171739097470991e-02 2.828259999999994534e+02 3.461667226557781085e-02 2.828259999999994534e+02 6.768709684092975658e-05 2.828259999999994534e+02 2.034850268897507824e-04 2.828259999999994534e+02 2.204368405373395611e-04 2.828259999999994534e+02 4.125063301309793082e-03 2.828259999999994534e+02 2.633281832450849373e-28
2.827259999999996580e+02 3.252355355604082815e-02 2.827259999999994875e+02 3.328059565530418207e-02 2.827259999999994875e+02 6.334451549155431798e-05 2.827259999999994875e+02 1.800710412342610865e-04 2.827259999999994875e+02 1.907436434648741299e-04 2.827259999999994875e+02 2.846436455113491096e-03 2.827259999999994875e+02 1.696718393026537012e-28
2.826260000000002037e+02 2.984787793558691879e-02 2.826259999999994648e+02 3.245467338514607114e-02 2.826259999999994648e+02 5.940330960845068020e-05 2.826259999999994648e+02 1.614479266434333462e-04 2.826259999999994648e+02 1.669382645949616024e-04 2.826259999999994648e+02 2.066883884299225253e-03 2.826259999999994648e+02 9.956263538871299836e-29
2.825259999999998399e+02 3.038146293502400758e-02 2.825259999999994989e+02 3.193481632126816266e-02 2.825259999999994989e+02 5.581589887823805766e-05 2.825259999999994989e+02 1.459940275910697133e-04 2.825259999999994989e+02 1.473571195468908383e-04 2.825259999999994989e+02 1.585649275251962455e-03 2.825259999999994989e+02 5.612306975531761333e-29
2.824259999999994761e+02 2.969835010159878330e-02 2.824259999999994761e+02 3.158759266488647688e-02 2.824259999999994761e+02 5.254149413580644779e-05 2.824259999999994761e+02 1.328178246107207701e-04 2.824259999999994761e+02 1.310058457915094852e-04 2.824259999999994761e+02 1.271227500348441055e-03 2.824259999999994761e+02 3.282880380459346195e-29
2.823260000000000218e+02 3.008062435478784172e-02 2.823259999999994534e+02 3.133836087776728507e-02 2.823259999999994534e+02 4.954497546597380945e-05 2.823259999999994534e+02 1.213965797010811253e-04 2.823259999999994534e+02 1.172043967541676985e-04 2.823259999999994534e+02 1.050214925846061327e-03 2.823259999999994534e+02 2.130283739062776179e-29
2.822259999999996580e+02 2.980458808400967066e-02 2.822259999999994875e+02 3.114869986826257833e-02 2.822259999999994875e+02 4.679597922386577973e-05 2.822259999999994875e+02 1.113935665882352411e-04 2.822259999999994875e+02 1.054515643342825013e-04 2.822259999999994875e+02 8.850587581161949114e-04 2.822259999999994875e+02 1.548805798837457600e-29
2.821260000000002037e+02 3.108779750584687515e-02 2.821259999999994648e+02 3.099874672334613362e-02 2.821259999999994648e+02 4.426815086873699492e-05 2.821259999999994648e+02 1.025701967140716021e-04 2.821259999999994648e+02 9.536460867680911354e-05 2.821259999999994648e+02 7.565437670865174987e-04 2.821259999999994648e+02 1.217385489748431336e-29
2.820259999999998399e+02 3.063116364302008454e-02 2.820259999999994989e+02 3.087731677821497003e-02 2.820259999999994989e+02 4.193853028910909627e-05 2.820259999999994989e+02 9.474464085140980733e-05 2.820259999999994989e+02 8.664576523780016381e-05 2.820259999999994989e+02 6.539878418366517916e-04 2.820259999999994989e+02 9.979022805069674092e-30
2.819259999999994761e+02 3.038742874095073584e-02 2.819259999999994761e+02 3.077735082911797065e-02 2.819259999999994761e+02 3.978704361433577953e-05 2.819259999999994761e+02 8.777185607809174042e-05 2.819259999999994761e+02 7.906043157342744542e-05 2.819259999999994761e+02 5.707314978521162976e-04 2.819259999999994761e+02 8.368220864397668820e-30
2.818260000000000218e+02 3.070553583753287546e-02 2.818259999999994534e+02 3.069398459527528447e-02 2.818259999999994534e+02 3.779608107692456788e-05 2.818259999999994534e+02 8.153312358712600004e-05 2.818259999999994534e+02 7.242182314289109172e-05 2.818259999999994534e+02 5.022335674683455755e-04 2.818259999999994534e+02 7.123071083719260682e-30
2.817259999999996580e+02 3.004289110445059613e-02 2.817259999999994875e+02 3.062369205205430281e-02 2.817259999999994875e+02 3.595014477002596358e-05 2.817259999999994875e+02 7.592984437858739280e-05 2.817259999999994875e+02 6.657981948685301097e-05 2.817259999999994875e+02 4.452322434188374367e-04 2.817259999999994875e+02 6.134723042961336700e-30
2.816260000000002037e+02 3.069436376975228850e-02 2.816259999999994648e+02 3.056384421213296718e-02 2.816259999999994648e+02 3.423555345725104416e-05 2.816259999999994648e+02 7.087937775261543972e-05 2.816259999999994648e+02 6.141271591863625072e-05 2.816259999999994648e+02 3.973165650044667581e-04 2.816259999999994648e+02 5.336587460410094922e-30
2.815259999999998399e+02 2.928845189752990116e-02 2.815259999999994989e+02 3.051244420320095921e-02 2.815259999999994989e+02 3.264019417142804025e-05 2.815259999999994989e+02 6.631199390474378094e-05 2.815259999999994989e+02 5.682104744681586872e-05 2.815259999999994989e+02 3.566709676779732997e-04 2.815259999999994989e+02 4.683120131126627927e-30
2.814259999999994761e+02 3.036339452924415733e-02 2.814259999999994761e+02 3.046795268264688300e-02 2.814259999999994761e+02 3.115331235870428216e-05 2.814259999999994761e+02 6.216852808814399278e-05 2.814259999999994761e+02 5.272291391947217922e-05 2.814259999999994761e+02 3.219079282805640901e-04 2.814259999999994761e+02 4.141658751911149757e-30
