# Supplementary material for: In-situ probing of the Fischer-Tropsch reaction on Co single crystal surfaces up to 1 bar
Source: Nat Commun. 2025 Jan 24;16:1005. doi: 10.1038/s41467-025-56082-8 (PMC11761050; doi:10.1038/s41467-025-56082-8)
Supplement: Supplementary file 3 — Source Data [file 41467_2025_56082_MOESM3_ESM.zip › Fig2/ax2 C1s 445K.dat]

# 445K
# top	C4	C3	C2	C1
# (x, y) tuples for data, fitline, peak0..peakN
2.889259999999994761e+02 5.949263044177065252e-02 2.889259999999994761e+02 6.012310884767652769e-02 2.889259999999994761e+02 4.982564727748798136e-05 2.889259999999994761e+02 2.949916013369040268e-05 2.889259999999994761e+02 2.012429916766161385e-05 2.889259999999994761e+02 2.364931782151275314e-05 2.889259999999994761e+02 1.042327618055858096e-08
2.888260000000000218e+02 6.332944616716351671e-02 2.888259999999994534e+02 6.012935824213138519e-02 2.888259999999994534e+02 5.298785580909987596e-05 2.888259999999994534e+02 3.085764309701594701e-05 2.888259999999994534e+02 2.098011831120820422e-05 2.888259999999994534e+02 2.452183821931005074e-05 2.888259999999994534e+02 1.078669475564773318e-08
2.887259999999996580e+02 5.947915774678765033e-02 2.887259999999994875e+02 6.013611593950216050e-02 2.887259999999994875e+02 5.645796594538025356e-05 2.887259999999994875e+02 3.231170957450396803e-05 2.887259999999994875e+02 2.189160212897761987e-05 2.887259999999994875e+02 2.544349241300537009e-05 2.887259999999994875e+02 1.116944029808770767e-08
2.886260000000002037e+02 6.046725369333175171e-02 2.886259999999994648e+02 6.014344063222989978e-02 2.886259999999994648e+02 6.027685517428672818e-05 2.886259999999994648e+02 3.387049438556161569e-05 2.886259999999994648e+02 2.286367443511751974e-05 2.886259999999994648e+02 2.641803532820876947e-05 2.886259999999994648e+02 1.157290672490704733e-08
2.885259999999998399e+02 5.730927850123621048e-02 2.885259999999994989e+02 6.015139998042751818e-02 2.885259999999994989e+02 6.449233609380372622e-05 2.885259999999994989e+02 3.554424411089407318e-05 2.885259999999994989e+02 2.390181451401741789e-05 2.885259999999994989e+02 2.744958709300067024e-05 2.885259999999994989e+02 1.199861580779532898e-08
2.884259999999994761e+02 6.029848582224485443e-02 2.884259999999994761e+02 6.016007234323952901e-02 2.884259999999994761e+02 6.916060217700920683e-05 2.884259999999994761e+02 3.734448251563793255e-05 2.884259999999994761e+02 2.501213386892013721e-05 2.884259999999994761e+02 2.854267644647099671e-05 2.884259999999994761e+02 1.244823149483891017e-08
2.883260000000000218e+02 5.937492435050299028e-02 2.883259999999994534e+02 6.016954892747607142e-02 2.883259999999994534e+02 7.434804279211070269e-05 2.883259999999994534e+02 3.928420522678630154e-05 2.883259999999994534e+02 2.620146560153773107e-05 2.883259999999994534e+02 2.970229027950447862e-05 2.883259999999994534e+02 1.292357613755834514e-08
2.882259999999996580e+02 5.866545289865275625e-02 2.882259999999994875e+02 6.017993649875751083e-02 2.882259999999994875e+02 8.013356325569180301e-05 2.882259999999994875e+02 4.137810968717036666e-05 2.882259999999994875e+02 2.747746884901411485e-05 2.882259999999994875e+02 3.093393031672012777e-05 2.882259999999994875e+02 1.342664891823596983e-08
2.881260000000002037e+02 6.094528643714573757e-02 2.881259999999994648e+02 6.019136091255679333e-02 2.881259999999994648e+02 8.661165570261320607e-05 2.881259999999994648e+02 4.364286782832124906e-05 2.881259999999994648e+02 2.884875124023382766e-05 2.881259999999994648e+02 3.224367813880056919e-05 2.881259999999994648e+02 1.395964682484874268e-08
2.880259999999998399e+02 5.921975790546346596e-02 2.880259999999994989e+02 6.020397199888110479e-02 2.880259999999994989e+02 9.389674021034318473e-05 2.880259999999994989e+02 4.609745070326678399e-05 2.880259999999994989e+02 3.032501300343720964e-05 2.880259999999994989e+02 3.363826997547819024e-05 2.880259999999994989e+02 1.452498858376536688e-08
2.879259999999994761e+02 5.884067038343810535e-02 2.879259999999994761e+02 6.021795102980657954e-02 2.879259999999994761e+02 1.021299876736800626e-04 2.879259999999994761e+02 4.876351661068131755e-05 2.879259999999994761e+02 3.191721719923439369e-05 2.879259999999994761e+02 3.512518298095105630e-05 2.879259999999994761e+02 1.512534203610222300e-08
2.878260000000000218e+02 5.980416977382601446e-02 2.878259999999994534e+02 6.023352369261260331e-02 2.878259999999994534e+02 1.114915251182735107e-04 2.878259999999994534e+02 5.166587717397602036e-05 2.878259999999994534e+02 3.363779161707082088e-05 2.878259999999994534e+02 3.671273504774885400e-05 2.878259999999994534e+02 1.576365553517873325e-08
2.877259999999996580e+02 6.095510988747102066e-02 2.877259999999994875e+02 6.025098535814541606e-02 2.877259999999994875e+02 1.222247854736656977e-04 2.877259999999994875e+02 5.483305961481001130e-05 2.877259999999994875e+02 3.550086922494353732e-05 2.877259999999994875e+02 3.841020063794417912e-05 2.877259999999994875e+02 1.644319405364834317e-08
2.876260000000002037e+02 5.987017474760858438e-02 2.876259999999994648e+02 6.027075354360639931e-02 2.876259999999994648e+02 1.346878662507019814e-04 2.876259999999994648e+02 5.829798835364872757e-05 2.876259999999994648e+02 3.752257578913952311e-05 2.876259999999994648e+02 4.022794563208590714e-05 2.876259999999994648e+02 1.716758082423341805e-08
2.875259999999998399e+02 5.992601343226593158e-02 2.875259999999994989e+02 6.029347779069923335e-02 2.875259999999994989e+02 1.494620740494165278e-04 2.875259999999994989e+02 6.209881546160031854e-05 2.875259999999994989e+02 3.972137550042712672e-05 2.875259999999994989e+02 4.217758484228605645e-05 2.875259999999994989e+02 1.794084550353528096e-08
2.874259999999994761e+02 5.977529421143330107e-02 2.874259999999994761e+02 6.032026256990477564e-02 2.874259999999994761e+02 1.675732095307858320e-04 2.874259999999994761e+02 6.627993794005522022e-05 2.874259999999994761e+02 4.211848831390555898e-05 2.874259999999994761e+02 4.427216663998103529e-05 2.874259999999994761e+02 1.876748005169439369e-08
2.873260000000000218e+02 5.982803220543272960e-02 2.873259999999994534e+02 6.035309387636975109e-02 2.873259999999994534e+02 1.909161860085096336e-04 2.873259999999994534e+02 7.089325125635225855e-05 2.873259999999994534e+02 4.473839644677973294e-05 2.873259999999994534e+02 4.652639015434097846e-05 2.873259999999994534e+02 1.965250377135471025e-08
2.872259999999996580e+02 5.684618414258831715e-02 2.872259999999994875e+02 6.039559512182024470e-02 2.872259999999994875e+02 2.230084912189829601e-04 2.872259999999994875e+02 7.599970492399516831e-05 2.872259999999994875e+02 4.760946237688688451e-05 2.872259999999994875e+02 4.895686176112096916e-05 2.872259999999994875e+02 2.060153925995992722e-08
2.871260000000002037e+02 6.162358409779047225e-02 2.871259999999994648e+02 6.045424561805039232e-02 2.871259999999994648e+02 2.702056589125052116e-04 2.871259999999994648e+02 8.167125190608695725e-05 2.871259999999994648e+02 5.076468715197150359e-05 2.871259999999994648e+02 5.158239917841153893e-05 2.871259999999994648e+02 2.162090141586331296e-08
2.870259999999998399e+02 6.065478455611926500e-02 2.870259999999994989e+02 6.054012652346576345e-02 2.870259999999994989e+02 3.434434335449897016e-04 2.870259999999994989e+02 8.799333228157540606e-05 2.870259999999994989e+02 5.424264642290671208e-05 2.870259999999994989e+02 5.442439351417218167e-05 2.870259999999994989e+02 2.271770212200435889e-08
2.869259999999994761e+02 6.260699460243482339e-02 2.869259999999994761e+02 6.067105393056781981e-02 2.869259999999994761e+02 4.603659956249858990e-04 2.869259999999994761e+02 9.506813961641049260e-05 2.869259999999994761e+02 5.808865315035990483e-05 2.869259999999994761e+02 5.750724220222427669e-05 2.869259999999994761e+02 2.389997383830865044e-08
2.868260000000000218e+02 6.079835685563501901e-02 2.868259999999994534e+02 6.087358041332080472e-02 2.868259999999994534e+02 6.473209708975215075e-04 2.868259999999994534e+02 1.030191849786590423e-04 2.868259999999994534e+02 6.235621153378072344e-05 2.868259999999994534e+02 6.085886909474702133e-05 2.868259999999994534e+02 2.517681610133541725e-08
2.867259999999996580e+02 6.209837881321362413e-02 2.867259999999994875e+02 6.118384522630820194e-02 2.867259999999994875e+02 9.402001189725880514e-04 2.867259999999994875e+02 1.119983484842138239e-04 2.867259999999994875e+02 6.710884799272841348e-05 2.867259999999994875e+02 6.451135228876610412e-05 2.867259999999994875e+02 2.655856990466403803e-08
2.866260000000002037e+02 6.283063431827158596e-02 2.866259999999994648e+02 6.164582806448025420e-02 2.866259999999994648e+02 1.382677619686560871e-03 2.866259999999994648e+02 1.221982675580778911e-04 2.866259999999994648e+02 7.242243433401252754e-05 2.866259999999994648e+02 6.850168587542924644e-05 2.866259999999994648e+02 2.805702617926517554e-08
2.865259999999998399e+02 6.529091987561988497e-02 2.865259999999994989e+02 6.230555764306339173e-02 2.865259999999994989e+02 2.020390344884323303e-03 2.865259999999994989e+02 1.338767443577298358e-04 2.865259999999994989e+02 7.838815898658193821e-05 2.865259999999994989e+02 7.287270915856668434e-05 2.865259999999994989e+02 2.968567619462129243e-08
2.864259999999994761e+02 6.362507568506099720e-02 2.864259999999994761e+02 6.320060457515778995e-02 2.864259999999994761e+02 2.890374504403386922e-03 2.864259999999994761e+02 1.474080046930907194e-04 2.864259999999994761e+02 8.511635944000457807e-05 2.864259999999994761e+02 7.767424660753941782e-05 2.864259999999994761e+02 3.146001377338664789e-08
2.863260000000000218e+02 6.538396687823126718e-02 2.863259999999994534e+02 6.434584495881856547e-02 2.863259999999994534e+02 4.006714243675011354e-03 2.863259999999994534e+02 1.633912921406981968e-04 2.863259999999994534e+02 9.274151035585287330e-05 2.863259999999994534e+02 8.296451474510023656e-05 2.863259999999994534e+02 3.339790191097269560e-08
2.862259999999996580e+02 6.299204468690887404e-02 2.862259999999994875e+02 6.571854322421363803e-02 2.862259999999994875e+02 5.345393292788046778e-03 2.862259999999994875e+02 1.828737631210004821e-04 2.862259999999994875e+02 1.014287787546862306e-04 2.862259999999994875e+02 8.881186952997871433e-05 2.862259999999994875e+02 3.552001993108916757e-08
2.861260000000002037e+02 6.670417768761574551e-02 2.861259999999994648e+02 6.724717291925789986e-02 2.861259999999994648e+02 6.832672995099318622e-03 2.861259999999994648e+02 2.077823541518292790e-04 2.861259999999994648e+02 1.113827283062271065e-04 2.861259999999994648e+02 9.529699128853596070e-05 2.861259999999994648e+02 3.785041198533716196e-08
2.860259999999998399e+02 7.099758358932704849e-02 2.860259999999994989e+02 6.880800111149817933e-02 2.860259999999994989e+02 8.340886695053636654e-03 2.860259999999994989e+02 2.416993526504099363e-04 2.860259999999994989e+02 1.228590102917176841e-04 2.860259999999994989e+02 1.025156363384895276e-04 2.860259999999994989e+02 4.041716393350318535e-08
2.859259999999994761e+02 7.075140320067688227e-02 2.859259999999994761e+02 7.023208313744656872e-02 2.859259999999994761e+02 9.694145570474311385e-03 2.859259999999994761e+02 2.911318969382932519e-04 2.859259999999994761e+02 1.361802880942065996e-04 2.859259999999994761e+02 1.105821286957502705e-04 2.859259999999994761e+02 4.325324400453568469e-08
2.858260000000000218e+02 7.138156739851299337e-02 2.858259999999994534e+02 7.132731204023474991e-02 2.858259999999994534e+02 1.068850783844579010e-02 2.858259999999994534e+02 3.673655558017555078e-04 2.858259999999994534e+02 1.517584215416663122e-04 2.858259999999994534e+02 1.196338268915707299e-04 2.858259999999994534e+02 4.639755396599231511e-08
2.857259999999996580e+02 7.061045822833530994e-02 2.857259999999994875e+02 7.192658247257663340e-02 2.857259999999994875e+02 1.113777943396927414e-02 2.857259999999994875e+02 4.887893273435059242e-04 2.857259999999994875e+02 1.701269272979462105e-04 2.857259999999994875e+02 1.298368877128969060e-04 2.857259999999994875e+02 4.989625301527145826e-08
2.856260000000002037e+02 7.033999019178266421e-02 2.856259999999994648e+02 7.196160205413248967e-02 2.856259999999994648e+02 1.094497439538657559e-02 2.856259999999994648e+02 6.831859004449453848e-04 2.856259999999994648e+02 1.919941815879761741e-04 2.856259999999994648e+02 1.413937722750076894e-04 2.856259999999994648e+02 5.380443798270621821e-08
2.855259999999998399e+02 7.100782302496246035e-02 2.855259999999994989e+02 7.151470936280548973e-02 2.855259999999994989e+02 1.015281394521165038e-02 2.855259999999994989e+02 9.889342502537765926e-04 2.855259999999994989e+02 2.183498610493165161e-04 2.855259999999994989e+02 1.545531179975011835e-04 2.855259999999994989e+02 5.818829325374628411e-08
2.854259999999994761e+02 7.038956911498736591e-02 2.854259999999994761e+02 7.079428630426737312e-02 2.854259999999994761e+02 8.920308190971937973e-03 2.854259999999994761e+02 1.453565887123907299e-03 2.854259999999994761e+02 2.507262381149846504e-04 2.854259999999994761e+02 1.696228601906718894e-04 2.854259999999994761e+02 6.312786586863837003e-08
2.853260000000000218e+02 7.264265201525814397e-02 2.853259999999994534e+02 7.005852587472283233e-02 2.853259999999994534e+02 7.451552657966669171e-03 2.853259999999994534e+02 2.128015861242220363e-03 2.853259999999994534e+02 2.919007628288882122e-04 2.853259999999994534e+02 1.869878720037892485e-04 2.853259999999994534e+02 6.872068126247350532e-08
2.852259999999996580e+02 7.042093628907684921e-02 2.852259999999994875e+02 6.954795795381514545e-02 2.852259999999994875e+02 5.937402056557476195e-03 2.852259999999994875e+02 3.055625804624693877e-03 2.852259999999994875e+02 3.477210363169254870e-04 2.852259999999994875e+02 2.071339698142433408e-04 2.852259999999994875e+02 7.508650180925065127e-08
2.851260000000002037e+02 6.825190157351770925e-02 2.851259999999994648e+02 6.944518722027399893e-02 2.851259999999994648e+02 4.526440222293539976e-03 2.851259999999994648e+02 4.256656433320255700e-03 2.851259999999994648e+02 4.313271768134294159e-04 2.851259999999994648e+02 2.306810141894906428e-04 2.851259999999994648e+02 8.237365729029238559e-08
2.850259999999998399e+02 6.912011318481434130e-02 2.850259999999994989e+02 6.985552942581273184e-02 2.850259999999994989e+02 3.314308441117550658e-03 2.850259999999994989e+02 5.711325285876703121e-03 2.850259999999994989e+02 5.713757154625652207e-04 2.850259999999994989e+02 2.584292157909371095e-04 2.850259999999994989e+02 9.076756498074251357e-08
2.849259999999994761e+02 6.967080618389046021e-02 2.849259999999994761e+02 7.080636207822982309e-02 2.849259999999994761e+02 2.344159850588507787e-03 2.849259999999994761e+02 7.346061150011006305e-03 2.849259999999994761e+02 8.246155636380184248e-04 2.849259999999994761e+02 2.914250116508439138e-04 2.849259999999994761e+02 1.005023414451532967e-07
2.848260000000000218e+02 7.490419768115309795e-02 2.848259999999994534e+02 7.226284541108558834e-02 2.848259999999994534e+02 1.615651456048985751e-03 2.848259999999994534e+02 9.027485136262594981e-03 2.848259999999994534e+02 1.288539922568689416e-03 2.848259999999994534e+02 3.310570193612179767e-04 2.848259999999994534e+02 1.118768441041596214e-07
2.847259999999996580e+02 7.580311337507544822e-02 2.847259999999994875e+02 7.414746584450923605e-02 2.847259999999994875e+02 1.099203039139264298e-03 2.847259999999994875e+02 1.056702382463372246e-02 2.847259999999994875e+02 2.101911614256656968e-03 2.847259999999994875e+02 3.792020893187456835e-04 2.847259999999994875e+02 1.252771608466765735e-07
2.846260000000002037e+02 7.363622240626517546e-02 2.846259999999994648e+02 7.634545596299982528e-02 2.846259999999994648e+02 7.511384654563760688e-04 2.846259999999994648e+02 1.174043752385856183e-02 2.846259999999994648e+02 3.415269824443354155e-03 2.846259999999994648e+02 4.384689405924600564e-04 2.846259999999994648e+02 1.412086490802535408e-07
2.845259999999998399e+02 7.878402838776685235e-02 2.845259999999994989e+02 7.869346918523108247e-02 2.845259999999994989e+02 5.260180736821280572e-04 2.845259999999994989e+02 1.233388486588795144e-02 2.845259999999994989e+02 5.320734318953114494e-03 2.845259999999994989e+02 5.126715843003035872e-04 2.845259999999994989e+02 1.603424075833214034e-07
2.844259999999994761e+02 7.952637132031412093e-02 2.844259999999994761e+02 8.096875153691471261e-02 2.844259999999994761e+02 3.843769638988631999e-04 2.844259999999994761e+02 1.222100127487242907e-02 2.844259999999994761e+02 7.755290987112511275e-03 2.844259999999994761e+02 6.078987267518819269e-04 2.844259999999994761e+02 1.835842790361308431e-07
2.843260000000000218e+02 8.503138610303957734e-02 2.843259999999994534e+02 8.287486311123237748e-02 2.843259999999994534e+02 2.959819397941361322e-04 2.843259999999994534e+02 1.142690332472871655e-02 2.843259999999994534e+02 1.041671652278545850e-02 2.843259999999994534e+02 7.350491418538284772e-04 2.843259999999994534e+02 2.121820702375927710e-07
2.842259999999996580e+02 8.250049729524394637e-02 2.842259999999994875e+02 8.400125215413506430e-02 2.842259999999994875e+02 2.398587208789084259e-04 2.842259999999994875e+02 1.011430919140819673e-02 2.842259999999994875e+02 1.273145911493214766e-02 2.842259999999994875e+02 9.153772133133298780e-04 2.842259999999994875e+02 2.479136024747030894e-07
2.841260000000002037e+02 8.550957447198261063e-02 2.841259999999994648e+02 8.385011222466220993e-02 2.841259999999994648e+02 2.026135132434757477e-04 2.841259999999994648e+02 8.507409626010617107e-03 2.841259999999994648e+02 1.394928628994101388e-02 2.841259999999994648e+02 1.190509281798117795e-03 2.841259999999994648e+02 2.935136689860324340e-07
2.840259999999998399e+02 8.002729153153544106e-02 2.840259999999994989e+02 8.218209247537457129e-02 2.840259999999994989e+02 1.762693175593994062e-04 2.840259999999994989e+02 6.822692770809849101e-03 2.840259999999994989e+02 1.354734566040183101e-02 2.840259999999994989e+02 1.635430779176914829e-03 2.840259999999994989e+02 3.539474265751972539e-07
2.839259999999994761e+02 8.159782108952692847e-02 2.839259999999994761e+02 7.946485567225075597e-02 2.839259999999994761e+02 1.563325749833484161e-04 2.839259999999994761e+02 5.232730212071081723e-03 2.839259999999994761e+02 1.170975176681908307e-02 2.839259999999994761e+02 2.365600630695272304e-03 2.839259999999994761e+02 4.404876819768301065e-07
2.838260000000000218e+02 7.698032877863114631e-02 2.838259999999994534e+02 7.665552448217904935e-02 2.838259999999994534e+02 1.403637369806234306e-04 2.838259999999994534e+02 3.852160086485516971e-03 2.838259999999994534e+02 9.140978134370847039e-03 2.838259999999994534e+02 3.521440324226543864e-03 2.838259999999994534e+02 5.822001155201781851e-07
2.837259999999996580e+02 7.191887189323729890e-02 2.837259999999994875e+02 7.461264616243692971e-02 2.837259999999994875e+02 1.270507579324099744e-04 2.837259999999994875e+02 2.736660639445324082e-03 2.837259999999994875e+02 6.533475329326338295e-03 2.837259999999994875e+02 5.214608489460867587e-03 2.837259999999994875e+02 8.509462719872345874e-07
2.836260000000002037e+02 7.395811901736987215e-02 2.836259999999994648e+02 7.376838974799768134e-02 2.836259999999994648e+02 1.156675590341039095e-04 2.836259999999994648e+02 1.891771362855477860e-03 2.836259999999994648e+02 4.331407611113308187e-03 2.836259999999994648e+02 7.428146134208972115e-03 2.836259999999994648e+02 1.397080785817867700e-06
2.835259999999998399e+02 7.628087696527344197e-02 2.835259999999994989e+02 7.395414769253139120e-02 2.835259999999994989e+02 1.057832741402681576e-04 2.835259999999994989e+02 1.288182005680358873e-03 2.835259999999994989e+02 2.714177305681052862e-03 2.835259999999994989e+02 9.843542043825759258e-03 2.835259999999994989e+02 2.463063203949596996e-06
2.834259999999994761e+02 7.363890164159972440e-02 2.834259999999994761e+02 7.424961798057544415e-02 2.834259999999994761e+02 9.711643269935836867e-05 2.834259999999994761e+02 8.786863803108066603e-04 2.834259999999994761e+02 1.658008954876485268e-03 2.834259999999994761e+02 1.161149794227729626e-02 2.834259999999994761e+02 4.308270411495946506e-06
2.833260000000000218e+02 7.187257163479783550e-02 2.833259999999994534e+02 7.339650273381141676e-02 2.833259999999994534e+02 8.946520541409533160e-05 2.833259999999994534e+02 6.124827892949462642e-04 2.833259999999994534e+02 1.031596720856125951e-03 2.833259999999994534e+02 1.165595428190562867e-02 2.833259999999994534e+02 7.003736340623115200e-06
2.832259999999996580e+02 7.150277706170329872e-02 2.832259999999994875e+02 7.116528816431341720e-02 2.832259999999994875e+02 8.267454703151326913e-05 2.832259999999994875e+02 4.445142521467665398e-04 2.832259999999994875e+02 6.838298930920259531e-04 2.832259999999994875e+02 9.944106559507266338e-03 2.832259999999994875e+02 1.016291253585133500e-05
2.831260000000002037e+02 6.980398870256714072e-02 2.831259999999994648e+02 6.845841512971882759e-02 2.831259999999994648e+02 7.662020881190331008e-05 2.831259999999994648e+02 3.397172902731246153e-04 2.831259999999994648e+02 4.943465798157034791e-04 2.831259999999994648e+02 7.534986740973901621e-03 2.831259999999994648e+02 1.274430984420036292e-05
2.830259999999998399e+02 6.663544366173655698e-02 2.830259999999994989e+02 6.604700113355641000e-02 2.830259999999994989e+02 7.120023152168343961e-05 2.830259999999994989e+02 2.734524018953196872e-04 2.830259999999994989e+02 3.864099361500013697e-04 2.830259999999994989e+02 5.302624961866056127e-03 2.830259999999994989e+02 1.331360212335221840e-05
2.829259999999994761e+02 6.224878528464761196e-02 2.829259999999994761e+02 6.421070301626306820e-02 2.829259999999994761e+02 6.632980648016580626e-05 2.829259999999994761e+02 2.298137564974864157e-04 2.829259999999994761e+02 3.185131226792433691e-04 2.829259999999994761e+02 3.584582229020911396e-03 2.829259999999994761e+02 1.146410158526275321e-05
2.828260000000000218e+02 6.378012533852524257e-02 2.828259999999994534e+02 6.294712435064703238e-02 2.828259999999994534e+02 6.193777699172806485e-05 2.828259999999994534e+02 1.992423951536127129e-04 2.828259999999994534e+02 2.707751658421521943e-04 2.828259999999994534e+02 2.406777120999264562e-03 2.828259999999994534e+02 8.391891660281486723e-06
2.827259999999996580e+02 6.152636009461051603e-02 2.827259999999994875e+02 6.213474867138591567e-02 2.827259999999994875e+02 5.796405308068256585e-05 2.827259999999994875e+02 1.763165875234540248e-04 2.827259999999994875e+02 2.343013153637943423e-04 2.827259999999994875e+02 1.660759517161869252e-03 2.827259999999994875e+02 5.407198256114263162e-06
2.826260000000002037e+02 6.181969570927156599e-02 2.826259999999994648e+02 6.162659998143994039e-02 2.826259999999994648e+02 5.435761193518866648e-05 2.826259999999994648e+02 1.580817620278803784e-04 2.826259999999994648e+02 2.050598083828231947e-04 2.826259999999994648e+02 1.205927880649480073e-03 2.826259999999994648e+02 3.172918444572841744e-06
2.825259999999998399e+02 6.106550998584356349e-02 2.825259999999994989e+02 6.130197122533394272e-02 2.825259999999994989e+02 5.107491469810932833e-05 2.825259999999994989e+02 1.429500744107696790e-04 2.825259999999994989e+02 1.810071691558855981e-04 2.825259999999994989e+02 9.251505053010294433e-04 2.825259999999994989e+02 1.788561768151860015e-06
2.824259999999994761e+02 5.906442600054559455e-02 2.824259999999994761e+02 6.108179584182880234e-02 2.824259999999994761e+02 4.807863682266720688e-05 2.824259999999994761e+02 1.300485932504027271e-04 2.824259999999994761e+02 1.609219653757405419e-04 2.824259999999994761e+02 7.417004394701622776e-04 2.824259999999994761e+02 1.046206909833025570e-06
2.823260000000000218e+02 6.144698209807898659e-02 2.823259999999994534e+02 6.092160004289121772e-02 2.823259999999994534e+02 4.533664146777980768e-05 2.823259999999994534e+02 1.188654795529730368e-04 2.823259999999994534e+02 1.439688569804348456e-04 2.823259999999994534e+02 6.127501740047634109e-04 2.823259999999994534e+02 6.788908852659946503e-07
2.822259999999996580e+02 6.136823330636143742e-02 2.822259999999994875e+02 6.079830738552457342e-02 2.822259999999994875e+02 4.282114406662922715e-05 2.822259999999994875e+02 1.090710277359544292e-04 2.822259999999994875e+02 1.295321814236084963e-04 2.822259999999994875e+02 5.163894500958850610e-04 2.822259999999994875e+02 4.935822025006230976e-07
2.821260000000002037e+02 5.906945081434894496e-02 2.821259999999994648e+02 6.069987651329980527e-02 2.821259999999994648e+02 4.050802862453425375e-05 2.821259999999994648e+02 1.004316237762366379e-04 2.821259999999994648e+02 1.171417974735529957e-04 2.821259999999994648e+02 4.414071001238391756e-04 2.821259999999994648e+02 3.879633016439853834e-07
2.820259999999998399e+02 6.045422946323093100e-02 2.820259999999994989e+02 6.061946609921749912e-02 2.820259999999994989e+02 3.837628525436976689e-05 2.820259999999994989e+02 9.276922955825859759e-05 2.820259999999994989e+02 1.064319439282264738e-04 2.820259999999994989e+02 3.815706233270070016e-04 2.820259999999994989e+02 3.180171496405371865e-07
2.819259999999994761e+02 6.066031057118423386e-02 2.819259999999994761e+02 6.055272502887546621e-02 2.819259999999994761e+02 3.640754515349127718e-05 2.819259999999994761e+02 8.594182628263944681e-05 2.819259999999994761e+02 9.711444520191590661e-05 2.819259999999994761e+02 3.329945290361872303e-04 2.819259999999994761e+02 2.666832012355179554e-07
2.818260000000000218e+02 6.151319285172784923e-02 2.818259999999994534e+02 6.049663499310592440e-02 2.818259999999994534e+02 3.458569432229279076e-05 2.818259999999994534e+02 7.983317041138387647e-05 2.818259999999994534e+02 8.895986317126346925e-05 2.818259999999994534e+02 2.930292631380582613e-04 2.818259999999994534e+02 2.270020629254905883e-07
2.817259999999996580e+02 6.127512593797199841e-02 2.817259999999994875e+02 6.044899428820212778e-02 2.817259999999994875e+02 3.289655124105956495e-05 2.817259999999994875e+02 7.434671871865785361e-05 2.817259999999994875e+02 8.178379629896484959e-05 2.817259999999994875e+02 2.597717171155618687e-04 2.817259999999994875e+02 1.955048278841031957e-07
2.816260000000002037e+02 6.085071661483527905e-02 2.816259999999994648e+02 6.040815117818461311e-02 2.816259999999994648e+02 3.132759675314318425e-05 2.816259999999994648e+02 6.940155355057286025e-05 2.816259999999994648e+02 7.543674776480447698e-05 2.816259999999994648e+02 2.318152107249208998e-04 2.816259999999994648e+02 1.700693911737384761e-07
2.815259999999998399e+02 6.100720437005463515e-02 2.815259999999994989e+02 6.037284337797967776e-02 2.815259999999994989e+02 2.986774676283844270e-05 2.815259999999994989e+02 6.492939895843706163e-05 2.815259999999994989e+02 6.979653903690473252e-05 2.815259999999994989e+02 2.081004488972194887e-04 2.815259999999994989e+02 1.492443242807791601e-07
2.814259999999994761e+02 6.031079697775011683e-02 2.814259999999994761e+02 6.034209191842077047e-02 2.814259999999994761e+02 2.850716020457653684e-05 2.814259999999994761e+02 6.087232377135829141e-05 2.814259999999994761e+02 6.476256747931564181e-05 2.814259999999994761e+02 1.878178782390881236e-04 2.814259999999994761e+02 1.319887264309516133e-07
