# Supplementary material for: In-situ probing of the Fischer-Tropsch reaction on Co single crystal surfaces up to 1 bar
Source: Nat Commun. 2025 Jan 24;16:1005. doi: 10.1038/s41467-025-56082-8 (PMC11761050; doi:10.1038/s41467-025-56082-8)
Supplement: Supplementary file 3 — Source Data [file 41467_2025_56082_MOESM3_ESM.zip › Fig2/ax2 C1s 465K.dat]

# 465K
# top	C4	C3	C2	C1
# (x, y) tuples for data, fitline, peak0..peakN
2.889259999999994761e+02 8.805444957714524123e-02 2.889259999999994761e+02 9.011429292670664060e-02 2.889259999999994761e+02 4.246434425177429554e-05 2.889259999999994761e+02 3.321799796800171153e-05 2.889259999999994761e+02 2.346215046959418537e-05 2.889259999999994761e+02 1.493000268268104539e-05 2.889259999999994761e+02 2.184313345996458837e-07
2.888260000000000218e+02 8.857877527114974003e-02 2.888259999999994534e+02 9.012007389965950854e-02 2.888259999999994534e+02 4.515936416660710644e-05 2.888259999999994534e+02 3.474773929320559048e-05 2.888259999999994534e+02 2.445991726650781315e-05 2.888259999999994534e+02 1.548083175851839462e-05 2.888259999999994534e+02 2.260471746675784907e-07
2.887259999999996580e+02 8.869828866958745506e-02 2.887259999999994875e+02 9.012632123867500566e-02 2.887259999999994875e+02 4.811679592053755787e-05 2.887259999999994875e+02 3.638511395321743854e-05 2.887259999999994875e+02 2.552258137743849446e-05 2.887259999999994875e+02 1.606267939100520148e-05 2.887259999999994875e+02 2.340680328122725272e-07
2.886260000000002037e+02 8.828817696369099799e-02 2.886259999999994648e+02 9.013308820857085513e-02 2.886259999999994648e+02 5.137147771067150317e-05 2.886259999999994648e+02 3.814040835656990343e-05 2.886259999999994648e+02 2.665588328892214229e-05 2.886259999999994648e+02 1.667791609458314678e-05 2.886259999999994648e+02 2.425231201139673491e-07
2.885259999999998399e+02 8.879791489153110451e-02 2.885259999999994989e+02 9.014043611742554585e-02 2.885259999999994989e+02 5.496415824237097295e-05 2.885259999999994989e+02 4.002516082826956302e-05 2.885259999999994989e+02 2.786621108899808147e-05 2.885259999999994989e+02 1.732914293892187459e-05 2.885259999999994989e+02 2.514443269893948363e-07
2.884259999999994761e+02 9.054795329953195526e-02 2.884259999999994761e+02 9.014843585220420896e-02 2.884259999999994761e+02 5.894272889519389612e-05 2.884259999999994761e+02 4.205234788714460491e-05 2.884259999999994761e+02 2.916068994547879598e-05 2.884259999999994761e+02 1.801921895307551026e-05 2.884259999999994761e+02 2.608665233196664419e-07
2.883260000000000218e+02 8.966435074343430400e-02 2.883259999999994534e+02 9.015716978066476428e-02 2.883259999999994534e+02 6.336377058961523948e-05 2.883259999999994534e+02 4.423660346545259118e-05 2.883259999999994534e+02 3.054728631022461731e-05 2.883259999999994534e+02 1.875129240097492381e-05 2.883259999999994534e+02 2.708278985058733238e-07
2.882259999999996580e+02 8.983455143260084264e-02 2.882259999999994875e+02 9.016673414551595878e-02 2.882259999999994875e+02 6.829453107272478475e-05 2.882259999999994875e+02 4.659447785221486403e-05 2.882259999999994875e+02 3.203492967820286184e-05 2.882259999999994875e+02 1.952883656518755563e-05 2.882259999999994875e+02 2.813703476342125566e-07
2.881260000000002037e+02 8.878823855744454041e-02 2.881259999999994648e+02 9.017724217289649347e-02 2.881259999999994648e+02 7.381554209399412113e-05 2.881259999999994648e+02 4.914474474082521831e-05 2.881259999999994648e+02 3.363365535461310108e-05 2.881259999999994648e+02 2.035569079603174325e-05 2.881259999999994648e+02 2.925399110290114003e-07
2.880259999999998399e+02 8.980317624293715495e-02 2.880259999999994989e+02 9.018882835342269255e-02 2.880259999999994989e+02 8.002431916650563459e-05 2.880259999999994989e+02 5.190876678696854037e-05 2.880259999999994989e+02 3.535477246444240101e-05 2.880259999999994989e+02 2.123610772898453427e-05 2.880259999999994989e+02 3.043872757889895409e-07
2.879259999999994761e+02 8.900026526461284060e-02 2.879259999999994761e+02 9.020165494760482017e-02 2.879259999999994761e+02 8.704117642168771973e-05 2.879259999999994761e+02 5.491093266198647440e-05 2.879259999999994761e+02 3.721106242062345251e-05 2.879259999999994761e+02 2.217480775103883108e-05 2.879259999999994761e+02 3.169683494892180187e-07
2.878260000000000218e+02 8.952040668060570749e-02 2.878259999999994534e+02 9.021592321182284047e-02 2.878259999999994534e+02 9.501962869465401451e-05 2.878259999999994534e+02 5.817918188864236499e-05 2.878259999999994534e+02 3.921701430739932124e-05 2.878259999999994534e+02 2.317704201399191371e-05 2.878259999999994534e+02 3.303449181496850466e-07
2.877259999999996580e+02 8.876137613175039132e-02 2.877259999999994875e+02 9.023189513800362882e-02 2.877259999999994875e+02 1.041671438315266117e-04 2.877259999999994875e+02 6.174563799814219024e-05 2.877259999999994875e+02 4.138910521144843302e-05 2.877259999999994875e+02 2.424866555961154225e-05 2.877259999999994875e+02 3.445854029003470942e-07
2.876260000000002037e+02 9.019849810236482690e-02 2.876259999999994648e+02 9.024993841335950118e-02 2.876259999999994648e+02 1.147889135720444974e-04 2.876259999999994648e+02 6.564737605727303941e-05 2.876259999999994648e+02 4.374613554673360453e-05 2.876259999999994648e+02 2.539622245084156615e-05 2.876259999999994648e+02 3.597657326089997228e-07
2.875259999999998399e+02 9.072968259235211774e-02 2.875259999999994989e+02 9.027062036694002978e-02 2.875259999999994989e+02 1.273803615570126991e-04 2.875259999999994989e+02 6.992735781188805244e-05 2.875259999999994989e+02 4.630963200685527697e-05 2.875259999999994989e+02 2.662704521106808194e-05 2.875259999999994989e+02 3.759703532074363118e-07
2.874259999999994761e+02 8.988386869547697333e-02 2.874259999999994761e+02 9.029489831149965784e-02 2.874259999999994761e+02 1.428157353834330428e-04 2.874259999999994761e+02 7.463557721080780268e-05 2.874259999999994761e+02 4.910433412561523997e-05 2.874259999999994761e+02 2.794937138109544522e-05 2.874259999999994761e+02 3.932933987118196364e-07
2.873260000000000218e+02 9.167171173945845575e-02 2.873259999999994534e+02 9.032448356896342900e-02 2.873259999999994534e+02 1.627099915180441319e-04 2.873259999999994534e+02 7.983047196957390994e-05 2.873259999999994534e+02 5.215878478339433429e-05 2.873259999999994534e+02 2.937248063823189121e-05 2.873259999999994534e+02 4.118400541864503726e-07
2.872259999999996580e+02 9.143427699253731111e-02 2.872259999999994875e+02 9.036248625052080430e-02 2.872259999999994875e+02 1.900609396893943102e-04 2.872259999999994875e+02 8.558067525626782970e-05 2.872259999999994875e+02 5.550605070799084599e-05 2.872259999999994875e+02 3.090685671974391927e-05 2.872259999999994875e+02 4.317281474085332187e-07
2.871260000000002037e+02 9.052636424985659180e-02 2.871259999999994648e+02 9.041445442601785121e-02 2.871259999999994648e+02 2.302851391962209779e-04 2.871259999999994648e+02 9.196721084822140563e-05 2.871259999999994648e+02 5.918460655839210367e-05 2.871259999999994648e+02 3.256437940092543951e-05 2.871259999999994648e+02 4.530900140901102109e-07
2.870259999999998399e+02 9.117759493708760266e-02 2.870259999999994989e+02 9.048986301788754238e-02 2.870259999999994989e+02 2.927026740233666245e-04 2.870259999999994989e+02 9.908628990385437397e-05 2.870259999999994989e+02 6.323942621009595241e-05 2.870259999999994989e+02 3.435855305858896209e-05 2.870259999999994989e+02 4.760746916408286232e-07
2.869259999999994761e+02 9.116049272064086217e-02 2.869259999999994761e+02 9.060393290945052691e-02 2.869259999999994761e+02 3.923509515322008744e-04 2.869259999999994761e+02 1.070529891118143491e-04 2.869259999999994761e+02 6.772333831032853815e-05 2.869259999999994761e+02 3.630477998700585429e-05 2.869259999999994761e+02 5.008505091840150309e-07
2.868260000000000218e+02 9.043578296714203935e-02 2.868259999999994534e+02 9.077933837483428969e-02 2.868259999999994534e+02 5.516849665092994452e-04 2.868259999999994534e+02 1.160063900727121547e-04 2.868259999999994534e+02 7.269872135822583897e-05 2.868259999999994534e+02 3.842068873644096137e-05 2.868259999999994534e+02 5.276081576195784313e-07
2.867259999999996580e+02 9.221849180250556166e-02 2.867259999999994875e+02 9.104693403840168064e-02 2.867259999999994875e+02 8.012937854125955434e-04 2.867259999999994875e+02 1.261175198042066483e-04 2.867259999999994875e+02 7.823963837591232017e-05 2.867259999999994875e+02 4.072653046501492760e-05 2.867259999999994875e+02 5.565643439587792844e-07
2.866260000000002037e+02 9.265663238295739068e-02 2.866259999999994648e+02 9.144427058263128461e-02 2.866259999999994648e+02 1.178399110494287878e-03 2.866259999999994648e+02 1.376033007394556406e-04 2.866259999999994648e+02 8.443454540018878224e-05 2.866259999999994648e+02 4.324565983708839371e-05 2.866259999999994648e+02 5.879661602620674248e-07
2.865259999999998399e+02 9.349207877164847358e-02 2.865259999999994989e+02 9.201066637406257742e-02 2.865259999999994989e+02 1.721895365459552357e-03 2.865259999999994989e+02 1.507540350939954048e-04 2.865259999999994989e+02 9.138975553161394485e-05 2.865259999999994989e+02 4.600512164633937493e-05 2.865259999999994989e+02 6.220963310728064758e-07
2.864259999999994761e+02 9.321076032319183802e-02 2.864259999999994761e+02 9.277826766733414388e-02 2.864259999999994761e+02 2.463346984495510227e-03 2.864259999999994761e+02 1.659911257870004889e-04 2.864259999999994761e+02 9.923390702790362125e-05 2.864259999999994761e+02 4.903637047707503255e-05 2.864259999999994761e+02 6.592795466612904860e-07
2.863260000000000218e+02 9.344002142324726867e-02 2.863259999999994534e+02 9.375994649224188293e-02 2.863259999999994534e+02 3.414757303891087243e-03 2.863259999999994534e+02 1.839893605689543494e-04 2.863259999999994534e+02 1.081237787521563019e-04 2.863259999999994534e+02 5.237615888374259643e-05 2.863259999999994534e+02 6.998901459455415016e-07
2.862259999999996580e+02 9.422272774660005179e-02 2.862259999999994875e+02 9.493665008848059528e-02 2.862259999999994875e+02 4.555658247286513939e-03 2.862259999999994875e+02 2.059279065649203373e-04 2.862259999999994875e+02 1.182519326145629451e-04 2.862259999999994875e+02 5.606764052747145277e-05 2.862259999999994875e+02 7.443614871325460156e-07
2.861260000000002037e+02 9.656493626135348451e-02 2.861259999999994648e+02 9.624799382858578722e-02 2.861259999999994648e+02 5.823205398774444590e-03 2.861259999999994648e+02 2.339766212570678955e-04 2.861259999999994648e+02 1.298568615713082460e-04 2.861259999999994648e+02 6.016174954082730898e-05 2.861259999999994648e+02 7.931974421367164322e-07
2.860259999999998399e+02 9.666295997487392433e-02 2.860259999999994989e+02 9.758956567329837850e-02 2.860259999999994989e+02 7.108593733087948709e-03 2.860259999999994989e+02 2.721693963089867152e-04 2.860259999999994989e+02 1.432366196703009750e-04 2.860259999999994989e+02 6.471893764978373011e-05 2.860259999999994989e+02 8.469865813585940731e-07
2.859259999999994761e+02 9.651696260298885111e-02 2.859259999999994761e+02 9.881923934546887889e-02 2.859259999999994761e+02 8.261920461140234359e-03 2.859259999999994761e+02 3.278336982167794002e-04 2.859259999999994761e+02 1.587673878051485961e-04 2.859259999999994761e+02 6.981137851605584660e-05 2.859259999999994761e+02 9.064197906697465348e-07
2.858260000000000218e+02 9.905870534251701165e-02 2.858259999999994534e+02 9.977647967096457682e-02 2.858259999999994534e+02 9.109374412374577137e-03 2.858259999999994534e+02 4.136778210237775457e-04 2.858259999999994534e+02 1.769293375920532837e-04 2.858259999999994534e+02 7.552578767433974012e-05 2.858259999999994534e+02 9.723122998365835560e-07
2.857259999999996580e+02 9.881778217715642132e-02 2.857259999999994875e+02 1.003240362208282915e-01 2.857259999999994875e+02 9.492270064258519213e-03 2.857259999999994875e+02 5.504089882184138444e-04 2.857259999999994875e+02 1.983444756977308912e-04 2.857259999999994875e+02 8.196706122749854498e-05 2.857259999999994875e+02 1.045631426132208990e-06
2.856260000000002037e+02 9.961971433887470417e-02 2.856259999999994648e+02 1.004114918367709497e-01 2.856259999999994648e+02 9.327950281592063686e-03 2.856259999999994648e+02 7.693123380427761403e-04 2.856259999999994648e+02 2.238386708612575171e-04 2.856259999999994648e+02 8.926301448999785415e-05 2.856259999999994648e+02 1.127531784859276489e-06
2.855259999999998399e+02 9.986290189087335123e-02 2.855259999999994989e+02 1.001197854894515099e-01 2.855259999999994989e+02 8.652824600403632993e-03 2.855259999999994989e+02 1.113605125248953937e-03 2.855259999999994989e+02 2.545657492106006225e-04 2.855259999999994989e+02 9.757061424496565752e-05 2.855259999999994989e+02 1.219400343358285620e-06
2.854259999999994761e+02 1.010255562855785078e-01 2.854259999999994761e+02 9.963994104531476159e-02 2.854259999999994761e+02 7.602410777400978210e-03 2.854259999999994761e+02 1.636810962278676274e-03 2.854259999999994761e+02 2.923121285526291834e-04 2.854259999999994761e+02 1.070842625061719985e-04 2.854259999999994761e+02 1.322914576305044101e-06
2.853260000000000218e+02 1.011803457654874561e-01 2.853259999999994534e+02 9.920674006574098369e-02 2.853259999999994534e+02 6.350651011433751207e-03 2.853259999999994534e+02 2.396286071679974965e-03 2.853259999999994534e+02 3.403159316318437699e-04 2.853259999999994534e+02 1.180469327578607242e-04 2.853259999999994534e+02 1.440118237561133458e-06
2.852259999999996580e+02 1.011166166181324544e-01 2.852259999999994875e+02 9.903877238639055558e-02 2.852259999999994875e+02 5.060202900861556115e-03 2.852259999999994875e+02 3.440835986820978392e-03 2.852259999999994875e+02 4.053946528791789981e-04 2.852259999999994875e+02 1.307653247480950593e-04 2.852259999999994875e+02 1.573521080752405680e-06
2.851260000000002037e+02 1.012762942687450707e-01 2.851259999999994648e+02 9.930119877604140499e-02 2.851259999999994648e+02 3.857698320788202542e-03 2.851259999999994648e+02 4.793275608922379152e-03 2.851259999999994648e+02 5.028678534199030464e-04 2.851259999999994648e+02 1.456307613896482423e-04 2.851259999999994648e+02 1.726231521268985455e-06
2.850259999999998399e+02 1.020580112741549528e-01 2.850259999999994989e+02 1.000871726214925261e-01 2.850259999999994989e+02 2.824648394758849657e-03 2.850259999999994989e+02 6.431328582950909811e-03 2.850259999999994989e+02 6.661450865527182661e-04 2.850259999999994989e+02 1.631484220459026788e-04 2.850259999999994989e+02 1.902135184145257162e-06
2.849259999999994761e+02 1.014220273114941895e-01 2.849259999999994761e+02 1.014174524444541592e-01 2.849259999999994761e+02 1.997830762181657116e-03 2.849259999999994761e+02 8.272148876373936963e-03 2.849259999999994761e+02 9.613877369073370880e-04 2.849259999999994761e+02 1.839789307490959113e-04 2.849259999999994761e+02 2.106138242139305223e-06
2.848260000000000218e+02 1.024988718977060537e-01 2.848259999999994534e+02 1.032560990086302949e-01 2.848259999999994534e+02 1.376953102855976545e-03 2.848259999999994534e+02 1.016554307151461278e-02 2.848259999999994534e+02 1.502259397831178954e-03 2.848259999999994534e+02 2.089989328439415851e-04 2.848259999999994534e+02 2.344503584587789660e-06
2.847259999999996580e+02 1.049328245296244216e-01 2.847259999999994875e+02 1.055285274449051097e-01 2.847259999999994875e+02 9.368054166291911889e-04 2.847259999999994875e+02 1.189916507262255702e-02 2.847259999999994875e+02 2.450538334608131936e-03 2.847259999999994875e+02 2.393932989330086261e-04 2.847259999999994875e+02 2.625322112219769730e-06
2.846260000000002037e+02 1.064322173492509432e-01 2.846259999999994648e+02 1.081221710907010469e-01 2.846259999999994648e+02 6.401643354526058297e-04 2.846259999999994648e+02 1.322050621249994812e-02 2.846259999999994648e+02 3.981732424457159504e-03 2.846259999999994648e+02 2.768089341402829454e-04 2.846259999999994648e+02 2.959184151058338735e-06
2.845259999999998399e+02 1.101639698385940835e-01 2.845259999999994989e+02 1.108673249163901892e-01 2.845259999999994989e+02 4.483035100195332189e-04 2.845259999999994989e+02 1.388876702102155407e-02 2.845259999999994989e+02 6.203240577968274425e-03 2.845259999999994989e+02 3.236536540591116395e-04 2.845259999999994989e+02 3.360153321723493197e-06
2.844259999999994761e+02 1.140693825018616742e-01 2.844259999999994761e+02 1.135184568679357131e-01 2.844259999999994761e+02 3.275886337522369092e-04 2.844259999999994761e+02 1.376165265979972969e-02 2.844259999999994761e+02 9.041597054346720008e-03 2.844259999999994761e+02 3.837713074728950542e-04 2.844259999999994761e+02 3.847212564142849176e-06
2.843260000000000218e+02 1.153050553889002766e-01 2.843259999999994534e+02 1.157326393981277235e-01 2.843259999999994534e+02 2.522532003192833223e-04 2.843259999999994534e+02 1.286744604595983256e-02 2.843259999999994534e+02 1.214445126364610550e-02 2.843259999999994534e+02 4.640423771461699392e-04 2.843259999999994534e+02 4.446511056337514667e-06
2.842259999999996580e+02 1.177258008193632494e-01 2.842259999999994875e+02 1.170200015849136299e-01 2.842259999999994875e+02 2.044216954868171849e-04 2.842259999999994875e+02 1.138937856689098589e-02 2.842259999999994875e+02 1.484312109273484837e-02 2.842259999999994875e+02 5.778849247821101279e-04 2.842259999999994875e+02 5.195305018873008310e-06
2.841260000000002037e+02 1.167337681471986993e-01 2.841259999999994648e+02 1.167732510204381735e-01 2.841259999999994648e+02 1.726791410960704196e-04 2.841259999999994648e+02 9.579903779939419328e-03 2.841259999999994648e+02 1.626293920356543243e-02 2.841259999999994648e+02 7.515779907543071719e-04 2.841259999999994648e+02 6.150905082937367595e-06
2.840259999999998399e+02 1.154613824312180348e-01 2.840259999999994989e+02 1.146672385053375542e-01 2.840259999999994989e+02 1.502270696089797776e-04 2.840259999999994989e+02 7.682801597399542548e-03 2.840259999999994989e+02 1.579433200132080925e-02 2.840259999999994989e+02 1.032460475381637502e-03 2.840259999999994989e+02 7.417361626580955172e-06
2.839259999999994761e+02 1.098224169478628359e-01 2.839259999999994761e+02 1.111802398133586445e-01 2.839259999999994761e+02 1.332358061479440475e-04 2.839259999999994761e+02 5.892398995900939920e-03 2.839259999999994761e+02 1.365195158478799652e-02 2.839259999999994761e+02 1.493422517680605089e-03 2.839259999999994761e+02 9.230908841153549486e-06
2.838260000000000218e+02 1.080936833394041674e-01 2.838259999999994534e+02 1.073498429511355878e-01 2.838259999999994534e+02 1.196262241093599043e-04 2.838259999999994534e+02 4.337786070700752269e-03 2.838259999999994534e+02 1.065711668471481903e-02 2.838259999999994534e+02 2.223113321255221295e-03 2.838259999999994534e+02 1.220065035543608511e-05
2.837259999999996580e+02 1.039980500766889138e-01 2.837259999999994875e+02 1.041169256327995202e-01 2.837259999999994875e+02 1.082801211240522486e-04 2.837259999999994875e+02 3.081660194670513605e-03 2.837259999999994875e+02 7.617128924040326814e-03 2.837259999999994875e+02 3.292023868272496261e-03 2.837259999999994875e+02 1.783252469213609802e-05
2.836260000000002037e+02 1.018034445867035120e-01 2.836259999999994648e+02 1.019973855027217352e-01 2.836259999999994648e+02 9.857869017199540464e-05 2.836259999999994648e+02 2.130259200684422004e-03 2.836259999999994648e+02 5.049822419674073956e-03 2.836259999999994648e+02 4.689447811902796963e-03 2.836259999999994648e+02 2.927738028844642184e-05
2.835259999999998399e+02 1.010993364165210934e-01 2.835259999999994989e+02 1.009710107285122643e-01 2.835259999999994989e+02 9.015472180733165590e-05 2.835259999999994989e+02 1.450577814865853816e-03 2.835259999999994989e+02 3.164355479736494659e-03 2.835259999999994989e+02 6.214306485733614091e-03 2.835259999999994989e+02 5.161622636896861572e-05
2.834259999999994761e+02 1.000240608620634325e-01 2.834259999999994761e+02 1.004259520152065016e-01 2.834259999999994761e+02 8.276833028746434799e-05 2.834259999999994761e+02 9.894587596187150690e-04 2.834259999999994761e+02 1.933009207185564567e-03 2.834259999999994761e+02 7.330431124336606215e-03 2.834259999999994761e+02 9.028459377815257396e-05
2.833260000000000218e+02 9.994818819048878478e-02 2.833259999999994534e+02 9.947391047354915694e-02 2.833259999999994534e+02 7.624750482622090963e-05 2.833259999999994534e+02 6.896959763610156259e-04 2.833259999999994534e+02 1.202699149273219435e-03 2.833259999999994534e+02 7.358496765591990806e-03 2.833259999999994534e+02 1.467710774967073695e-04
2.832259999999996580e+02 9.775783454546295437e-02 2.832259999999994875e+02 9.785903234345758039e-02 2.832259999999994875e+02 7.046010674891691589e-05 2.832259999999994875e+02 5.005523363255105470e-04 2.832259999999994875e+02 7.972511098977018472e-04 2.832259999999994875e+02 6.277793665374020032e-03 2.832259999999994875e+02 2.129751251114325933e-04
2.831260000000002037e+02 9.613375158229275907e-02 2.831259999999994648e+02 9.604815237260760918e-02 2.831259999999994648e+02 6.530024397899858619e-05 2.831259999999994648e+02 3.825440523338709221e-04 2.831259999999994648e+02 5.763397643383866764e-04 2.831259999999994648e+02 4.756897137826635903e-03 2.831259999999994648e+02 2.670711741297167948e-04
2.830259999999998399e+02 9.462979885963102022e-02 2.830259999999994989e+02 9.444569769848672192e-02 2.830259999999994989e+02 6.068102086671435947e-05 2.830259999999994989e+02 3.079254219217510266e-04 2.830259999999994989e+02 4.505005610066697757e-04 2.830259999999994989e+02 3.347589368260585427e-03 2.830259999999994989e+02 2.790013264310012829e-04
2.829259999999994761e+02 9.410461794861113560e-02 2.829259999999994761e+02 9.318987615033394456e-02 2.829259999999994761e+02 5.653015847121645784e-05 2.829259999999994761e+02 2.587854319158651981e-04 2.829259999999994761e+02 3.713422638264754602e-04 2.829259999999994761e+02 2.262975308610812222e-03 2.829259999999994761e+02 2.402429875095820494e-04
2.828260000000000218e+02 9.154069308034767927e-02 2.828259999999994534e+02 9.228811246261912904e-02 2.828259999999994534e+02 5.278701287548967719e-05 2.828259999999994534e+02 2.243600647393930456e-04 2.828259999999994534e+02 3.156864063433663706e-04 2.828259999999994534e+02 1.519417563936982735e-03 2.828259999999994534e+02 1.758614147238964217e-04
2.827259999999996580e+02 9.114317568695895488e-02 2.827259999999994875e+02 9.168287196345187295e-02 2.827259999999994875e+02 4.940037187150251230e-05 2.827259999999994875e+02 1.985440947991621338e-04 2.827259999999994875e+02 2.731629395135822458e-04 2.827259999999994875e+02 1.048450709388315701e-03 2.827259999999994875e+02 1.133138478793163488e-04
2.826260000000002037e+02 9.009076960215466057e-02 2.826259999999994648e+02 9.129121252263486253e-02 2.826259999999994648e+02 4.632675082101975390e-05 2.826259999999994648e+02 1.780104798245769741e-04 2.826259999999994648e+02 2.390713852671764940e-04 2.826259999999994648e+02 7.613118750021063367e-04 2.826259999999994648e+02 6.649203171998625643e-05
2.825259999999998399e+02 9.074621069405898466e-02 2.825259999999994989e+02 9.103706576046073640e-02 2.825259999999994989e+02 4.352904335174483813e-05 2.825259999999994989e+02 1.609712025624572464e-04 2.825259999999994989e+02 2.110293334157456978e-04 2.825259999999994989e+02 5.840548818479433845e-04 2.825259999999994989e+02 3.748129928284956336e-05
2.824259999999994761e+02 8.988579681163776092e-02 2.824259999999994761e+02 9.086519730940201267e-02 2.824259999999994761e+02 4.097543929180849572e-05 2.824259999999994761e+02 1.464432847157443149e-04 2.824259999999994761e+02 1.876127627627174139e-04 2.824259999999994761e+02 4.682413943019562031e-04 2.824259999999994761e+02 2.192442832978379373e-05
2.823260000000000218e+02 9.038342375838481768e-02 2.823259999999994534e+02 9.074139767151648273e-02 2.823259999999994534e+02 3.863854973695243040e-05 2.823259999999994534e+02 1.338503618530730596e-04 2.823259999999994534e+02 1.678477822889044662e-04 2.823259999999994534e+02 3.868340647603174054e-04 2.823259999999994534e+02 1.422691287723697538e-05
2.822259999999996580e+02 9.158348005701491545e-02 2.822259999999994875e+02 9.064667680925898863e-02 2.822259999999994875e+02 3.649469504677635206e-05 2.822259999999994875e+02 1.228211637646896433e-04 2.822259999999994875e+02 1.510166145859682366e-04 2.822259999999994875e+02 3.260007723447557056e-04 2.822259999999994875e+02 1.034356351680840375e-05
2.821260000000002037e+02 9.026879967747565570e-02 2.821259999999994648e+02 9.057098110753908360e-02 2.821259999999994648e+02 3.452332215361181918e-05 2.821259999999994648e+02 1.130926256680780912e-04 2.821259999999994648e+02 1.365711399788629098e-04 2.821259999999994648e+02 2.786638176517951325e-04 2.821259999999994648e+02 8.130202086733862404e-06
2.820259999999998399e+02 9.085732373525465255e-02 2.820259999999994989e+02 9.050880869765065562e-02 2.820259999999994989e+02 3.270652519715759555e-05 2.820259999999994989e+02 1.044642649144398802e-04 2.820259999999994989e+02 1.240849314756842638e-04 2.820259999999994989e+02 2.408885733153078815e-04 2.820259999999994989e+02 6.664402748065266750e-06
2.819259999999994761e+02 9.062242903069750444e-02 2.819259999999994761e+02 9.045683756531848474e-02 2.819259999999994761e+02 3.102864920449087410e-05 2.819259999999994761e+02 9.677615897825666224e-05 2.819259999999994761e+02 1.132220161862792943e-04 2.819259999999994761e+02 2.102220981319778660e-04 2.819259999999994761e+02 5.588642817488735412e-06
2.818260000000000218e+02 9.081107936888314913e-02 2.818259999999994534e+02 9.041283705979566432e-02 2.818259999999994534e+02 2.947596087832540814e-05 2.818259999999994534e+02 8.989740997662518216e-05 2.818259999999994534e+02 1.037149009806347073e-04 2.818259999999994534e+02 1.849917074891512664e-04 2.818259999999994534e+02 4.757080470934091247e-06
2.817259999999996580e+02 8.944188381823653389e-02 2.817259999999994875e+02 9.037519725166681672e-02 2.817259999999994875e+02 2.803637389428640232e-05 2.817259999999994875e+02 8.371930387616133772e-05 2.817259999999994875e+02 9.534859916137468534e-05 2.817259999999994875e+02 1.639959538237502660e-04 2.817259999999994875e+02 4.097020911241960101e-06
2.816260000000002037e+02 9.110062996971622640e-02 2.816259999999994648e+02 9.034270954063040870e-02 2.816259999999994648e+02 2.669921869148084476e-05 2.816259999999994648e+02 7.815072206703814874e-05 2.816259999999994648e+02 8.794881810536728337e-05 2.816259999999994648e+02 1.463467886951486845e-04 2.816259999999994648e+02 3.563993071383642030e-06
2.815259999999998399e+02 8.945451439768122015e-02 2.815259999999994989e+02 9.031444599596559486e-02 2.815259999999994989e+02 2.545504875227247530e-05 2.815259999999994989e+02 7.311478133242403112e-05 2.815259999999994989e+02 8.137311453669097180e-05 2.815259999999994989e+02 1.313754706901680027e-04 2.815259999999994989e+02 3.127580654044026915e-06
2.814259999999994761e+02 9.024460501369035992e-02 2.814259999999994761e+02 9.028968281672145046e-02 2.814259999999994761e+02 2.429547694234488825e-05 2.814259999999994761e+02 6.854624735689243274e-05 2.814259999999994761e+02 7.550419969102002747e-05 2.814259999999994761e+02 1.185709223043322026e-04 2.814259999999994761e+02 2.765970426860099219e-06
