# Supplementary material for: In-situ probing of the Fischer-Tropsch reaction on Co single crystal surfaces up to 1 bar
Source: Nat Commun. 2025 Jan 24;16:1005. doi: 10.1038/s41467-025-56082-8 (PMC11761050; doi:10.1038/s41467-025-56082-8)
Supplement: Supplementary file 3 — Source Data [file 41467_2025_56082_MOESM3_ESM.zip › Fig2/ax2 C1s 485K.dat]

# 485K
# top	C4	C3	C2	C1
# (x, y) tuples for data, fitline, peak0..peakN
2.889259999999994761e+02 1.196034506811388259e-01 2.889259999999994761e+02 1.200983366406644243e-01 2.889259999999994761e+02 3.958352932767131164e-05 2.889259999999994761e+02 2.302412942545694954e-05 2.889259999999994761e+02 2.153395208212431947e-05 2.889259999999994761e+02 1.330975049472575669e-05 2.889259999999994761e+02 8.852793344442365039e-07
2.888260000000000218e+02 1.183424508089217092e-01 2.888259999999994534e+02 1.201033468103374913e-01 2.888259999999994534e+02 4.209571694571006428e-05 2.888259999999994534e+02 2.408442698742597533e-05 2.888259999999994534e+02 2.244971904993561939e-05 2.888259999999994534e+02 1.380080181738492501e-05 2.888259999999994534e+02 9.161455370379739873e-07
2.887259999999996580e+02 1.200913212310555506e-01 2.887259999999994875e+02 1.201087650503206150e-01 2.887259999999994875e+02 4.485251417475008280e-05 2.887259999999994875e+02 2.521932759541538785e-05 2.887259999999994875e+02 2.342504985236271663e-05 2.887259999999994875e+02 1.431950546258451582e-05 2.887259999999994875e+02 9.486532355008386141e-07
2.886260000000002037e+02 1.185839210936184829e-01 2.886259999999994648e+02 1.201146384654592780e-01 2.886259999999994648e+02 4.788639576086739833e-05 2.886259999999994648e+02 2.643596098679248526e-05 2.886259999999994648e+02 2.446521320346285662e-05 2.886259999999994648e+02 1.486797468887064851e-05 2.886259999999994648e+02 9.829208192833187261e-07
2.885259999999998399e+02 1.178018640527289246e-01 2.885259999999994989e+02 1.201210213486377937e-01 2.885259999999994989e+02 5.123534598480821984e-05 2.885259999999994989e+02 2.774232462993450921e-05 2.885259999999994989e+02 2.557607219672840021e-05 2.885259999999994989e+02 1.544852828941826911e-05 2.885259999999994989e+02 1.019077536906242402e-06
2.884259999999994761e+02 1.181691979891055511e-01 2.884259999999994761e+02 1.201279765662382620e-01 2.884259999999994761e+02 5.494400723681020551e-05 2.884259999999994761e+02 2.914741283718018646e-05 2.884259999999994761e+02 2.676416642973162598e-05 2.884259999999994761e+02 1.606371502219991132e-05 2.884259999999994761e+02 1.057264712347687886e-06
2.883260000000000218e+02 1.195533696774401522e-01 2.883259999999994534e+02 1.201355772769125974e-01 2.883259999999994534e+02 5.906512194265363825e-05 2.883259999999994534e+02 3.066136871079073686e-05 2.883259999999994534e+02 2.803680764454184529e-05 2.883259999999994534e+02 1.671634149136040764e-05 2.883259999999994534e+02 1.097637123252734058e-06
2.882259999999996580e+02 1.192907413517257237e-01 2.882259999999994875e+02 1.201439090994248643e-01 2.882259999999994875e+02 6.366137570872313787e-05 2.882259999999994875e+02 3.229566362230463898e-05 2.882259999999994875e+02 2.940219148021577138e-05 2.882259999999994875e+02 1.740950404760730134e-05 2.882259999999994875e+02 1.140364566020295460e-06
2.881260000000002037e+02 1.185567369857040004e-01 2.881259999999994648e+02 1.201530729345071657e-01 2.881259999999994648e+02 6.880783694648686733e-05 2.881259999999994648e+02 3.406331003402951170e-05 2.881259999999994648e+02 3.086952850684065953e-05 2.881259999999994648e+02 1.814662538254253730e-05 2.881259999999994648e+02 1.185633637265516951e-06
2.880259999999998399e+02 1.194978839418468636e-01 2.880259999999994989e+02 1.201631888653301727e-01 2.880259999999994989e+02 7.459540563897794634e-05 2.880259999999994989e+02 3.597911487532436348e-05 2.880259999999994989e+02 3.244919842749944834e-05 2.880259999999994989e+02 1.893149662188440600e-05 2.880259999999994989e+02 1.233649766493748035e-06
2.879259999999994761e+02 1.199356716344001095e-01 2.879259999999994761e+02 1.201744021138429763e-01 2.879259999999994761e+02 8.113623371115470803e-05 2.879259999999994761e+02 3.805998247395831792e-05 2.879259999999994761e+02 3.415293223564864908e-05 2.879259999999994761e+02 1.976832588095944605e-05 2.879259999999994761e+02 1.284639541254526754e-06
2.878260000000000218e+02 1.217918612697691111e-01 2.878259999999994534e+02 1.201868933758281632e-01 2.878259999999994534e+02 8.857342142948834609e-05 2.878259999999994534e+02 4.032527833139259239e-05 2.878259999999994534e+02 3.599402825388697683e-05 2.878259999999994534e+02 2.066179443958501003e-05 2.878259999999994534e+02 1.338853373819302949e-06
2.877259999999996580e+02 1.194893515244881271e-01 2.877259999999994875e+02 1.202008989297600056e-01 2.877259999999994875e+02 9.710036185623436395e-05 2.877259999999994875e+02 4.279726797792202201e-05 2.877259999999994875e+02 3.798760942652621878e-05 2.877259999999994875e+02 2.161712193145585463e-05 2.877259999999994875e+02 1.396568567865687903e-06
2.876260000000002037e+02 1.202084419435105744e-01 2.876259999999994648e+02 1.202167523574213248e-01 2.876259999999994648e+02 1.070015422805145204e-04 2.876259999999994648e+02 4.550164896271814187e-05 2.876259999999994648e+02 4.015093108631702823e-05 2.876259999999994648e+02 2.264014223663586402e-05 2.876259999999994648e+02 1.458092855146867343e-06
2.875259999999998399e+02 1.202015506968565628e-01 2.875259999999994989e+02 1.202349718868377104e-01 2.875259999999994989e+02 1.187387764088859005e-04 2.875259999999994989e+02 4.846819902247114897e-05 2.875259999999994989e+02 4.250375079082343541e-05 2.875259999999994989e+02 2.373739212935341907e-05 2.875259999999994989e+02 1.523768486184872305e-06
2.874259999999994761e+02 1.213295469263193788e-01 2.874259999999994761e+02 1.202564375393125745e-01 2.874259999999994761e+02 1.331270021852948065e-04 2.874259999999994761e+02 5.173157006935354233e-05 2.874259999999994761e+02 4.506877489580391860e-05 2.874259999999994761e+02 2.491621518583729875e-05 2.874259999999994761e+02 1.593976976293564281e-06
2.873260000000000218e+02 1.209682633094051607e-01 2.873259999999994534e+02 1.202827301119051562e-01 2.873259999999994534e+02 1.516716161439497226e-04 2.873259999999994534e+02 5.533226657709235520e-05 2.873259999999994534e+02 4.787220053179021398e-05 2.873259999999994534e+02 2.618488402279555417e-05 2.873259999999994534e+02 1.669144629528121694e-06
2.872259999999996580e+02 1.199404731692769871e-01 2.872259999999994875e+02 1.203167317844574258e-01 2.872259999999994875e+02 1.771670542145616794e-04 2.872259999999994875e+02 5.931785971317061606e-05 2.872259999999994875e+02 5.094437689174497120e-05 2.872259999999994875e+02 2.755274464841285384e-05 2.872259999999994875e+02 1.749748989535721757e-06
2.871260000000002037e+02 1.219340609872097275e-01 2.871259999999994648e+02 1.203635942515142027e-01 2.871259999999994648e+02 2.146624120003833122e-04 2.871259999999994648e+02 6.374450885051691695e-05 2.871259999999994648e+02 5.432061665785746269e-05 2.871259999999994648e+02 2.903038760633851339e-05 2.871259999999994648e+02 1.836326399104795598e-06
2.870259999999998399e+02 1.211485983136783989e-01 2.870259999999994989e+02 1.204321259218673890e-01 2.870259999999994989e+02 2.728454915680851404e-04 2.870259999999994989e+02 6.867890007195192931e-05 2.870259999999994989e+02 5.804219760136920451e-05 2.870259999999994989e+02 3.062985173472826628e-05 2.870259999999994989e+02 1.929480891255888382e-06
2.869259999999994761e+02 1.206305267274790649e-01 2.869259999999994761e+02 1.205364867154086889e-01 2.869259999999994761e+02 3.657335505908747351e-04 2.869259999999994761e+02 7.420079557674565107e-05 2.869259999999994761e+02 6.215760673370760868e-05 2.869259999999994761e+02 3.236486782105448961e-05 2.869259999999994761e+02 2.029894686305691470e-06
2.868260000000000218e+02 1.222467236851939171e-01 2.868259999999994534e+02 1.206977784030522499e-01 2.868259999999994534e+02 5.142582191303654050e-04 2.868259999999994534e+02 8.040659589982040295e-05 2.868259999999994534e+02 6.672409607928070103e-05 2.868259999999994534e+02 3.425115130828097602e-05 2.868259999999994534e+02 2.138340634510628458e-06
2.867259999999996580e+02 1.220658912021021919e-01 2.867259999999994875e+02 1.209447203152446831e-01 2.867259999999994875e+02 7.469333770210041237e-04 2.867259999999994875e+02 8.741484365152917067e-05 2.867259999999994875e+02 7.180964191211122369e-05 2.867259999999994875e+02 3.630675563333898230e-05 2.867259999999994875e+02 2.255697026703145628e-06
2.866260000000002037e+02 1.217598799594851178e-01 2.866259999999994648e+02 1.213122623660611576e-01 2.866259999999994648e+02 1.098455576598323475e-03 2.866259999999994648e+02 9.537589257026170709e-05 2.866259999999994648e+02 7.749543065457394834e-05 2.866259999999994648e+02 3.855250093686305520e-05 2.866259999999994648e+02 2.382965301139446303e-06
2.865259999999998399e+02 1.219330449377514086e-01 2.865259999999994989e+02 1.218369843970150412e-01 2.865259999999994989e+02 1.605080612895644007e-03 2.865259999999994989e+02 1.044909575452910211e-04 2.865259999999994989e+02 8.387903823927996189e-05 2.865259999999994989e+02 4.101249702403454554e-05 2.865259999999994989e+02 2.521291310799088269e-06
2.864259999999994761e+02 1.218838155430514852e-01 2.864259999999994761e+02 1.225487489929346085e-01 2.864259999999994761e+02 2.296231563753266432e-03 2.864259999999994761e+02 1.150521222645228559e-04 2.864259999999994761e+02 9.107853099954214512e-05 2.864259999999994761e+02 4.371478492591962593e-05 2.864259999999994761e+02 2.671990991360043247e-06
2.863260000000000218e+02 1.221577057521401333e-01 2.863259999999994534e+02 1.234593910599931232e-01 2.863259999999994534e+02 3.183097449569232719e-03 2.863259999999994534e+02 1.275270970492357544e-04 2.863259999999994534e+02 9.923780318451847242e-05 2.863259999999994534e+02 4.669212869086665811e-05 2.863259999999994534e+02 2.836581499272462538e-06
2.862259999999996580e+02 1.231454762523041535e-01 2.862259999999994875e+02 1.245508653626210549e-01 2.862259999999994875e+02 4.246598764580679017e-03 2.862259999999994875e+02 1.427331887259234832e-04 2.862259999999994875e+02 1.085335913193739312e-04 2.862259999999994875e+02 4.998299880510217384e-05 2.862259999999994875e+02 3.016819189986721922e-06
2.861260000000002037e+02 1.255046683598488588e-01 2.861259999999994648e+02 1.257663612178967494e-01 2.861259999999994648e+02 5.428154508092067690e-03 2.861259999999994648e+02 1.621743735291680008e-04 2.861259999999994648e+02 1.191847882075223114e-04 2.861259999999994648e+02 5.363280186435983487e-05 2.861259999999994648e+02 3.214746203628247197e-06
2.860259999999998399e+02 1.263636070862672323e-01 2.860259999999994989e+02 1.270075808353578195e-01 2.860259999999994989e+02 6.626341074381012636e-03 2.860259999999994989e+02 1.886466310312549419e-04 2.860259999999994989e+02 1.314649528133845341e-04 2.860259999999994989e+02 5.769542917775620917e-05 2.860259999999994989e+02 3.432747954420779571e-06
2.859259999999994761e+02 1.305832514875744921e-01 2.859259999999994761e+02 1.281402821859630725e-01 2.859259999999994761e+02 7.701425198924801568e-03 2.859259999999994761e+02 2.272287903997181424e-04 2.859259999999994761e+02 1.457193502202977953e-04 2.859259999999994761e+02 6.223522188776363189e-05 2.859259999999994761e+02 3.673624530482074942e-06
2.858260000000000218e+02 1.276750732492907270e-01 2.858259999999994534e+02 1.290117753055838312e-01 2.858259999999994534e+02 8.491387199365534044e-03 2.858259999999994534e+02 2.867292514397561673e-04 2.858259999999994534e+02 1.623886899270735517e-04 2.858259999999994534e+02 6.732948487873830791e-05 2.858259999999994534e+02 3.940679972719770486e-06
2.857259999999996580e+02 1.276897631937054245e-01 2.857259999999994875e+02 1.294891609796242349e-01 2.857259999999994875e+02 8.848306905364587346e-03 2.857259999999994875e+02 3.815006489519006294e-04 2.857259999999994875e+02 1.820438600018442661e-04 2.857259999999994875e+02 7.307173058913384674e-05 2.857259999999994875e+02 4.237834716786097018e-06
2.856260000000002037e+02 1.298095538142624294e-01 2.856259999999994648e+02 1.295179506403159597e-01 2.856259999999994648e+02 8.695134707585447029e-03 2.856259999999994648e+02 5.332274045160737908e-04 2.856259999999994648e+02 2.054428565147672491e-04 2.856259999999994648e+02 7.957590340202236182e-05 2.856259999999994648e+02 4.569768297641305949e-06
2.855259999999998399e+02 1.294786247325310502e-01 2.855259999999994989e+02 1.291632431616277776e-01 2.855259999999994989e+02 8.065810090143139127e-03 2.855259999999994989e+02 7.718643536941164566e-04 2.855259999999994989e+02 2.336446802843289785e-04 2.855259999999994989e+02 8.698193555745732317e-05 2.855259999999994989e+02 4.942101948733167528e-06
2.854259999999994761e+02 1.296760199178342565e-01 2.854259999999994761e+02 1.285902807753791510e-01 2.854259999999994761e+02 7.086657177231277943e-03 2.854259999999994761e+02 1.134509896617290304e-03 2.854259999999994761e+02 2.682889352974538420e-04 2.854259999999994761e+02 9.546313193380648093e-05 2.854259999999994761e+02 5.361634299330088375e-06
2.853260000000000218e+02 1.280189062718381787e-01 2.853259999999994534e+02 1.280041570614289803e-01 2.853259999999994534e+02 5.919817790436970179e-03 2.853259999999994534e+02 1.660918900287913606e-03 2.853259999999994534e+02 3.123476244873974318e-04 2.853259999999994534e+02 1.052360977468124684e-04 2.853259999999994534e+02 5.836648469899491929e-06
2.852259999999996580e+02 1.292079742147816956e-01 2.852259999999994875e+02 1.275968637895734392e-01 2.852259999999994875e+02 4.716914707139311519e-03 2.852259999999994875e+02 2.384919559831674175e-03 2.852259999999994875e+02 3.720779576775366197e-04 2.852259999999994875e+02 1.165742486957404732e-04 2.852259999999994875e+02 6.377316229174034161e-06
2.851260000000002037e+02 1.267802052335579577e-01 2.851259999999994648e+02 1.275166775420255583e-01 2.851259999999994648e+02 3.595988995210913294e-03 2.851259999999994648e+02 3.322325388123137466e-03 2.851259999999994648e+02 4.615404829671698132e-04 2.851259999999994648e+02 1.298264400649851982e-04 2.851259999999994648e+02 6.996235659350984938e-06
2.850259999999998399e+02 1.276458455339540554e-01 2.850259999999994989e+02 1.278552693758221448e-01 2.850259999999994989e+02 2.633021998676568672e-03 2.850259999999994989e+02 4.457696150566962251e-03 2.850259999999994989e+02 6.113990442674417007e-04 2.850259999999994989e+02 1.454430275192180883e-04 2.850259999999994989e+02 7.709154791960001556e-06
2.849259999999994761e+02 1.277590792223694816e-01 2.849259999999994761e+02 1.286508323225377115e-01 2.849259999999994761e+02 1.862296332604671499e-03 2.849259999999994761e+02 5.733609428832752916e-03 2.849259999999994761e+02 8.823776612350156881e-04 2.849259999999994761e+02 1.640129420336559982e-04 2.849259999999994761e+02 8.535957831627244115e-06
2.848260000000000218e+02 1.279999122069583606e-01 2.848259999999994534e+02 1.299041207409850907e-01 2.848259999999994534e+02 1.283539508029731989e-03 2.848259999999994534e+02 7.045962841712145527e-03 2.848259999999994534e+02 1.378798671065597278e-03 2.848259999999994534e+02 1.863176925643579660e-04 2.848259999999994534e+02 9.502027613255125413e-06
2.847259999999996580e+02 1.318995885392775513e-01 2.847259999999994875e+02 1.315940249796779538e-01 2.847259999999994875e+02 8.732517912816592466e-04 2.847259999999994875e+02 8.247574611535798267e-03 2.847259999999994875e+02 2.249144857426744852e-03 2.847259999999994875e+02 2.134135637231828776e-04 2.847259999999994875e+02 1.064015571056911451e-05
2.846260000000002037e+02 1.349946376803912995e-01 2.846259999999994648e+02 1.336734227379337558e-01 2.846259999999994648e+02 5.967350772373849295e-04 2.846259999999994648e+02 9.163425393663712087e-03 2.846259999999994648e+02 3.654500270263769026e-03 2.846259999999994648e+02 2.467687331625142261e-04 2.846259999999994648e+02 1.199326360637960409e-05
2.845259999999998399e+02 1.347508889718521952e-01 2.845259999999994989e+02 1.360400874689266237e-01 2.845259999999994989e+02 4.178902429610631322e-04 2.845259999999994989e+02 9.626611747043080369e-03 2.845259999999994989e+02 5.693437416701065124e-03 2.845259999999994989e+02 2.885297125385043160e-04 2.845259999999994989e+02 1.361834968292496266e-05
2.844259999999994761e+02 1.389766961676026369e-01 2.844259999999994761e+02 1.385001145015571644e-01 2.844259999999994761e+02 3.053647600127873223e-04 2.844259999999994761e+02 9.538505970547313598e-03 2.844259999999994761e+02 8.298528217458248785e-03 2.844259999999994761e+02 3.421232037301728725e-04 2.844259999999994761e+02 1.559234980865884852e-05
2.843260000000000218e+02 1.429038086022679788e-01 2.843259999999994534e+02 1.407319354017591562e-01 2.843259999999994534e+02 2.351401423659118671e-04 2.843259999999994534e+02 8.918711579868449438e-03 2.843259999999994534e+02 1.114637943840502202e-02 2.843259999999994534e+02 4.136829972548838842e-04 2.843259999999994534e+02 1.802124386488913410e-05
2.842259999999996580e+02 1.410760741232013060e-01 2.842259999999994875e+02 1.422442743898118256e-01 2.842259999999994875e+02 1.905535649046699879e-04 2.842259999999994875e+02 7.894230304072670165e-03 2.842259999999994875e+02 1.362326351006688113e-02 2.842259999999994875e+02 5.151709833539059149e-04 2.842259999999994875e+02 2.105602741370675825e-05
2.841260000000002037e+02 1.426699612616829371e-01 2.841259999999994648e+02 1.424223472271960167e-01 2.841259999999994648e+02 1.609644506771771763e-04 2.841259999999994648e+02 6.640043289942380855e-03 2.841259999999994648e+02 1.492639619620240478e-02 2.841259999999994648e+02 6.700143159298341863e-04 2.841259999999994648e+02 2.492897444422468453e-05
2.840259999999998399e+02 1.406755366030888743e-01 2.840259999999994989e+02 1.409119323584327177e-01 2.840259999999994989e+02 1.400355455960845298e-04 2.840259999999994989e+02 5.325119788947822556e-03 2.840259999999994989e+02 1.449630070893871692e-02 2.840259999999994989e+02 9.204145247030770353e-04 2.840259999999994989e+02 3.006179024702279682e-05
2.839259999999994761e+02 1.378017004972667270e-01 2.839259999999994761e+02 1.381071008099248876e-01 2.839259999999994761e+02 1.241969829766701415e-04 2.839259999999994761e+02 4.084152128576252691e-03 2.839259999999994761e+02 1.252998831608766357e-02 2.839259999999994761e+02 1.331351475012903726e-03 2.839259999999994761e+02 3.741190727140792922e-05
2.838260000000000218e+02 1.341628173831388438e-01 2.838259999999994534e+02 1.349307070414614285e-01 2.838259999999994534e+02 1.115106858195172735e-04 2.838259999999994534e+02 3.006615510301525237e-03 2.838259999999994534e+02 9.781279014456252530e-03 2.838259999999994534e+02 1.981853872118304223e-03 2.838259999999994534e+02 4.944795876582445965e-05
2.837259999999996580e+02 1.324207189223768066e-01 2.837259999999994875e+02 1.322350649928710209e-01 2.837259999999994875e+02 1.009343114944872064e-04 2.837259999999994875e+02 2.135966870601896557e-03 2.837259999999994875e+02 6.991127666077264283e-03 2.837259999999994875e+02 2.934762788771356438e-03 2.837259999999994875e+02 7.227335592601487509e-05
2.836260000000002037e+02 1.314206212640420535e-01 2.836259999999994648e+02 1.305024237855632874e-01 2.836259999999994648e+02 9.189103334248619349e-05 2.836259999999994648e+02 1.476529789470606806e-03 2.836259999999994648e+02 4.634811039568764029e-03 2.836259999999994648e+02 4.180533765534170942e-03 2.836259999999994648e+02 1.186581576472621892e-04
2.835259999999998399e+02 1.283225054440162716e-01 2.835259999999994989e+02 1.297428692510075032e-01 2.835259999999994989e+02 8.403855369883525995e-05 2.835259999999994989e+02 1.005427581257001442e-03 2.835259999999994989e+02 2.904298110258935264e-03 2.835259999999994989e+02 5.539909843339537940e-03 2.835259999999994989e+02 2.091951624532063423e-04
2.834259999999994761e+02 1.299896091143238896e-01 2.834259999999994761e+02 1.294379400682224845e-01 2.834259999999994761e+02 7.715326086071227455e-05 2.834259999999994761e+02 6.858157606174316613e-04 2.834259999999994761e+02 1.774148013234485470e-03 2.834259999999994761e+02 6.534909025627303435e-03 2.834259999999994761e+02 3.659140078825519316e-04
2.833260000000000218e+02 1.292428973885599019e-01 2.833259999999994534e+02 1.288077523528106949e-01 2.833259999999994534e+02 7.107481339063342961e-05 2.833259999999994534e+02 4.780435425172069298e-04 2.833259999999994534e+02 1.103857290627509443e-03 2.833259999999994534e+02 6.559928892704553968e-03 2.833259999999994534e+02 5.948478135707877977e-04
2.832259999999996580e+02 1.276017071607738473e-01 2.832259999999994875e+02 1.276040273486587773e-01 2.832259999999994875e+02 6.568003700681348817e-05 2.832259999999994875e+02 3.469439003179848797e-04 2.832259999999994875e+02 7.317303339353484377e-04 2.832259999999994875e+02 5.596507188871688819e-03 2.832259999999994875e+02 8.631658885269324162e-04
2.831260000000002037e+02 1.264350587518729141e-01 2.831259999999994648e+02 1.261780689811871081e-01 2.831259999999994648e+02 6.087022343548331612e-05 2.831259999999994648e+02 2.651497474458924027e-04 2.831259999999994648e+02 5.289742252897719531e-04 2.831259999999994648e+02 4.240663272417991361e-03 2.831259999999994648e+02 1.082411512597972018e-03
2.830259999999998399e+02 1.243241741765601649e-01 2.830259999999994989e+02 1.247985325183560146e-01 2.830259999999994989e+02 5.656437209695662255e-05 2.830259999999994989e+02 2.134299235777010854e-04 2.830259999999994989e+02 4.134769106634045180e-04 2.830259999999994989e+02 2.984298140952776606e-03 2.830259999999994989e+02 1.130763171065184494e-03
2.829259999999994761e+02 1.231199932643750050e-01 2.829259999999994761e+02 1.235639587132541517e-01 2.829259999999994761e+02 5.269510751128122546e-05 2.829259999999994761e+02 1.793699091556688499e-04 2.829259999999994761e+02 3.408241084153783881e-04 2.829259999999994761e+02 2.017389907657150903e-03 2.829259999999994761e+02 9.736796805146773507e-04
2.828260000000000218e+02 1.234031153304904760e-01 2.828259999999994534e+02 1.225617304217099662e-01 2.828259999999994534e+02 4.920589989305682114e-05 2.828259999999994534e+02 1.555089254156648911e-04 2.828259999999994534e+02 2.897422363728306563e-04 2.828259999999994534e+02 1.354525454758573333e-03 2.828259999999994534e+02 7.127479052698388121e-04
2.827259999999996580e+02 1.221646796079720321e-01 2.827259999999994875e+02 1.218282964186103157e-01 2.827259999999994875e+02 4.604901131121985668e-05 2.827259999999994875e+02 1.376153054052070676e-04 2.827259999999994875e+02 2.507134909786232733e-04 2.827259999999994875e+02 9.346694467887942809e-04 2.827259999999994875e+02 4.592491641264698546e-04
2.826260000000002037e+02 1.216288184600828326e-01 2.826259999999994648e+02 1.213341676968777844e-01 2.826259999999994648e+02 4.318390716001543097e-05 2.826259999999994648e+02 1.233830025071588898e-04 2.826259999999994648e+02 2.194236952500248179e-04 2.826259999999994648e+02 6.786918475710731515e-04 2.826259999999994648e+02 2.694852443895196068e-04
2.825259999999998399e+02 1.196860138232188203e-01 2.825259999999994989e+02 1.210184140735592329e-01 2.825259999999994989e+02 4.057599839298763115e-05 2.825259999999994989e+02 1.115727023988501105e-04 2.825259999999994989e+02 1.936862334757630982e-04 2.825259999999994989e+02 5.206713567198579737e-04 2.825259999999994989e+02 1.519077825717780037e-04
2.824259999999994761e+02 1.201076585015840581e-01 2.824259999999994761e+02 1.208181765657726919e-01 2.824259999999994761e+02 3.819563286565402966e-05 2.824259999999994761e+02 1.015030810716607308e-04 2.824259999999994761e+02 1.721941153076747024e-04 2.824259999999994761e+02 4.174263234855896446e-04 2.824259999999994761e+02 8.885741304211592446e-05
2.823260000000000218e+02 1.196418054236916828e-01 2.823259999999994534e+02 1.206853591840606477e-01 2.823259999999994534e+02 3.601727975882819529e-05 2.823259999999994534e+02 9.277464758466268222e-05 2.823259999999994534e+02 1.540534873640089287e-04 2.823259999999994534e+02 3.448535806890989106e-04 2.823259999999994534e+02 5.766018866405307611e-05
2.822259999999996580e+02 1.197712776446056421e-01 2.822259999999994875e+02 1.205902979879722586e-01 2.822259999999994875e+02 3.401886587776833541e-05 2.822259999999994875e+02 8.513006634016516579e-05 2.822259999999994875e+02 1.386055615964654360e-04 2.822259999999994875e+02 2.906221139551342118e-04 2.822259999999994875e+02 4.192138020273156944e-05
2.821260000000002037e+02 1.204014440982812684e-01 2.821259999999994648e+02 1.205172886751841588e-01 2.821259999999994648e+02 3.218123249128094951e-05 2.821259999999994648e+02 7.838700131641993462e-05 2.821259999999994648e+02 1.253472646472544058e-04 2.821259999999994648e+02 2.484223187150236527e-04 2.821259999999994648e+02 3.295085801418055297e-05
2.820259999999998399e+02 1.200597044758374699e-01 2.820259999999994989e+02 1.204585380895903945e-01 2.820259999999994989e+02 3.048768848688424509e-05 2.820259999999994989e+02 7.240649355334928354e-05 2.820259999999994989e+02 1.138872147279891355e-04 2.820259999999994989e+02 2.147465660924754744e-04 2.820259999999994989e+02 2.701012672970741379e-05
2.819259999999994761e+02 1.210400419353067497e-01 2.819259999999994761e+02 1.204099766888139106e-01 2.819259999999994761e+02 2.892364093748299607e-05 2.819259999999994761e+02 6.707769720981831619e-05 2.819259999999994761e+02 1.039170503299143505e-04 2.819259999999994761e+02 1.874081159985384033e-04 2.819259999999994761e+02 2.265018433816322170e-05
2.818260000000000218e+02 1.190047137361334301e-01 2.818259999999994534e+02 1.203691731922564012e-01 2.818259999999994534e+02 2.747628822361326964e-05 2.818259999999994534e+02 6.230988406673373546e-05 2.818259999999994534e+02 9.519126180754931734e-05 2.818259999999994534e+02 1.649158089656650066e-04 2.818259999999994534e+02 1.927994919284366470e-05
2.817259999999996580e+02 1.200371679771819605e-01 2.817259999999994875e+02 1.203344779760788519e-01 2.817259999999994875e+02 2.613436396676898984e-05 2.817259999999994875e+02 5.802770202197874203e-05 2.817259999999994875e+02 8.751253079293015583e-05 2.817259999999994875e+02 1.461985824068664933e-04 2.817259999999994875e+02 1.660479689031887167e-05
2.816260000000002037e+02 1.209380429064953189e-01 2.816259999999994648e+02 1.203046860584269795e-01 2.816259999999994648e+02 2.488792243756322032e-05 2.816259999999994648e+02 5.416799475084815212e-05 2.816259999999994648e+02 8.072088861653288212e-05 2.816259999999994648e+02 1.304647617710272831e-04 2.816259999999994648e+02 1.444449085100950233e-05
2.815259999999998399e+02 1.212350696061077482e-01 2.815259999999994989e+02 1.202788851658739971e-01 2.815259999999994989e+02 2.372815797763743508e-05 2.815259999999994989e+02 5.067747279451660701e-05 2.815259999999994989e+02 7.468559846963702779e-05 2.815259999999994989e+02 1.171181796264281514e-04 2.815259999999994989e+02 1.267575700577738358e-05
2.814259999999994761e+02 1.217625057486785844e-01 2.814259999999994761e+02 1.202563705948806738e-01 2.814259999999994761e+02 2.264725244254509032e-05 2.814259999999994761e+02 4.751092080548459287e-05 2.814259999999994761e+02 6.929901077280466073e-05 2.814259999999994761e+02 1.057032222526553403e-04 2.814259999999994761e+02 1.121018860719408459e-05
