# Supplementary material for: In-situ probing of the Fischer-Tropsch reaction on Co single crystal surfaces up to 1 bar
Source: Nat Commun. 2025 Jan 24;16:1005. doi: 10.1038/s41467-025-56082-8 (PMC11761050; doi:10.1038/s41467-025-56082-8)
Supplement: Supplementary file 3 — Source Data [file 41467_2025_56082_MOESM3_ESM.zip › Fig2/ax2 C1s 506K.dat]

# 506K
# top	C4	C3	C2	C1
# (x, y) tuples for data, fitline, peak0..peakN
2.889259999999994761e+02 1.494263155338214077e-01 2.889259999999994761e+02 1.500816677434217705e-01 2.889259999999994761e+02 3.735436072421617848e-05 2.889259999999994761e+02 1.704635703730992668e-05 2.889259999999994761e+02 1.519288336330293090e-05 2.889259999999994761e+02 9.248323356404571368e-06 2.889259999999994761e+02 2.825818940554934272e-06
2.888260000000000218e+02 1.506187345944241529e-01 2.888259999999994534e+02 1.500859093037816283e-01 2.888259999999994534e+02 3.972507309082489975e-05 2.888259999999994534e+02 1.783136872974461272e-05 2.888259999999994534e+02 1.583898588442222594e-05 2.888259999999994534e+02 9.589531962707280080e-06 2.888259999999994534e+02 2.924344113931025512e-06
2.887259999999996580e+02 1.501277662003812630e-01 2.887259999999994875e+02 1.500905034103664770e-01 2.887259999999994875e+02 4.232661974131753075e-05 2.887259999999994875e+02 1.867161422212173326e-05 2.887259999999994875e+02 1.652711257224058784e-05 2.887259999999994875e+02 9.949954875131712272e-06 2.887259999999994875e+02 3.028108955666408938e-06
2.886260000000002037e+02 1.486291249928390623e-01 2.886259999999994648e+02 1.500954915512759391e-01 2.886259999999994648e+02 4.518964658827327670e-05 2.886259999999994648e+02 1.957237215262557851e-05 2.886259999999994648e+02 1.726098067094250369e-05 2.886259999999994648e+02 1.033106049824171581e-05 2.886259999999994648e+02 3.137491365863949407e-06
2.885259999999998399e+02 1.478002794475629378e-01 2.885259999999994989e+02 1.501009216531452306e-01 2.885259999999994989e+02 4.834999880641364906e-05 2.885259999999994989e+02 2.053956360078248642e-05 2.885259999999994989e+02 1.804472677817794865e-05 2.885259999999994989e+02 1.073446005300549315e-05 2.885259999999994989e+02 3.252903906868643933e-06
2.884259999999994761e+02 1.490984227609134793e-01 2.884259999999994761e+02 1.501068493394282499e-01 2.884259999999994761e+02 5.184980472478993541e-05 2.884259999999994761e+02 2.157984767871775115e-05 2.884259999999994761e+02 1.888296478659327060e-05 2.884259999999994761e+02 1.116192455217767949e-05 2.884259999999994761e+02 3.374797685984673509e-06
2.883260000000000218e+02 1.508598061722286610e-01 2.883259999999994534e+02 1.501133394948668820e-01 2.883259999999994534e+02 5.573883654996205430e-05 2.883259999999994534e+02 2.270073402727012819e-05 2.883259999999994534e+02 1.978085336116635506e-05 2.883259999999994534e+02 1.161540417376312035e-05 2.883259999999994534e+02 3.503666754732298427e-06
2.882259999999996580e+02 1.504105873666285453e-01 2.882259999999994875e+02 1.501204682437261295e-01 2.882259999999994875e+02 6.007624971331470182e-05 2.882259999999994875e+02 2.391071569698409539e-05 2.882259999999994875e+02 2.074417478411840203e-05 2.882259999999994875e+02 1.209705042710675457e-05 2.882259999999994875e+02 3.640053104617953546e-06
2.881260000000002037e+02 1.491586315802294616e-01 2.881259999999994648e+02 1.501283255331590516e-01 2.881259999999994648e+02 6.493288510671892306e-05 2.881259999999994648e+02 2.521942671459443547e-05 2.881259999999994648e+02 2.177942740357014951e-05 2.881259999999994648e+02 1.260924158058382759e-05 2.881259999999994648e+02 3.784552353576910755e-06
2.880259999999998399e+02 1.492211945499305192e-01 2.880259999999994989e+02 1.501370187198772244e-01 2.880259999999994989e+02 7.039452362979931456e-05 2.880259999999994989e+02 2.663782967502996497e-05 2.880259999999994989e+02 2.289393442789893483e-05 2.880259999999994989e+02 1.315461191021187218e-05 2.880259999999994989e+02 3.937820234285375711e-06
2.879259999999994761e+02 1.501441018542480355e-01 2.879259999999994761e+02 1.501466780792297673e-01 2.879259999999994761e+02 7.656700130910442325e-05 2.879259999999994761e+02 2.817844002247115104e-05 2.879259999999994761e+02 2.409597244352236636e-05 2.879259999999994761e+02 1.373608543859193160e-05 2.879259999999994761e+02 4.100580016071193649e-06
2.878260000000000218e+02 1.487765013418694271e-01 2.878259999999994534e+02 1.501574664248401525e-01 2.878259999999994534e+02 8.358535963952590329e-05 2.878259999999994534e+02 2.985559537837653159e-05 2.878259999999994534e+02 2.539492383707339087e-05 2.878259999999994534e+02 1.435691496820816238e-05 2.878259999999994534e+02 4.273631016971146044e-06
2.877259999999996580e+02 1.502024551466538127e-01 2.877259999999994875e+02 1.501695979251956581e-01 2.877259999999994875e+02 9.163210064480324809e-05 2.877259999999994875e+02 3.168578045632712093e-05 2.877259999999994875e+02 2.680145832343585401e-05 2.877259999999994875e+02 1.502072737848479256e-05 2.877259999999994875e+02 4.457858392612378529e-06
2.876260000000002037e+02 1.518381353035941628e-01 2.876259999999994648e+02 1.501833772823543689e-01 2.876259999999994648e+02 1.009756905531836608e-04 2.876259999999994648e+02 3.368802093108641326e-05 2.876259999999994648e+02 2.832775008489065159e-05 2.876259999999994648e+02 1.573157635993050781e-05 2.876259999999994648e+02 4.654244425290351833e-06
2.875259999999998399e+02 1.498275683791243373e-01 2.875259999999994989e+02 1.501992819233918530e-01 2.875259999999994989e+02 1.120519357739268137e-04 2.875259999999994989e+02 3.588436332272057982e-05 2.875259999999994989e+02 2.998773870235953165e-05 2.875259999999994989e+02 1.649400401134692035e-05 2.875259999999994989e+02 4.863881581495516947e-06
2.874259999999994761e+02 1.507098883292810054e-01 2.874259999999994761e+02 1.502181288883343291e-01 2.874259999999994761e+02 1.256298805646588544e-04 2.874259999999994761e+02 3.830046284085787347e-05 2.874259999999994761e+02 3.179744422703090006e-05 2.874259999999994761e+02 1.731311304052581451e-05 2.874259999999994761e+02 5.087987661257850653e-06
2.873260000000000218e+02 1.510808040406520225e-01 2.873259999999994534e+02 1.502413943766576776e-01 2.873259999999994534e+02 1.431301442114043675e-04 2.873259999999994534e+02 4.096630775163424907e-05 2.873259999999994534e+02 3.377534956195498529e-05 2.873259999999994534e+02 1.819465170205316484e-05 2.873259999999994534e+02 5.327923430639188771e-06
2.872259999999996580e+02 1.492969057697734192e-01 2.872259999999994875e+02 1.502717801050389990e-01 2.872259999999994875e+02 1.671897924208375400e-04 2.872259999999994875e+02 4.391711828381979785e-05 2.872259999999994875e+02 3.594286702137363038e-05 2.872259999999994875e+02 1.914511410006849510e-05 2.872259999999994875e+02 5.585213212901843153e-06
2.871260000000002037e+02 1.498037743875430816e-01 2.871259999999994648e+02 1.503141263902061375e-01 2.871259999999994648e+02 2.025735781520409990e-04 2.871259999999994648e+02 4.719447310926103942e-05 2.871259999999994648e+02 3.832491081795443184e-05 2.871259999999994648e+02 2.017185910822066674e-05 2.871259999999994648e+02 5.861569018652193322e-06
2.870259999999998399e+02 1.503222188671373138e-01 2.870259999999994989e+02 1.503767205641905469e-01 2.870259999999994989e+02 2.574800450369524470e-04 2.870259999999994989e+02 5.084774455193056961e-05 2.870259999999994989e+02 4.095060372310400611e-05 2.870259999999994989e+02 2.128325195229989730e-05 2.870259999999994989e+02 6.158918926276085159e-06
2.869259999999994761e+02 1.499544559664756083e-01 2.869259999999994761e+02 1.504728954760876369e-01 2.869259999999994761e+02 3.451370610394134046e-04 2.869259999999994761e+02 5.493598609010383338e-05 2.869259999999994761e+02 4.385415485489053836e-05 2.869259999999994761e+02 2.248883351457388511e-05 2.869259999999994761e+02 6.479440588653836186e-06
2.868260000000000218e+02 1.539892916787323485e-01 2.868259999999994534e+02 1.506225291314721715e-01 2.868259999999994534e+02 4.852974797616104157e-04 2.868259999999994534e+02 5.953056971385733569e-05 2.868259999999994534e+02 4.707595732489088826e-05 2.868259999999994534e+02 2.379952372162396737e-05 2.868259999999994534e+02 6.825600950181233478e-06
2.867259999999996580e+02 1.516255625698711973e-01 2.867259999999994875e+02 1.508526807077912313e-01 2.867259999999994875e+02 7.048694059398813222e-04 2.867259999999994875e+02 6.471926072466550525e-05 2.867259999999994875e+02 5.066397054152025817e-05 2.867259999999994875e+02 2.522786706273269584e-05 2.867259999999994875e+02 7.200203522442786445e-06
2.866260000000002037e+02 1.517455231280836481e-01 2.866259999999994648e+02 1.511962790620295927e-01 2.866259999999994648e+02 1.036595436150174101e-03 2.866259999999994648e+02 7.061337640446004656e-05 2.866259999999994648e+02 5.467547409011064204e-05 2.866259999999994648e+02 2.678833048023612171e-05 2.866259999999994648e+02 7.606444904615811559e-06
2.865259999999998399e+02 1.524147111131360921e-01 2.865259999999994989e+02 1.516877764504002135e-01 2.865259999999994989e+02 1.514689600041207746e-03 2.865259999999994989e+02 7.736189006642859418e-05 2.865259999999994989e+02 5.917931087314330543e-05 2.865259999999994989e+02 2.849766675056420928e-05 2.865259999999994989e+02 8.047982668866223414e-06
2.864259999999994761e+02 1.529534712550592590e-01 2.864259999999994761e+02 1.523552622078331586e-01 2.864259999999994761e+02 2.166917998360723494e-03 2.864259999999994761e+02 8.518105148648274399e-05 2.864259999999994761e+02 6.425878041800248640e-05 2.864259999999994761e+02 3.037536027522018595e-05 2.864259999999994761e+02 8.529017292736740404e-06
2.863260000000000218e+02 1.524618886717558908e-01 2.863259999999994534e+02 1.532097706480326782e-01 2.863259999999994534e+02 3.003839535562117125e-03 2.863259999999994534e+02 9.441713899633371720e-05 2.863259999999994534e+02 7.001540466249917417e-05 2.863259999999994534e+02 3.244417725960443164e-05 2.863259999999994534e+02 9.054391552135278713e-06
2.862259999999996580e+02 1.514901544841038283e-01 2.862259999999994875e+02 1.542340588779513855e-01 2.862259999999994875e+02 4.007449178925693439e-03 2.862259999999994875e+02 1.056752614240285773e-04 2.862259999999994875e+02 7.657387680752041526e-05 2.862259999999994875e+02 3.473084904600932905e-05 2.862259999999994875e+02 9.629711748152256022e-06
2.861260000000002037e+02 1.535738164705569564e-01 2.861259999999994648e+02 1.553741509216937655e-01 2.861259999999994648e+02 5.122464949589677907e-03 2.861259999999994648e+02 1.200689165004290324e-04 2.861259999999994648e+02 8.408863263980187192e-05 2.861259999999994648e+02 3.726692655494426569e-05 2.861259999999994648e+02 1.026149640891904051e-05
2.860259999999998399e+02 1.575798903021747577e-01 2.860259999999994989e+02 1.565366430232000283e-01 2.860259999999994989e+02 6.253174968940553892e-03 2.860259999999994989e+02 1.396681614762344478e-04 2.860259999999994989e+02 9.275267664934999060e-05 2.860259999999994989e+02 4.008985633756787458e-05 2.860259999999994989e+02 1.095735979632140047e-05
2.859259999999994761e+02 1.561309487000296092e-01 2.859259999999994761e+02 1.575937285247601960e-01 2.859259999999994761e+02 7.267715129436379262e-03 2.859259999999994761e+02 1.682332052054465209e-04 2.859259999999994761e+02 1.028096042579692881e-04 2.859259999999994761e+02 4.324434604568332726e-05 2.859259999999994761e+02 1.172623981473654625e-05
2.858260000000000218e+02 1.593183396181864775e-01 2.858259999999994534e+02 1.583994086378410493e-01 2.858259999999994534e+02 8.013189977791003102e-03 2.858259999999994534e+02 2.122855158935370008e-04 2.858259999999994534e+02 1.145703499372795751e-04 2.858259999999994534e+02 4.678411122924316012e-05 2.858259999999994534e+02 1.257868299000540817e-05
2.857259999999996580e+02 1.600198235071692010e-01 2.857259999999994875e+02 1.588251999195305075e-01 2.857259999999994875e+02 8.350009550828658977e-03 2.857259999999994875e+02 2.824513427556216518e-04 2.857259999999994875e+02 1.284376932513645888e-04 2.857259999999994875e+02 5.077412930980068596e-05 2.857259999999994875e+02 1.352720338507996134e-05
2.856260000000002037e+02 1.586887747857052555e-01 2.856259999999994648e+02 1.588150752328316706e-01 2.856259999999994648e+02 8.205463331076514807e-03 2.856259999999994648e+02 3.947851643593114617e-04 2.856259999999994648e+02 1.449464243697121319e-04 2.856259999999994648e+02 5.529357491198269928e-05 2.856259999999994648e+02 1.458673811416715900e-05
2.855259999999998399e+02 1.585948566870317433e-01 2.855259999999994989e+02 1.584241027133642676e-01 2.855259999999994989e+02 7.611579481610475720e-03 2.855259999999994989e+02 5.714646193264807678e-04 2.855259999999994989e+02 1.648437018192636680e-04 2.855259999999994989e+02 6.043968040723854884e-05 2.855259999999994989e+02 1.577523020081670878e-05
2.854259999999994761e+02 1.599045639621539949e-01 2.854259999999994761e+02 1.578002579007626027e-01 2.854259999999994761e+02 6.687568112884239788e-03 2.854259999999994761e+02 8.399562216983188752e-04 2.854259999999994761e+02 1.892863180011700912e-04 2.854259999999994761e+02 6.633286725313217050e-05 2.854259999999994761e+02 1.711438092575321996e-05
2.853260000000000218e+02 1.566427685378669332e-01 2.853259999999994534e+02 1.571282585801526410e-01 2.853259999999994534e+02 5.586439939074125220e-03 2.853259999999994534e+02 1.229693251855147433e-03 2.853259999999994534e+02 2.203711148582453865e-04 2.853259999999994534e+02 7.312364428727587194e-05 2.853259999999994534e+02 1.863063007785806187e-05
2.852259999999996580e+02 1.550160976211855668e-01 2.852259999999994875e+02 1.565808712735599628e-01 2.852259999999994875e+02 4.451279016009056753e-03 2.852259999999994875e+02 1.765721064667265076e-03 2.852259999999994875e+02 2.625127515605169557e-04 2.852259999999994875e+02 8.100199529625713333e-05 2.852259999999994875e+02 2.035644602685967526e-05
2.851260000000002037e+02 1.550269728261516877e-01 2.851259999999994648e+02 1.562914001156715527e-01 2.851259999999994648e+02 3.393478862773313849e-03 2.851259999999994648e+02 2.459747498528591647e-03 2.851259999999994648e+02 3.256313889071758318e-04 2.851259999999994648e+02 9.021032350739047786e-05 2.851259999999994648e+02 2.233204195508662062e-05
2.850259999999998399e+02 1.542727027106896576e-01 2.850259999999994989e+02 1.563421135533339668e-01 2.850259999999994989e+02 2.484741891486799258e-03 2.850259999999994989e+02 3.300341078798397099e-03 2.850259999999994989e+02 4.313613373227947025e-04 2.850259999999994989e+02 1.010615600168614025e-04 2.850259999999994989e+02 2.460768570912869949e-05
2.849259999999994761e+02 1.575723113000597198e-01 2.849259999999994761e+02 1.567661651702002001e-01 2.849259999999994761e+02 1.757420072567143473e-03 2.849259999999994761e+02 4.244988013675135563e-03 2.849259999999994761e+02 6.225453106982641645e-04 2.849259999999994761e+02 1.139649254254291813e-04 2.849259999999994761e+02 2.724684783422996970e-05
2.848260000000000218e+02 1.591073019418177414e-01 2.848259999999994534e+02 1.575604503828329228e-01 2.848259999999994534e+02 1.211256262417422609e-03 2.848259999999994534e+02 5.216614103056813577e-03 2.848259999999994534e+02 9.727860130405841356e-04 2.848259999999994534e+02 1.294634537692633384e-04 2.848259999999994534e+02 3.033055054884901876e-05
2.847259999999996580e+02 1.576001667188612898e-01 2.847259999999994875e+02 1.586994219260138006e-01 2.847259999999994875e+02 8.240741280186912945e-04 2.847259999999994875e+02 6.106250487136571231e-03 2.847259999999994875e+02 1.586842738190312029e-03 2.847259999999994875e+02 1.482911078413356543e-04 2.847259999999994875e+02 3.396346482690189723e-05
2.846260000000002037e+02 1.614287251464711082e-01 2.846259999999994648e+02 1.601355638588781716e-01 2.846259999999994648e+02 5.631296074535665011e-04 2.846259999999994648e+02 6.784318228008041386e-03 2.846259999999994648e+02 2.578365371369360608e-03 2.846259999999994648e+02 1.714680556515024007e-04 2.846259999999994648e+02 3.828259639569213326e-05
2.845259999999998399e+02 1.620477919312642845e-01 2.845259999999994989e+02 1.617824592953832907e-01 2.845259999999994989e+02 3.943565200939657279e-04 2.845259999999994989e+02 7.127247153076728993e-03 2.845259999999994989e+02 4.016899929855832080e-03 2.845259999999994989e+02 2.004858077951166342e-04 2.845259999999994989e+02 4.346988456165490778e-05
2.844259999999994761e+02 1.628408809706432259e-01 2.844259999999994761e+02 1.634925544220087179e-01 2.844259999999994761e+02 2.881679726827031341e-04 2.844259999999994761e+02 7.062016346932299682e-03 2.844259999999994761e+02 5.854873773940511526e-03 2.844259999999994761e+02 2.377254192014748751e-04 2.844259999999994761e+02 4.977090925174158624e-05
2.843260000000000218e+02 1.650078617641622947e-01 2.843259999999994534e+02 1.650341334386501990e-01 2.843259999999994534e+02 2.218980936735120036e-04 2.843259999999994534e+02 6.603139649446734295e-03 2.843259999999994534e+02 7.864122762276510442e-03 2.843259999999994534e+02 2.874489741318491764e-04 2.843259999999994534e+02 5.752395912159503005e-05
2.842259999999996580e+02 1.652849665042633587e-01 2.842259999999994875e+02 1.660612896211751399e-01 2.842259999999994875e+02 1.798224342708739005e-04 2.842259999999994875e+02 5.844645233325851570e-03 2.842259999999994875e+02 9.611642709458875430e-03 2.842259999999994875e+02 3.579682308681782113e-04 2.842259999999994875e+02 6.721101325137100616e-05
2.841260000000002037e+02 1.670996165577229020e-01 2.841259999999994648e+02 1.661441624991915333e-01 2.841259999999994648e+02 1.518996475679927898e-04 2.841259999999994648e+02 4.916083755957494431e-03 2.841259999999994648e+02 1.053104398015268332e-02 2.841259999999994648e+02 4.655616233824069706e-04 2.841259999999994648e+02 7.957349213096008025e-05
2.840259999999998399e+02 1.635760491516347337e-01 2.840259999999994989e+02 1.650378127510137571e-01 2.840259999999994989e+02 1.321493654875240868e-04 2.840259999999994989e+02 3.942554852409908307e-03 2.840259999999994989e+02 1.022759802893295766e-02 2.840259999999994989e+02 6.395530216557130916e-04 2.840259999999994989e+02 9.595748252765471721e-05
2.839259999999994761e+02 1.644308603968455962e-01 2.839259999999994761e+02 1.630257988791157242e-01 2.839259999999994761e+02 1.172027603846511793e-04 2.839259999999994761e+02 3.023780577841257700e-03 2.839259999999994761e+02 8.840302528020147974e-03 2.839259999999994761e+02 9.250938961496451467e-04 2.839259999999994761e+02 1.194191167200329881e-04
2.838260000000000218e+02 1.603832327751852083e-01 2.838259999999994534e+02 1.607671737046921234e-01 2.838259999999994534e+02 1.052308991506502778e-04 2.838259999999994534e+02 2.226005618516297725e-03 2.838259999999994534e+02 6.901001295248379921e-03 2.838259999999994534e+02 1.377097599369402287e-03 2.838259999999994534e+02 1.578382924074093639e-04
2.837259999999996580e+02 1.592327709754617626e-01 2.837259999999994875e+02 1.588790422852193740e-01 2.837259999999994875e+02 9.525013926385230605e-05 2.837259999999994875e+02 1.581404153152812710e-03 2.837259999999994875e+02 4.932461389511645124e-03 2.837259999999994875e+02 2.039229454801316007e-03 2.837259999999994875e+02 2.306971484897635391e-04
2.836260000000002037e+02 1.580552609056849189e-01 2.836259999999994648e+02 1.577335142309940763e-01 2.836259999999994648e+02 8.671613838123969585e-05 2.836259999999994648e+02 1.093177227353103005e-03 2.836259999999994648e+02 3.270005583116840277e-03 2.836259999999994648e+02 2.904857463808096802e-03 2.836259999999994648e+02 3.787578183348044533e-04
2.835259999999998399e+02 1.565442512374220219e-01 2.835259999999994989e+02 1.573899446050847917e-01 2.835259999999994989e+02 7.930587552265601586e-05 2.835259999999994989e+02 7.443876469142823426e-04 2.835259999999994989e+02 2.049074051671811482e-03 2.835259999999994989e+02 3.849424346221625316e-03 2.835259999999994989e+02 6.677526847544108064e-04
2.834259999999994761e+02 1.584946654378502351e-01 2.834259999999994761e+02 1.575410859736788294e-01 2.834259999999994761e+02 7.280833180344771190e-05 2.834259999999994761e+02 5.077568884916480339e-04 2.834259999999994761e+02 1.251717461407488886e-03 2.834259999999994761e+02 4.540802759423426954e-03 2.834259999999994761e+02 1.168000532552829511e-03
2.833260000000000218e+02 1.562280737403270725e-01 2.833259999999994534e+02 1.576567541358714908e-01 2.833259999999994534e+02 6.707219550390359098e-05 2.833259999999994534e+02 3.539287307913936437e-04 2.833259999999994534e+02 7.788061848691968251e-04 2.833259999999994534e+02 4.558187895317323754e-03 2.833259999999994534e+02 1.898759129389690015e-03
2.832259999999996580e+02 1.571221062000516255e-01 2.832259999999994875e+02 1.574790905154969667e-01 2.832259999999994875e+02 6.198122897084059409e-05 2.832259999999994875e+02 2.568665892834235071e-04 2.832259999999994875e+02 5.162588629561838498e-04 2.832259999999994875e+02 3.888751195571874854e-03 2.832259999999994875e+02 2.755232638714640459e-03
2.831260000000002037e+02 1.596181866824408491e-01 2.831259999999994648e+02 1.570286641487230184e-01 2.831259999999994648e+02 5.744228274216008501e-05 2.831259999999994648e+02 1.963087150786173231e-04 2.831259999999994648e+02 3.732080240715488265e-04 2.831259999999994648e+02 2.946638646944707996e-03 2.831259999999994648e+02 3.455066479885995651e-03
2.830259999999998399e+02 1.561510214003303809e-01 2.830259999999994989e+02 1.561861715149412966e-01 2.830259999999994989e+02 5.337891783114553446e-05 2.830259999999994989e+02 1.580169487637015811e-04 2.830259999999994989e+02 2.917210205154418244e-04 2.830259999999994989e+02 2.073649255137069349e-03 2.830259999999994989e+02 3.609405372693957285e-03
2.829259999999994761e+02 1.531190090668197723e-01 2.829259999999994761e+02 1.549327731925208007e-01 2.829259999999994761e+02 4.972755304569888388e-05 2.829259999999994761e+02 1.327999620188329629e-04 2.829259999999994761e+02 2.404621737249513786e-04 2.829259999999994761e+02 1.401789929071463282e-03 2.829259999999994761e+02 3.107993574659869036e-03
2.828260000000000218e+02 1.534448803900931857e-01 2.828259999999994534e+02 1.535822847716323825e-01 2.828259999999994534e+02 4.643484210691646905e-05 2.828259999999994534e+02 1.151340237947438979e-04 2.828259999999994534e+02 2.044222995317776384e-04 2.828259999999994534e+02 9.411964112364342751e-04 2.828259999999994534e+02 2.275097194962515113e-03
2.827259999999996580e+02 1.524136453811991976e-01 2.827259999999994875e+02 1.524376133824600354e-01 2.827259999999994875e+02 4.345573547203483976e-05 2.827259999999994875e+02 1.018861380765995856e-04 2.827259999999994875e+02 1.768862868979209342e-04 2.827259999999994875e+02 6.494581005616858246e-04 2.827259999999994875e+02 1.465927121451794267e-03
2.826260000000002037e+02 1.513919048182597593e-01 2.826259999999994648e+02 1.516187016660710540e-01 2.826259999999994648e+02 4.075198126430372257e-05 2.826259999999994648e+02 9.134897889980020185e-05 2.826259999999994648e+02 1.548103476948801201e-04 2.826259999999994648e+02 4.715912344247335229e-04 2.826259999999994648e+02 8.601991237873490457e-04
2.825259999999998399e+02 1.513365020189657573e-01 2.825259999999994989e+02 1.511042287685036012e-01 2.825259999999994989e+02 3.829093833877302976e-05 2.825259999999994989e+02 8.260499607014255624e-05 2.825259999999994989e+02 1.366517554721165630e-04 2.825259999999994989e+02 3.617901831646873193e-04 2.825259999999994989e+02 4.848908954578903742e-04
2.824259999999994761e+02 1.513742749280611033e-01 2.824259999999994761e+02 1.508063664021089822e-01 2.824259999999994761e+02 3.604462442806901425e-05 2.824259999999994761e+02 7.514975825411492755e-05 2.824259999999994761e+02 1.214883872565280056e-04 2.824259999999994761e+02 2.900500365201934749e-04 2.824259999999994761e+02 2.836335956500751483e-04
2.823260000000000218e+02 1.508878877780874539e-01 2.823259999999994534e+02 1.506350404709053681e-01 2.823259999999994534e+02 3.398894649537376319e-05 2.823259999999994534e+02 6.868749465029453532e-05 2.823259999999994534e+02 1.086896012541213764e-04 2.823259999999994534e+02 2.396226304986385591e-04 2.823259999999994534e+02 1.840517980069436099e-04
2.822259999999996580e+02 1.500065943922110623e-01 2.822259999999994875e+02 1.505286744692405088e-01 2.822259999999994875e+02 3.210307441025864942e-05 2.822259999999994875e+02 6.302768189966144311e-05 2.822259999999994875e+02 9.779060168840406726e-05 2.822259999999994875e+02 2.019397197148074645e-04 2.822259999999994875e+02 1.338133915273783227e-04
2.821260000000002037e+02 1.493221176434509356e-01 2.821259999999994648e+02 1.504546371724361786e-01 2.821259999999994648e+02 3.036892837619779099e-05 2.821259999999994648e+02 5.803532402169244141e-05 2.821259999999994648e+02 8.843645441542811558e-05 2.821259999999994648e+02 1.726170549428975530e-04 2.821259999999994648e+02 1.051794106799777944e-04
2.820259999999998399e+02 1.485582676672489999e-01 2.820259999999994989e+02 1.503981632208150065e-01 2.820259999999994989e+02 2.877075725004850156e-05 2.820259999999994989e+02 5.360754007773196357e-05 2.820259999999994989e+02 8.035102722133869867e-05 2.820259999999994989e+02 1.492173488667370308e-04 2.820259999999994989e+02 8.621654739914641301e-05
2.819259999999994761e+02 1.500396004104985748e-01 2.819259999999994761e+02 1.503527945277952638e-01 2.819259999999994761e+02 2.729478991357052762e-05 2.819259999999994761e+02 4.966226321742620112e-05 2.819259999999994761e+02 7.331676132183166834e-05 2.819259999999994761e+02 1.302211380337954386e-04 2.819259999999994761e+02 7.229957530864971195e-05
2.818260000000000218e+02 1.515785024966809225e-01 2.818259999999994534e+02 1.503153557510039651e-01 2.818259999999994534e+02 2.592894567766334415e-05 2.818259999999994534e+02 4.613232105881684593e-05 2.818259999999994534e+02 6.716044190737603561e-05 2.818259999999994534e+02 1.145922854453133448e-04 2.818259999999994534e+02 6.154175691481278171e-05
2.817259999999996580e+02 1.492267254356726969e-01 2.817259999999994875e+02 1.502839565809720446e-01 2.817259999999994875e+02 2.466259263623064618e-05 2.817259999999994875e+02 4.296192522387409562e-05 2.817259999999994875e+02 6.174285463689404316e-05 2.817259999999994875e+02 1.015865597843065545e-04 2.817259999999994875e+02 5.300264869075214740e-05
2.816260000000002037e+02 1.515803293086773196e-01 2.816259999999994648e+02 1.502573025958384711e-01 2.816259999999994648e+02 2.348634515920115925e-05 2.816259999999994648e+02 4.010431671293308170e-05 2.816259999999994648e+02 5.695113656128136407e-05 2.816259999999994648e+02 9.065386341786650128e-05 2.816259999999994648e+02 4.610693398720265725e-05
2.815259999999998399e+02 1.515124089868748469e-01 2.815259999999994989e+02 1.502344460522947733e-01 2.815259999999994989e+02 2.239189348379411545e-05 2.815259999999994989e+02 3.752004165024996706e-05 2.815259999999994989e+02 5.269304873254526000e-05 2.815259999999994989e+02 8.137994746993185147e-05 2.815259999999994989e+02 4.046112095826167433e-05
2.814259999999994761e+02 1.507741466705589672e-01 2.814259999999994761e+02 1.502146713665084565e-01 2.814259999999994761e+02 2.137185974874220964e-05 2.814259999999994761e+02 3.517562398368829498e-05 2.814259999999994761e+02 4.889264097218288125e-05 2.814259999999994761e+02 7.344822726720832691e-05 2.814259999999994761e+02 3.578301453663669822e-05
