# Supplementary material for: In-situ probing of the Fischer-Tropsch reaction on Co single crystal surfaces up to 1 bar
Source: Nat Commun. 2025 Jan 24;16:1005. doi: 10.1038/s41467-025-56082-8 (PMC11761050; doi:10.1038/s41467-025-56082-8)
Supplement: Supplementary file 3 — Source Data [file 41467_2025_56082_MOESM3_ESM.zip › Fig2/ax2 C1s 527K.dat]

# 527K
# top	C4	C3	C2	C1
# (x, y) tuples for data, fitline, peak0..peakN
2.889259999999994761e+02 1.791990768938422629e-01 2.889259999999994761e+02 1.800811086973243269e-01 2.889259999999994761e+02 2.354581381082429759e-05 2.889259999999994761e+02 3.606391488222448658e-05 2.889259999999994761e+02 1.236548611968926095e-05 2.889259999999994761e+02 6.064190469471255616e-06 2.889259999999994761e+02 3.069292042126818752e-06
2.888260000000000218e+02 1.802656301654768090e-01 2.888259999999994534e+02 1.800851204537247952e-01 2.888259999999994534e+02 2.504016014418291235e-05 2.888259999999994534e+02 3.772471518081914126e-05 2.888259999999994534e+02 1.289134889147190507e-05 2.888259999999994534e+02 6.287923345010208286e-06 2.888259999999994534e+02 3.176306163326323674e-06
2.887259999999996580e+02 1.792210614885683950e-01 2.887259999999994875e+02 1.800894470616264675e-01 2.887259999999994875e+02 2.668000973242555749e-05 2.887259999999994875e+02 3.950237018657415942e-05 2.887259999999994875e+02 1.345141512796776987e-05 2.887259999999994875e+02 6.524255175794401785e-06 2.887259999999994875e+02 3.289011403715297879e-06
2.886260000000002037e+02 1.804367893852268923e-01 2.886259999999994648e+02 1.800941234047175599e-01 2.886259999999994648e+02 2.848467981021139616e-05 2.886259999999994648e+02 4.140804758521590608e-05 2.886259999999994648e+02 1.404871029381497764e-05 2.886259999999994648e+02 6.774148804992081069e-06 2.886259999999994648e+02 3.407818223341905634e-06
2.885259999999998399e+02 1.787977958703114434e-01 2.885259999999994989e+02 1.800991894757499046e-01 2.885259999999994989e+02 3.047676489645724605e-05 2.885259999999994989e+02 4.345427423556716461e-05 2.885259999999994989e+02 1.468660116539167398e-05 2.885259999999994989e+02 7.038660721489179499e-06 2.885259999999994989e+02 3.533174731001869225e-06
2.884259999999994761e+02 1.788328207402818670e-01 2.884259999999994761e+02 1.801046913244987446e-01 2.884259999999994761e+02 3.268282001105291896e-05 2.884259999999994761e+02 4.565513840600995596e-05 2.884259999999994761e+02 1.536884298942172596e-05 2.884259999999994761e+02 7.318952190766377767e-06 2.884259999999994761e+02 3.665570901491165507e-06
2.883260000000000218e+02 1.789566044142876511e-01 2.883259999999994534e+02 1.801106822258786155e-01 2.883259999999994534e+02 3.513421838823112313e-05 2.883259999999994534e+02 4.802652777550186754e-05 2.883259999999994534e+02 1.609963440277048917e-05 2.883259999999994534e+02 7.616301958215139529e-06 2.883259999999994534e+02 3.805543353903741230e-06
2.882259999999996580e+02 1.810702868971807433e-01 2.882259999999994875e+02 1.801172241415778530e-01 2.882259999999994875e+02 3.786824785051856200e-05 2.882259999999994875e+02 5.058641056160726709e-05 2.882259999999994875e+02 1.688368160430993740e-05 2.882259999999994875e+02 7.932120783598264817e-06 2.882259999999994875e+02 3.953680777838113674e-06
2.881260000000002037e+02 1.785363393565276846e-01 2.881259999999994648e+02 1.801243896026886171e-01 2.881259999999994648e+02 4.092956199170856183e-05 2.881259999999994648e+02 5.335516887408578993e-05 2.881259999999994648e+02 1.772627359886991147e-05 2.881259999999994648e+02 8.267968114164642485e-06 2.881259999999994648e+02 4.110630109785025829e-06
2.880259999999998399e+02 1.802446718674381165e-01 2.880259999999994989e+02 1.801322642728167001e-01 2.880259999999994989e+02 4.437223163651679949e-05 2.880259999999994989e+02 5.635599559159977414e-05 2.880259999999994989e+02 1.863337074495355575e-05 2.880259999999994989e+02 8.625571263169211448e-06 2.880259999999994989e+02 4.277103580473757340e-06
2.879259999999994761e+02 1.809467812556031785e-01 2.879259999999994761e+02 1.801409507816099653e-01 2.879259999999994761e+02 4.826296908645978060e-05 2.879259999999994761e+02 5.961536885916576345e-05 2.879259999999994761e+02 1.961170935534745709e-05 2.879259999999994761e+02 9.006847532733279753e-06 2.879259999999994761e+02 4.453886776256075985e-06
2.878260000000000218e+02 1.800351305706568428e-01 2.878259999999994534e+02 1.801505752212482492e-01 2.878259999999994534e+02 5.268689591325784383e-05 2.878259999999994534e+02 6.316362188866956695e-05 2.878259999999994534e+02 2.066892575351338766e-05 2.878259999999994534e+02 9.413929808252752417e-06 2.878259999999994534e+02 4.641847884564026347e-06
2.877259999999996580e+02 1.804672913629659647e-01 2.877259999999994875e+02 1.801612995287545926e-01 2.877259999999994875e+02 5.775904978822317984e-05 2.877259999999994875e+02 6.703563036094684210e-05 2.877259999999994875e+02 2.181370401923675027e-05 2.877259999999994875e+02 9.849196259995985126e-06 2.877259999999994875e+02 4.841948326203256923e-06
2.876260000000002037e+02 1.801320835293392653e-01 2.876259999999994648e+02 1.801733468131176130e-01 2.876259999999994648e+02 6.364865475112641544e-05 2.876259999999994648e+02 7.127164570999875110e-05 2.876259999999994648e+02 2.305595271815405136e-05 2.876259999999994648e+02 1.031530492125200046e-05 2.876259999999994648e+02 5.055255017100087420e-06
2.875259999999998399e+02 1.796962180065675430e-01 2.875259999999994989e+02 1.801870539317379505e-01 2.875259999999994989e+02 7.063041545146627213e-05 2.875259999999994989e+02 7.591831038390821882e-05 2.875259999999994989e+02 2.440701727366388212e-05 2.875259999999994989e+02 1.081523407805196586e-05 2.875259999999994989e+02 5.282954550867191222e-06
2.874259999999994761e+02 1.800083971336460809e-01 2.874259999999994761e+02 1.802029776256683646e-01 2.874259999999994761e+02 7.918908848930974185e-05 2.874259999999994761e+02 8.102990151029222513e-05 2.874259999999994761e+02 2.587993640368897510e-05 2.874259999999994761e+02 1.135232961167261920e-05 2.874259999999994761e+02 5.526369653418557167e-06
2.873260000000000218e+02 1.804165841821691874e-01 2.873259999999994534e+02 1.802220970976949332e-01 2.873259999999994534e+02 9.022014193200664797e-05 2.873259999999994534e+02 8.666986339429031381e-05 2.873259999999994534e+02 2.748975334101494997e-05 2.873259999999994534e+02 1.193036069294992149e-05 2.873259999999994534e+02 5.786978334680738569e-06
2.872259999999996580e+02 1.802389390091143628e-01 2.872259999999994875e+02 1.802461724409718247e-01 2.872259999999994875e+02 1.053858143223252233e-04 2.872259999999994875e+02 9.291270927821677417e-05 2.872259999999994875e+02 2.925389556587822354e-05 2.872259999999994875e+02 1.255358555150158852e-05 2.872259999999994875e+02 6.066436253900512236e-06
2.871260000000002037e+02 1.805624897720450872e-01 2.871259999999994648e+02 1.802783219806577131e-01 2.871259999999994648e+02 1.276895029572349186e-04 2.871259999999994648e+02 9.984640456600552591e-05 2.871259999999994648e+02 3.119264075326364839e-05 2.871259999999994648e+02 1.322682945237598505e-05 2.871259999999994648e+02 6.366602928846261923e-06
2.870259999999998399e+02 1.796632656834440678e-01 2.870259999999994989e+02 1.803238492936585780e-01 2.870259999999994989e+02 1.622990484351261888e-04 2.870259999999994989e+02 1.075754032055228833e-04 2.870259999999994989e+02 3.332969192365683086e-05 2.870259999999994989e+02 1.395557753277657767e-05 2.870259999999994989e+02 6.689572561507130662e-06
2.869259999999994761e+02 1.793133807564772642e-01 2.869259999999994761e+02 1.803912537867035648e-01 2.869259999999994761e+02 2.175524576219246820e-04 2.869259999999994761e+02 1.162246409592524745e-04 2.869259999999994761e+02 3.569289187453889933e-05 2.869259999999994761e+02 1.474608581610226350e-05 2.869259999999994761e+02 7.037710431753020563e-06
2.868260000000000218e+02 1.801018638068601629e-01 2.868259999999994534e+02 1.804931801156998694e-01 2.868259999999994534e+02 3.059006734365395065e-04 2.868259999999994534e+02 1.259451150971365211e-04 2.868259999999994534e+02 3.831511655503621336e-05 2.868259999999994534e+02 1.560551457477754369e-05 2.868259999999994534e+02 7.413696036381720771e-06
2.867259999999996580e+02 1.818098327289777716e-01 2.867259999999994875e+02 1.806468254232187209e-01 2.867259999999994875e+02 4.443048541437736882e-04 2.867259999999994875e+02 1.369225051960522700e-04 2.867259999999994875e+02 4.123540012245028289e-05 2.867259999999994875e+02 1.654208931838076755e-05 2.867259999999994875e+02 7.820574438073244581e-06
2.866260000000002037e+02 1.810922902353848118e-01 2.866259999999994648e+02 1.808731236451687208e-01 2.866259999999994648e+02 6.534038506759736646e-04 2.866259999999994648e+02 1.493923182896562236e-04 2.866259999999994648e+02 4.450036242506317044e-05 2.866259999999994648e+02 1.756529612243672712e-05 2.866259999999994648e+02 8.261817655602744857e-06
2.865259999999998399e+02 1.799827202005104265e-01 2.865259999999994989e+02 1.811940272927342610e-01 2.865259999999994989e+02 9.547640118129894788e-04 2.865259999999994989e+02 1.636697279293858982e-04 2.865259999999994989e+02 4.816603469372915104e-05 2.865259999999994989e+02 1.868611989991275253e-05 2.865259999999994989e+02 8.741398398255040961e-06
2.864259999999994761e+02 1.822776712110373842e-01 2.864259999999994761e+02 1.816275809924057238e-01 2.864259999999994761e+02 1.365887321949244048e-03 2.864259999999994761e+02 1.802122402847241536e-04 2.864259999999994761e+02 5.230021440474126609e-05 2.864259999999994761e+02 1.991733670948951299e-05 2.864259999999994761e+02 9.263879057523076820e-06
2.863260000000000218e+02 1.812535498865437134e-01 2.863259999999994534e+02 1.821812758223227968e-01 2.863259999999994534e+02 1.893429443060630794e-03 2.863259999999994534e+02 1.997524548344368860e-04 2.863259999999994534e+02 5.698553025226024259e-05 2.863259999999994534e+02 2.127387451167342519e-05 2.863259999999994534e+02 9.834519663815259361e-06
2.862259999999996580e+02 1.829313610509215315e-01 2.862259999999994875e+02 1.828451678507913569e-01 2.862259999999994875e+02 2.526041147376777585e-03 2.862259999999994875e+02 2.235705626024132539e-04 2.862259999999994875e+02 6.232347001894834231e-05 2.862259999999994875e+02 2.277326123503257881e-05 2.862259999999994875e+02 1.045940955819857620e-05
2.861260000000002037e+02 1.830326749980182854e-01 2.861259999999994648e+02 1.835869200547876057e-01 2.861259999999994648e+02 3.228876190546636077e-03 2.861259999999994648e+02 2.540223213203171571e-04 2.861259999999994648e+02 6.843972897486051005e-05 2.861259999999994648e+02 2.443618503936444733e-05 2.861259999999994648e+02 1.114562890643766880e-05
2.860259999999998399e+02 1.858089426869380667e-01 2.860259999999994989e+02 1.843507711535877502e-01 2.860259999999994989e+02 3.941603890164574985e-03 2.860259999999994989e+02 2.954872220622328446e-04 2.860259999999994989e+02 7.549139345345576909e-05 2.860259999999994989e+02 2.628719989082049698e-05 2.860259999999994989e+02 1.190144801668188248e-05
2.859259999999994761e+02 1.853585176430162795e-01 2.859259999999994761e+02 1.850617949232795101e-01 2.859259999999994761e+02 4.581105497460244251e-03 2.859259999999994761e+02 3.559205042821559847e-04 2.859259999999994761e+02 8.367672574209026074e-05 2.859259999999994761e+02 2.835562091015602588e-05 2.859259999999994761e+02 1.273657488486278533e-05
2.858260000000000218e+02 1.845660195072198750e-01 2.858259999999994534e+02 1.856377126021544199e-01 2.858259999999994534e+02 5.051005440591415686e-03 2.858259999999994534e+02 4.491192317019422945e-04 2.858259999999994534e+02 9.324879537345291691e-05 2.858259999999994534e+02 3.067666976010181943e-05 2.858259999999994534e+02 1.366246472750933415e-05
2.857259999999996580e+02 1.858252295105922713e-01 2.857259999999994875e+02 1.860134008669774019e-01 2.857259999999994875e+02 5.263315082647334470e-03 2.857259999999994875e+02 5.975646973258659685e-04 2.857259999999994875e+02 1.045354245910160745e-04 2.857259999999994875e+02 3.329295259155999387e-05 2.857259999999994875e+02 1.469270982163613011e-05
2.856260000000002037e+02 1.861142718970119347e-01 2.856259999999994648e+02 1.861774964954122091e-01 2.856259999999994648e+02 5.172202336736090277e-03 2.856259999999994648e+02 8.352223605933588226e-04 2.856259999999994648e+02 1.179718790556562281e-04 2.856259999999994648e+02 3.625638476103171709e-05 2.856259999999994648e+02 1.584353426607336196e-05
2.855259999999998399e+02 1.858935602155432631e-01 2.855259999999994989e+02 1.861977992095668333e-01 2.855259999999994989e+02 4.797855720339099309e-03 2.855259999999994989e+02 1.209012068941467313e-03 2.855259999999994989e+02 1.341662710113216089e-04 2.855259999999994989e+02 3.963072221622168716e-05 2.855259999999994989e+02 1.713442705871909234e-05
2.854259999999994761e+02 1.873610903146116780e-01 2.854259999999994761e+02 1.862086047199702221e-01 2.854259999999994761e+02 4.215417707070986779e-03 2.854259999999994761e+02 1.777043013813549765e-03 2.854259999999994761e+02 1.540601136676999258e-04 2.854259999999994761e+02 4.349492615119037380e-05 2.854259999999994761e+02 1.858895926680487407e-05
2.853260000000000218e+02 1.863796435501235416e-01 2.853259999999994534e+02 1.863704654349519485e-01 2.853259999999994534e+02 3.521336521910243232e-03 2.853259999999994534e+02 2.601585351584793405e-03 2.853259999999994534e+02 1.793600264543641074e-04 2.853259999999994534e+02 4.794768626605385180e-05 2.853259999999994534e+02 2.023584873649008400e-05
2.852259999999996580e+02 1.869615728652760378e-01 2.852259999999994875e+02 1.868303122713540210e-01 2.852259999999994875e+02 2.805803255603102429e-03 2.852259999999994875e+02 3.735625978180270087e-03 2.852259999999994875e+02 2.136590999904383690e-04 2.852259999999994875e+02 5.311357626174999957e-05 2.852259999999994875e+02 2.211036131846250515e-05
2.851260000000002037e+02 1.850355231189008964e-01 2.851259999999994648e+02 1.876914068056649010e-01 2.851259999999994648e+02 2.139033299585528947e-03 2.851259999999994648e+02 5.203934437401569295e-03 2.851259999999994648e+02 2.650313520732142688e-04 2.851259999999994648e+02 5.915154163404070869e-05 2.851259999999994648e+02 2.425617497054819506e-05
2.850259999999998399e+02 1.890352652560658431e-01 2.850259999999994989e+02 1.889926287739779054e-01 2.850259999999994989e+02 1.566223295235664959e-03 2.850259999999994989e+02 6.982325871010695156e-03 2.850259999999994989e+02 3.510849456081130675e-04 2.850259999999994989e+02 6.626677349681310092e-05 2.850259999999994989e+02 2.672788862663449244e-05
2.849259999999994761e+02 1.891201644058310150e-01 2.849259999999994761e+02 1.906996339705881727e-01 2.849259999999994761e+02 1.107765867593751320e-03 2.849259999999994761e+02 8.980856500081992044e-03 2.849259999999994761e+02 5.066895607789003667e-04 2.849259999999994761e+02 7.472760066723787740e-05 2.849259999999994761e+02 2.959444146630973136e-05
2.848260000000000218e+02 1.921796000979051622e-01 2.848259999999994534e+02 1.927095485354485827e-01 2.848259999999994534e+02 7.634989296868502232e-04 2.848259999999994534e+02 1.103646524440870212e-02 2.848259999999994534e+02 7.917504303848023686e-04 2.848259999999994534e+02 8.489009437031791124e-05 2.848259999999994534e+02 3.294383659790525639e-05
2.847259999999996580e+02 1.931995076124380095e-01 2.847259999999994875e+02 1.948637138268179692e-01 2.847259999999994875e+02 5.194439312694902004e-04 2.847259999999994875e+02 1.291861348061890992e-02 2.847259999999994875e+02 1.291531132307473196e-03 2.847259999999994875e+02 9.723551915558943529e-05 2.847259999999994875e+02 3.688976346651307817e-05
2.846260000000002037e+02 1.968100586791487749e-01 2.846259999999994648e+02 1.969606653600950996e-01 2.846259999999994648e+02 3.549610977512579263e-04 2.846259999999994648e+02 1.435315912797618595e-02 2.846259999999994648e+02 2.098531295788476012e-03 2.846259999999994648e+02 1.124328063400296013e-04 2.846259999999994648e+02 4.158103223916249165e-05
2.845259999999998399e+02 1.993037695030748513e-01 2.845259999999994989e+02 1.987752793756561165e-01 2.845259999999994989e+02 2.485772749738831698e-04 2.845259999999994989e+02 1.507867247591680726e-02 2.845259999999994989e+02 3.269354416738878139e-03 2.845259999999994989e+02 1.314599498787472217e-04 2.845259999999994989e+02 4.721525814780529114e-05
2.844259999999994761e+02 2.035312963799155994e-01 2.844259999999994761e+02 2.000975290260691430e-01 2.844259999999994761e+02 1.816427667206986832e-04 2.844259999999994761e+02 1.494066772596685036e-02 2.844259999999994761e+02 4.765281128864973931e-03 2.844259999999994761e+02 1.558782241836634687e-04 2.844259999999994761e+02 5.405918033297179339e-05
2.843260000000000218e+02 2.018067117213928063e-01 2.843259999999994534e+02 2.007612925576635066e-01 2.843259999999994534e+02 1.398704487860833563e-04 2.843259999999994534e+02 1.396985090432369646e-02 2.843259999999994534e+02 6.400608662299492498e-03 2.843259999999994534e+02 1.884823077885247990e-04 2.843259999999994534e+02 6.248023446571833667e-05
2.842259999999996580e+02 2.002975452563019731e-01 2.842259999999994875e+02 2.006091393460550654e-01 2.842259999999994875e+02 1.133486284937628515e-04 2.842259999999994875e+02 1.236515155408980660e-02 2.842259999999994875e+02 7.822914957558633336e-03 2.842259999999994875e+02 2.347222788767432925e-04 2.842259999999994875e+02 7.300192703613272841e-05
2.841260000000002037e+02 1.983181645181379682e-01 2.841259999999994648e+02 1.994593169360576179e-01 2.841259999999994648e+02 9.574787923614873461e-05 2.841259999999994648e+02 1.040065192467164341e-02 2.841259999999994648e+02 8.571215551944118965e-03 2.841259999999994648e+02 3.052720207400643837e-04 2.841259999999994648e+02 8.642955946563020419e-05
2.840259999999998399e+02 1.960715814917511624e-01 2.840259999999994989e+02 1.972721415956208979e-01 2.840259999999994989e+02 8.329855724101950976e-05 2.840259999999994989e+02 8.341017515039095623e-03 2.840259999999994989e+02 8.324240925195741311e-03 2.840259999999994989e+02 4.193594005296431512e-04 2.840259999999994989e+02 1.042251976153913350e-04
2.839259999999994761e+02 1.941206906084584072e-01 2.839259999999994761e+02 1.944025213405556063e-01 2.839259999999994761e+02 7.387716776913350340e-05 2.839259999999994761e+02 6.397224060431839186e-03 2.839259999999994761e+02 7.195121267640803252e-03 2.839259999999994761e+02 6.065905540069331612e-04 2.839259999999994761e+02 1.297082907069167627e-04
2.838260000000000218e+02 1.925570881955808167e-01 2.838259999999994534e+02 1.914668866076807419e-01 2.838259999999994534e+02 6.633086768208457194e-05 2.838259999999994534e+02 4.709421313763230768e-03 2.838259999999994534e+02 5.616724204864810034e-03 2.838259999999994534e+02 9.029725514349065674e-04 2.838259999999994534e+02 1.714376699357145477e-04
2.837259999999996580e+02 1.877747827216650622e-01 2.837259999999994875e+02 1.890079587103722369e-01 2.837259999999994875e+02 6.003963127945651001e-05 2.837259999999994875e+02 3.345678179148325448e-03 2.837259999999994875e+02 4.014529789337482717e-03 2.837259999999994875e+02 1.337137051583238076e-03 2.837259999999994875e+02 2.505740590237278981e-04
2.836260000000002037e+02 1.875085114772342409e-01 2.836259999999994648e+02 1.873450115090059820e-01 2.836259999999994648e+02 5.466033976040392901e-05 2.836259999999994648e+02 2.312766909208771159e-03 2.836259999999994648e+02 2.661457189028736993e-03 2.836259999999994648e+02 1.904735406445157543e-03 2.836259999999994648e+02 4.113916645629232924e-04
2.835259999999998399e+02 1.861124217594781749e-01 2.835259999999994989e+02 1.865419659856114576e-01 2.835259999999994989e+02 4.998938123843501858e-05 2.835259999999994989e+02 1.574854538065719465e-03 2.835259999999994989e+02 1.667741148159172576e-03 2.835259999999994989e+02 2.524094534080283201e-03 2.835259999999994989e+02 7.252863840678501223e-04
2.834259999999994761e+02 1.873233083624595563e-01 2.834259999999994761e+02 1.863849679327631570e-01 2.834259999999994761e+02 4.589374282637169840e-05 2.834259999999994761e+02 1.074229594472679095e-03 2.834259999999994761e+02 1.018772705923153086e-03 2.834259999999994761e+02 2.977436207220752681e-03 2.834259999999994761e+02 1.268635682320211561e-03
2.833260000000000218e+02 1.871236869687061544e-01 2.833259999999994534e+02 1.864761256103512066e-01 2.833259999999994534e+02 4.227804723731512428e-05 2.833259999999994534e+02 7.487849511597962759e-04 2.833259999999994534e+02 6.338702692992025404e-04 2.833259999999994534e+02 2.988835762722369220e-03 2.833259999999994534e+02 2.062356579932523876e-03
2.832259999999996580e+02 1.855021718401411168e-01 2.832259999999994875e+02 1.865451941234838595e-01 2.832259999999994875e+02 3.906902564570938712e-05 2.832259999999994875e+02 5.434366294058677084e-04 2.832259999999994875e+02 4.201830325026216051e-04 2.832259999999994875e+02 2.549881424939691010e-03 2.832259999999994875e+02 2.992624010989965600e-03
2.831260000000002037e+02 1.858514927648234616e-01 2.831259999999994648e+02 1.864401673343001609e-01 2.831259999999994648e+02 3.620796255358771257e-05 2.831259999999994648e+02 4.153181102413040652e-04 2.831259999999994648e+02 3.037539702674393947e-04 2.831259999999994648e+02 1.932131621176858775e-03 2.831259999999994648e+02 3.752755670060968496e-03
2.830259999999998399e+02 1.864519778019221863e-01 2.830259999999994989e+02 1.858854837774892299e-01 2.830259999999994989e+02 3.364667568412294722e-05 2.830259999999994989e+02 3.343066074287899731e-04 2.830259999999994989e+02 2.374317069213030681e-04 2.830259999999994989e+02 1.359706355998035977e-03 2.830259999999994989e+02 3.920392431456980360e-03
2.829259999999994761e+02 1.851589908209883562e-01 2.829259999999994761e+02 1.848029562071721033e-01 2.829259999999994761e+02 3.134508749664818383e-05 2.829259999999994761e+02 2.809566006465408715e-04 2.829259999999994761e+02 1.957121370844099441e-04 2.829259999999994761e+02 9.191634851509712309e-04 2.829259999999994761e+02 3.375778896793538153e-03
2.828260000000000218e+02 1.836128600514353726e-01 2.828259999999994534e+02 1.835274998271781144e-01 2.828259999999994534e+02 2.926957188898382853e-05 2.828259999999994534e+02 2.435818764732916337e-04 2.828259999999994534e+02 1.663792873919370447e-04 2.828259999999994534e+02 6.171490860522255628e-04 2.828259999999994534e+02 2.471120005371676889e-03
2.827259999999996580e+02 1.823661927483661016e-01 2.827259999999994875e+02 1.824049995261934898e-01 2.827259999999994875e+02 2.739173249386228024e-05 2.827259999999994875e+02 2.155541505572568369e-04 2.827259999999994875e+02 1.439677296992095568e-04 2.827259999999994875e+02 4.258542302178118066e-04 2.827259999999994875e+02 1.592231683225353404e-03
2.826260000000002037e+02 1.814086826479606451e-01 2.826259999999994648e+02 1.815884886468856207e-01 2.826259999999994648e+02 2.568745776043875989e-05 2.826259999999994648e+02 1.932613397930096389e-04 2.826259999999994648e+02 1.260001251789469063e-04 2.826259999999994648e+02 3.092256789771732537e-04 2.826259999999994648e+02 9.343140451760473643e-04
2.825259999999998399e+02 1.810327195411685630e-01 2.825259999999994989e+02 1.810740168099132241e-01 2.825259999999994989e+02 2.413617278643501876e-05 2.825259999999994989e+02 1.747622404364605547e-04 2.825259999999994989e+02 1.112208489405709536e-04 2.825259999999994989e+02 2.372283597952065941e-04 2.825259999999994989e+02 5.266691879545486350e-04
2.824259999999994761e+02 1.803063371783135693e-01 2.824259999999994761e+02 1.807788486463408062e-01 2.824259999999994761e+02 2.272023932976063263e-05 2.824259999999994761e+02 1.589896585624866944e-04 2.824259999999994761e+02 9.887938519640154941e-05 2.824259999999994761e+02 1.901878426339272880e-04 2.824259999999994761e+02 3.080715206182432168e-04
2.823260000000000218e+02 1.800533826319378194e-01 2.823259999999994534e+02 1.806122367507919935e-01 2.823259999999994534e+02 2.142447067196952200e-05 2.823259999999994534e+02 1.453178503254198904e-04 2.823259999999994534e+02 8.846245465878527843e-05 2.823259999999994534e+02 1.571222389335225349e-04 2.823259999999994534e+02 1.999097362023158928e-04
2.822259999999996580e+02 1.802702910774820200e-01 2.822259999999994875e+02 1.805109273033605466e-01 2.822259999999994875e+02 2.023573682333039910e-05 2.822259999999994875e+02 1.333437373321622727e-04 2.822259999999994875e+02 7.959176009570416877e-05 2.822259999999994875e+02 1.324132901186009714e-04 2.822259999999994875e+02 1.453427789907611300e-04
2.821260000000002037e+02 1.811986256386043936e-01 2.821259999999994648e+02 1.804413306811748774e-01 2.821259999999994648e+02 1.914264142972336248e-05 2.821259999999994648e+02 1.227817170026215571e-04 2.821259999999994648e+02 7.197842064593912282e-05 2.821259999999994648e+02 1.131862132316130681e-04 2.821259999999994648e+02 1.142416888649800657e-04
2.820259999999998399e+02 1.781189112174232370e-01 2.820259999999994989e+02 1.803884349223907058e-01 2.820259999999994989e+02 1.813525597205304776e-05 2.820259999999994989e+02 1.134141305486732802e-04 2.820259999999994989e+02 6.539769233061720386e-05 2.820259999999994989e+02 9.784286189028982682e-05 2.820259999999994989e+02 9.364498164906594853e-05
2.819259999999994761e+02 1.804219254137342521e-01 2.819259999999994761e+02 1.803458605921737790e-01 2.819259999999994761e+02 1.720490001302203234e-05 2.819259999999994761e+02 1.050673542512239520e-04 2.819259999999994761e+02 5.967250407881667250e-05 2.819259999999994761e+02 8.538691325507953653e-05 2.819259999999994761e+02 7.852892057564338864e-05
2.818260000000000218e+02 1.813140869187224447e-01 2.818259999999994534e+02 1.803105882822375883e-01 2.818259999999994534e+02 1.634395865437606555e-05 2.818259999999994534e+02 9.759927568941567145e-05 2.818259999999994534e+02 5.466187637586858699e-05 2.818259999999994534e+02 7.513896503101461042e-05 2.818259999999994534e+02 6.684420648693219311e-05
2.817259999999996580e+02 1.801533663983738154e-01 2.817259999999994875e+02 1.802808704863599065e-01 2.817259999999994875e+02 1.554573021854540474e-05 2.817259999999994875e+02 9.089186686980213134e-05 2.817259999999994875e+02 5.025250268468622075e-05 2.817259999999994875e+02 6.661101952536605474e-05 2.817259999999994875e+02 5.756936706150812534e-05
2.816260000000002037e+02 1.810101952506151801e-01 2.816259999999994648e+02 1.802555249152767436e-01 2.816259999999994648e+02 1.480429860112159262e-05 2.816259999999994648e+02 8.484620269183531485e-05 2.816259999999994648e+02 4.635252386324863075e-05 2.816259999999994648e+02 5.944237386322267906e-05 2.816259999999994648e+02 5.007951625732852565e-05
2.815259999999998399e+02 1.804711731393877916e-01 2.815259999999994989e+02 1.802336887665957066e-01 2.815259999999994989e+02 1.411442585602672781e-05 2.815259999999994989e+02 7.937881305023205083e-05 2.815259999999994989e+02 4.288686664180024343e-05 2.815259999999994989e+02 5.336140215204254197e-05 2.815259999999994989e+02 4.394725889562313827e-05
2.814259999999994761e+02 1.813679287125310458e-01 2.814259999999994761e+02 1.802147106549052136e-01 2.814259999999994761e+02 1.347146144864170837e-05 2.814259999999994761e+02 7.441887474844660177e-05 2.814259999999994761e+02 3.979371517830450713e-05 2.814259999999994761e+02 4.816051760181113626e-05 2.814259999999994761e+02 3.886608592801037046e-05
