# Supplementary material for: In-situ probing of the Fischer-Tropsch reaction on Co single crystal surfaces up to 1 bar
Source: Nat Commun. 2025 Jan 24;16:1005. doi: 10.1038/s41467-025-56082-8 (PMC11761050; doi:10.1038/s41467-025-56082-8)
Supplement: Supplementary file 3 — Source Data [file 41467_2025_56082_MOESM3_ESM.zip › Fig2/ax2 C1s 548K.dat]

# 548K
# top	C4	C3	C2	C1
# (x, y) tuples for data, fitline, peak0..peakN
2.889259999999994761e+02 2.114024565349156559e-01 2.889259999999994761e+02 2.100831074471738447e-01 2.889259999999994761e+02 3.636516951600997501e-05 2.889259999999994761e+02 3.060804733470062143e-05 2.889259999999994761e+02 6.032560578576123429e-06 2.889259999999994761e+02 6.262806759793094787e-06 2.889259999999994761e+02 3.838862984780884945e-06
2.888260000000000218e+02 2.099298788366795454e-01 2.888259999999994534e+02 2.100874463803204251e-01 2.888259999999994534e+02 3.867310238954829716e-05 2.888259999999994534e+02 3.201759630682083149e-05 2.888259999999994534e+02 6.289105205782132213e-06 2.888259999999994534e+02 6.493867405458382061e-06 2.888259999999994534e+02 3.972709012817033759e-06
2.887259999999996580e+02 2.098939105551139717e-01 2.887259999999994875e+02 2.100921460274956520e-01 2.887259999999994875e+02 4.120575676014341719e-05 2.887259999999994875e+02 3.352632182202371872e-05 2.887259999999994875e+02 6.562336154163265081e-06 2.887259999999994875e+02 6.737939651348535688e-06 2.887259999999994875e+02 4.113673107983507806e-06
2.886260000000002037e+02 2.072579773544055981e-01 2.886259999999994648e+02 2.100972486850120891e-01 2.886259999999994648e+02 4.399296699744612130e-05 2.886259999999994648e+02 3.514370208184253153e-05 2.886259999999994648e+02 6.853729410876935625e-06 2.886259999999994648e+02 6.996017875976746893e-06 2.886259999999994648e+02 4.262268645959126235e-06
2.885259999999998399e+02 2.101221502468605395e-01 2.885259999999994989e+02 2.101028031746260960e-01 2.885259999999994989e+02 4.706962905014369327e-05 2.885259999999994989e+02 3.688036884073473478e-05 2.885259999999994989e+02 7.164927473618672681e-06 2.885259999999994989e+02 7.269193170688143333e-06 2.885259999999994989e+02 4.419056090930892945e-06
2.884259999999994761e+02 2.090179932640972293e-01 2.884259999999994761e+02 2.101088661101453425e-01 2.884259999999994761e+02 5.047675563529713429e-05 2.884259999999994761e+02 3.874827904754821369e-05 2.884259999999994761e+02 7.497762357169776061e-06 2.884259999999994761e+02 7.558664835098880685e-06 2.884259999999994761e+02 4.584648270248541582e-06
2.883260000000000218e+02 2.078896510087995808e-01 2.883259999999994534e+02 2.101155034700023239e-01 2.883259999999994534e+02 5.426280092783130314e-05 2.883259999999994534e+02 4.076091684096176248e-05 2.883259999999994534e+02 7.854282386278060347e-06 2.883259999999994534e+02 7.865753496475207516e-06 2.883259999999994534e+02 4.759716350796296258e-06
2.882259999999996580e+02 2.081395314460617041e-01 2.882259999999994875e+02 2.101227925822433951e-01 2.882259999999994875e+02 5.848535384771135853e-05 2.882259999999994875e+02 4.293353214754398370e-05 2.882259999999994875e+02 8.236783502204154568e-06 2.882259999999994875e+02 8.191916120231286055e-06 2.882259999999994875e+02 4.944996625725233019e-06
2.881260000000002037e+02 2.097200550347178560e-01 2.881259999999994648e+02 2.101308247103733928e-01 2.881259999999994648e+02 6.321337932946197191e-05 2.881259999999994648e+02 4.528342360451552591e-05 2.881259999999994648e+02 8.647845970837138036e-06 2.881259999999994648e+02 8.538763229127088622e-06 2.881259999999994648e+02 5.141298239461407094e-06
2.880259999999998399e+02 2.093422226865949975e-01 2.880259999999994989e+02 2.101397086303735950e-01 2.880259999999994989e+02 6.853038668486374481e-05 2.880259999999994989e+02 4.783027539564411594e-05 2.880259999999994989e+02 9.090377581114065820e-06 2.880259999999994989e+02 8.908078709929326486e-06 2.880259999999994989e+02 5.349512002050172626e-06
2.879259999999994761e+02 2.085198328624791875e-01 2.879259999999994761e+02 2.101495760970399362e-01 2.879259999999994761e+02 7.453940926723128294e-05 2.879259999999994761e+02 5.059655996516237509e-05 2.879259999999994761e+02 9.567664674919765410e-06 2.879259999999994761e+02 9.301842660846705766e-06 2.879259999999994761e+02 5.570620471790236751e-06
2.878260000000000218e+02 2.094328328779763160e-01 2.878259999999994534e+02 2.101605913341287046e-01 2.878259999999994534e+02 8.137191250009806964e-05 2.878259999999994534e+02 5.360802161698868855e-05 2.878259999999994534e+02 1.008343266858116393e-05 2.878259999999994534e+02 9.722257824214358172e-06 2.878259999999994534e+02 5.805709518827216787e-06
2.877259999999996580e+02 2.093715559604193421e-01 2.877259999999994875e+02 2.101729695054602165e-01 2.877259999999994875e+02 8.920556552039022517e-05 2.877259999999994875e+02 5.689425992436222682e-05 2.877259999999994875e+02 1.064191813127699453e-05 2.877259999999994875e+02 1.017178026088781645e-05 2.877259999999994875e+02 6.055981623307329871e-06
2.876260000000002037e+02 2.089040813013525177e-01 2.876259999999994648e+02 2.101870150434554385e-01 2.876259999999994648e+02 9.830172522755017961e-05 2.876259999999994648e+02 6.048943695208434750e-05 2.876259999999994648e+02 1.124795500336919208e-05 2.876259999999994648e+02 1.065315506090573144e-05 2.876259999999994648e+02 6.322771211541667104e-06
2.875259999999998399e+02 2.112845310336759208e-01 2.875259999999994989e+02 2.102032018948993275e-01 2.875259999999994989e+02 1.090846573201906700e-04 2.875259999999994989e+02 6.443313892542732585e-05 2.875259999999994989e+02 1.190707820303883362e-05 2.875259999999994989e+02 1.116945805606832830e-05 2.875259999999994989e+02 6.607562394600514825e-06
2.874259999999994761e+02 2.106411098151185768e-01 2.874259999999994761e+02 2.102223362755228087e-01 2.874259999999994761e+02 1.223030407812117522e-04 2.874259999999994761e+02 6.877143174979046989e-05 2.874259999999994761e+02 1.262564873016690639e-05 2.874259999999994761e+02 1.172414471301751579e-05 2.874259999999994761e+02 6.912009548633330313e-06
2.873260000000000218e+02 2.107901222159890009e-01 2.873259999999994534e+02 2.102458681111666894e-01 2.873259999999994534e+02 1.393398750824932457e-04 2.873259999999994534e+02 7.355816166735708946e-05 2.873259999999994534e+02 1.341100549664078682e-05 2.873259999999994534e+02 1.232110765166835430e-05 2.873259999999994534e+02 7.237961268534416475e-06
2.872259999999996580e+02 2.120001640094423268e-01 2.872259999999994875e+02 2.102764428458632762e-01 2.872259999999994875e+02 1.627623930608132247e-04 2.872259999999994875e+02 7.885656931229761382e-05 2.872259999999994875e+02 1.427165058068372750e-05 2.872259999999994875e+02 1.296474456852607992e-05 2.872259999999994875e+02 7.587488340957701444e-06
2.871260000000002037e+02 2.121584967878720196e-01 2.871259999999994648e+02 2.103187909151547630e-01 2.871259999999994648e+02 1.972091709278807922e-04 2.871259999999994648e+02 8.474131239318909669e-05 2.871259999999994648e+02 1.521747654143612363e-05 2.871259999999994648e+02 1.366003876725089052e-05 2.871259999999994648e+02 7.962916525013958406e-06
2.870259999999998399e+02 2.101725693644636572e-01 2.870259999999994989e+02 2.103810022542764446e-01 2.870259999999994989e+02 2.506616444031015763e-04 2.870259999999994989e+02 9.130104272143433979e-05 2.870259999999994989e+02 1.626004700895591185e-05 2.870259999999994989e+02 1.441265503600028295e-05 2.870259999999994989e+02 8.366865106971303420e-06
2.869259999999994761e+02 2.116892440167938427e-01 2.869259999999994761e+02 2.104760834779085821e-01 2.869259999999994761e+02 3.359973906023555157e-04 2.869259999999994761e+02 9.864179536683614696e-05 2.869259999999994761e+02 1.741294522298443239e-05 2.869259999999994761e+02 1.522905429743644149e-05 2.869259999999994761e+02 8.802292418984701859e-06
2.868260000000000218e+02 2.109343492016641786e-01 2.868259999999994534e+02 2.106234192975618147e-01 2.868259999999994534e+02 4.724461823216945895e-04 2.868259999999994534e+02 1.068917242361706996e-04 2.868259999999994534e+02 1.869220986997228504e-05 2.868259999999994534e+02 1.611663133949815644e-05 2.868259999999994534e+02 9.272549794499684799e-06
2.867259999999996580e+02 2.107117533014159216e-01 2.867259999999994875e+02 2.108493941928026860e-01 2.867259999999994875e+02 6.862035632973853289e-04 2.867259999999994875e+02 1.162084186897918985e-04 2.867259999999994875e+02 2.011688394720042487e-05 2.867259999999994875e+02 1.708388107626329807e-05 2.867259999999994875e+02 9.781445792052940563e-06
2.866260000000002037e+02 2.130830935489864686e-01 2.866259999999994648e+02 2.111861204562079375e-01 2.866259999999994648e+02 1.009145064305323356e-03 2.866259999999994648e+02 1.267917574834408396e-04 2.866259999999994648e+02 2.170971116698259455e-05 2.866259999999994648e+02 1.814060027421201610e-05 2.866259999999994648e+02 1.033332297800031419e-05
2.865259999999998399e+02 2.145579257480139668e-01 2.865259999999994989e+02 2.116672172278491748e-01 2.865259999999994989e+02 1.474578683766021711e-03 2.865259999999994989e+02 1.389092336780497236e-04 2.865259999999994989e+02 2.349802662889747268e-05 2.865259999999994989e+02 1.929813362766648539e-05 2.865259999999994989e+02 1.093315014853762938e-05
2.864259999999994761e+02 2.133569096215251759e-01 2.864259999999994761e+02 2.123201555959287889e-01 2.864259999999994761e+02 2.109535240596310292e-03 2.864259999999994761e+02 1.529491404064406944e-04 2.864259999999994761e+02 2.551490565071692977e-05 2.864259999999994761e+02 2.056967564083490800e-05 2.864259999999994761e+02 1.158663363450077518e-05
2.863260000000000218e+02 2.130595769649785143e-01 2.863259999999994534e+02 2.131558989276125249e-01 2.863259999999994534e+02 2.924294025966126410e-03 2.863259999999994534e+02 1.695332470909483469e-04 2.863259999999994534e+02 2.780065902962503238e-05 2.863259999999994534e+02 2.197064319952259209e-05 2.863259999999994534e+02 1.230035232631676498e-05
2.862259999999996580e+02 2.131546914057159126e-01 2.862259999999994875e+02 2.141580807354126204e-01 2.862259999999994875e+02 3.901326803431349327e-03 2.862259999999994875e+02 1.897480732507269630e-04 2.862259999999994875e+02 3.040479805785642811e-05 2.862259999999994875e+02 2.351913831257541226e-05 2.862259999999994875e+02 1.308192236011827445e-05
2.861260000000002037e+02 2.153355473838058642e-01 2.861259999999994648e+02 2.152749738910416100e-01 2.861259999999994648e+02 4.986815531576919980e-03 2.861259999999994648e+02 2.155929898468975005e-04 2.861259999999994648e+02 3.338864376425766054e-05 2.861259999999994648e+02 2.523652672496453809e-05 2.861259999999994648e+02 1.394019912858443428e-05
2.860259999999998399e+02 2.135680665460103489e-01 2.860259999999994989e+02 2.164172303734328839e-01 2.860259999999994989e+02 6.087582904648015589e-03 2.860259999999994989e+02 2.507849441530777580e-04 2.860259999999994989e+02 3.682883145564042206e-05 2.860259999999994989e+02 2.714816660213137750e-05 2.860259999999994989e+02 1.488552657402882377e-05
2.859259999999994761e+02 2.183436567124515948e-01 2.859259999999994761e+02 2.174633688903676032e-01 2.859259999999994761e+02 7.075256745183397880e-03 2.859259999999994761e+02 3.020756808581615276e-04 2.859259999999994761e+02 4.082208432164288552e-05 2.859259999999994761e+02 2.928433320296740743e-05 2.859259999999994761e+02 1.593004680144717981e-05
2.858260000000000218e+02 2.181323585138438270e-01 2.858259999999994534e+02 2.182764268179641365e-01 2.858259999999994534e+02 7.800990466889501720e-03 2.858259999999994534e+02 3.811749985477312836e-04 2.858259999999994534e+02 4.549186352438683826e-05 2.858259999999994534e+02 3.168140178127641144e-05 2.858259999999994534e+02 1.708808722123645861e-05
2.857259999999996580e+02 2.178296830230362358e-01 2.857259999999994875e+02 2.187398118943099101e-01 2.857259999999994875e+02 8.128890627201547370e-03 2.857259999999994875e+02 5.071631463480201106e-04 2.857259999999994875e+02 5.099809868763394030e-05 2.857259999999994875e+02 3.438337393813308186e-05 2.857259999999994875e+02 1.837664813457167933e-05
2.856260000000002037e+02 2.186918242268197643e-01 2.856259999999994648e+02 2.188118523765915091e-01 2.856259999999994648e+02 7.988172176068277994e-03 2.856259999999994648e+02 7.088671773857362687e-04 2.856259999999994648e+02 5.755313621180838259e-05 2.856259999999994648e+02 3.744386537826656413e-05 2.856259999999994648e+02 1.981602154742874268e-05
2.855259999999998399e+02 2.206310759738125127e-01 2.855259999999994989e+02 2.185639368299803764e-01 2.855259999999994989e+02 7.410015129877621509e-03 2.855259999999994989e+02 1.026108750401481589e-03 2.855259999999994989e+02 6.545364651606581973e-05 2.855259999999994989e+02 4.092872020440947522e-05 2.855259999999994989e+02 2.143058298081200808e-05
2.854259999999994761e+02 2.172932486054511281e-01 2.854259999999994761e+02 2.181620071209836864e-01 2.854259999999994761e+02 6.510472763016381635e-03 2.854259999999994761e+02 1.508206107413294838e-03 2.854259999999994761e+02 7.515895124922739230e-05 2.854259999999994761e+02 4.491948577270323261e-05 2.854259999999994761e+02 2.324981353207715719e-05
2.853260000000000218e+02 2.188795954686264533e-01 2.853259999999994534e+02 2.178088421897064475e-01 2.853259999999994534e+02 5.438503870412624702e-03 2.853259999999994534e+02 2.208008970923442792e-03 2.853259999999994534e+02 8.750163272902995162e-05 2.853259999999994534e+02 4.951808409963466177e-05 2.853259999999994534e+02 2.530963154171142791e-05
2.852259999999996580e+02 2.164466229207954451e-01 2.852259999999994875e+02 2.176906335756081945e-01 2.852259999999994875e+02 4.333403459245628066e-03 2.852259999999994875e+02 3.170488205129279834e-03 2.852259999999994875e+02 1.042345971181893311e-04 2.852259999999994875e+02 5.485316896351992449e-05 2.852259999999994875e+02 2.765414515158401995e-05
2.851260000000002037e+02 2.179483577242481984e-01 2.851259999999994648e+02 2.179410050091922513e-01 2.851259999999994648e+02 3.303615205861290018e-03 2.851259999999994648e+02 4.416666135854663104e-03 2.851259999999994648e+02 1.292967919844124219e-04 2.851259999999994648e+02 6.108889169342883408e-05 2.851259999999994648e+02 3.033798379846664632e-05
2.850259999999998399e+02 2.185543625291581360e-01 2.850259999999994989e+02 2.186181044630284287e-01 2.850259999999994989e+02 2.418942750875968922e-03 2.850259999999994989e+02 5.926016669686022011e-03 2.850259999999994989e+02 1.712784424410698336e-04 2.850259999999994989e+02 6.843716388771424030e-05 2.850259999999994989e+02 3.342943613766867890e-05
2.849259999999994761e+02 2.179750330177873674e-01 2.849259999999994761e+02 2.196944650767145846e-01 2.849259999999994761e+02 1.710881343187108323e-03 2.849259999999994761e+02 7.622203018124134276e-03 2.849259999999994761e+02 2.471908860148926352e-04 2.849259999999994761e+02 7.717510275410304280e-05 2.849259999999994761e+02 3.701472663434051541e-05
2.848260000000000218e+02 2.217711588944770162e-01 2.848259999999994534e+02 2.210611467033363475e-01 2.848259999999994534e+02 1.179180648688841950e-03 2.848259999999994534e+02 9.366832516986117393e-03 2.848259999999994534e+02 3.862591723591748548e-04 2.848259999999994534e+02 8.767044167533478017e-05 2.848259999999994534e+02 4.120392362687489807e-05
2.847259999999996580e+02 2.259383837904799242e-01 2.847259999999994875e+02 2.225431337443767033e-01 2.847259999999994875e+02 8.022515920003512203e-04 2.847259999999994875e+02 1.096424318338163131e-02 2.847259999999994875e+02 6.300795390774038872e-04 2.847259999999994875e+02 1.004202077301693196e-04 2.847259999999994875e+02 4.613922218714302620e-05
2.846260000000002037e+02 2.230152235328422827e-01 2.846259999999994648e+02 2.239218836179429628e-01 2.846259999999994648e+02 5.482172158084176175e-04 2.846259999999994648e+02 1.218176605136461407e-02 2.846259999999994648e+02 1.023778365471972058e-03 2.846259999999994648e+02 1.161152412863180694e-04 2.846259999999994648e+02 5.200674401165572731e-05
2.845259999999998399e+02 2.240318264708464069e-01 2.845259999999994989e+02 2.249712239655736190e-01 2.845259999999994989e+02 3.839134554821585499e-04 2.845259999999994989e+02 1.279752135602980727e-02 2.845259999999994989e+02 1.594969933321821638e-03 2.845259999999994989e+02 1.357655678672086178e-04 2.845259999999994989e+02 5.905365287263031896e-05
2.844259999999994761e+02 2.254368458413964216e-01 2.844259999999994761e+02 2.255142933175502129e-01 2.844259999999994761e+02 2.805369165077933901e-04 2.844259999999994761e+02 1.268039441812868207e-02 2.844259999999994761e+02 2.324764817620123079e-03 2.844259999999994761e+02 1.609835972396675657e-04 2.844259999999994761e+02 6.761356805396674424e-05
2.843260000000000218e+02 2.246593251773637001e-01 2.843259999999994534e+02 2.254678365457113975e-01 2.843259999999994534e+02 2.160219485829802826e-04 2.843259999999994534e+02 1.185644595531708083e-02 2.843259999999994534e+02 3.122567048423574316e-03 2.843259999999994534e+02 1.946555401354830650e-04 2.843259999999994534e+02 7.814605325229152658e-05
2.842259999999996580e+02 2.240326048376565793e-01 2.842259999999994875e+02 2.248197330205734534e-01 2.842259999999994875e+02 1.750605064110384774e-04 2.842259999999994875e+02 1.049451079574483837e-02 2.842259999999994875e+02 3.816445865996219954e-03 2.842259999999994875e+02 2.424099774279485722e-04 2.842259999999994875e+02 9.130587499340526677e-05
2.841260000000002037e+02 2.219039386975144856e-01 2.841259999999994648e+02 2.235799627444124971e-01 2.841259999999994648e+02 1.478771507833946750e-04 2.841259999999994648e+02 8.827207125508244531e-03 2.841259999999994648e+02 4.181507831447555008e-03 2.841259999999994648e+02 3.152703868210245748e-04 2.841259999999994648e+02 1.081002498522807496e-04
2.840259999999998399e+02 2.236325526738715541e-01 2.840259999999994989e+02 2.218322831801266826e-01 2.840259999999994989e+02 1.286498814118792414e-04 2.840259999999994989e+02 7.079160977216019182e-03 2.840259999999994989e+02 4.061020097863146661e-03 2.840259999999994989e+02 4.330943926714798833e-04 2.840259999999994989e+02 1.303578309641565867e-04
2.839259999999994761e+02 2.219834611455845930e-01 2.839259999999994761e+02 2.198423919872631582e-01 2.839259999999994761e+02 1.140990815128337885e-04 2.839259999999994761e+02 5.429430983625528964e-03 2.839259999999994761e+02 3.510173760830302952e-03 2.839259999999994761e+02 6.264578002927562953e-04 2.839259999999994761e+02 1.622303610017333862e-04
2.838260000000000218e+02 2.184876272235322936e-01 2.838259999999994534e+02 2.179865238032792085e-01 2.838259999999994534e+02 1.024442504635004819e-04 2.838259999999994534e+02 3.996964582504631755e-03 2.838259999999994534e+02 2.740145327974639021e-03 2.838259999999994534e+02 9.325469949375171652e-04 2.838259999999994534e+02 2.144226473989289277e-04
2.837259999999996580e+02 2.146457129595535640e-01 2.837259999999994875e+02 2.165851005103078819e-01 2.837259999999994875e+02 9.272779385320959042e-05 2.837259999999994875e+02 2.839532990482991712e-03 2.837259999999994875e+02 1.958507244621401650e-03 2.837259999999994875e+02 1.380931388547806298e-03 2.837259999999994875e+02 3.134010928024764681e-04
2.836260000000002037e+02 2.145469327685435024e-01 2.836259999999994648e+02 2.158273689130699724e-01 2.836259999999994648e+02 8.441978421981764411e-05 2.836259999999994648e+02 1.962883931552383745e-03 2.836259999999994648e+02 1.298404410849498050e-03 2.836259999999994648e+02 1.967119904817581349e-03 2.836259999999994648e+02 5.145408816306920249e-04
2.835259999999998399e+02 2.161958450334662274e-01 2.835259999999994989e+02 2.157413301433312725e-01 2.835259999999994989e+02 7.720575459152064705e-05 2.835259999999994989e+02 1.336605368657368563e-03 2.835259999999994989e+02 8.136153652410656450e-04 2.835259999999994989e+02 2.606764479113254842e-03 2.835259999999994989e+02 9.071391757280684387e-04
2.834259999999994761e+02 2.163855870947529458e-01 2.834259999999994761e+02 2.161412878302939877e-01 2.834259999999994761e+02 7.088027413339794683e-05 2.834259999999994761e+02 9.117166115585040569e-04 2.834259999999994761e+02 4.970130575372624232e-04 2.834259999999994761e+02 3.074954142570114103e-03 2.834259999999994761e+02 1.586723744494716913e-03
2.833260000000000218e+02 2.164673883414961197e-01 2.833259999999994534e+02 2.166762221774729547e-01 2.833259999999994534e+02 6.529603805344192790e-05 2.833259999999994534e+02 6.355063032800965491e-04 2.833259999999994534e+02 3.092365930052001798e-04 2.833259999999994534e+02 3.086727059930407038e-03 2.833259999999994534e+02 2.579456183203808831e-03
2.832259999999996580e+02 2.183844063493043386e-01 2.832259999999994875e+02 2.171029196514702997e-01 2.832259999999994875e+02 6.033988682006932350e-05 2.832259999999994875e+02 4.612237504049636707e-04 2.832259999999994875e+02 2.049882692137608182e-04 2.832259999999994875e+02 2.633395950403836540e-03 2.832259999999994875e+02 3.742971794627682983e-03
2.831260000000002037e+02 2.149825705118410812e-01 2.831259999999994648e+02 2.172457028566029957e-01 2.831259999999994648e+02 5.592113768797627051e-05 2.831259999999994648e+02 3.524874218103783621e-04 2.831259999999994648e+02 1.481878034462090683e-04 2.831259999999994648e+02 1.995413409066533819e-03 2.831259999999994648e+02 4.693693084591912118e-03
2.830259999999998399e+02 2.171178045127546141e-01 2.830259999999994989e+02 2.167591308590001986e-01 2.830259999999994989e+02 5.196537587249813273e-05 2.830259999999994989e+02 2.837316053429091113e-04 2.830259999999994989e+02 1.158321752508251754e-04 2.830259999999994989e+02 1.404239889981658083e-03 2.830259999999994989e+02 4.903361812552308602e-03
2.829259999999994761e+02 2.163256304610609304e-01 2.829259999999994761e+02 2.155538065952193327e-01 2.829259999999994761e+02 4.841070389275584204e-05 2.829259999999994761e+02 2.384525628920148189e-04 2.829259999999994761e+02 9.547908683059250570e-05 2.829259999999994761e+02 9.492682192517616765e-04 2.829259999999994761e+02 4.222196022352216541e-03
2.828260000000000218e+02 2.133025759792062659e-01 2.828259999999994534e+02 2.140611781058103236e-01 2.828259999999994534e+02 4.520518814748390561e-05 2.828259999999994534e+02 2.067320098030865096e-04 2.828259999999994534e+02 8.116891810779931901e-05 2.828259999999994534e+02 6.373621487296409491e-04 2.828259999999994534e+02 3.090709841022326512e-03
2.827259999999996580e+02 2.122853662359938387e-01 2.827259999999994875e+02 2.127267424052621259e-01 2.827259999999994875e+02 4.230497206338134676e-05 2.827259999999994875e+02 1.829444103612731353e-04 2.827259999999994875e+02 7.023533424922718095e-05 2.827259999999994875e+02 4.398019430822956602e-04 2.827259999999994875e+02 1.991455745505959531e-03
2.826260000000002037e+02 2.133600688038472248e-01 2.826259999999994648e+02 2.117530970791542955e-01 2.826259999999994648e+02 3.967281672227745005e-05 2.826259999999994648e+02 1.640241292624532263e-04 2.826259999999994648e+02 6.146975385301494158e-05 2.826259999999994648e+02 3.193535365271445744e-04 2.826259999999994648e+02 1.168576842789411339e-03
2.825259999999998399e+02 2.115591503704350729e-01 2.825259999999994989e+02 2.111435805469908944e-01 2.825259999999994989e+02 3.727694535845346593e-05 2.825259999999994989e+02 1.483236344436373384e-04 2.825259999999994989e+02 5.425961440903860329e-05 2.825259999999994989e+02 2.449981383037907437e-04 2.825259999999994989e+02 6.587222144759938627e-04
2.824259999999994761e+02 2.110255199229044698e-01 2.824259999999994761e+02 2.107999980363639281e-01 2.824259999999994761e+02 3.509011671073507504e-05 2.824259999999994761e+02 1.349371805834385419e-04 2.824259999999994761e+02 4.823877325937631744e-05 2.824259999999994761e+02 1.964169351992797090e-04 2.824259999999994761e+02 3.853150306111111458e-04
2.823260000000000218e+02 2.110984841899260778e-01 2.823259999999994534e+02 2.106118813282344959e-01 2.823259999999994534e+02 3.308887575670847682e-05 2.823259999999994534e+02 1.233336884213231141e-04 2.823259999999994534e+02 4.315682468875523794e-05 2.823259999999994534e+02 1.622683563553189772e-04 2.823259999999994534e+02 2.500335830123892708e-04
2.822259999999996580e+02 2.120369126839571350e-01 2.822259999999994875e+02 2.105017882713515476e-01 2.822259999999994875e+02 3.125294397441825034e-05 2.822259999999994875e+02 1.131710585879954758e-04 2.822259999999994875e+02 3.882921461278538512e-05 2.822259999999994875e+02 1.367501322090769282e-04 2.822259999999994875e+02 1.817849219672814840e-04
2.821260000000002037e+02 2.108871142383338670e-01 2.821259999999994648e+02 2.104286657319349441e-01 2.821259999999994648e+02 2.956472034345521057e-05 2.821259999999994648e+02 1.042068954001548981e-04 2.821259999999994648e+02 3.511501114424231987e-05 2.821259999999994648e+02 1.168933239994580480e-04 2.821259999999994648e+02 1.428857810476497721e-04
2.820259999999998399e+02 2.106904110397349594e-01 2.820259999999994989e+02 2.103743421653758994e-01 2.820259999999994989e+02 2.800887083107592740e-05 2.820259999999994989e+02 9.625646820635981279e-05 2.820259999999994989e+02 3.190457187569471949e-05 2.820259999999994989e+02 1.010474423468162502e-04 2.820259999999994989e+02 1.171248121159501165e-04
2.819259999999994761e+02 2.111975191912237315e-01 2.819259999999994761e+02 2.103312581178886642e-01 2.819259999999994761e+02 2.657198899584967640e-05 2.819259999999994761e+02 8.917241965425963144e-05 2.819259999999994761e+02 2.911151185213884911e-05 2.819259999999994761e+02 8.818353252984239968e-05 2.819259999999994761e+02 9.821866485658436541e-05
2.818260000000000218e+02 2.119519801614200005e-01 2.818259999999994534e+02 2.102959476588530940e-01 2.818259999999994534e+02 2.524231406076156171e-05 2.818259999999994534e+02 8.283413655699787376e-05 2.818259999999994534e+02 2.666705355408646586e-05 2.818259999999994534e+02 7.759994025404117108e-05 2.818259999999994534e+02 8.360421442722122622e-05
2.817259999999996580e+02 2.123487268544546058e-01 2.817259999999994875e+02 2.102664634191812876e-01 2.817259999999994875e+02 2.400949566617555393e-05 2.817259999999994875e+02 7.714144658381056631e-05 2.817259999999994875e+02 2.451591985435401107e-05 2.817259999999994875e+02 6.879268477141783401e-05 2.817259999999994875e+02 7.200387230553278713e-05
2.816260000000002037e+02 2.128237836485431800e-01 2.816259999999994648e+02 2.102415134065402924e-01 2.816259999999994648e+02 2.286439672549882689e-05 2.816259999999994648e+02 7.201039034842332694e-05 2.816259999999994648e+02 2.261329683834294643e-05 2.816259999999994648e+02 6.138924935205715471e-05 2.816259999999994648e+02 6.263607327596477860e-05
2.815259999999998399e+02 2.126731847622850835e-01 2.815259999999994989e+02 2.102201669846338883e-01 2.815259999999994989e+02 2.179892752908833538e-05 2.815259999999994989e+02 6.737012537735865560e-05 2.815259999999994989e+02 2.092255965821074624e-05 2.815259999999994989e+02 5.510911172600231427e-05 2.815259999999994989e+02 5.496626034324413003e-05
2.814259999999994761e+02 2.119359831544268824e-01 2.814259999999994761e+02 2.102017289584616477e-01 2.814259999999994761e+02 2.080590559087152266e-05 2.814259999999994761e+02 6.316054283996554934e-05 2.814259999999994761e+02 1.941355116459898890e-05 2.814259999999994761e+02 4.973788615482848020e-05 2.814259999999994761e+02 4.861107271140132518e-05
