# Supplementary material for: In-situ probing of the Fischer-Tropsch reaction on Co single crystal surfaces up to 1 bar
Source: Nat Commun. 2025 Jan 24;16:1005. doi: 10.1038/s41467-025-56082-8 (PMC11761050; doi:10.1038/s41467-025-56082-8)
Supplement: Supplementary file 3 — Source Data [file 41467_2025_56082_MOESM3_ESM.zip › Fig2/ax3 C1s 200mbar.dat]

# 200mbar
# top	C4	C3	C2	C1
# (x, y) tuples for data, fitline, peak0..peakN
2.888949999999995271e+02 -4.073728434204009104e-03 2.888949999999995271e+02 1.264992652696866654e-04 2.888949999999995271e+02 4.370276869801472904e-05 2.888949999999995271e+02 1.529708419656819425e-05 2.888949999999995271e+02 1.353703574018745919e-05 2.888949999999995271e+02 5.381228382204399801e-05 2.888949999999995271e+02 1.500928128722712459e-07
2.887950000000000728e+02 -1.402068560619458212e-03 2.887949999999995043e+02 1.326611344382355913e-04 2.887949999999995043e+02 4.650185564231225284e-05 2.887949999999995043e+02 1.604450072584539421e-05 2.887949999999995043e+02 1.411515191136114491e-05 2.887949999999995043e+02 5.584412774825709124e-05 2.887949999999995043e+02 1.554984104597054654e-07
2.886949999999997090e+02 1.826548188449727064e-04 2.886949999999995384e+02 1.393094176325090645e-04 2.886949999999995384e+02 4.957623109451717388e-05 2.886949999999995384e+02 1.684782691245986528e-05 2.886949999999995384e+02 1.473101384100330998e-05 2.886949999999995384e+02 5.799314455259843245e-05 2.886949999999995384e+02 1.612012319302782662e-07
2.885950000000002547e+02 -1.591948508600917606e-03 2.885949999999995157e+02 1.464993079869307394e-04 2.885949999999995157e+02 5.296284661911440569e-05 2.885949999999995157e+02 1.771275565664315394e-05 2.885949999999995157e+02 1.538797160581936304e-05 2.885949999999995157e+02 6.026851064302321342e-05 2.885949999999995157e+02 1.672234623306174168e-07
2.884949999999998909e+02 3.445737087807423590e-04 2.884949999999995498e+02 1.542943794899415838e-04 2.884949999999995498e+02 5.670499837289435716e-05 2.884949999999995498e+02 1.864571974453847292e-05 2.884949999999995498e+02 1.608975430859499103e-05 2.884949999999995498e+02 6.268031766914939783e-05 2.884949999999995498e+02 1.735893947643682822e-07
2.883949999999995271e+02 -2.661644640611859902e-03 2.883949999999995271e+02 1.627682071630064326e-04 2.883949999999995271e+02 6.085366505556999027e-05 2.883949999999995271e+02 1.965400969628359321e-05 2.883949999999995271e+02 1.684052257132765583e-05 2.883949999999995271e+02 6.523968416454746066e-05 2.883949999999995271e+02 1.803256752777160126e-07
2.882950000000000728e+02 -4.334489445091136220e-04 2.882949999999995612e+02 1.720063744375793780e-04 2.882949999999995612e+02 6.546918580470962353e-05 2.882949999999995612e+02 2.074591398153850932e-05 2.882949999999995612e+02 1.764492968273123267e-05 2.882949999999995612e+02 6.795888338703194326e-05 2.882949999999995612e+02 1.874615815680732904e-07
2.881949999999997090e+02 -1.318529682541257162e-03 2.881949999999995384e+02 1.821089883575359491e-04 2.881949999999995384e+02 7.062338929782836696e-05 2.881949999999995384e+02 2.193088655811503904e-05 2.881949999999995384e+02 1.850819306439596538e-05 2.881949999999995384e+02 7.085149009623756277e-05 2.881949999999995384e+02 1.950293409590116374e-07
2.880950000000002547e+02 -1.790761066989412804e-03 2.880949999999995725e+02 1.931938930526649455e-04 2.880949999999995725e+02 7.640235298097294674e-05 2.880949999999995725e+02 2.321974795083950059e-05 2.880949999999995725e+02 1.943617808741739006e-05 2.880949999999995725e+02 7.393254953934590970e-05 2.880949999999995725e+02 2.030644940892192407e-07
2.879949999999998909e+02 -1.457386739479599701e-03 2.879949999999995498e+02 2.054009349703811514e-04 2.879949999999995498e+02 8.291013164914345435e-05 2.879949999999995498e+02 2.462492771364806614e-05 2.879949999999995498e+02 2.043549673098851206e-05 2.879949999999995498e+02 7.721877256462229312e-05 2.879949999999995498e+02 2.116063119787984370e-07
2.878949999999995271e+02 -1.092131153026741110e-03 2.878949999999995839e+02 2.188980510533145203e-04 2.878949999999995839e+02 9.027420882251294837e-05 2.878949999999995839e+02 2.616075822613608958e-05 2.878949999999995839e+02 2.151362415208751935e-05 2.878949999999995839e+02 8.072876157696696673e-05 2.878949999999995839e+02 2.206982756109734678e-07
2.877950000000000728e+02 -6.145517414750580748e-04 2.877949999999995612e+02 2.338910307090160464e-04 2.877949999999995612e+02 9.865449956036461353e-05 2.877949999999995612e+02 2.784383252724377276e-05 2.877949999999995612e+02 2.267903696515871469e-05 2.877949999999995612e+02 8.448327302728423651e-05 2.877949999999995612e+02 2.303886289647063772e-07
2.876949999999997090e+02 1.349414736650915783e-03 2.876949999999995953e+02 2.506414700940933328e-04 2.876949999999995953e+02 1.082603952794613405e-04 2.876949999999995953e+02 2.969344250357166580e-05 2.876949999999995953e+02 2.394137795744703730e-05 2.876949999999995953e+02 8.850552333498162654e-05 2.876949999999995953e+02 2.407310186317017130e-07
2.875950000000002547e+02 -3.941238385082880200e-03 2.875949999999995725e+02 2.695035446196356152e-04 2.875949999999995725e+02 1.193864410601324120e-04 2.875949999999995725e+02 3.173211853253898879e-05 2.875949999999995725e+02 2.531165314939063342e-05 2.875949999999995725e+02 9.282154664172188960e-05 2.875949999999995725e+02 2.517852358517034140e-07
2.874949999999998909e+02 -7.303728487534095343e-04 2.874949999999996066e+02 2.910028975187440073e-04 2.874949999999996066e+02 1.324898980897021457e-04 2.874949999999996066e+02 3.398629805565213618e-05 2.874949999999996066e+02 2.680246863016284839e-05 2.874949999999996066e+02 9.746061466309652224e-05 2.874949999999996066e+02 2.636180801303865849e-07
2.873949999999995271e+02 1.266306808868781011e-04 2.873949999999995839e+02 3.160042114822662071e-04 2.873949999999995839e+02 1.483567001768967819e-04 2.873949999999995839e+02 3.648715912688199804e-05 2.873949999999995839e+02 2.842831656423420010e-05 2.873949999999995839e+02 1.024557312465215129e-04 2.873949999999995839e+02 2.763043677316442610e-07
2.872950000000000728e+02 1.043287312292522952e-03 2.872949999999996180e+02 3.460504299839848143e-04 2.872949999999996180e+02 1.684386957243872828e-04 2.872949999999996180e+02 3.927166663148232617e-05 2.872949999999996180e+02 3.020592232210680768e-05 2.872949999999996180e+02 1.078442171925347561e-04 2.872949999999996180e+02 2.899281134735815605e-07
2.871949999999997090e+02 -6.460675636964013577e-04 2.871949999999995953e+02 3.840010402572046591e-04 2.871949999999995953e+02 1.954894886320927394e-04 2.871949999999995953e+02 4.238389503552554999e-05 2.871949999999995953e+02 3.215466803785179306e-05 2.871949999999995953e+02 1.136684046310490817e-04 2.871949999999995953e+02 3.045839206854709654e-07
2.870950000000002547e+02 -6.970322717991519687e-04 2.870949999999996294e+02 4.351264632145823946e-04 2.870949999999996294e+02 2.346557922531418970e-04 2.870949999999996294e+02 4.587671502624825177e-05 2.870949999999996294e+02 3.429711231389853161e-05 2.870949999999996294e+02 1.199764649990292900e-04 2.870949999999996294e+02 3.203786222644520423e-07
2.869949999999998909e+02 -7.956588518737367846e-04 2.869949999999996066e+02 5.087799749376177268e-04 2.869949999999996066e+02 2.951455398911543193e-04 2.869949999999996066e+02 4.981396939943893493e-05 2.869949999999996066e+02 3.665963166395068759e-05 2.869949999999996066e+02 1.268234007570858573e-04 2.869949999999996066e+02 3.374332259879497129e-07
2.868949999999995271e+02 6.322869241017084821e-04 2.868949999999996407e+02 6.205925533325240030e-04 2.868949999999996407e+02 3.924178744134982537e-04 2.868949999999996407e+02 5.427333771050636295e-05 2.868949999999996407e+02 3.927321714588274487e-05 2.868949999999996407e+02 1.342722388324115888e-04 2.868949999999996407e+02 3.558852302249892097e-07
2.867950000000000728e+02 1.265948656315834392e-03 2.867949999999996180e+02 7.947534816724754906e-04 2.867949999999996180e+02 5.504573781316382704e-04 2.867949999999996180e+02 5.935026793963975360e-05 2.867949999999996180e+02 4.217447024923306700e-05 2.867949999999996180e+02 1.423954739591668027e-04 2.867949999999996180e+02 3.758913927975785911e-07
2.866949999999997090e+02 3.486961380634015853e-03 2.866949999999996521e+02 1.065368070875054437e-03 2.866949999999996521e+02 8.031229168434072651e-04 2.866949999999996521e+02 6.516384303454313392e-05 2.866949999999996521e+02 4.540685655212276694e-05 2.866949999999996521e+02 1.512768233878715495e-04 2.866949999999996521e+02 3.976310571098031744e-07
2.865950000000002547e+02 -7.169975159728239622e-05 2.865949999999996294e+02 1.475317036565936338e-03 2.865949999999996294e+02 1.192993240522795956e-03 2.865949999999996294e+02 7.186681842668069431e-05 2.865949999999996294e+02 4.902229551624370422e-05 2.865949999999996294e+02 1.610133719328837409e-04 2.865949999999996294e+02 4.213101673322214384e-07
2.864949999999998909e+02 1.245235601243369246e-03 2.864949999999996635e+02 2.070883140761649224e-03 2.864949999999996635e+02 1.765968875010756048e-03 2.864949999999996635e+02 7.966569775690586041e-05 2.864949999999996635e+02 5.308319233411922558e-05 2.864949999999996635e+02 1.717182095193643535e-04 2.864949999999996635e+02 4.471661405035375029e-07
2.863949999999995271e+02 2.302885448512921422e-03 2.863949999999996407e+02 2.891141712313114592e-03 2.863949999999996407e+02 2.560611983612245870e-03 2.863949999999996407e+02 8.886550409492214664e-05 2.863949999999996407e+02 5.766505641572031209e-05 2.863949999999996407e+02 1.835236943794406089e-04 2.863949999999996407e+02 4.754738107854330176e-07
2.862950000000000728e+02 2.017038789907648483e-05 2.862949999999996749e+02 3.952946844067562956e-03 2.862949999999996749e+02 3.593022106303447351e-03 2.862949999999996749e+02 9.997276179554588627e-05 2.862949999999996749e+02 6.285990644395360403e-05 2.862949999999996749e+02 1.965855168008274903e-04 2.862949999999996749e+02 5.065527237877047189e-07
2.861949999999997090e+02 4.624812435432387042e-03 2.861949999999996521e+02 5.234793584503274512e-03 2.861949999999996521e+02 4.840459399812907688e-03 2.861949999999996521e+02 1.139248687680900627e-04 2.861949999999996521e+02 6.878074468449301402e-05 2.861949999999996521e+02 2.110877950952985401e-04 2.861949999999996521e+02 5.407761424858382298e-07
2.860950000000002547e+02 6.427286069419251534e-03 2.860949999999996862e+02 6.664556506559633081e-03 2.860949999999996862e+02 6.228595591403350736e-03 2.860949999999996862e+02 1.325652980511967218e-04 2.860949999999996862e+02 7.556752151109201834e-05 2.860949999999996862e+02 2.272495133552840960e-04 2.860949999999996862e+02 5.785822387089060161e-07
2.859949999999998909e+02 6.063136713204524304e-03 2.859949999999996635e+02 8.115708943926290553e-03 2.859949999999996635e+02 7.626825982988106115e-03 2.859949999999996635e+02 1.595344557688185404e-04 2.859949999999996635e+02 8.339529851952559700e-05 2.859949999999996635e+02 2.453327185530351762e-04 2.859949999999996635e+02 6.204880968059655554e-07
2.858949999999995271e+02 1.057752501698090188e-02 2.858949999999996976e+02 9.415158860936570159e-03 2.858949999999996976e+02 8.854611292673408157e-03 2.858949999999996976e+02 2.017413273907672658e-04 2.858949999999996976e+02 9.248608768256687718e-05 2.858949999999996976e+02 2.656530458245955550e-04 2.858949999999996976e+02 6.671073652311768574e-07
2.857950000000000728e+02 1.210863154082715554e-02 2.857949999999996749e+02 1.036897692008191367e-02 2.857949999999996749e+02 9.705113524459595131e-03 2.857949999999996749e+02 2.714226609377353729e-04 2.857949999999996749e+02 1.031282068561472211e-04 2.857949999999996749e+02 2.885933551471775828e-04 2.857949999999996749e+02 7.191726812594722757e-07
2.856949999999997090e+02 7.832196544165788421e-03 2.856949999999997090e+02 1.081949062015717319e-02 2.856949999999997090e+02 1.000000000000000021e-02 2.856949999999997090e+02 3.883772484578041067e-04 2.856949999999997090e+02 1.157142372599426466e-04 2.856949999999997090e+02 3.146215700403729863e-04 2.856949999999997090e+02 7.775643990545411977e-07
2.855950000000002547e+02 1.037305960566946121e-02 2.855949999999996862e+02 1.072628420245107239e-02 2.855949999999996862e+02 9.669021506270414346e-03 2.855949999999996862e+02 5.812760618157557842e-04 2.855949999999996862e+02 1.308290311446027427e-04 2.855949999999996862e+02 3.443142554957586343e-04 2.855949999999996862e+02 8.433477245419151033e-07
2.854949999999998909e+02 9.873034701640661520e-03 2.854949999999997203e+02 1.020572128131561236e-02 2.854949999999997203e+02 8.790702236500552713e-03 2.854949999999997203e+02 8.862439392017673482e-04 2.854949999999997203e+02 1.494691544279004277e-04 2.854949999999997203e+02 3.783881300034910551e-04 2.854949999999997203e+02 9.178211819007431923e-07
2.853949999999995271e+02 8.671507892157363784e-03 2.853949999999996976e+02 9.480296174593404873e-03 2.853949999999996976e+02 7.547213406134982080e-03 2.853949999999996976e+02 1.340760244130646556e-03 2.853949999999996976e+02 1.735772544192860760e-04 2.853949999999996976e+02 4.177426893794667869e-04 2.853949999999996976e+02 1.002580529023509540e-06
2.852950000000000728e+02 1.019556005036745955e-02 2.852949999999997317e+02 8.788857104692755079e-03 2.852949999999997317e+02 6.144993964181528524e-03 2.852949999999997317e+02 1.972009456038083860e-03 2.852949999999997317e+02 2.072354684040379996e-04 2.852949999999997317e+02 4.635186120736675772e-04 2.852949999999997317e+02 1.099603995436732741e-06
2.851949999999997090e+02 6.986059412801875340e-03 2.851949999999997090e+02 8.320758804699108710e-03 2.851949999999997090e+02 4.762071292762746870e-03 2.851949999999997090e+02 2.781287012706388801e-03 2.851949999999997090e+02 2.590102130534866387e-04 2.851949999999997090e+02 5.171789188344147773e-04 2.851949999999997090e+02 1.211367342072125987e-06
2.850950000000002547e+02 9.806796365504761442e-03 2.850949999999996862e+02 8.182466269952630780e-03 2.850949999999996862e+02 3.525787844207168426e-03 2.850949999999996862e+02 3.728873510896015334e-03 2.850949999999996862e+02 3.458404338477199386e-04 2.850949999999996862e+02 5.806234797678608024e-04 2.850949999999996862e+02 1.341001233866059084e-06
2.849949999999998909e+02 1.066881467827617523e-02 2.849949999999997203e+02 8.387951352142316436e-03 2.849949999999997203e+02 2.507208010037747029e-03 2.849949999999997203e+02 4.724798908566868114e-03 2.849949999999997203e+02 4.980986569067289782e-04 2.849949999999997203e+02 6.563532670381326366e-04 2.849949999999997203e+02 1.492509592838594134e-06
2.848949999999995271e+02 8.200071118220079308e-03 2.848949999999996976e+02 8.868924071730129033e-03 2.848949999999996976e+02 1.726370203031612647e-03 2.848949999999996976e+02 5.629471383344814700e-03 2.848949999999996976e+02 7.637010994975585061e-04 2.848949999999996976e+02 7.477103085123465919e-04 2.848949999999996976e+02 1.671077343796763503e-06
2.847950000000000728e+02 1.031828330056392719e-02 2.847949999999997317e+02 9.503346892754062705e-03 2.847949999999997317e+02 1.165388203879038492e-03 2.847949999999997317e+02 6.270033208506038333e-03 2.847949999999997317e+02 1.206806091206062605e-03 2.847949999999997317e+02 8.592358774982072032e-04 2.847949999999997317e+02 1.883511664717177725e-06
2.846949999999997090e+02 9.024384059491014423e-03 2.846949999999997090e+02 1.016837468141243948e-02 2.846949999999997090e+02 7.848813799698567623e-04 2.846949999999997090e+02 6.488644301835638957e-03 2.846949999999997090e+02 1.895487751489201983e-03 2.846949999999997090e+02 9.972223613820855800e-04 2.846949999999997090e+02 2.138886735654535629e-06
2.845950000000002547e+02 1.026753331429330375e-02 2.845949999999997431e+02 1.081023682134566941e-02 2.845949999999997431e+02 5.389016086439667652e-04 2.845949999999997431e+02 6.222828647036371223e-03 2.845949999999997431e+02 2.875438593214730935e-03 2.845949999999997431e+02 1.170618466720708527e-03 2.845949999999997431e+02 2.449505729889860561e-06
2.844949999999998909e+02 8.728917261744267853e-03 2.844949999999997203e+02 1.146292816931750690e-02 2.844949999999997203e+02 3.852830668603076454e-04 2.844949999999997203e+02 5.547925959943005719e-03 2.844949999999997203e+02 4.134171849584654217e-03 2.844949999999997203e+02 1.392714923126657555e-03 2.844949999999997203e+02 2.832369802883111594e-06
2.843949999999995271e+02 1.300759232740970710e-02 2.843949999999997544e+02 1.217382634603672055e-02 2.843949999999997544e+02 2.907497327538703614e-04 2.843949999999997544e+02 4.626659651860944543e-03 2.843949999999997544e+02 5.568225340346510954e-03 2.843949999999997544e+02 1.684880141125591176e-03 2.843949999999997544e+02 3.311479949804937928e-06
2.842950000000000728e+02 1.343832933476445807e-02 2.842949999999997317e+02 1.291847959249891459e-02 2.842949999999997317e+02 2.318723117332790204e-04 2.842949999999997317e+02 3.630045762363508840e-03 2.842949999999997317e+02 6.966914330861515535e-03 2.842949999999997317e+02 2.085725637444797546e-03 2.842949999999997317e+02 3.921550095812848167e-06
2.841949999999997090e+02 1.215611309979807743e-02 2.841949999999997658e+02 1.358914275594978391e-02 2.841949999999997658e+02 1.936257263112053559e-04 2.841949999999997658e+02 2.693102957875266254e-03 2.841949999999997658e+02 8.025395675613737970e-03 2.841949999999997658e+02 2.672304187186098565e-03 2.841949999999997658e+02 4.714208963474580823e-06
2.840950000000002547e+02 1.346563350437742120e-02 2.840949999999997431e+02 1.409944216402761637e-02 2.840949999999997431e+02 1.670980272754963604e-04 2.840949999999997431e+02 1.900617184302851904e-03 2.840949999999997431e+02 8.426417760433024123e-03 2.840949999999997431e+02 3.599540181783056087e-03 2.840949999999997431e+02 5.769010233189329134e-06
2.839949999999998909e+02 1.538556421530772045e-02 2.839949999999997772e+02 1.461451598114378581e-02 2.839949999999997772e+02 1.473238285823077857e-04 2.839949999999997772e+02 1.287655775279752252e-03 2.839949999999997772e+02 8.024096070527066485e-03 2.839949999999997772e+02 5.148223416095915918e-03 2.839949999999997772e+02 7.216890658744680117e-06
2.838949999999995271e+02 1.510027192813742994e-02 2.838949999999997544e+02 1.569003145262307802e-02 2.838949999999997544e+02 1.316512711899839522e-04 2.838949999999997544e+02 8.496020045997658551e-04 2.838949999999997544e+02 6.964762387758732451e-03 2.838949999999997544e+02 7.734701505737628068e-03 2.838949999999997544e+02 9.314283336970787452e-06
2.837950000000000728e+02 2.043505793323754233e-02 2.837949999999997885e+02 1.805906213611658748e-02 2.837949999999997885e+02 1.186817218023036478e-04 2.837949999999997885e+02 5.575787043968475796e-04 2.837949999999997885e+02 5.565780018789862234e-03 2.837949999999997885e+02 1.180427861899513951e-02 2.837949999999997885e+02 1.274307213243663716e-05
2.836949999999997090e+02 2.508933920874965862e-02 2.836949999999997658e+02 2.216030362392274952e-02 2.836949999999997658e+02 1.076557660574102403e-04 2.836949999999997658e+02 3.738066657130501339e-04 2.836949999999997658e+02 4.131874243207694225e-03 2.836949999999997658e+02 1.752733844096795307e-02 2.836949999999997658e+02 1.962850797663950089e-05
2.835950000000002547e+02 2.544425501110152144e-02 2.835949999999997999e+02 2.737581655689822271e-02 2.835949999999997999e+02 9.812915484663714885e-05 2.835949999999997999e+02 2.627220099749925214e-04 2.835949999999997999e+02 2.873550164598140996e-03 2.835949999999997999e+02 2.410581713559305575e-02 2.835949999999997999e+02 3.559809188539557354e-05
2.834949999999998909e+02 2.999601824709658554e-02 2.834949999999997772e+02 3.087995255610133383e-02 2.834949999999997772e+02 8.981393720401418591e-05 2.834949999999997772e+02 1.965385319216465484e-04 2.834949999999997772e+02 1.894097971414775627e-03 2.834949999999997772e+02 2.862900029666420529e-02 2.834949999999997772e+02 7.050181889668782691e-05
2.833949999999995271e+02 2.999491228764718243e-02 2.833949999999998113e+02 2.906333201678510184e-02 2.833949999999998113e+02 8.250436610023996204e-05 2.833949999999998113e+02 1.563000486478541414e-04 2.833949999999998113e+02 1.205876658646511503e-03 2.833949999999998113e+02 2.748716266880909739e-02 2.833949999999998113e+02 1.314882745814011263e-04
2.832950000000000728e+02 2.275618939773554547e-02 2.832949999999997885e+02 2.290103073965073927e-02 2.832949999999997885e+02 7.604279734741728697e-05 2.832949999999997885e+02 1.304062757727467994e-04 2.832949999999997885e+02 7.631275663923987483e-04 2.832949999999997885e+02 2.172572735729966578e-02 2.832949999999997885e+02 2.057267428385091174e-04
2.831949999999997090e+02 1.583453824760514342e-02 2.831949999999998226e+02 1.617927977605984266e-02 2.831949999999998226e+02 7.030332871366954588e-05 2.831949999999998226e+02 1.123594229580190447e-04 2.831949999999998226e+02 4.977649471697136868e-04 2.831949999999998226e+02 1.525699435612329347e-02 2.831949999999998226e+02 2.418577210951491127e-04
2.830950000000002547e+02 1.310806496772876084e-02 2.830949999999997999e+02 1.082847755766242273e-02 2.830949999999997999e+02 6.518309320958261938e-05 2.830949999999997999e+02 9.875449343545724486e-05 2.830949999999997999e+02 3.456511444641888089e-04 2.830949999999997999e+02 1.012003355982886606e-02 2.830949999999997999e+02 1.988552667243257104e-04
2.829949999999998909e+02 7.394342309036886288e-03 2.829949999999998340e+02 7.169002861604400513e-03 2.829949999999998340e+02 6.059694435526515017e-05 2.829949999999998340e+02 8.787038074249029450e-05 2.829949999999998340e+02 2.589005310517372032e-04 2.829949999999998340e+02 6.637311173321156811e-03 2.829949999999998340e+02 1.243238321337510337e-04
2.828949999999995271e+02 1.379792476546123003e-03 2.828949999999998113e+02 4.893485263427472913e-03 2.828949999999998113e+02 5.647379955152623043e-05 2.828949999999998113e+02 7.882890360481537343e-05 2.828949999999998113e+02 2.071672679364686023e-04 2.828949999999998113e+02 4.485145993375307637e-03 2.828949999999998113e+02 6.586929895935522597e-05
2.827950000000000728e+02 1.264968243067574310e-03 2.827949999999998454e+02 3.536676712830816825e-03 2.827949999999998454e+02 5.275392507358294298e-05 2.827949999999998454e+02 7.115117732551466114e-05 2.827949999999998454e+02 1.735305006043354377e-04 2.827949999999998454e+02 3.205909830542851349e-03 2.827949999999998454e+02 3.333127928453256299e-05
2.826949999999997090e+02 2.692413667674733047e-03 2.826949999999998226e+02 2.710456229449638953e-03 2.826949999999998226e+02 4.938683758457222022e-05 2.826949999999998226e+02 6.454531362297801032e-05 2.826949999999998226e+02 1.494341227191474722e-04 2.826949999999998226e+02 2.428428186690306714e-03 2.826949999999998226e+02 1.866176883263457697e-05
2.825950000000002547e+02 2.019108787787209525e-03 2.825949999999998568e+02 2.170901661174721563e-03 2.825949999999998568e+02 4.632964892225992438e-05 2.825949999999998568e+02 5.881161170600418542e-05 2.825949999999998568e+02 1.308011445568786439e-04 2.825949999999998568e+02 1.922660066305940637e-03 2.825949999999998568e+02 1.229918968363824258e-05
2.824949999999998909e+02 9.566195692596649296e-04 2.824949999999998340e+02 1.789968522777871628e-03 2.824949999999998340e+02 4.354574551825847277e-05 2.824949999999998340e+02 5.380134709060169803e-05 2.824949999999998340e+02 1.156912531530990295e-04 2.824949999999998340e+02 1.567868102528428061e-03 2.824949999999998340e+02 9.062074487484404921e-06
2.823949999999995271e+02 -9.989961269493341164e-04 2.823949999999998681e+02 1.505190769536756583e-03 2.823949999999998681e+02 4.100372645978743366e-05 2.823949999999998681e+02 4.939815466458696147e-05 2.823949999999998681e+02 1.031088929100727470e-04 2.823949999999998681e+02 1.304631205297493522e-03 2.823949999999998681e+02 7.048790204815759434e-06
2.822950000000000728e+02 -1.775811498953667415e-03 2.822949999999998454e+02 1.284603282848171147e-03 2.822949999999998454e+02 3.867654398310130828e-05 2.822949999999998454e+02 4.550858456534950081e-05 2.822949999999998454e+02 9.246966214165018311e-05 2.822949999999998454e+02 1.102299904015132444e-03 2.822949999999998454e+02 5.648588142937769639e-06
2.821949999999997090e+02 1.423503196479347123e-03 2.821949999999998795e+02 1.109734962658865190e-03 2.821949999999998795e+02 3.654080372343541315e-05 2.821949999999998795e+02 4.205649585276309050e-05 2.821949999999998795e+02 8.338120640857238342e-05 2.821949999999998795e+02 9.431317051710511566e-04 2.821949999999998795e+02 4.624751503043275876e-06
2.820950000000002547e+02 7.883192188117024799e-04 2.820949999999998568e+02 9.686710877703548364e-04 2.820949999999998568e+02 3.457619189082514503e-05 2.820949999999998568e+02 3.897925838466366840e-05 2.820949999999998568e+02 7.555534272904472005e-05 2.820949999999998568e+02 8.157069446445459893e-04 2.820949999999998568e+02 3.853350121275286595e-06
2.819949999999998909e+02 -5.916441668967899019e-04 2.819949999999998909e+02 8.532076334514764179e-04 2.819949999999998909e+02 3.276500389915141685e-05 2.819949999999998909e+02 3.622496971055879023e-05 2.819949999999998909e+02 6.877015090478856389e-05 2.819949999999998909e+02 7.121891536011494940e-04 2.819949999999998909e+02 3.258355335828150764e-06
2.818949999999995271e+02 3.778061320963167487e-04 2.818949999999998681e+02 7.574913411190269076e-04 2.818949999999998681e+02 3.109175454932833069e-05 2.818949999999998681e+02 3.375033539360290555e-05 2.818949999999998681e+02 6.285063667011748807e-05 2.818949999999998681e+02 6.270083973861911983e-04 2.818949999999998681e+02 2.790217119786884646e-06
2.817950000000000728e+02 -4.755021636809699708e-04 2.817949999999999022e+02 6.772484235861911655e-04 2.817949999999999022e+02 2.954285412576555008e-05 2.817949999999999022e+02 3.151902360084712121e-05 2.817949999999999022e+02 5.765690084080250512e-05 2.817949999999999022e+02 5.561141261336468439e-04 2.817949999999999022e+02 2.415518885129112172e-06
2.816949999999997090e+02 2.441200917103815773e-03 2.816949999999998795e+02 6.093002030627463162e-04 2.816949999999998795e+02 2.810633804062076215e-05 2.816949999999998795e+02 2.950037347198462633e-05 2.816949999999998795e+02 5.307598077811633751e-05 2.816949999999998795e+02 4.965064135657784854e-04 2.816949999999998795e+02 2.111097206246170883e-06
2.815950000000002547e+02 5.331543453828650877e-04 2.815949999999999136e+02 5.512439380515398541e-04 2.815949999999999136e+02 2.677164019565163669e-05 2.815949999999999136e+02 2.766837272994598814e-05 2.815949999999999136e+02 4.901588883369960504e-05 2.815949999999999136e+02 4.459275291673130376e-04 2.815949999999999136e+02 1.860507124929533981e-06
2.814949999999998909e+02 1.304496157787293689e-03 2.814949999999998909e+02 5.012367617911418424e-04 2.814949999999998909e+02 2.552940220527300227e-05 2.814949999999998909e+02 2.600084255470095379e-05 2.814949999999998909e+02 4.540114013102099173e-05 2.814949999999998909e+02 4.026535527684059674e-04 2.814949999999998909e+02 1.651824131740938028e-06
