# Supplementary material for: In-situ probing of the Fischer-Tropsch reaction on Co single crystal surfaces up to 1 bar
Source: Nat Commun. 2025 Jan 24;16:1005. doi: 10.1038/s41467-025-56082-8 (PMC11761050; doi:10.1038/s41467-025-56082-8)
Supplement: Supplementary file 3 — Source Data [file 41467_2025_56082_MOESM3_ESM.zip › Fig2/ax3 C1s 500mbar.dat]

# 500mbar
# top	C4	C3	C2	C1
# (x, y) tuples for data, fitline, peak0..peakN
2.888840000000000146e+02 3.847220305783052852e-02 2.888840000000000146e+02 4.011548995791624356e-02 2.888840000000000146e+02 4.356806196844757197e-05 2.888840000000000146e+02 3.130920797915822941e-05 2.888840000000000146e+02 1.403947993152833357e-05 2.888840000000000146e+02 2.657320803710626049e-05 2.888840000000000146e+02 6.811404896207157720e-30
2.887840000000005602e+02 3.852946195818858499e-02 2.887839999999999918e+02 4.012136485861984847e-02 2.887839999999999918e+02 4.632444446590401507e-05 2.887839999999999918e+02 3.283792916487326112e-05 2.887839999999999918e+02 1.463601993268188695e-05 2.887839999999999918e+02 2.756646505638999062e-05 2.887839999999999918e+02 7.054861819422863421e-30
2.886840000000001965e+02 3.833843673280818570e-02 2.886840000000000259e+02 4.012771694043730519e-02 2.886840000000000259e+02 4.934847588621665940e-05 2.886840000000000259e+02 3.448078227612368199e-05 2.886840000000000259e+02 1.527126827019610348e-05 2.886840000000000259e+02 2.861641400476549641e-05 2.886840000000000259e+02 7.311597122338072602e-30
2.885840000000007421e+02 4.030447653002067893e-02 2.885840000000000032e+02 4.013460104170259862e-02 2.885840000000000032e+02 5.267560844101760022e-05 2.885840000000000032e+02 3.624934984213039449e-05 2.885840000000000032e+02 1.594863513801106675e-05 2.885840000000000032e+02 2.972744828144087333e-05 2.885840000000000032e+02 7.582593399655584986e-30
2.884840000000003783e+02 3.927851537174333746e-02 2.884840000000000373e+02 4.014208031840490326e-02 2.884840000000000373e+02 5.634729801629915981e-05 2.884840000000000373e+02 3.815671237446428024e-05 2.884840000000000373e+02 1.667191321241168984e-05 2.884840000000000373e+02 3.090439480172717289e-05 2.884840000000000373e+02 7.868925759801126451e-30
2.883840000000000146e+02 3.907103782257341507e-02 2.883840000000000146e+02 4.015022783411494739e-02 2.883840000000000146e+02 6.041225234590635439e-05 2.883840000000000146e+02 4.021768537790094928e-05 2.883840000000000146e+02 1.744533008901807977e-05 2.883840000000000146e+02 3.215256630212088538e-05 2.883840000000000146e+02 8.171772467328573884e-30
2.882840000000005602e+02 3.890572989975526336e-02 2.882840000000000487e+02 4.015912852354019263e-02 2.882840000000000487e+02 6.492799217045845922e-05 2.882840000000000487e+02 4.244910095582414447e-05 2.882840000000000487e+02 1.827360926400362063e-05 2.882840000000000487e+02 3.347782114990472378e-05 2.882840000000000487e+02 8.492427040019211478e-30
2.881840000000001965e+02 3.894360906075058221e-02 2.881840000000000259e+02 4.016888164455934690e-02 2.881840000000000259e+02 6.996282758528710264e-05 2.881840000000000259e+02 4.487014378149850298e-05 2.881840000000000259e+02 1.916204128058700179e-05 2.881840000000000259e+02 3.488663191197134190e-05 2.881840000000000259e+02 8.832312032198150542e-30
2.880840000000007421e+02 4.074725061110341662e-02 2.880840000000000600e+02 4.017960390017887018e-02 2.880840000000000600e+02 7.559841532679173373e-05 2.880840000000000600e+02 4.750275365952429476e-05 2.880840000000000600e+02 2.011656701431440233e-05 2.880840000000000600e+02 3.638616417823594795e-05 2.880840000000000600e+02 9.192994778025352379e-30
2.879840000000003783e+02 3.965003496820879159e-02 2.879840000000000373e+02 4.019143356640280523e-02 2.879840000000000373e+02 8.193321341329462136e-05 2.879840000000000373e+02 5.037211005146248190e-05 2.879840000000000373e+02 2.114387550993862612e-05 2.879840000000000373e+02 3.798436742810810859e-05 2.879840000000000373e+02 9.576205419506782542e-30
2.878840000000000146e+02 3.889012379669485459e-02 2.878840000000000714e+02 4.020453635239568807e-02 2.878840000000000714e+02 8.908753496858605469e-05 2.878840000000000714e+02 5.350721800784298044e-05 2.878840000000000714e+02 2.225151933262202260e-05 2.878840000000000714e+02 3.969008008663608836e-05 2.878840000000000714e+02 9.983857605691712740e-30
2.877840000000005602e+02 4.084805026081863438e-02 2.877840000000000487e+02 4.021911471116192127e-02 2.877840000000000487e+02 9.721188847665521832e-05 2.877840000000000487e+02 5.694162024055810764e-05 2.877840000000000487e+02 2.344805108812148532e-05 2.877840000000000487e+02 4.151315135658272416e-05 2.877840000000000487e+02 1.041807232457099318e-29
2.876840000000001965e+02 3.944547909475631942e-02 2.876840000000000828e+02 4.023542472872600889e-02 2.876840000000000828e+02 1.065026931114637355e-04 2.876840000000000828e+02 6.071426701865358875e-05 2.876840000000000828e+02 2.474318564148213667e-05 2.876840000000000828e+02 4.346458295440947217e-05 2.876840000000000828e+02 1.088120542073430063e-29
2.875840000000007421e+02 3.998682245589054579e-02 2.875840000000000600e+02 4.025381015594642342e-02 2.875840000000000600e+02 1.172348828696332995e-04 2.875840000000000600e+02 6.487058485195292608e-05 2.875840000000000600e+02 2.614799367596954633e-05 2.875840000000000600e+02 4.555669454886780950e-05 2.875840000000000600e+02 1.137587946402288488e-29
2.874840000000003783e+02 4.048545115911837688e-02 2.874840000000000941e+02 4.027477429602387832e-02 2.874840000000000941e+02 1.298320470568287838e-04 2.874840000000000941e+02 6.946379777670641292e-05 2.874840000000000941e+02 2.767513365547585226e-05 2.874840000000000941e+02 4.780331753486722501e-05 2.874840000000000941e+02 1.190502077238066464e-29
2.873840000000000146e+02 4.046701436963814208e-02 2.873840000000000714e+02 4.029913078375618740e-02 2.873840000000000714e+02 1.450150555880781874e-04 2.873840000000000714e+02 7.455657426947590808e-05 2.873840000000000714e+02 2.933913108108373980e-05 2.873840000000000714e+02 5.022002281754973322e-05 2.873840000000000714e+02 1.247190256260326617e-29
2.872840000000005602e+02 4.104235599778445487e-02 2.872840000000001055e+02 4.032830606263563406e-02 2.872840000000001055e+02 1.641018509603049810e-04 2.872840000000001055e+02 8.022310578948789515e-05 2.872840000000001055e+02 3.115671629557867567e-05 2.872840000000001055e+02 5.282438959026415740e-05 2.872840000000001055e+02 1.308019541425340122e-29
2.871840000000001965e+02 4.179363030677128721e-02 2.871840000000000828e+02 4.036490569544450707e-02 2.871840000000000828e+02 1.895703460304244096e-04 2.871840000000000828e+02 8.655179050677178207e-05 2.871840000000000828e+02 3.314723516476370620e-05 2.871840000000000828e+02 5.563632374254385481e-05 2.871840000000000828e+02 1.373402649587478631e-29
2.870840000000007421e+02 4.089110761268284489e-02 2.870840000000001169e+02 4.041368517173588026e-02 2.870840000000001169e+02 2.260247285045222673e-04 2.870840000000001169e+02 9.364885560794317381e-05 2.870840000000001169e+02 3.533315099188129261e-05 2.870840000000001169e+02 5.867843663153144378e-05 2.870840000000001169e+02 1.443804933324948085e-29
2.869840000000003783e+02 4.216066291049928166e-02 2.869840000000000941e+02 4.048304240093449080e-02 2.869840000000000941e+02 2.816815872645672052e-04 2.869840000000000941e+02 1.016436547078068648e-04 2.869840000000000941e+02 3.774066133400368110e-05 2.869840000000000941e+02 6.197649762811418910e-05 2.869840000000000941e+02 1.519752631592760434e-29
2.868840000000000146e+02 4.116289686066800652e-02 2.868840000000001282e+02 4.058701069463814537e-02 2.868840000000001282e+02 3.703528688957316312e-04 2.868840000000001282e+02 1.106973879983006982e-04 2.868840000000001282e+02 4.040046045598661204e-05 2.868840000000001282e+02 6.555997728812688950e-05 2.868840000000001282e+02 1.601842666563594724e-29
2.867840000000005602e+02 4.110724386377315881e-02 2.867840000000001055e+02 4.074741838112655445e-02 2.867840000000001055e+02 5.135875818010786961e-04 2.867840000000001055e+02 1.210194092047352563e-04 2.867840000000001055e+02 4.334868767650184869e-05 2.867840000000001055e+02 6.946270244423516415e-05 2.867840000000001055e+02 1.690754326185759827e-29
2.866840000000001965e+02 4.319464470222252050e-02 2.866840000000001396e+02 4.099539738819454882e-02 2.866840000000001396e+02 7.421449735297208422e-04 2.866840000000001396e+02 1.329006493651266167e-04 2.866840000000001396e+02 4.662811500217157161e-05 2.866840000000001396e+02 7.372365029752897276e-05 2.866840000000001396e+02 1.787263258028771255e-29
2.865840000000007421e+02 4.252716884540068409e-02 2.865840000000001169e+02 4.137091144278304267e-02 2.865840000000001169e+02 1.095449326692350331e-03 2.865840000000001169e+02 1.467845532875494392e-04 2.865840000000001169e+02 5.028964663765233151e-05 2.865840000000001169e+02 7.838791616548853268e-05 2.865840000000001169e+02 1.892258310901851749e-29
2.864840000000003783e+02 4.226332577228389398e-02 2.864840000000001510e+02 4.191875829108170082e-02 2.864840000000001510e+02 1.617440578166774810e-03 2.864840000000001510e+02 1.634155788601171814e-04 2.864840000000001510e+02 5.439423451090861150e-05 2.864840000000001510e+02 8.350789954389903000e-05 2.864840000000001510e+02 2.006761904626453447e-29
2.863840000000000146e+02 4.321512921261302237e-02 2.863840000000001282e+02 4.267999875526839321e-02 2.863840000000001282e+02 2.347702566509898142e-03 2.863840000000001282e+02 1.841360458201285076e-04 2.863840000000001282e+02 5.901537649573058449e-05 2.863840000000001282e+02 8.914476644263330356e-05 2.863840000000001282e+02 2.131954796323711586e-29
2.862840000000005602e+02 4.414613594680637243e-02 2.862840000000001623e+02 4.367922962103132356e-02 2.862840000000001623e+02 3.308175999873847785e-03 2.862840000000001623e+02 2.114408439014577154e-04 2.862840000000001623e+02 6.424251346297935495e-05 2.862840000000001623e+02 9.537026379303699169e-05 2.862840000000001623e+02 2.269206358901048374e-29
2.861840000000001965e+02 4.535709484493546939e-02 2.861840000000001396e+02 4.491025619590412188e-02 2.861840000000001396e+02 4.487870892955160042e-03 2.861840000000001396e+02 2.499302799838553149e-04 2.861840000000001396e+02 7.018603711268452984e-05 2.861840000000001396e+02 1.022689858524192621e-04 2.861840000000001396e+02 2.420111815317609602e-29
2.860840000000007421e+02 4.693056559918758891e-02 2.860840000000001737e+02 4.632448512999590151e-02 2.860840000000001737e+02 5.829770827555829163e-03 2.860840000000001737e+02 3.077873972133833460e-04 2.860840000000001737e+02 7.698567976163169034e-05 2.860840000000001737e+02 1.099412254650585392e-04 2.860840000000001737e+02 2.586538310391605749e-29
2.859840000000003783e+02 4.753102246069856873e-02 2.859840000000001510e+02 4.782637380108487046e-02 2.859840000000001510e+02 7.224251292959442405e-03 2.859840000000001510e+02 3.987891637859026801e-04 2.859840000000001510e+02 8.482675590835102699e-05 2.859840000000001510e+02 1.185065884311718780e-04 2.859840000000001510e+02 2.770682292469496779e-29
2.858840000000000146e+02 4.919253315412668026e-02 2.858840000000001851e+02 4.927855493389359659e-02 2.858840000000001851e+02 8.511890835056434845e-03 2.858840000000001851e+02 5.445804336825214474e-04 2.858840000000001851e+02 9.397505271257494013e-05 2.858840000000001851e+02 1.281086124420655547e-04 2.858840000000001851e+02 2.975141480309871732e-29
2.857840000000005602e+02 4.965360440362200783e-02 2.857840000000001623e+02 5.051973936388927389e-02 2.857840000000001623e+02 9.499482449159778880e-03 2.857840000000001623e+02 7.764817030316144590e-04 2.857840000000001623e+02 1.048544906790475602e-04 2.857840000000001623e+02 1.389207210188339711e-04 2.857840000000001623e+02 3.203005792902977076e-29
2.856840000000001965e+02 5.019056126829987696e-02 2.856840000000001965e+02 5.140493998737082071e-02 2.856840000000001965e+02 1.000000000000000194e-02 2.856840000000001965e+02 1.135569819233017263e-03 2.856840000000001965e+02 1.182161985261992449e-04 2.856840000000001965e+02 1.511539696116015203e-04 2.856840000000001965e+02 3.457973148465828654e-29
2.855840000000007421e+02 5.098153530222317847e-02 2.855840000000001737e+02 5.187196947526593466e-02 2.855840000000001737e+02 9.901982014410063565e-03 2.855840000000001737e+02 1.669434942225150788e-03 2.855840000000001737e+02 1.354852949018695745e-04 2.855840000000001737e+02 1.650672237288515227e-04 2.855840000000001737e+02 3.744498181024011430e-29
2.854840000000003783e+02 5.267302805375293634e-02 2.854840000000002078e+02 5.199293608445817311e-02 2.854840000000002078e+02 9.228271653725177853e-03 2.854840000000002078e+02 2.424269249088171693e-03 2.854840000000002078e+02 1.594145057400572297e-04 2.854840000000002078e+02 1.809806759047669620e-04 2.854840000000002078e+02 4.067984959391236642e-29
2.853840000000000146e+02 5.347244738482791887e-02 2.853840000000001851e+02 5.194944408761468374e-02 2.853840000000001851e+02 8.122859866115311051e-03 2.853840000000001851e+02 3.432098084193858228e-03 2.853840000000001851e+02 1.951921334767503069e-04 2.853840000000001851e+02 1.992940038287652465e-04 2.853840000000001851e+02 4.435039149655691501e-29
2.852840000000005602e+02 5.246822304765986350e-02 2.852840000000002192e+02 5.194864211594604070e-02 2.852840000000002192e+02 6.781111125165648935e-03 2.852840000000002192e+02 4.694934599361345710e-03 2.852840000000002192e+02 2.520853245601059871e-04 2.852840000000002192e+02 2.205110668589404794e-04 2.852840000000002192e+02 4.853801393280774243e-29
2.851840000000001965e+02 5.108529607038567177e-02 2.851840000000001965e+02 5.214872985178434228e-02 2.851840000000001965e+02 5.388323007573023356e-03 2.851840000000001965e+02 6.169665841511225678e-03 2.851840000000001965e+02 3.454670552756617784e-04 2.851840000000001965e+02 2.452739474244278726e-04 2.851840000000001965e+02 5.334393001404931017e-29
2.850840000000007421e+02 5.407646696556133586e-02 2.850840000000001737e+02 5.262028236742755799e-02 2.850840000000001737e+02 4.088959811233640676e-03 2.850840000000001737e+02 7.758285567970651594e-03 2.850840000000001737e+02 4.986264304561959220e-04 2.850840000000001737e+02 2.744105577670697782e-04 2.850840000000001737e+02 5.889519014920353332e-29
2.849840000000003783e+02 5.395042738485453931e-02 2.849840000000002078e+02 5.333478124260059711e-02 2.849840000000002078e+02 2.975624302839416369e-03 2.849840000000002078e+02 9.306982646881498122e-03 2.849840000000002078e+02 7.431720199833025077e-04 2.849840000000002078e+02 3.090022728963795462e-04 2.849840000000002078e+02 6.535294869479275789e-29
2.848840000000000146e+02 5.337185347827785170e-02 2.848840000000001851e+02 5.417313435623387352e-02 2.848840000000001851e+02 2.089502810154079699e-03 2.848840000000001851e+02 1.061675155248893547e-02 2.848840000000001851e+02 1.116398310670229559e-03 2.848840000000001851e+02 3.504816829206298576e-04 2.848840000000001851e+02 7.292395641597106916e-29
2.847840000000005602e+02 5.364524268364669751e-02 2.847840000000002192e+02 5.495716467610550077e-02 2.847840000000002192e+02 1.429422852132545153e-03 2.847840000000002192e+02 1.147278669944477685e-02 2.847840000000002192e+02 1.654178438894230276e-03 2.847840000000002192e+02 4.007766856339496663e-04 2.847840000000002192e+02 8.187678365357732983e-29
2.846840000000001965e+02 5.464557699903718063e-02 2.846840000000001965e+02 5.551227882826575977e-02 2.846840000000001965e+02 9.661582316247258571e-04 2.846840000000001965e+02 1.170440099640180677e-02 2.846840000000001965e+02 2.379191038570870140e-03 2.846840000000001965e+02 4.625285616683583352e-04 2.846840000000001965e+02 9.256510756965611521e-29
2.845840000000007421e+02 5.592070154634912194e-02 2.845840000000002306e+02 5.574374577832387490e-02 2.845840000000002306e+02 6.574692945806575456e-04 2.845840000000002306e+02 1.126036526248155346e-02 2.845840000000002306e+02 3.286473028182183408e-03 2.845840000000002306e+02 5.394381930794804039e-04 2.845840000000002306e+02 1.054617819235893562e-28
2.844840000000003783e+02 5.663372717516219207e-02 2.844840000000002078e+02 5.566428682239117631e-02 2.844840000000002078e+02 4.601330989860029277e-04 2.844840000000002078e+02 1.023689308487222074e-02 2.844840000000002078e+02 4.330386540265610332e-03 2.844840000000002078e+02 6.368740982673363809e-04 2.844840000000002078e+02 1.212100119230594225e-28
2.843840000000000146e+02 5.519122911285514327e-02 2.843840000000002419e+02 5.534505871240460312e-02 2.843840000000002419e+02 3.372499109587413519e-04 2.843840000000002419e+02 8.827170022083592402e-03 2.843840000000002419e+02 5.417505812637432583e-03 2.843840000000002419e+02 7.631329667248328051e-04 2.843840000000002419e+02 1.407046880410139035e-28
2.842840000000005602e+02 5.623342533837246554e-02 2.842840000000002192e+02 5.484792474090583597e-02 2.842840000000002192e+02 2.610768539181896361e-04 2.842840000000002192e+02 7.245843994903007276e-03 2.842840000000002192e+02 6.408546468835710046e-03 2.842840000000002192e+02 9.324574232489273680e-04 2.842840000000002192e+02 1.652428134164630725e-28
2.841840000000001965e+02 5.536244360000121267e-02 2.841840000000002533e+02 5.419847746968137203e-02 2.841840000000002533e+02 2.127557333743469465e-04 2.841840000000002533e+02 5.679513449282161570e-03 2.841840000000002533e+02 7.133908283488738129e-03 2.841840000000002533e+02 1.172300003536121517e-03 2.841840000000002533e+02 1.968941453911548077e-28
2.840840000000007421e+02 5.271657988241053999e-02 2.840840000000002306e+02 5.341888783358304110e-02 2.840840000000002306e+02 1.805020257893327740e-04 2.840840000000002306e+02 4.264664528920639533e-03 2.840840000000002306e+02 7.435402405977196115e-03 2.840840000000002306e+02 1.538318872895871360e-03 2.840840000000002306e+02 2.396633435251914708e-28
2.839840000000003783e+02 5.126318318986485684e-02 2.839840000000002647e+02 5.261198655765864790e-02 2.839840000000002647e+02 1.574501087677767459e-04 2.839840000000002647e+02 3.081164721281522741e-03 2.839840000000002647e+02 7.236385298470027032e-03 2.839840000000002647e+02 2.136986429139320007e-03 2.839840000000002647e+02 3.031808850881371882e-28
2.838840000000000146e+02 5.213229600402207592e-02 2.838840000000002419e+02 5.202652461907982667e-02 2.838840000000002419e+02 1.398115331502074610e-04 2.838840000000002419e+02 2.156280002795282237e-03 2.838840000000002419e+02 6.588249434535835281e-03 2.838840000000002419e+02 3.142183648598498476e-03 2.838840000000002419e+02 4.125837958750361886e-28
2.837840000000005602e+02 5.171754983564889191e-02 2.837840000000002760e+02 5.201429572972790516e-02 2.837840000000002760e+02 1.255624934340377581e-04 2.837840000000002760e+02 1.476620641258964001e-03 2.837840000000002760e+02 5.638320375622065186e-03 2.837840000000002760e+02 4.773792219412840987e-03 2.837840000000002760e+02 6.280981479345263710e-28
2.836840000000001965e+02 5.288556227539278898e-02 2.836840000000002533e+02 5.287786344197112354e-02 2.836840000000002533e+02 1.136220896240222378e-04 2.836840000000002533e+02 1.003991203160714248e-03 2.836840000000002533e+02 4.558423950118421254e-03 2.836840000000002533e+02 7.201826199067962349e-03 2.836840000000002533e+02 1.067817626066296408e-27
2.835840000000007421e+02 5.514665092300181232e-02 2.835840000000002874e+02 5.461842529948245789e-02 2.835840000000002874e+02 1.033880867101928658e-04 2.835840000000002874e+02 6.905804254808859755e-04 2.835840000000002874e+02 3.496105478251110808e-03 2.835840000000002874e+02 1.032835130904026857e-02 2.835840000000002874e+02 1.902948258788646943e-27
2.834840000000003783e+02 5.575986689053563650e-02 2.834840000000002647e+02 5.646521210233206023e-02 2.834840000000002647e+02 9.449576103012305721e-05 2.834840000000002647e+02 4.902638267059200887e-04 2.834840000000002647e+02 2.554900286854486051e-03 2.834840000000002647e+02 1.332555222774153315e-02 2.834840000000002647e+02 3.279061140313305788e-27
2.833840000000000146e+02 5.661245130107577656e-02 2.833840000000002988e+02 5.661553024468746892e-02 2.833840000000002988e+02 8.670054960244492816e-05 2.833840000000002988e+02 3.649255991981279574e-04 2.833840000000002988e+02 1.790127737694958369e-03 2.833840000000002988e+02 1.437377635819193748e-02 2.833840000000002988e+02 5.155824473500076274e-27
2.832840000000005602e+02 5.576150922876219052e-02 2.832840000000002760e+02 5.413392733824656800e-02 2.832840000000002760e+02 7.982318333520245892e-05 2.832840000000002760e+02 2.864635049966290253e-04 2.832840000000002760e+02 1.214324205378333830e-03 2.832840000000002760e+02 1.255331644453640434e-02 2.832840000000002760e+02 7.132119585491493776e-27
2.831840000000001965e+02 5.090706872596936078e-02 2.831840000000003101e+02 5.048363233616072476e-02 2.831840000000003101e+02 7.372404979442855044e-05 2.831840000000003101e+02 2.359899294715919304e-04 2.831840000000003101e+02 8.093785160699987213e-04 2.831840000000003101e+02 9.364539840824701381e-03 2.831840000000003101e+02 8.371260997566639575e-27
2.830840000000007421e+02 4.791843591177987610e-02 2.830840000000002874e+02 4.721337895254978934e-02 2.830840000000002874e+02 6.829052830097600310e-05 2.830840000000002874e+02 2.017625195596564440e-04 2.830840000000002874e+02 5.410703137972077770e-04 2.830840000000002874e+02 6.402255590891945541e-03 2.830840000000002874e+02 8.063030878883245165e-27
2.829840000000003783e+02 4.423806775394360791e-02 2.829840000000003215e+02 4.482834905685322696e-02 2.829840000000003215e+02 6.342998954926049070e-05 2.829840000000003215e+02 1.769400156581460546e-04 2.829840000000003215e+02 3.716493481768070391e-04 2.829840000000003215e+02 4.216329703469013507e-03 2.829840000000003215e+02 6.433399472826924560e-27
2.828840000000000146e+02 4.136974458340614280e-02 2.828840000000002988e+02 4.327638777518003771e-02 2.828840000000002988e+02 5.906537161548424574e-05 2.828840000000002988e+02 1.577296128689033663e-04 2.828840000000002988e+02 2.679662437234451417e-04 2.828840000000002988e+02 2.791626546972205119e-03 2.828840000000002988e+02 4.418613941709647311e-27
2.827840000000005602e+02 3.960648585028543611e-02 2.827840000000003329e+02 4.232997261355449237e-02 2.827840000000003329e+02 5.513206302500420832e-05 2.827840000000003329e+02 1.420868857403103421e-04 2.827840000000003329e+02 2.049479432820722181e-04 2.827840000000003329e+02 1.927805721507108282e-03 2.827840000000003329e+02 2.702968965876510712e-27
2.826840000000001965e+02 4.011950833726438126e-02 2.826840000000003101e+02 4.175868097531337808e-02 2.826840000000003101e+02 5.157555581521694460e-05 2.826840000000003101e+02 1.289062131438289233e-04 2.826840000000003101e+02 1.656887528546038433e-04 2.826840000000003101e+02 1.412510453499724169e-03 2.826840000000003101e+02 1.536377828094966532e-27
2.825840000000007421e+02 4.029698333355952178e-02 2.825840000000003442e+02 4.139764033176865365e-02 2.825840000000003442e+02 4.834961603016130416e-05 2.825840000000003442e+02 1.175628304054792805e-04 2.825840000000003442e+02 1.398164056392779632e-04 2.825840000000003442e+02 1.091911479693735568e-03 2.825840000000003442e+02 8.687472125333955679e-28
2.824840000000003783e+02 4.050040376402344600e-02 2.824840000000003215e+02 4.115146906193737492e-02 2.824840000000003215e+02 4.541483195129810443e-05 2.824840000000003215e+02 1.076734515203909789e-04 2.824840000000003215e+02 1.214420013288602197e-04 2.824840000000003215e+02 8.769387771368269621e-04 2.824840000000003215e+02 5.299079030384254787e-28
2.823840000000000146e+02 3.986829000184712729e-02 2.823840000000003556e+02 4.097146063590263038e-02 2.823840000000003556e+02 4.273745006661736447e-05 2.823840000000003556e+02 9.897859433832997529e-05 2.823840000000003556e+02 1.074121584117477299e-04 2.823840000000003556e+02 7.223324330859374554e-04 2.823840000000003556e+02 3.639717467472950035e-28
2.822840000000005602e+02 3.974893998414407575e-02 2.822840000000003329e+02 4.083334062014334909e-02 2.822840000000003329e+02 4.028843483418969673e-05 2.822840000000003329e+02 9.128685248660766555e-05 2.822840000000003329e+02 9.609092989870413677e-05 2.822840000000003329e+02 6.056744029238458199e-04 2.822840000000003329e+02 2.761712485542504491e-28
2.821840000000001965e+02 4.011286818855306496e-02 2.821840000000003670e+02 4.072408385744963333e-02 2.821840000000003670e+02 3.804270450656186580e-05 2.821840000000003670e+02 8.444850303322702677e-05 2.821840000000003670e+02 8.662282954011655525e-05 2.821840000000003670e+02 5.149698203697258142e-04 2.821840000000003670e+02 2.221211211394135670e-28
2.820840000000007421e+02 4.134487245199543193e-02 2.820840000000003442e+02 4.063583937948134217e-02 2.820840000000003442e+02 3.597850654636260142e-05 2.820840000000003442e+02 7.834232493554941763e-05 2.820840000000003442e+02 7.853377561139215750e-05 2.820840000000003442e+02 4.429847723880382931e-04 2.820840000000003442e+02 1.841609700690495252e-28
2.819840000000003783e+02 3.943190661375901157e-02 2.819840000000003783e+02 4.056340915009111481e-02 2.819840000000003783e+02 3.407690442906960459e-05 2.819840000000003783e+02 7.286827050703499240e-05 2.819840000000003783e+02 7.153341530823316473e-05 2.819840000000003783e+02 3.849305598467791948e-04 2.819840000000003783e+02 1.554644918560049700e-28
2.818840000000000146e+02 3.955000382405707976e-02 2.818840000000003556e+02 4.050315285062165011e-02 2.818840000000003556e+02 3.232135384525836242e-05 2.818840000000003556e+02 6.794282739078427106e-05 2.818840000000003556e+02 6.542341899059299414e-05 2.818840000000003556e+02 3.374652503950148984e-04 2.818840000000003556e+02 1.329806879227657265e-28
2.817840000000005602e+02 3.962047836079821833e-02 2.817840000000003897e+02 4.045243542509247003e-02 2.817840000000003897e+02 3.069735104866908455e-05 2.817840000000003897e+02 6.349574987874713808e-05 2.817840000000003897e+02 6.005625567961112525e-05 2.817840000000003897e+02 2.981860684854446722e-04 2.817840000000003897e+02 1.149980380882937471e-28
2.816840000000001965e+02 4.010044036713657223e-02 2.816840000000003670e+02 4.040930539333975613e-02 2.816840000000003670e+02 2.919213973058042627e-05 2.816840000000003670e+02 5.946759455811159110e-05 2.816840000000003670e+02 5.531625360237591929e-05 2.816840000000003670e+02 2.653294054486855509e-04 2.816840000000003670e+02 1.003940381161637001e-28
2.815840000000007421e+02 4.028313605264052105e-02 2.815840000000004011e+02 4.037229078383262892e-02 2.815840000000004011e+02 2.779446560943304697e-05 2.815840000000004011e+02 5.580779445723732431e-05 2.815840000000004011e+02 5.111007562406548509e-05 2.815840000000004011e+02 2.375784481418952642e-04 2.815840000000004011e+02 8.837937999320731738e-29
2.814840000000003783e+02 3.914647166791667549e-02 2.814840000000003783e+02 4.034026362215681338e-02 2.814840000000003783e+02 2.649437010783077675e-05 2.814840000000003783e+02 5.247312587376252118e-05 2.814840000000003783e+02 4.736120620372173684e-05 2.814840000000003783e+02 2.139349199714986544e-04 2.814840000000003783e+02 7.838137192631018106e-29
