# Supplementary material for: In-situ probing of the Fischer-Tropsch reaction on Co single crystal surfaces up to 1 bar
Source: Nat Commun. 2025 Jan 24;16:1005. doi: 10.1038/s41467-025-56082-8 (PMC11761050; doi:10.1038/s41467-025-56082-8)
Supplement: Supplementary file 3 — Source Data [file 41467_2025_56082_MOESM3_ESM.zip › Fig2/ax3 C1s 975mbar.dat]

# 975mbar
# top	C4	C3	C2	C1
# (x, y) tuples for data, fitline, peak0..peakN
2.888949999999995271e+02 8.209686706228165598e-02 2.888949999999995271e+02 8.012235152521970938e-02 2.888949999999995271e+02 4.431038508757658713e-05 2.888949999999995271e+02 1.367246199085073230e-05 2.888949999999995271e+02 1.368876950225638568e-05 2.888949999999995271e+02 5.067990863902852087e-05 2.888949999999995271e+02 8.521573219617702799e-19
2.887950000000000728e+02 8.423123636794203895e-02 2.887949999999995043e+02 8.012825126855273317e-02 2.887949999999995043e+02 4.710277919120463839e-05 2.887949999999995043e+02 1.432752497305311521e-05 2.887949999999995043e+02 1.426357543329175567e-05 2.887949999999995043e+02 5.255738895518651156e-05 2.887949999999995043e+02 8.822974671058306694e-19
2.886949999999997090e+02 7.392697641741949321e-02 2.886949999999995384e+02 8.013461206987590457e-02 2.886949999999995384e+02 5.016513101259484797e-05 2.886949999999995384e+02 1.503063568424725398e-05 2.886949999999995384e+02 1.487523459399487569e-05 2.886949999999995384e+02 5.454106858506258150e-05 2.886949999999995384e+02 9.140646308595978934e-19
2.885950000000002547e+02 8.016857035374330698e-02 2.885949999999995157e+02 8.014148567168881410e-02 2.885949999999995157e+02 5.353302294992383923e-05 2.885949999999995157e+02 1.578659124102386988e-05 2.885949999999995157e+02 1.552695443318302681e-05 2.885949999999995157e+02 5.663910306468354167e-05 2.885949999999995157e+02 9.475780025112331711e-19
2.884949999999998909e+02 8.106681171190366353e-02 2.884949999999995498e+02 8.014893157339984808e-02 2.884949999999995498e+02 5.724803025422635475e-05 2.884949999999995498e+02 1.660080010015837175e-05 2.884949999999995498e+02 1.622229772119275609e-05 2.884949999999995498e+02 5.886044532426634301e-05 2.884949999999995498e+02 9.829678831223614561e-19
2.883949999999995271e+02 8.083031798822280789e-02 2.883949999999995271e+02 8.015701850971264364e-02 2.883949999999995271e+02 6.135896050125369192e-05 2.883949999999995271e+02 1.747937754563432271e-05 2.883949999999995271e+02 1.696523065568250583e-05 2.883949999999995271e+02 6.121494101007608150e-05 2.883949999999995271e+02 1.020376951544493571e-18
2.882950000000000728e+02 8.601517183635694341e-02 2.882949999999995612e+02 8.016582628023352641e-02 2.882949999999995612e+02 6.592340522077202948e-05 2.882949999999995612e+02 1.842925895038258980e-05 2.882949999999995612e+02 1.776017870676575787e-05 2.882949999999995612e+02 6.371343735559815329e-05 2.882949999999995612e+02 1.059961701875150798e-18
2.881949999999997090e+02 7.761396044459162313e-02 2.881949999999995384e+02 8.017544804717265106e-02 2.881949999999995384e+02 7.100971299953615903e-05 2.881949999999995384e+02 1.945833467597558482e-05 2.881949999999995384e+02 1.861209165098324776e-05 2.881949999999995384e+02 6.636790784615622524e-05 2.881949999999995384e+02 1.101894079393514446e-18
2.880950000000002547e+02 7.796891363004615494e-02 2.880949999999995725e+02 8.018599330103755307e-02 2.880949999999995725e+02 7.669957469682331147e-05 2.880949999999995725e+02 2.057561143854936034e-05 2.880949999999995725e+02 1.952651955469922966e-05 2.880949999999995725e+02 6.919159534747607932e-05 2.880949999999995725e+02 1.146363346905111258e-18
2.879949999999998909e+02 8.085824548717356064e-02 2.879949999999995498e+02 8.019759189583634817e-02 2.879949999999995498e+02 8.309161088706332773e-05 2.879949999999995498e+02 2.179140620796837679e-05 2.879949999999995498e+02 2.050970185420594808e-05 2.879949999999995498e+02 7.219917688710413039e-05 2.879949999999995498e+02 1.193578219319890317e-18
2.878949999999995271e+02 8.093490060666665153e-02 2.878949999999995839e+02 8.021040006341283168e-02 2.878949999999995839e+02 9.030685703359272022e-05 2.878949999999995839e+02 2.311758030673540320e-05 2.878949999999995839e+02 2.156867216259337737e-05 2.878949999999995839e+02 7.540695390990289335e-05 2.878949999999995839e+02 1.243769311413158575e-18
2.877950000000000728e+02 7.952260621852962064e-02 2.877949999999995612e+02 8.022461056767356269e-02 2.877949999999995612e+02 9.849828957710451451e-05 2.877949999999995612e+02 2.456782345361974173e-05 2.877949999999995612e+02 2.271138203918591749e-05 2.877949999999995612e+02 7.883307260364490698e-05 2.877949999999995612e+02 1.297191952369675529e-18
2.876949999999997090e+02 7.745297429172799675e-02 2.876949999999995953e+02 8.024047206484985484e-02 2.876949999999995953e+02 1.078694370698523089e-04 2.876949999999995953e+02 2.615800021541279022e-05 2.876949999999995953e+02 2.394684772099777293e-05 2.876949999999995953e+02 8.249777984358409747e-05 2.876949999999995953e+02 1.354129431247028513e-18
2.875950000000002547e+02 8.201501922270312828e-02 2.875949999999995725e+02 8.025832895933007749e-02 2.875949999999995725e+02 1.187133381538879882e-04 2.875949999999995725e+02 2.790657491031600895e-05 2.875949999999995725e+02 2.528532478352726762e-05 2.875949999999995725e+02 8.642372148233784458e-05 2.875949999999995725e+02 1.414896750384946909e-18
2.874949999999998909e+02 7.569816882430922822e-02 2.874949999999996066e+02 8.027870511074114424e-02 2.874949999999996066e+02 1.314951668824340333e-04 2.874949999999996066e+02 2.983513575496592833e-05 2.874949999999996066e+02 2.673851693131192454e-05 2.874949999999996066e+02 9.063629117242696692e-05 2.874949999999996066e+02 1.479844979615250654e-18
2.873949999999995271e+02 7.980063144677439213e-02 2.873949999999995839e+02 8.030247541905742581e-02 2.873949999999995839e+02 1.470225072347725113e-04 2.873949999999995839e+02 3.196904539311100775e-05 2.873949999999995839e+02 2.831982669868614197e-05 2.873949999999995839e+02 9.516403973085034960e-05 2.873949999999995839e+02 1.549366323655036883e-18
2.872950000000000728e+02 7.793767341436565188e-02 2.872949999999996180e+02 8.033119928705111101e-02 2.872949999999996180e+02 1.667772183429583571e-04 2.872949999999996180e+02 3.433825349298714216e-05 2.872949999999996180e+02 3.004465787729136586e-05 2.872949999999996180e+02 1.000391573378750238e-04 2.872949999999996180e+02 1.623900039256400196e-18
2.871949999999997090e+02 8.342368260987485795e-02 2.871949999999995953e+02 8.036772296900579482e-02 2.871949999999995953e+02 1.935158244171742369e-04 2.871949999999995953e+02 3.697831872392677170e-05 2.871949999999995953e+02 3.193078212692210705e-05 2.871949999999995953e+02 1.052980437377727018e-04 2.871949999999995953e+02 1.703939368804013237e-18
2.870950000000002547e+02 7.611004025415857299e-02 2.870949999999996294e+02 8.041717356854659327e-02 2.870949999999996294e+02 2.322610941960097071e-04 2.870949999999996294e+02 3.993170342951783496e-05 2.870949999999996294e+02 3.399878567085483366e-05 2.870949999999996294e+02 1.109819852502047586e-04 2.870949999999996294e+02 1.790039694721275375e-18
2.869949999999998909e+02 8.135456931484040533e-02 2.869949999999996066e+02 8.048842622972009198e-02 2.869949999999996066e+02 2.917662242735427148e-04 2.869949999999996066e+02 4.324942690689918693e-05 2.869949999999996066e+02 3.627261650170997395e-05 2.869949999999996066e+02 1.171379620379358732e-04 2.869949999999996066e+02 1.882828166413284353e-18
2.868949999999995271e+02 8.249813940064247564e-02 2.868949999999996407e+02 8.059597370509756498e-02 2.868949999999996407e+02 3.863806345562731111e-04 2.868949999999996407e+02 4.699319701254367135e-05 2.868949999999996407e+02 3.878025851269447109e-05 2.868949999999996407e+02 1.238196150160489676e-04 2.868949999999996407e+02 1.983015111342537713e-18
2.867950000000000728e+02 8.189125229553290142e-02 2.867949999999996180e+02 8.076182180611410355e-02 2.867949999999996180e+02 5.379406321578474341e-04 2.867949999999996180e+02 5.123819753801764061e-05 2.867949999999996180e+02 4.155456697432876234e-05 2.867949999999996180e+02 1.310884094439069907e-04 2.867949999999996180e+02 2.091407617938502588e-18
2.866949999999997090e+02 8.027872374030065039e-02 2.866949999999996521e+02 8.101659699725879960e-02 2.866949999999996521e+02 7.768708134696026939e-04 2.866949999999996521e+02 5.607683095658541064e-05 2.866949999999996521e+02 4.463431065945645202e-05 2.866949999999996521e+02 1.390150421731562802e-04 2.866949999999996521e+02 2.208925775341816457e-18
2.865950000000002547e+02 8.150807241581191354e-02 2.865949999999996294e+02 8.139862870862128730e-02 2.865949999999996294e+02 1.141258040788829158e-03 2.865949999999996294e+02 6.162403406582082075e-05 2.865949999999996294e+02 4.806548126746829563e-05 2.865949999999996294e+02 1.476811524991707462e-04 2.865949999999996294e+02 2.336622180165023589e-18
2.864949999999998909e+02 8.044139790778088994e-02 2.864949999999996635e+02 8.194964517117755975e-02 2.864949999999996635e+02 1.672535107221430470e-03 2.864949999999996635e+02 6.802569601294602172e-05 2.864949999999996635e+02 5.190295431085263666e-05 2.864949999999996635e+02 1.571814136323214535e-04 2.864949999999996635e+02 2.475705482529948273e-18
2.863949999999995271e+02 8.124757251171700612e-02 2.863949999999996407e+02 8.270623698886050978e-02 2.863949999999996407e+02 2.406923959653786173e-03 2.863949999999996407e+02 7.547429708796164261e-05 2.863949999999996407e+02 5.621262768479435548e-05 2.863949999999996407e+02 1.676261044339583182e-04 2.863949999999996407e+02 2.627568954945064801e-18
2.862950000000000728e+02 8.716131728996107109e-02 2.862949999999996749e+02 8.368756536966798221e-02 2.862949999999996749e+02 3.363104113181491963e-03 2.862949999999996749e+02 8.424270924724572935e-05 2.862949999999996749e+02 6.107425593903735692e-05 2.862949999999996749e+02 1.791442913002094903e-04 2.862949999999996749e+02 2.793825345024185252e-18
2.861949999999997090e+02 8.446998515888495818e-02 2.861949999999996521e+02 8.488163273988617863e-02 2.861949999999996521e+02 4.528396341878777528e-03 2.861949999999996521e+02 9.476317565569570504e-05 2.861949999999996521e+02 6.658543152344256245e-05 2.861949999999996521e+02 1.918877908282630245e-04 2.861949999999996521e+02 2.976349640108732778e-18
2.860950000000002547e+02 8.519639766907821654e-02 2.860949999999996862e+02 8.623391716772570159e-02 2.860949999999996862e+02 5.847201968906314343e-03 2.860949999999996862e+02 1.078112692760627259e-04 2.860949999999996862e+02 7.286779023186400021e-05 2.860949999999996862e+02 2.060361393114607681e-04 2.860949999999996862e+02 3.177331861360029954e-18
2.859949999999998909e+02 8.984057258121240508e-02 2.859949999999996635e+02 8.764223611033067352e-02 2.859949999999996635e+02 7.215445362503197617e-03 2.859949999999996635e+02 1.249097162026867086e-04 2.859949999999996635e+02 8.007816045041788670e-05 2.859949999999996635e+02 2.218028711743652061e-04 2.859949999999996635e+02 3.399342663250223515e-18
2.858949999999995271e+02 8.835470210622098364e-02 2.858949999999996976e+02 8.896048326135855278e-02 2.858949999999996976e+02 8.483473662872316121e-03 2.858949999999996976e+02 1.491346800920756584e-04 2.858949999999996976e+02 8.843140446679029524e-05 2.858949999999996976e+02 2.394435139273706217e-04 2.858949999999996976e+02 3.645415407784990540e-18
2.857950000000000728e+02 9.122211486277990999e-02 2.857949999999996749e+02 9.001462191979148209e-02 2.857949999999996749e+02 9.470566906898372078e-03 2.857949999999996749e+02 1.865384693664972563e-04 2.857949999999996749e+02 9.825068849527773330e-05 2.857949999999996749e+02 2.592658550313321460e-04 2.857949999999996749e+02 3.919149606769063994e-18
2.856949999999997090e+02 9.189372010778144861e-02 2.856949999999997090e+02 9.064001040973825030e-02 2.856949999999997090e+02 1.000000000000000194e-02 2.856949999999997090e+02 2.482884390524758996e-04 2.856949999999997090e+02 1.100787251057747795e-04 2.856949999999997090e+02 2.816432455799952909e-04 2.856949999999997090e+02 4.224842319295606346e-18
2.855950000000002547e+02 9.089350756849878810e-02 2.855949999999996862e+02 9.074529676696024838e-02 2.855949999999996862e+02 9.960136440939021049e-03 2.855949999999996862e+02 3.532144910322687972e-04 2.855949999999996862e+02 1.249138286752091425e-04 2.855949999999996862e+02 3.070320063137493794e-04 2.855949999999996862e+02 4.567656461226123356e-18
2.854949999999998909e+02 8.757645255012996843e-02 2.854949999999997203e+02 9.037021499614070197e-02 2.854949999999997203e+02 9.359857346637832226e-03 2.854949999999997203e+02 5.296872308314434091e-04 2.854949999999997203e+02 1.446759802918226850e-04 2.854949999999997203e+02 3.359944383796014409e-04 2.854949999999997203e+02 4.953838336563462025e-18
2.853949999999995271e+02 8.703988137345025633e-02 2.853949999999996976e+02 8.968074808528646302e-02 2.853949999999996976e+02 8.323641391317540550e-03 2.853949999999996976e+02 8.148327969643035049e-04 2.853949999999996976e+02 1.730443119245245588e-04 2.853949999999996976e+02 3.692295850800896267e-04 2.853949999999996976e+02 5.391001504306451087e-18
2.852950000000000728e+02 9.397354240113456325e-02 2.852949999999997317e+02 8.890495259031599984e-02 2.852949999999997317e+02 7.031853912304158669e-03 2.852949999999997317e+02 1.248688046450592039e-03 2.852949999999997317e+02 2.167957778311955174e-04 2.852949999999997317e+02 4.076148537300469340e-04 2.852949999999997317e+02 5.888501067334056295e-18
2.851949999999997090e+02 8.492869834428594389e-02 2.851949999999997090e+02 8.826429097878245311e-02 2.851949999999997090e+02 5.662467723098138679e-03 2.851949999999997090e+02 1.861916760599050241e-03 2.851949999999997090e+02 2.876434253445712204e-04 2.851949999999997090e+02 4.522630697406784047e-04 2.851949999999997090e+02 6.457932736075742908e-18
2.850950000000002547e+02 8.568582933468196772e-02 2.850949999999996862e+02 8.792686589660643481e-02 2.850949999999996862e+02 4.359483178181812989e-03 2.850949999999996862e+02 2.658533868017387818e-03 2.850949999999996862e+02 4.042470544543974738e-04 2.850949999999996862e+02 5.046017959528308018e-04 2.850949999999996862e+02 7.113806366587089272e-18
2.849949999999998909e+02 8.698085002712177549e-02 2.849949999999997203e+02 8.797896558200397898e-02 2.849949999999997203e+02 3.220358880000666942e-03 2.849949999999997203e+02 3.598577778259430364e-03 2.849949999999997203e+02 5.935436153574434734e-04 2.849949999999997203e+02 5.664853083864339377e-04 2.849949999999997203e+02 7.874466995122422080e-18
2.848949999999995271e+02 8.793428598197586266e-02 2.848949999999996976e+02 8.841184334547200208e-02 2.848949999999996976e+02 2.294376376156151680e-03 2.848949999999996976e+02 4.587128271224593344e-03 2.848949999999996976e+02 8.899833670732813914e-04 2.848949999999996976e+02 6.403553310179621767e-04 2.848949999999996976e+02 8.763372470627247462e-18
2.847950000000000728e+02 9.286426836554607933e-02 2.847949999999997317e+02 8.912420458112881028e-02 2.847949999999997317e+02 1.589187226119873628e-03 2.847949999999997317e+02 5.474494844331974884e-03 2.847949999999997317e+02 1.331046495163742483e-03 2.847949999999997317e+02 7.294760155132108941e-04 2.847949999999997317e+02 9.810893688709937585e-18
2.846949999999997090e+02 9.071812890917047012e-02 2.846949999999997090e+02 8.994455659033673278e-02 2.846949999999997090e+02 1.082918710812972706e-03 2.846949999999997090e+02 6.075309178126681031e-03 2.846949999999997090e+02 1.948044050368854824e-03 2.846949999999997090e+02 8.382846510282183266e-04 2.846949999999997090e+02 1.105689507795494135e-17
2.845950000000002547e+02 9.090674468007840792e-02 2.845949999999997431e+02 9.069095497656565197e-02 2.845949999999997431e+02 7.379866801617006615e-04 2.845949999999997431e+02 6.227126372280830657e-03 2.845949999999997431e+02 2.752912475177399319e-03 2.845949999999997431e+02 9.729294489457113171e-04 2.845949999999997431e+02 1.255450401701785603e-17
2.844949999999998909e+02 8.844203368068849491e-02 2.844949999999997203e+02 9.126206964505692576e-02 2.844949999999997203e+02 5.130073923334176013e-04 2.844949999999997203e+02 5.882928845645215253e-03 2.844949999999997203e+02 3.723998922614022572e-03 2.844949999999997203e+02 1.142134484464252947e-03 2.844949999999997203e+02 1.437573305084919179e-17
2.843949999999995271e+02 9.084569421525479083e-02 2.843949999999997544e+02 9.167047928422750180e-02 2.843949999999997544e+02 3.707689388617797137e-04 2.843949999999997544e+02 5.145640882664294889e-03 2.843949999999997544e+02 4.795331368451806291e-03 2.843949999999997544e+02 1.358738094249603307e-03 2.843949999999997544e+02 1.662006194966475464e-17
2.842950000000000728e+02 9.473177252395076353e-02 2.842949999999997317e+02 9.197534702721124611e-02 2.842949999999997317e+02 2.820178261615297792e-04 2.842949999999997317e+02 4.197119042889814119e-03 2.842949999999997317e+02 5.853283724350968019e-03 2.842949999999997317e+02 1.642926433808908782e-03 2.842949999999997317e+02 1.942787986322143700e-17
2.841949999999997090e+02 9.437280589235577666e-02 2.841949999999997658e+02 9.221244109100175390e-02 2.841949999999997658e+02 2.260274183943263016e-04 2.841949999999997658e+02 3.212806661941406978e-03 2.841949999999997658e+02 6.743538217113041397e-03 2.841949999999997658e+02 2.030068793552949370e-03 2.841949999999997658e+02 2.300215829426186676e-17
2.840950000000002547e+02 8.691990779053970773e-02 2.840949999999997431e+02 9.239643077813002037e-02 2.840949999999997431e+02 1.893246101386135340e-04 2.840949999999997431e+02 2.321565453705224692e-03 2.840949999999997431e+02 7.295961863824439175e-03 2.840949999999997431e+02 2.589578850461707500e-03 2.840949999999997431e+02 2.764462802246076531e-17
2.839949999999998909e+02 9.215699257072942907e-02 2.839949999999997772e+02 9.260278285035654366e-02 2.839949999999997772e+02 1.637653145853092335e-04 2.839949999999997772e+02 1.595799325674032406e-03 2.839949999999997772e+02 7.380333975567263463e-03 2.839949999999997772e+02 3.462884234529900115e-03 2.839949999999997772e+02 3.381990995021618808e-17
2.838949999999995271e+02 9.476258532775594379e-02 2.838949999999997544e+02 9.309197537543636991e-02 2.838949999999997544e+02 1.447095427544967821e-04 2.838949999999997544e+02 1.056200878701941915e-03 2.838949999999997544e+02 6.974740503329604664e-03 2.838949999999997544e+02 4.916324450650285879e-03 2.838949999999997544e+02 4.229152930204560228e-17
2.837950000000000728e+02 9.308261569747014463e-02 2.837949999999997885e+02 9.436226875277145543e-02 2.837949999999997885e+02 1.296220691461290623e-04 2.837949999999997885e+02 6.859547130319359164e-04 2.837949999999997885e+02 6.179462754064662423e-03 2.837949999999997885e+02 7.367229216528667704e-03 2.837949999999997885e+02 5.454888605948051760e-17
2.836949999999997090e+02 1.019510335550497387e-01 2.836949999999997658e+02 9.702485066358187971e-02 2.836949999999997658e+02 1.171405441856492133e-04 2.836949999999997658e+02 4.488088587377359528e-04 2.836949999999997658e+02 5.159068672996636011e-03 2.836949999999997658e+02 1.129983258766177265e-02 2.836949999999997658e+02 7.453445401465070446e-17
2.835950000000002547e+02 1.015073683453064229e-01 2.835949999999997999e+02 1.014625942275370063e-01 2.835949999999997999e+02 1.065187720340914405e-04 2.835949999999997999e+02 3.047766711550993078e-04 2.835949999999997999e+02 4.077273137937555657e-03 2.835949999999997999e+02 1.697402564641014786e-02 2.835949999999997999e+02 1.145367897751678081e-16
2.834949999999998909e+02 1.040856168445783575e-01 2.834949999999997772e+02 1.070885461714046333e-01 2.834949999999997772e+02 9.732237072347054536e-05 2.834949999999997772e+02 2.198424126304936708e-04 2.834949999999997772e+02 3.062780641240386067e-03 2.834949999999997772e+02 2.370860074681007193e-02 2.834949999999997772e+02 2.072439096424239477e-16
2.833949999999995271e+02 1.108336839148868214e-01 2.833949999999998113e+02 1.110145955618134506e-01 2.833949999999998113e+02 8.927398589187998592e-05 2.833949999999998113e+02 1.695333338012152162e-04 2.833949999999998113e+02 2.197639886229825999e-03 2.833949999999998113e+02 2.855814835589011447e-02 2.833949999999998113e+02 4.103509150351833295e-16
2.832950000000000728e+02 1.100171689516395296e-01 2.832949999999997885e+02 1.092755649617450087e-01 2.832949999999997885e+02 8.217861217470895374e-05 2.832949999999997885e+02 1.383604295770787937e-04 2.832949999999997885e+02 1.517494207394967176e-03 2.832949999999997885e+02 2.753753171259747806e-02 2.832949999999997885e+02 7.667849340978264306e-16
2.831949999999997090e+02 1.061206313860103279e-01 2.831949999999998226e+02 1.028388837402288980e-01 2.831949999999998226e+02 7.588841935726063019e-05 2.831949999999998226e+02 1.174844860417110446e-04 2.831949999999998226e+02 1.020177767463458169e-03 2.831949999999998226e+02 2.162533306736526620e-02 2.831949999999998226e+02 1.203884254314744905e-15
2.830950000000002547e+02 9.303256347735329446e-02 2.830949999999997999e+02 9.588907344142773292e-02 2.830949999999997999e+02 7.028584932740640089e-05 2.830949999999997999e+02 1.022522536033370298e-04 2.830949999999997999e+02 6.792798385963126975e-04 2.830949999999997999e+02 1.503725549989924637e-02 2.830949999999997999e+02 1.422843847427604815e-15
2.829949999999998909e+02 9.038901409784716456e-02 2.829949999999998340e+02 9.050985923167227665e-02 2.829949999999998340e+02 6.527484488655066724e-05 2.829949999999998340e+02 9.033606936091613689e-05 2.829949999999998340e+02 4.581307988374316484e-04 2.829949999999998340e+02 9.896117518586195969e-03 2.829949999999998340e+02 1.175927204150646352e-15
2.828949999999995271e+02 8.284363437556310772e-02 2.828949999999998113e+02 8.693211606920830947e-02 2.828949999999998113e+02 6.077570843352929423e-05 2.828949999999998113e+02 8.057925371143395763e-05 2.828949999999998113e+02 3.205372968934188911e-04 2.828949999999998113e+02 6.470223810169193658e-03 2.828949999999998113e+02 7.376406963107805143e-16
2.827950000000000728e+02 8.532117933127741916e-02 2.827949999999998454e+02 8.474680978727919256e-02 2.827949999999998454e+02 5.672168686440420837e-05 2.827949999999998454e+02 7.237533162619217558e-05 2.827949999999998454e+02 2.368013821055139489e-04 2.827949999999998454e+02 4.380911386682682755e-03 2.827949999999998454e+02 3.915080780131061218e-16
2.826949999999997090e+02 8.601595506891808463e-02 2.826949999999998226e+02 8.344930787011645146e-02 2.826949999999998226e+02 5.305648592265523728e-05 2.826949999999998226e+02 6.536966156228042504e-05 2.826949999999998226e+02 1.855617247316852759e-04 2.826949999999998226e+02 3.145319997899625932e-03 2.826949999999998226e+02 1.980245026753570385e-16
2.825950000000002547e+02 8.457271647240717505e-02 2.825949999999998568e+02 8.265303667066642435e-02 2.825949999999998568e+02 4.973236294193498060e-05 2.825949999999998568e+02 5.932735158152001060e-05 2.825949999999998568e+02 1.529863060775908190e-04 2.825949999999998568e+02 2.390990650065264161e-03 2.825949999999998568e+02 1.106051911573599492e-16
2.824949999999998909e+02 7.940709470370087286e-02 2.824949999999998340e+02 8.212739299058476050e-02 2.824949999999998340e+02 4.670862289981147076e-05 2.824949999999998340e+02 5.407708890114467623e-05 2.824949999999998340e+02 1.308651872487117090e-04 2.824949999999998340e+02 1.895742091535020405e-03 2.824949999999998340e+02 7.272919905344273961e-17
2.823949999999995271e+02 8.169649880003442000e-02 2.823949999999998681e+02 8.175392164413963769e-02 2.823949999999998681e+02 4.395041519519391079e-05 2.823949999999998681e+02 4.948660561076014902e-05 2.823949999999998681e+02 1.146552371371715995e-04 2.823949999999998681e+02 1.545829386196459444e-03 2.823949999999998681e+02 5.352309082219512578e-17
2.822950000000000728e+02 8.409935723074843383e-02 2.822949999999998454e+02 8.147428798243680492e-02 2.822949999999998454e+02 4.142776236947270810e-05 2.822949999999998454e+02 4.545069794181417241e-05 2.822949999999998454e+02 1.019618976131304253e-04 2.822949999999998454e+02 1.285447624512339303e-03 2.822949999999998454e+02 4.160779652340697059e-17
2.821949999999997090e+02 8.033128271250128405e-02 2.821949999999998795e+02 8.125781528111700180e-02 2.821949999999998795e+02 3.911477078731742760e-05 2.821949999999998795e+02 4.188433128489068159e-05 2.821949999999998795e+02 9.154461992294566253e-05 2.821949999999998795e+02 1.085271559121812933e-03 2.821949999999998795e+02 3.333009762822748355e-17
2.820950000000002547e+02 7.871059655219039830e-02 2.820949999999998568e+02 8.108637853434587373e-02 2.820949999999998568e+02 3.698898547767956858e-05 2.820949999999998568e+02 3.871806034395704915e-05 2.820949999999998568e+02 8.274283425388964512e-05 2.820949999999998568e+02 9.279286542703126884e-04 2.820949999999998568e+02 2.728076108102097564e-17
2.819949999999998909e+02 8.022428024155553450e-02 2.819949999999998909e+02 8.094819277114333189e-02 2.819949999999998909e+02 3.503085999901454244e-05 2.819949999999998909e+02 3.589471496954251272e-05 2.819949999999998909e+02 7.517656497353975334e-05 2.819949999999998909e+02 8.020906312012161723e-04 2.819949999999998909e+02 2.272475485803160857e-17
2.818949999999995271e+02 8.063530156918567726e-02 2.818949999999998681e+02 8.083514733886754122e-02 2.818949999999998681e+02 3.322331863279436091e-05 2.818949999999998681e+02 3.336690001914678063e-05 2.818949999999998681e+02 6.860228602123961592e-05 2.818949999999998681e+02 6.999548341943449218e-04 2.818949999999998681e+02 1.921179485665577585e-17
2.817950000000000728e+02 8.037294789775352444e-02 2.817949999999999022e+02 8.074147073302483102e-02 2.817949999999999022e+02 3.155139309620242938e-05 2.817949999999999022e+02 3.109507097377363106e-05 2.817949999999999022e+02 6.284713895965274777e-05 2.817949999999999022e+02 6.159771299951857055e-04 2.817949999999999022e+02 1.644860501719854470e-17
2.816949999999997090e+02 8.166483314818082095e-02 2.816949999999998795e+02 8.066295836860798429e-02 2.816949999999998795e+02 3.000191971345304287e-05 2.816949999999998795e+02 2.904603520760825155e-05 2.816949999999998795e+02 5.777929539827011848e-05 2.816949999999998795e+02 5.461311182886390220e-04 2.816949999999998795e+02 1.423749058531319372e-17
2.815950000000002547e+02 7.887390554767108319e-02 2.815949999999999136e+02 8.059648787646085666e-02 2.815949999999999136e+02 2.856328588224377863e-05 2.815949999999999136e+02 2.719177447187143479e-05 2.815949999999999136e+02 5.329394518637050915e-05 2.815949999999999136e+02 4.874388709203570768e-04 2.815949999999999136e+02 1.244146913866529905e-17
2.814949999999998909e+02 8.364520008204906487e-02 2.814949999999998909e+02 8.053970155241228779e-02 2.814949999999998909e+02 2.722521692454102430e-05 2.814949999999998909e+02 2.550851265367084063e-05 2.814949999999998909e+02 4.930586596013756428e-05 2.814949999999998909e+02 4.376619568739214031e-04 2.814949999999998909e+02 1.096332319393924142e-17
