# Supplementary material for: In-situ probing of the Fischer-Tropsch reaction on Co single crystal surfaces up to 1 bar
Source: Nat Commun. 2025 Jan 24;16:1005. doi: 10.1038/s41467-025-56082-8 (PMC11761050; doi:10.1038/s41467-025-56082-8)
Supplement: Supplementary file 3 — Source Data [file 41467_2025_56082_MOESM3_ESM.zip › Fig2/ax4 C1s Co(0001).dat]

# Co(0001)
# top	C4	C3	C2	C1
# (x, y) tuples for data, fitline, peak0..peakN
2.888949999999995271e+02 -1.352065280252178403e-03 2.888949999999995271e+02 5.515790458229026543e-05 2.888949999999995271e+02 4.370276869801473582e-05 2.888949999999995271e+02 3.692445059611491692e-41 2.888949999999995271e+02 7.267476371403746965e-06 2.888949999999995271e+02 3.030109976342000337e-06 2.888949999999995271e+02 1.157549536529782947e-06
2.887950000000000728e+02 -2.093906785478527252e-04 2.887949999999995043e+02 5.842345832473643902e-05 2.887949999999995043e+02 4.650185564231225284e-05 2.887949999999995043e+02 3.872858165503967357e-41 2.887949999999995043e+02 7.577843108595576596e-06 2.887949999999995043e+02 3.144520852705254418e-06 2.887949999999995043e+02 1.199238721123357699e-06
2.886949999999997090e+02 -3.765317696701288904e-04 2.886949999999995384e+02 6.199345484876081600e-05 2.886949999999995384e+02 4.957623109451717388e-05 2.886949999999995384e+02 4.066766871954481757e-41 2.886949999999995384e+02 7.908473987291887917e-06 2.886949999999995384e+02 3.265529603786987875e-06 2.886949999999995384e+02 1.243220163164765478e-06
2.885950000000002547e+02 -5.509849633005387513e-04 2.885949999999995157e+02 6.590733204632866953e-05 2.885949999999995157e+02 5.296284661911440569e-05 2.885949999999995157e+02 4.275545344200325608e-41 2.885949999999995157e+02 8.261167525555737078e-06 2.885949999999995157e+02 3.393652942934360756e-06 2.885949999999995157e+02 1.289664958724167067e-06
2.884949999999998909e+02 -7.336840193389156323e-04 2.884949999999995498e+02 7.021114367923858709e-05 2.884949999999995498e+02 5.670499837289436393e-05 2.884949999999995498e+02 4.500746342827035026e-41 2.884949999999995498e+02 8.637925724925837138e-06 2.884949999999995498e+02 3.529459119736746592e-06 2.884949999999995498e+02 1.338760461681654459e-06
2.883949999999995271e+02 -1.634054070504867588e-03 2.883949999999995271e+02 7.495893368620328652e-05 2.883949999999995271e+02 6.085366505556999704e-05 2.883949999999995271e+02 4.744129670207322252e-41 2.883949999999995271e+02 9.040982251814634377e-06 2.883949999999995271e+02 3.673574206479157747e-06 2.883949999999995271e+02 1.390712172339485916e-06
2.882950000000000728e+02 1.211042051398865480e-04 2.882949999999995612e+02 8.021445625336546636e-05 2.882949999999995612e+02 6.546918580470962353e-05 2.882949999999995612e+02 5.007696016044828670e-41 2.882949999999995612e+02 9.472835265082492205e-06 2.882949999999995612e+02 3.826689296687173541e-06 2.882949999999995612e+02 1.445745886886180684e-06
2.881949999999997090e+02 2.346519591602980615e-04 2.881949999999995384e+02 8.605335400080093330e-05 2.881949999999995384e+02 7.062338929782835341e-05 2.881949999999995384e+02 5.293727398230507323e-41 2.881949999999995384e+02 9.936285783272503887e-06 2.881949999999995384e+02 3.989568770009346050e-06 2.881949999999995384e+02 1.504110149690718520e-06
2.880950000000002547e+02 1.160310972383418911e-05 2.880949999999995725e+02 9.256597452904533031e-05 2.880949999999995725e+02 7.640235298097294674e-05 2.880949999999995725e+02 5.604835699716950254e-41 2.880949999999995725e+02 1.043448268230287809e-05 2.880949999999995725e+02 4.163059807615909418e-06 2.880949999999995725e+02 1.566079058153596484e-06
2.879949999999998909e+02 -1.608077158659008531e-04 2.879949999999995498e+02 9.986116616838238325e-05 2.879949999999995498e+02 8.291013164914342725e-05 2.879949999999995498e+02 5.944021194571751918e-41 2.879949999999995498e+02 1.097097566119751896e-05 2.879949999999995498e+02 4.348103378825493855e-06 2.879949999999995498e+02 1.631955479215933019e-06
2.878949999999995271e+02 -4.051384706638446864e-04 2.878949999999995839e+02 1.080718083584711461e-04 2.878949999999995839e+02 9.027420882251297547e-05 2.878949999999995839e+02 6.314743465258424742e-41 2.878949999999995839e+02 1.154977782354528388e-05 2.878949999999995839e+02 4.545746964411421746e-06 2.878949999999995839e+02 1.702074748001481525e-06
2.877950000000000728e+02 -5.854897601539617129e-04 2.877949999999995612e+02 1.173639077445395233e-04 2.877949999999995612e+02 9.865449956036462709e-05 2.877949999999995612e+02 6.721007777347282197e-41 2.877949999999995612e+02 1.217543991415957347e-05 2.877949999999995612e+02 4.757159337086752419e-06 2.877949999999995612e+02 1.776808932928571387e-06
2.876949999999997090e+02 -4.503673356180824990e-04 2.876949999999995953e+02 1.279537535836527138e-04 2.876949999999995953e+02 1.082603952794613270e-04 2.876949999999995953e+02 7.167470850410071567e-41 2.876949999999995953e+02 1.285313874795040217e-05 2.876949999999995953e+02 4.983647787660668593e-06 2.876949999999995953e+02 1.856571768580328122e-06
2.875950000000002547e+02 -1.530577485771037957e-04 2.875949999999995725e+02 1.401437267118599490e-04 2.875949999999995725e+02 1.193864410601324256e-04 2.875949999999995725e+02 7.659571118315869958e-41 2.875949999999995725e+02 1.358878300352454600e-05 2.875949999999995725e+02 5.226678269755183363e-06 2.875949999999995725e+02 1.941824378447808432e-06
2.874949999999998909e+02 1.268777666491960159e-03 2.874949999999996066e+02 1.544000194366581060e-04 2.874949999999996066e+02 1.324898980897021457e-04 2.874949999999996066e+02 8.203690110970945231e-41 2.874949999999996066e+02 1.438914037042361189e-05 2.874949999999996066e+02 5.487899041186893395e-06 2.874949999999996066e+02 2.033081935345453357e-06
2.873949999999995271e+02 -3.502503417194798366e-04 2.873949999999995839e+02 1.715187812222558378e-04 2.873949999999995839e+02 1.483567001768968090e-04 2.873949999999995839e+02 8.807353658126492188e-41 2.873949999999995839e+02 1.526199109425538280e-05 2.873949999999995839e+02 5.769168511973172652e-06 2.873949999999995839e+02 2.130921439130463143e-06
2.872950000000000728e+02 5.097651176132038126e-04 2.872949999999996180e+02 1.929635890672103094e-04 2.872949999999996180e+02 1.684386957243872828e-04 2.872949999999996180e+02 9.479484428062320854e-41 2.872949999999996180e+02 1.621631433687330831e-05 2.872949999999996180e+02 6.072588174970358169e-06 2.872949999999996180e+02 2.235990830979354998e-06
2.871949999999997090e+02 1.912890124694561740e-03 2.871949999999995953e+02 2.215015656175267796e-04 2.871949999999995953e+02 1.954894886320927394e-04 2.871949999999995953e+02 1.023072121588559076e-40 2.871949999999995953e+02 1.726251556695551694e-05 2.871949999999995953e+02 6.400541705429858152e-06 2.871949999999995953e+02 2.349019713048674448e-06
2.870950000000002547e+02 1.501866580782934687e-03 2.870949999999996294e+02 2.622950714093967963e-04 2.870949999999996294e+02 2.346557922531418699e-04 2.870949999999996294e+02 1.107382606862279629e-40 2.870949999999996294e+02 1.841270556807929985e-05 2.870949999999996294e+02 6.755741583502202586e-06 2.870949999999996294e+02 2.470832004673422712e-06
2.869949999999998909e+02 -2.721680769320806471e-04 2.869949999999996066e+02 3.245702305758828136e-04 2.869949999999996066e+02 2.951455398911543735e-04 2.869949999999996066e+02 1.202420950587832483e-40 2.869949999999996066e+02 1.968104480297670078e-05 2.869949999999996066e+02 7.141284936697723185e-06 2.869949999999996066e+02 2.602360945054024560e-06
2.868949999999995271e+02 -2.900159041225750054e-04 2.868949999999996407e+02 4.238074332002672736e-04 2.868949999999996407e+02 3.924178744134981995e-04 2.868949999999996407e+02 1.310062199584049556e-40 2.868949999999996407e+02 2.108417109289237657e-05 2.868949999999996407e+02 7.560720741333740348e-06 2.868949999999996407e+02 2.744666952542919036e-06
2.867950000000000728e+02 1.170841122338256218e-03 2.867949999999996180e+02 5.840162024743137097e-04 2.867949999999996180e+02 5.504573781316383788e-04 2.867949999999996180e+02 1.432610298958186905e-40 2.867949999999996180e+02 2.264173426851920557e-05 2.867949999999996180e+02 8.018131095429688142e-06 2.867949999999996180e+02 2.898958978726397415e-06
2.866949999999997090e+02 2.825187665545624959e-04 2.866949999999996521e+02 8.390848362348442063e-04 2.866949999999996521e+02 8.031229168434072651e-04 2.866949999999996521e+02 1.572939700051973301e-40 2.866949999999996521e+02 2.437706920671112930e-05 2.866949999999996521e+02 8.518230024445470395e-06 2.866949999999996521e+02 3.066620160280398258e-06
2.865950000000002547e+02 1.431005598169540326e-04 2.865949999999996294e+02 1.231627012900162604e-03 2.865949999999996294e+02 1.192993240522795956e-03 2.865949999999996294e+02 1.734737648297223184e-40 2.865949999999996294e+02 2.631804932586662434e-05 2.865949999999996294e+02 9.066484266524190393e-06 2.865949999999996294e+02 3.249238784975796599e-06
2.864949999999998909e+02 1.174941940963937503e-03 2.864949999999996635e+02 1.807584960067964899e-03 2.864949999999996635e+02 1.765968875010756048e-03 2.864949999999996635e+02 1.922988775658191194e-40 2.864949999999996635e+02 2.849817740095216787e-05 2.864949999999996635e+02 9.669261789834361433e-06 2.864949999999996635e+02 3.448645866422484410e-06
2.863949999999995271e+02 4.243195194929855196e-03 2.863949999999996407e+02 2.605570951460278815e-03 2.863949999999996407e+02 2.560611983612245870e-03 2.863949999999996407e+02 2.145055798534430455e-40 2.863949999999996407e+02 3.095799132100896591e-05 2.863949999999996407e+02 1.033401553952408746e-05 2.863949999999996407e+02 3.666960987499808137e-06
2.862950000000000728e+02 3.834513712479589546e-03 2.862949999999996749e+02 3.641745159245233805e-03 2.862949999999996749e+02 3.593022106303447351e-03 2.862949999999996749e+02 2.413165317286382715e-40 2.862949999999996749e+02 3.374689212305772434e-05 2.862949999999996749e+02 1.106951226289561566e-05 2.862949999999996749e+02 3.906648555832903648e-06
2.861949999999997090e+02 2.781108878632157933e-03 2.861949999999996521e+02 4.893441652594672855e-03 2.861949999999996521e+02 4.840459399812907688e-03 2.861949999999996521e+02 2.749944456368975785e-40 2.861949999999996521e+02 3.692554606457624345e-05 2.861949999999996521e+02 1.188611945773397371e-05 2.861949999999996521e+02 4.170587259454920202e-06
2.860950000000002547e+02 6.730948090543580065e-03 2.860949999999996862e+02 6.286423002387894754e-03 2.860949999999996862e+02 6.228595591403351603e-03 2.860949999999996862e+02 3.199891388287451198e-40 2.860949999999996862e+02 4.056908673122854676e-05 2.860949999999996862e+02 1.279616787523580976e-05 2.860949999999996862e+02 4.462156378079235881e-06
2.859949999999998909e+02 7.333645192116596684e-03 2.859949999999996635e+02 7.690197237336379894e-03 2.859949999999996635e+02 7.626825982988105247e-03 2.859949999999996635e+02 3.850879066048004108e-40 2.859949999999996635e+02 4.477149747618390654e-05 2.859949999999996635e+02 1.381441308956545863e-05 2.859949999999996635e+02 4.785343782524873656e-06
2.858949999999995271e+02 8.187130751530236408e-03 2.858949999999996976e+02 8.924366770280340797e-03 2.858949999999996976e+02 8.854611292673408157e-03 2.858949999999996976e+02 4.869678156119590528e-40 2.858949999999996976e+02 4.965196737430806206e-05 2.858949999999996976e+02 1.495862816491348217e-05 2.858949999999996976e+02 5.144882067711682089e-06
2.857950000000000728e+02 7.375464794595347831e-03 2.857949999999996749e+02 9.782275599873786059e-03 2.857949999999996749e+02 9.705113524459593397e-03 2.857949999999996749e+02 6.551662072115590012e-40 2.857949999999996749e+02 5.536528239541377788e-05 2.857949999999996749e+02 1.625037152166453272e-05 2.857949999999996749e+02 5.546421497112063632e-06
2.856949999999997090e+02 1.078001713978049558e-02 2.856949999999997090e+02 1.008583494618457872e-02 2.856949999999997090e+02 1.000000000000000021e-02 2.856949999999997090e+02 9.374738570473757021e-40 2.856949999999997090e+02 6.212220321064137421e-05 2.856949999999997090e+02 1.771599141386350981e-05 2.856949999999997090e+02 5.996751560073705798e-06
2.855950000000002547e+02 1.216494332529644874e-02 2.855949999999996862e+02 9.765150260091523191e-03 2.855949999999996862e+02 9.669021506270412611e-03 2.855949999999996862e+02 1.403097410684009942e-39 2.855949999999996862e+02 7.023671288053193217e-05 2.855949999999996862e+02 1.938795357626279861e-05 2.855949999999996862e+02 6.504087364314370795e-06
2.854949999999998909e+02 7.997335611164772817e-03 2.854949999999997203e+02 8.899331122111518722e-03 2.854949999999997203e+02 8.790702236500552713e-03 2.854949999999997203e+02 2.139235826165053330e-39 2.854949999999997203e+02 8.024382655899094032e-05 2.854949999999997203e+02 2.130661563156494801e-05 2.854949999999997203e+02 7.078443420409101057e-06
2.853949999999995271e+02 7.710386214262142379e-03 2.853949999999996976e+02 7.671654631391189305e-03 2.853949999999996976e+02 7.547213406134982080e-03 2.853949999999996976e+02 3.236357645644885840e-39 2.853949999999996976e+02 9.318647149319187275e-05 2.853949999999996976e+02 2.352262719082231108e-05 2.853949999999996976e+02 7.732126572193452464e-06
2.852950000000000728e+02 6.112979436960376892e-03 2.852949999999997317e+02 6.290830755033284885e-03 2.852949999999997317e+02 6.144993964181529392e-03 2.852949999999997317e+02 4.760081385371819460e-39 2.852949999999997317e+02 1.112561788894470314e-04 2.852949999999997317e+02 2.610021859152658068e-05 2.852949999999997317e+02 8.480393370782367520e-06
2.851949999999997090e+02 6.469903805367270208e-03 2.851949999999997090e+02 4.939587305786777467e-03 2.851949999999997090e+02 4.762071292762746870e-03 2.851949999999997090e+02 6.713534002599832497e-39 2.851949999999997090e+02 1.390519046743979564e-04 2.851949999999997090e+02 2.912177090822466822e-05 2.851949999999997090e+02 9.342337441408265730e-06
2.850950000000002547e+02 4.089804141274285508e-03 2.850949999999996862e+02 3.754491681403128358e-03 2.850949999999996862e+02 3.525787844207168859e-03 2.850949999999996862e+02 9.000839896215688183e-39 2.850949999999996862e+02 1.856674703017014284e-04 2.850949999999996862e+02 3.269426371794854994e-05 2.850949999999996862e+02 1.034210317630936621e-05
2.849949999999998909e+02 2.136679221344593531e-03 2.849949999999997203e+02 2.823085736566417585e-03 2.849949999999997203e+02 2.507208010037747029e-03 2.849949999999997203e+02 1.140482732749122199e-38 2.849949999999997203e+02 2.674086328184184470e-04 2.849949999999997203e+02 3.695852398745799766e-05 2.849949999999997203e+02 1.151056972279412518e-05
2.848949999999995271e+02 5.978796411642346058e-04 2.848949999999996976e+02 2.191360298756458644e-03 2.848949999999996976e+02 1.726370203031612430e-03 2.848949999999996976e+02 1.358854637298731786e-38 2.848949999999996976e+02 4.099996337408436868e-04 2.848949999999996976e+02 4.210273759666940220e-05 2.848949999999996976e+02 1.288772438733290589e-05
2.847950000000000728e+02 2.594147820739378142e-03 2.847949999999997317e+02 1.876181323186360255e-03 2.847949999999997317e+02 1.165388203879038492e-03 2.847949999999997317e+02 1.513474911090707473e-38 2.847949999999997317e+02 6.478844350443239627e-04 2.847949999999997317e+02 4.838261860522901774e-05 2.847949999999997317e+02 1.452606565776873827e-05
2.846949999999997090e+02 1.350664054130913195e-04 2.846949999999997090e+02 1.875138664826980078e-03 2.846949999999997090e+02 7.848813799698567623e-04 2.846949999999997090e+02 1.566243755216063456e-38 2.846949999999997090e+02 1.017609224842176176e-03 2.846949999999997090e+02 5.615248436301006186e-05 2.846949999999997090e+02 1.649557565193722752e-05
2.845950000000002547e+02 1.750887515469783627e-03 2.845949999999997431e+02 2.167413403897587229e-03 2.845949999999997431e+02 5.389016086439667652e-04 2.845949999999997431e+02 1.502080566420178406e-38 2.845949999999997431e+02 1.543704429439668848e-03 2.845949999999997431e+02 6.591622660414828453e-05 2.845949999999997431e+02 1.889113920980345701e-05
2.844949999999998909e+02 2.056967856055043516e-03 2.844949999999997203e+02 2.705015590047911422e-03 2.844949999999997203e+02 3.852830668603076454e-04 2.844949999999997203e+02 1.339171017080344610e-38 2.844949999999997203e+02 2.219466418558997158e-03 2.844949999999997203e+02 7.842223156188974189e-05 2.844949999999997203e+02 2.184387306671632190e-05
2.843949999999995271e+02 4.561967077128969116e-03 2.843949999999997544e+02 3.400512955024366946e-03 2.843949999999997544e+02 2.907497327538703614e-04 2.843949999999997544e+02 1.116793655215049968e-38 2.843949999999997544e+02 2.989350613257631736e-03 2.843949999999997544e+02 9.487373071636435399e-05 2.843949999999997544e+02 2.553887829650060368e-05
2.842950000000000728e+02 4.330174045272019642e-03 2.842949999999997317e+02 4.119810149766436891e-03 2.842949999999997317e+02 2.318723117332789933e-04 2.842949999999997317e+02 8.762287223606849204e-39 2.842949999999997317e+02 3.740249065814247025e-03 2.842949999999997317e+02 1.174448957199769454e-04 2.842949999999997317e+02 3.024387649893337473e-05
2.841949999999997090e+02 4.825050812345984749e-03 2.841949999999997658e+02 4.688961308884438163e-03 2.841949999999997658e+02 1.936257263112053559e-04 2.841949999999997658e+02 6.500673320515898793e-39 2.841949999999997658e+02 4.308504059758136266e-03 2.841949999999997658e+02 1.504744828186615666e-04 2.841949999999997658e+02 3.635703999643466938e-05
2.840950000000002547e+02 4.328992399897239711e-03 2.840949999999997431e+02 4.938072327874639712e-03 2.840949999999997431e+02 1.670980272754963604e-04 2.840949999999997431e+02 4.587753092165237044e-39 2.840949999999997431e+02 4.523796283386030855e-03 2.840949999999997431e+02 2.026861125451197526e-04 2.840949999999997431e+02 4.449190466799218910e-05
2.839949999999998909e+02 4.426209442275566390e-03 2.839949999999997772e+02 4.800679214766367421e-03 2.839949999999997772e+02 1.473238285823078129e-04 2.839949999999997772e+02 3.108172867989176493e-39 2.839949999999997772e+02 4.307806355368429957e-03 2.839949999999997772e+02 2.898907466023469535e-04 2.839949999999997772e+02 5.565828421328333482e-05
2.838949999999995271e+02 4.863721532065875403e-03 2.838949999999997544e+02 4.378111352960576200e-03 2.838949999999997544e+02 1.316512711899839522e-04 2.838949999999997544e+02 2.050788689013175806e-39 2.838949999999997544e+02 3.739093776284674753e-03 2.838949999999997544e+02 4.355324571257503151e-04 2.838949999999997544e+02 7.183384836016674523e-05
2.837950000000000728e+02 3.870519943672536597e-03 2.837949999999997885e+02 3.869682809190653008e-03 2.837949999999997885e+02 1.186817218023036478e-04 2.837949999999997885e+02 1.345896189063665879e-39 2.837949999999997885e+02 2.988037820931859195e-03 2.837949999999997885e+02 6.646858275932420205e-04 2.837949999999997885e+02 9.827743886324841649e-05
2.836949999999997090e+02 3.880206317558573814e-03 2.836949999999997658e+02 3.464213137671624809e-03 2.836949999999997658e+02 1.076557660574102403e-04 2.836949999999997658e+02 9.023030522193564362e-40 2.836949999999997658e+02 2.218232928423060323e-03 2.836949999999997658e+02 9.869449742057486395e-04 2.836949999999997658e+02 1.513794689854051326e-04
2.835950000000002547e+02 2.065670206431683732e-03 2.835949999999997999e+02 3.272732065414498889e-03 2.835949999999997999e+02 9.812915484663714885e-05 2.835949999999997999e+02 6.341643775491510606e-40 2.835949999999997999e+02 1.542690609973313602e-03 2.835949999999997999e+02 1.357371808117063729e-03 2.835949999999997999e+02 2.745404924774845034e-04
2.834949999999998909e+02 3.702918483950080018e-03 2.834949999999997772e+02 3.262470164955032226e-03 2.834949999999997772e+02 8.981393720401419946e-05 2.834949999999997772e+02 4.744091892886276320e-40 2.834949999999997772e+02 1.016863109219362299e-03 2.834949999999997772e+02 1.612067231684448550e-03 2.834949999999997772e+02 5.437258868472076524e-04
2.833949999999995271e+02 3.372230302458828315e-03 2.833949999999998113e+02 3.291728601401055099e-03 2.833949999999998113e+02 8.250436610023997560e-05 2.833949999999998113e+02 3.772806209540772392e-40 2.833949999999998113e+02 6.473854610226114671e-04 2.833949999999998113e+02 1.547771622173277611e-03 2.833949999999998113e+02 1.014067152104926317e-03
2.832950000000000728e+02 3.859143763818555055e-03 2.832949999999997885e+02 3.295697038533718527e-03 2.832949999999997885e+02 7.604279734741730052e-05 2.832949999999997885e+02 3.147776416288787681e-40 2.832949999999997885e+02 4.096917274628398089e-04 2.832949999999997885e+02 1.223351594337508588e-03 2.832949999999997885e+02 1.586610919385953236e-03
2.831949999999997090e+02 2.094190882005532960e-03 2.831949999999998226e+02 3.061898376583761967e-03 2.831949999999998226e+02 7.030332871366955943e-05 2.831949999999998226e+02 2.712157368495176846e-40 2.831949999999998226e+02 2.672294778191103542e-04 2.831949999999998226e+02 8.591044186187224430e-04 2.831949999999998226e+02 1.865261151432259746e-03
2.830950000000002547e+02 3.091665004602903513e-03 2.830949999999997999e+02 2.354213349324574874e-03 2.830949999999997999e+02 6.518309320958261938e-05 2.830949999999997999e+02 2.383758477854201923e-40 2.830949999999997999e+02 1.855658486358823271e-04 2.830949999999997999e+02 5.698478576371363924e-04 2.830949999999997999e+02 1.533616549841973617e-03
2.829949999999998909e+02 9.883461923524705130e-04 2.829949999999998340e+02 1.532142951068074565e-03 2.829949999999998340e+02 6.059694435526516372e-05 2.829949999999998340e+02 2.121035284172514903e-40 2.829949999999998340e+02 1.389930209297302955e-04 2.829949999999998340e+02 3.737396254891517866e-04 2.829949999999998340e+02 9.588133602939273798e-04
2.828949999999995271e+02 8.419423913615159318e-04 2.828949999999998113e+02 9.282458082897238495e-04 2.828949999999998113e+02 5.647379955152623043e-05 2.828949999999998113e+02 1.902790047632026256e-40 2.828949999999998113e+02 1.112195648702413820e-04 2.828949999999998113e+02 2.525535928714770428e-04 2.828949999999998113e+02 5.079988509964792958e-04
2.827950000000000728e+02 1.408497873677878182e-03 2.827949999999998454e+02 5.834948444999280438e-04 2.827949999999998454e+02 5.275392507358294298e-05 2.827949999999998454e+02 1.717463340236290633e-40 2.827949999999998454e+02 9.316137129755465754e-05 2.827949999999998454e+02 1.805212243528935240e-04 2.827949999999998454e+02 2.570583237758969938e-04
2.826949999999997090e+02 1.972662418337039190e-04 2.826949999999998226e+02 4.102777122066188914e-04 2.826949999999998226e+02 4.938683758457222700e-05 2.826949999999998226e+02 1.558009496095389370e-40 2.826949999999998226e+02 8.022501947888136984e-05 2.826949999999998226e+02 1.367420959061036963e-04 2.826949999999998226e+02 1.439237592370616050e-04
2.825950000000002547e+02 -8.552419581112731192e-04 2.825949999999998568e+02 3.196683626033838452e-04 2.825949999999998568e+02 4.632964892225992438e-05 2.825949999999998568e+02 1.419608091980972409e-40 2.825949999999998568e+02 7.022174172131701963e-05 2.825949999999998568e+02 1.082628543938783205e-04 2.825949999999998568e+02 9.485411756592858747e-05
2.824949999999998909e+02 -6.871148929595625836e-04 2.824949999999998340e+02 2.638292791809873400e-04 2.824949999999998340e+02 4.354574551825847277e-05 2.824949999999998340e+02 1.298669182390348473e-40 2.824949999999998340e+02 6.210986399128716289e-05 2.824949999999998340e+02 8.828491269336613935e-05 2.824949999999998340e+02 6.988875697807560565e-05
2.823949999999995271e+02 -7.226136977782446780e-05 2.823949999999998681e+02 2.241828308660235680e-04 2.823949999999998681e+02 4.100372645978743366e-05 2.823949999999998681e+02 1.192383919715227760e-40 2.823949999999998681e+02 5.535491353405973128e-05 2.823949999999998681e+02 7.346233517410424645e-05 2.823949999999998681e+02 5.436185569807214306e-05
2.822950000000000728e+02 -5.640374587934000612e-04 2.822949999999998454e+02 1.939521597447346410e-04 2.822949999999998454e+02 3.867654398310130828e-05 2.822949999999998454e+02 1.098496589866027223e-40 2.822949999999998454e+02 4.964314917859737107e-05 2.822949999999998454e+02 6.206928416423811135e-05 2.822949999999998454e+02 4.356318241879785028e-05
2.821949999999997090e+02 3.629844734804411671e-05 2.821949999999998795e+02 1.700785592106232493e-04 2.821949999999998795e+02 3.654080372343541315e-05 2.821949999999998795e+02 1.015169285470396647e-40 2.821949999999998795e+02 4.476393200281578925e-05 2.821949999999998795e+02 5.310669954640654273e-05 2.821949999999998795e+02 3.566712393796549066e-05
2.820950000000002547e+02 1.912760031743246381e-03 2.820949999999998568e+02 1.507881959982141664e-04 2.820949999999998568e+02 3.457619189082513825e-05 2.820949999999998568e+02 9.408902258775612482e-41 2.820949999999998568e+02 4.056254844526550955e-05 2.820949999999998568e+02 4.593155270853558058e-05 2.820949999999998568e+02 2.971790295358793798e-05
2.819949999999998909e+02 -3.723208797192461119e-05 2.819949999999998909e+02 1.349166127113741033e-04 2.819949999999998909e+02 3.276500389915141685e-05 2.819949999999998909e+02 8.744065779041517791e-41 2.819949999999998909e+02 3.691985870102311928e-05 2.819949999999998909e+02 4.010258078816916831e-05 2.819949999999998909e+02 2.512916932303039885e-05
2.818949999999995271e+02 1.248881336273448945e-04 2.818949999999998681e+02 1.216585991522632643e-04 2.818949999999998681e+02 3.109175454932832392e-05 2.818949999999998681e+02 8.146732905627722329e-41 2.818949999999998681e+02 3.374191556366796537e-05 2.818949999999998681e+02 3.530614694691361192e-05 2.818949999999998681e+02 2.151878209235335966e-05
2.817950000000000728e+02 3.247225479459122754e-04 2.817949999999999022e+02 1.104396612899260615e-04 2.817949999999999022e+02 2.954285412576555008e-05 2.817949999999999022e+02 7.608133777863079770e-41 2.817949999999999022e+02 3.095361292908121455e-05 2.817949999999999022e+02 3.131416921747497839e-05 2.817949999999999022e+02 1.862902501760430155e-05
2.816949999999997090e+02 2.190062963080913411e-04 2.816949999999998795e+02 1.008396254850529270e-04 2.816949999999998795e+02 2.810633804062076215e-05 2.816949999999998795e+02 7.120867407382184535e-41 2.816949999999998795e+02 2.849430581385895228e-05 2.816949999999998795e+02 2.795772508073989210e-05 2.816949999999998795e+02 1.628125654983333400e-05
2.815950000000002547e+02 1.485189110712376481e-04 2.815949999999999136e+02 9.254458374703741633e-05 2.815949999999999136e+02 2.677164019565164008e-05 2.815949999999999136e+02 6.678654891439915881e-41 2.815949999999999136e+02 2.631460984214936699e-05 2.815949999999999136e+02 2.510968423722421196e-05 2.815949999999999136e+02 1.434864947201219900e-05
2.814949999999998909e+02 1.038090685074139104e-03 2.814949999999998909e+02 8.531561644161340431e-05 2.814949999999998909e+02 2.552940220527300565e-05 2.814949999999998909e+02 6.276142655891264372e-41 2.814949999999998909e+02 2.437400029590350699e-05 2.814949999999998909e+02 2.267297465552455107e-05 2.814949999999998909e+02 1.273923928491233551e-05
