# Supplementary material for: In-situ probing of the Fischer-Tropsch reaction on Co single crystal surfaces up to 1 bar
Source: Nat Commun. 2025 Jan 24;16:1005. doi: 10.1038/s41467-025-56082-8 (PMC11761050; doi:10.1038/s41467-025-56082-8)
Supplement: Supplementary file 3 — Source Data [file 41467_2025_56082_MOESM3_ESM.zip › Fig2/ax4 C1s Co(10m14).dat]

# Co(10$\overline{1}$4)
# top	C4	C3	C2	C1
# (x, y) tuples for data, fitline, peak0..peakN
2.889259999999994761e+02 3.931295352096736417e-02 2.889259999999994761e+02 4.009780556887349023e-02 2.889259999999994761e+02 4.473571017713281740e-05 2.889259999999994761e+02 2.041477549641633853e-05 2.889259999999994761e+02 1.819504908445905293e-05 2.889259999999994761e+02 1.107582368631753874e-05 2.889259999999994761e+02 3.384210429165915293e-06
2.888260000000000218e+02 4.074099866671739706e-02 2.888259999999994534e+02 4.010288527606906128e-02 2.888259999999994534e+02 4.757488341660946643e-05 2.888259999999994534e+02 2.135490818447629459e-05 2.888259999999994534e+02 1.896882367380089949e-05 2.888259999999994534e+02 1.148445628035911796e-05 2.888259999999994534e+02 3.502204513814972611e-06
2.887259999999996580e+02 4.015301323861191624e-02 2.887259999999994875e+02 4.010838719382961437e-02 2.887259999999994875e+02 5.069050458405406862e-05 2.887259999999994875e+02 2.236118906027928795e-05 2.887259999999994875e+02 1.979292654892883516e-05 2.887259999999994875e+02 1.191609999313626601e-05 2.887259999999994875e+02 3.626473643213855200e-06
2.886260000000002037e+02 3.835823540222791511e-02 2.886259999999994648e+02 4.011436100844516239e-02 2.886259999999994648e+02 5.411927532919844725e-05 2.886259999999994648e+02 2.343993983897085277e-05 2.886259999999994648e+02 2.067180949419335554e-05 2.886259999999994648e+02 1.237251339097744997e-05 2.886259999999994648e+02 3.757470391818394636e-06
2.885259999999998399e+02 3.736560714206758893e-02 2.885259999999994989e+02 4.012086411701796390e-02 2.885259999999994989e+02 5.790412395590060427e-05 2.885259999999994989e+02 2.459825162564530505e-05 2.885259999999994989e+02 2.161042651308965902e-05 2.885259999999994989e+02 1.285562607762550656e-05 2.885259999999994989e+02 3.895688845704164652e-06
2.884259999999994761e+02 3.892026801454729484e-02 2.884259999999994761e+02 4.012796313438666412e-02 2.884259999999994761e+02 6.209550349513593185e-05 2.884259999999994761e+02 2.584409939576196125e-05 2.884259999999994761e+02 2.261430321923322415e-05 2.884259999999994761e+02 1.336755902401329094e-05 2.884259999999994761e+02 4.041669252521701614e-06
2.883260000000000218e+02 4.102970681290219607e-02 2.883259999999994534e+02 4.013573576674010768e-02 2.883259999999994534e+02 6.675302131173073037e-05 2.883259999999994534e+02 2.718647672087668579e-05 2.883259999999994534e+02 2.368961764744723881e-05 2.883259999999994534e+02 1.391064776999015972e-05 2.883259999999994534e+02 4.196003290061618268e-06
2.882259999999996580e+02 4.049172083472386829e-02 2.882259999999994875e+02 4.014427318075844409e-02 2.882259999999994875e+02 7.194752215265755855e-05 2.882259999999994875e+02 2.863555490737275708e-05 2.882259999999994875e+02 2.484329467869859315e-05 2.882259999999994875e+02 1.448746897050703274e-05 2.882259999999994875e+02 4.359340049205947416e-06
2.881260000000002037e+02 3.899237430250956926e-02 2.881259999999994648e+02 4.015368309745982051e-02 2.881259999999994648e+02 7.776384531233853953e-05 2.881259999999994648e+02 3.020287169862177274e-05 2.881259999999994648e+02 2.608311675692484859e-05 2.881259999999994648e+02 1.510087084790517704e-05 2.881259999999994648e+02 4.532392844031334173e-06
2.880259999999998399e+02 3.906729992902559928e-02 2.880259999999994989e+02 4.016409408760931304e-02 2.880259999999994989e+02 8.430472228958508726e-05 2.880259999999994989e+02 3.190155593580898294e-05 2.880259999999994989e+02 2.741785418152837092e-05 2.880259999999994989e+02 1.575400822015395673e-05 2.880259999999994989e+02 4.715946982233793366e-06
2.879259999999994761e+02 4.017257687356028117e-02 2.879259999999994761e+02 4.017566216941057672e-02 2.879259999999994761e+02 9.169690267181297249e-05 2.879259999999994761e+02 3.374659615769506687e-05 2.879259999999994761e+02 2.885741902071366677e-05 2.879259999999994761e+02 1.645038290672225283e-05 2.879259999999994761e+02 4.910868653634355221e-06
2.878260000000000218e+02 3.853473382194019803e-02 2.878259999999994534e+02 4.018858232901605099e-02 2.878259999999994534e+02 1.001021126152255332e-04 2.878259999999994534e+02 3.575516314878185041e-05 2.878259999999994534e+02 3.041304765280560592e-05 2.878259999999994534e+02 1.719389047499158483e-05 2.878259999999994534e+02 5.118115124248006569e-06
2.877259999999996580e+02 4.024246097614789935e-02 2.877259999999994875e+02 4.020311105533865004e-02 2.877259999999994875e+02 1.097389171677170709e-04 2.877259999999994875e+02 3.794699905844133465e-05 2.877259999999994875e+02 3.209751816484577593e-05 2.877259999999994875e+02 1.798887448816645853e-05 2.877259999999994875e+02 5.338746459481569032e-06
2.876260000000002037e+02 4.220135712708465714e-02 2.876259999999994648e+02 4.021961326060541353e-02 2.876259999999994648e+02 1.209288324025483297e-04 2.876259999999994648e+02 4.034488909984923705e-05 2.876259999999994648e+02 3.392541039917660190e-05 2.876259999999994648e+02 1.884018965986608221e-05 2.876259999999994648e+02 5.573939043972067263e-06
2.875259999999998399e+02 3.979349530102208043e-02 2.875259999999994989e+02 4.023866071311508336e-02 2.875259999999994989e+02 1.341937815661620843e-04 2.875259999999994989e+02 4.297523626084883758e-05 2.875259999999994989e+02 3.591341844559152441e-05 2.875259999999994989e+02 1.975327562315189463e-05 2.875259999999994989e+02 5.825001219325340699e-06
2.874259999999994761e+02 4.085016469138114809e-02 2.874259999999994761e+02 4.026123190279786573e-02 2.874259999999994761e+02 1.504547746920736266e-04 2.874259999999994761e+02 4.586876530824677656e-05 2.874259999999994761e+02 3.808072797219173833e-05 2.874259999999994761e+02 2.073424339832959294e-05 2.874259999999994761e+02 6.093391427022879524e-06
2.873260000000000218e+02 4.129437461606827453e-02 2.873259999999994534e+02 4.028909473119552526e-02 2.873259999999994534e+02 1.714131502965767048e-04 2.873259999999994534e+02 4.906139029214491972e-05 2.873259999999994534e+02 4.044947416689255004e-05 2.873259999999994534e+02 2.178997711475374704e-05 2.873259999999994534e+02 6.380739325154956194e-06
2.872259999999996580e+02 3.915797194488619681e-02 2.872259999999994875e+02 4.032548478344199355e-02 2.872259999999994875e+02 2.002270672902949783e-04 2.872259999999994875e+02 5.259529107899218163e-05 2.872259999999994875e+02 4.304530049047267240e-05 2.872259999999994875e+02 2.292825413375548381e-05 2.872259999999994875e+02 6.688870448474594232e-06
2.871260000000002037e+02 3.976499953531499598e-02 2.871259999999994648e+02 4.037619883940726101e-02 2.871259999999994648e+02 2.426028101152741181e-04 2.871259999999994648e+02 5.652026242841535743e-05 2.871259999999994648e+02 4.589804428924401837e-05 2.871259999999994648e+02 2.415788746758835241e-05 2.871259999999994648e+02 7.019835106740074901e-06
2.870259999999998399e+02 4.038589041746108027e-02 2.870259999999994989e+02 4.045116183627978784e-02 2.870259999999994989e+02 3.083589826689480079e-04 2.870259999999994989e+02 6.089543280448634065e-05 2.870259999999994989e+02 4.904258309386011781e-05 2.870259999999994989e+02 2.548889533927268294e-05 2.870259999999994989e+02 7.375942373221443473e-06
2.869259999999994761e+02 3.994545630966389593e-02 2.869259999999994761e+02 4.056634123974230122e-02 2.869259999999994761e+02 4.133373248718762031e-04 2.869259999999994761e+02 6.579152485478530535e-05 2.869259999999994761e+02 5.251988586113466080e-05 2.869259999999994761e+02 2.693270394204769111e-05 2.869259999999994761e+02 7.759800212457018469e-06
2.868260000000000218e+02 4.477758936016600078e-02 2.868259999999994534e+02 4.074554301726563549e-02 2.868259999999994534e+02 5.811939217643761211e-04 2.868259999999994534e+02 7.129401391876192086e-05 2.868259999999994534e+02 5.637832751966021118e-05 2.868259999999994534e+02 2.850239101733972880e-05 2.868259999999994534e+02 8.174363045493593757e-06
2.867259999999996580e+02 4.194677929405468686e-02 2.867259999999994875e+02 4.102117333231867363e-02 2.867259999999994875e+02 8.441540116201781902e-04 2.867259999999994875e+02 7.750800802167076109e-05 2.867259999999994875e+02 6.067534442100410477e-05 2.867259999999994875e+02 3.021297988842309309e-05 2.867259999999994875e+02 8.622988367394426089e-06
2.866260000000002037e+02 4.209044446890531505e-02 2.866259999999994648e+02 4.143266789666232019e-02 2.866259999999994648e+02 1.241430240097512365e-03 2.866259999999994648e+02 8.456682112112357246e-05 2.866259999999994648e+02 6.547953479248969902e-05 2.866259999999994648e+02 3.208179621492485671e-05 2.866259999999994648e+02 9.109504436268513026e-06
2.865259999999998399e+02 4.289186628881933722e-02 2.865259999999994989e+02 4.202128685018415716e-02 2.865259999999994989e+02 1.813997446135722684e-03 2.865259999999994989e+02 9.264886416656992500e-05 2.865259999999994989e+02 7.087334512961165445e-05 2.865259999999994989e+02 3.412890317920186075e-05 2.865259999999994989e+02 9.638291573052799307e-06
2.864259999999994761e+02 4.353708727766202741e-02 2.864259999999994761e+02 4.282067007647845369e-02 2.864259999999994761e+02 2.595108406966645763e-03 2.864259999999994761e+02 1.020131186293425830e-04 2.864259999999994761e+02 7.695653523129853128e-05 2.864259999999994761e+02 3.637763536714245117e-05 2.864259999999994761e+02 1.021438028402053551e-05
2.863260000000000218e+02 4.294836629439732073e-02 2.863259999999994534e+02 4.384403230738119495e-02 2.863259999999994534e+02 3.597408502681311362e-03 2.863259999999994534e+02 1.130742886239737694e-04 2.863259999999994534e+02 8.385068811753733484e-05 2.863259999999994534e+02 3.885525766420789515e-05 2.863259999999994534e+02 1.084357029416417686e-05
2.862259999999996580e+02 4.178461410736462878e-02 2.862259999999994875e+02 4.507072339519804793e-02 2.862259999999994875e+02 4.799334844506846116e-03 2.862259999999994875e+02 1.265570545527595686e-04 2.862259999999994875e+02 9.170513679223421413e-05 2.862259999999994875e+02 4.159378361736439691e-05 2.862259999999994875e+02 1.153257572884644210e-05
2.861260000000002037e+02 4.428001482968637464e-02 2.861259999999994648e+02 4.643610152656704737e-02 2.861259999999994648e+02 6.134681545461612845e-03 2.861259999999994648e+02 1.437949451069949565e-04 2.861259999999994648e+02 1.007048340818447057e-04 2.861259999999994648e+02 4.463099871693665676e-05 2.861259999999994648e+02 1.228920319965464833e-05
2.860259999999998399e+02 4.907770255355282246e-02 2.860259999999994989e+02 4.782830604373539823e-02 2.860259999999994989e+02 7.488823732327331943e-03 2.860259999999994989e+02 1.672670679309268033e-04 2.860259999999994989e+02 1.110809228237890918e-04 2.860259999999994989e+02 4.801174908068139982e-05 2.860259999999994989e+02 1.312257157266842774e-05
2.859259999999994761e+02 4.734244513459409665e-02 2.859259999999994761e+02 4.909427525625598143e-02 2.859259999999994761e+02 8.703840498859223909e-03 2.859259999999994761e+02 2.014766620102260910e-04 2.859259999999994761e+02 1.231251337284595374e-04 2.859259999999994761e+02 5.178957674532450115e-05 2.859259999999994761e+02 1.404338491274280172e-05
2.858260000000000218e+02 5.115967540092420524e-02 2.858259999999994534e+02 5.005916051557990354e-02 2.858259999999994534e+02 9.596623727209714627e-03 2.858259999999994534e+02 2.542338599750101251e-04 2.858259999999994534e+02 1.372098429826461513e-04 2.858259999999994534e+02 5.602881163722775638e-05 2.858259999999994534e+02 1.506427377530016833e-05
2.857259999999996580e+02 5.199977490585605544e-02 2.857259999999994875e+02 5.056908961098698085e-02 2.857259999999994875e+02 1.000000000000000194e-02 2.857259999999994875e+02 3.382646942333031271e-04 2.857259999999994875e+02 1.538174207700377847e-04 2.857259999999994875e+02 6.080727093870430869e-05 2.857259999999994875e+02 1.620022504493724548e-05
2.856260000000002037e+02 5.040570640406390190e-02 2.856259999999994648e+02 5.055696425156409185e-02 2.856259999999994648e+02 9.826890952792027151e-03 2.856259999999994648e+02 4.727960632334041809e-04 2.856259999999994648e+02 1.735883336269089690e-04 2.856259999999994648e+02 6.621977445103083596e-05 2.856259999999994648e+02 1.746912746072196455e-05
2.855259999999998399e+02 5.029322976783754534e-02 2.855259999999994989e+02 5.008873422489470983e-02 2.855259999999994989e+02 9.115653623240587214e-03 2.855259999999994989e+02 6.843879828493950289e-04 2.855259999999994989e+02 1.974173811608449086e-04 2.855259999999994989e+02 7.238276799484678035e-05 2.855259999999994989e+02 1.889246964903312182e-05
2.854259999999994761e+02 5.186173968049061916e-02 2.854259999999994761e+02 4.934161554340799061e-02 2.854259999999994761e+02 8.009054447393491871e-03 2.854259999999994761e+02 1.005934444248583227e-03 2.854259999999994761e+02 2.266899419083721239e-04 2.854259999999994761e+02 7.944046871964268711e-05 2.854259999999994761e+02 2.049624113789760165e-05
2.853260000000000218e+02 4.795540232311196194e-02 2.853259999999994534e+02 4.853682685841388678e-02 2.853259999999994534e+02 6.690339579934641984e-03 2.853259999999994534e+02 1.472684844693515583e-03 2.853259999999994534e+02 2.639172009526332915e-04 2.853259999999994534e+02 8.757312652417153457e-05 2.853259999999994534e+02 2.231210630891931516e-05
2.852259999999996580e+02 4.600729566912624413e-02 2.852259999999994875e+02 4.788127394765299277e-02 2.852259999999994875e+02 5.330866975556105593e-03 2.852259999999994875e+02 2.114633586846657518e-03 2.852259999999994875e+02 3.143861692163754445e-04 2.852259999999994875e+02 9.700826664110637427e-05 2.852259999999994875e+02 2.437894939274589984e-05
2.851260000000002037e+02 4.602031985179324408e-02 2.851259999999994648e+02 4.753460229880479559e-02 2.851259999999994648e+02 4.064041893744353706e-03 2.851259999999994648e+02 2.945802018016237343e-03 2.851259999999994648e+02 3.899772652054752124e-04 2.851259999999994648e+02 1.080361920046402622e-04 2.851259999999994648e+02 2.674492983408669717e-05
2.850259999999998399e+02 4.511700338146995559e-02 2.850259999999994989e+02 4.759533688521899730e-02 2.850259999999994989e+02 2.975735388518463247e-03 2.850259999999994989e+02 3.952499765070172956e-03 2.850259999999994989e+02 5.165998130864248679e-04 2.850259999999994989e+02 1.210316699659726874e-04 2.850259999999994989e+02 2.947024857796315593e-05
2.849259999999994761e+02 4.906862591469519919e-02 2.849259999999994761e+02 4.810318255208310273e-02 2.849259999999994761e+02 2.104692290313292524e-03 2.849259999999994761e+02 5.083812165524842150e-03 2.849259999999994761e+02 7.455623935621516875e-04 2.849259999999994761e+02 1.364847845163473690e-04 2.849259999999994761e+02 3.263091816646602529e-05
2.848260000000000218e+02 5.090693595783243180e-02 2.848259999999994534e+02 4.905442123965311069e-02 2.848259999999994534e+02 1.450604643077584325e-03 2.848259999999994534e+02 6.247434893699150768e-03 2.848259999999994534e+02 1.165011856715833993e-03 2.848259999999994534e+02 1.550458750749756471e-04 2.848259999999994534e+02 3.632397108556480907e-05
2.847259999999996580e+02 4.910198565953382416e-02 2.847259999999994875e+02 5.041845745571689463e-02 2.847259999999994875e+02 9.869139945317905414e-04 2.847259999999994875e+02 7.312866470351024953e-03 2.847259999999994875e+02 1.900408291189120040e-03 2.847259999999994875e+02 1.775939379933035044e-04 2.847259999999994875e+02 4.067476165165745817e-05
2.846260000000002037e+02 5.368708032835354388e-02 2.846259999999994648e+02 5.213838594696254547e-02 2.846259999999994648e+02 6.744059441197660818e-04 2.846259999999994648e+02 8.124922716207867018e-03 2.846259999999994648e+02 3.087859188273003614e-03 2.846259999999994648e+02 2.053507299695074518e-04 2.846259999999994648e+02 4.584736839240256481e-05
2.845259999999998399e+02 5.442847682739316434e-02 2.845259999999994989e+02 5.411071355506893304e-02 2.845259999999994989e+02 4.722827173950114267e-04 2.845259999999994989e+02 8.535615569888082774e-03 2.845259999999994989e+02 4.810653096147888066e-03 2.845259999999994989e+02 2.401024891944229659e-04 2.845259999999994989e+02 5.205968244352599704e-05
2.844259999999994761e+02 5.537828297378282610e-02 2.844259999999994761e+02 5.615872932824337443e-02 2.844259999999994761e+02 3.451109497882014101e-04 2.844259999999994761e+02 8.457494933321919178e-03 2.844259999999994761e+02 7.011816858771702764e-03 2.844259999999994761e+02 2.847007751959791666e-04 2.844259999999994761e+02 5.960581116557202508e-05
2.843260000000000218e+02 5.797346658444589573e-02 2.843259999999994534e+02 5.800492963167713789e-02 2.843259999999994534e+02 2.657459160049592864e-04 2.843259999999994534e+02 7.907942630785896876e-03 2.843259999999994534e+02 9.418100320012296606e-03 2.843259999999994534e+02 3.442498746643022256e-04 2.843259999999994534e+02 6.889089020968405710e-05
2.842259999999996580e+02 5.830532816905157484e-02 2.842259999999994875e+02 5.923505538934530079e-02 2.842259999999994875e+02 2.153559623809391552e-04 2.842259999999994875e+02 6.999567123543980543e-03 2.842259999999994875e+02 1.151093618630054556e-02 2.842259999999994875e+02 4.287039777489276711e-04 2.842259999999994875e+02 8.049213937090762458e-05
2.841260000000002037e+02 6.047855928024170602e-02 2.841259999999994648e+02 5.933430423153154831e-02 2.841259999999994648e+02 1.819155375132693498e-04 2.841259999999994648e+02 5.887518722023043355e-03 2.841259999999994648e+02 1.261201429297476549e-02 2.841259999999994648e+02 5.575581926564437399e-04 2.841259999999994648e+02 9.529748636402837595e-05
2.840259999999998399e+02 5.625872290204440157e-02 2.840259999999994989e+02 5.800933598874914027e-02 2.840259999999994989e+02 1.582625321361572925e-04 2.840259999999994989e+02 4.721617177094902980e-03 2.840259999999994989e+02 1.224860638383098478e-02 2.840259999999994989e+02 7.659308863811343506e-04 2.840259999999994989e+02 1.149190093059616430e-04
2.839259999999994761e+02 5.728244777326451515e-02 2.839259999999994761e+02 5.559974129349714439e-02 2.839259999999994761e+02 1.403624267388052852e-04 2.839259999999994761e+02 3.621289963124864775e-03 2.839259999999994761e+02 1.058717654657393044e-02 2.839259999999994761e+02 1.107895614392247598e-03 2.839259999999994761e+02 1.430167426672964630e-04
2.838260000000000218e+02 5.243499508830476441e-02 2.838259999999994534e+02 5.289480405878529967e-02 2.838259999999994534e+02 1.260248847741822487e-04 2.838259999999994534e+02 2.665871942979260428e-03 2.838259999999994534e+02 8.264662756659388668e-03 2.838259999999994534e+02 1.649216795485867072e-03 2.838259999999994534e+02 1.890276788866013182e-04
2.837259999999996580e+02 5.105719810170217254e-02 2.837259999999994875e+02 5.063357141230842573e-02 2.837259999999994875e+02 1.140718925937032679e-04 2.837259999999994875e+02 1.893895023145061862e-03 2.837259999999994875e+02 5.907132631988601910e-03 2.837259999999994875e+02 2.442188170430226873e-03 2.837259999999994875e+02 2.762836941508277442e-04
2.836260000000002037e+02 4.964700801436269795e-02 2.836259999999994648e+02 4.926168309619072261e-02 2.836259999999994648e+02 1.038515439454005819e-04 2.836259999999994648e+02 1.309192786785034947e-03 2.836259999999994648e+02 3.916169871676762615e-03 2.836259999999994648e+02 3.478867234971986383e-03 2.836259999999994648e+02 4.536016588115356356e-04
2.835259999999998399e+02 4.783741766711221977e-02 2.835259999999994989e+02 4.885022293699221863e-02 2.835259999999994989e+02 9.497698779851775281e-05 2.835259999999994989e+02 8.914811921866712657e-04 2.835259999999994989e+02 2.453978093316624282e-03 2.835259999999994989e+02 4.610083764322888897e-03 2.835259999999994989e+02 7.997028993675137391e-04
2.834259999999994761e+02 5.017324038510498352e-02 2.834259999999994761e+02 4.903123035701253962e-02 2.834259999999994761e+02 8.719550721498539310e-05 2.834259999999994761e+02 6.080913864838131087e-04 2.834259999999994761e+02 1.499061113389107448e-03 2.834259999999994761e+02 5.438080916892839081e-03 2.834259999999994761e+02 1.398801433031794314e-03
2.833260000000000218e+02 4.745876241507891724e-02 2.833259999999994534e+02 4.916975494370739996e-02 2.833259999999994534e+02 8.032589076170257249e-05 2.833259999999994534e+02 4.238662586395121074e-04 2.833259999999994534e+02 9.327009509730535162e-04 2.833259999999994534e+02 5.458901415106726281e-03 2.833259999999994534e+02 2.273960428226404207e-03
2.832259999999996580e+02 4.852945874696016487e-02 2.832259999999994875e+02 4.895698438423311261e-02 2.832259999999994875e+02 7.422893182761635159e-05 2.832259999999994875e+02 3.076243059601434455e-04 2.832259999999994875e+02 6.182733801842779610e-04 2.832259999999994875e+02 4.657181733625627082e-03 2.832259999999994875e+02 3.299676032635448248e-03
2.831260000000002037e+02 5.151877327072797857e-02 2.831259999999994648e+02 4.841755222666242753e-02 2.831259999999994648e+02 6.879307429829167083e-05 2.831259999999994648e+02 2.350999886690376226e-04 2.831259999999994648e+02 4.469552062183108931e-04 2.831259999999994648e+02 3.528904522812530923e-03 2.831259999999994648e+02 4.137799434664256142e-03
2.830259999999998399e+02 4.736648426913472876e-02 2.830259999999994989e+02 4.740858016662675284e-02 2.830259999999994989e+02 6.392677458177061542e-05 2.830259999999994989e+02 1.892416383500063583e-04 2.830259999999994989e+02 3.493660920261957344e-04 2.830259999999994989e+02 2.483409441048219871e-03 2.830259999999994989e+02 4.322636220620560375e-03
2.829259999999994761e+02 4.373533592726279451e-02 2.829259999999994761e+02 4.590750604833893078e-02 2.829259999999994761e+02 5.955388762491164545e-05 2.829259999999994761e+02 1.590416887674743539e-04 2.829259999999994761e+02 2.879783217745994646e-04 2.829259999999994761e+02 1.678788413999298020e-03 2.829259999999994761e+02 3.722143736172649989e-03
2.828260000000000218e+02 4.412560053868599258e-02 2.828259999999994534e+02 4.429015649602087434e-02 2.828259999999994534e+02 5.561052574162416318e-05 2.828259999999994534e+02 1.378849007224404368e-04 2.828259999999994534e+02 2.448168451633575614e-04 2.828259999999994534e+02 1.127180041540227400e-03 2.828259999999994534e+02 2.724664182853220318e-03
2.827259999999996580e+02 4.289058996460630435e-02 2.827259999999994875e+02 4.291929412490088497e-02 2.827259999999994875e+02 5.204273744539882800e-05 2.827259999999994875e+02 1.220191874708554883e-04 2.827259999999994875e+02 2.118396222437454507e-04 2.827259999999994875e+02 7.777932427601036165e-04 2.827259999999994875e+02 1.755599334980778841e-03
2.826260000000002037e+02 4.166694997147831619e-02 2.826259999999994648e+02 4.193856265219532420e-02 2.826259999999994648e+02 4.880471215779565489e-05 2.826259999999994648e+02 1.093998495974590903e-04 2.826259999999994648e+02 1.854014019415303478e-04 2.826259999999994648e+02 5.647792754655384627e-04 2.826259999999994648e+02 1.030177413032997737e-03
2.825259999999998399e+02 4.160059938953378222e-02 2.825259999999994989e+02 4.132242815026963140e-02 2.825259999999994989e+02 4.585735873197057972e-05 2.825259999999994989e+02 9.892802585111391865e-05 2.825259999999994989e+02 1.636546097825183725e-04 2.825259999999994989e+02 4.332811608925442835e-04 2.825259999999994989e+02 5.807069950114842911e-04
2.824259999999994761e+02 4.164583635467186684e-02 2.824259999999994761e+02 4.096570716141152008e-02 2.824259999999994761e+02 4.316716550880104293e-05 2.824259999999994761e+02 8.999960754135549789e-05 2.824259999999994761e+02 1.454949081399211730e-04 2.824259999999994761e+02 3.473649158777415030e-04 2.824259999999994761e+02 3.396805643436985904e-04
2.823260000000000218e+02 4.106333744013423298e-02 2.823259999999994534e+02 4.076052664016695942e-02 2.823259999999994534e+02 4.070527858498160527e-05 2.823259999999994534e+02 8.226037854469036008e-05 2.823259999999994534e+02 1.301670382440879797e-04 2.823259999999994534e+02 2.869728819350372373e-04 2.823259999999994534e+02 2.204210628581595370e-04
2.822259999999996580e+02 4.000789746666866264e-02 2.822259999999994875e+02 4.063314235273903646e-02 2.822259999999994875e+02 3.844675172505967960e-05 2.822259999999994875e+02 7.548216743465467583e-05 2.822259999999994875e+02 1.171143590832171983e-04 2.822259999999994875e+02 2.418436990826757762e-04 2.822259999999994875e+02 1.602553754134312882e-04
2.821260000000002037e+02 3.918816577104181076e-02 2.821259999999994648e+02 4.054447503283523102e-02 2.821259999999994648e+02 3.636993250287236777e-05 2.821259999999994648e+02 6.950330256320844384e-05 2.821259999999994648e+02 1.059118003124339552e-04 2.821259999999994648e+02 2.067267754511334398e-04 2.821259999999994648e+02 1.259632220055841229e-04
2.820259999999998399e+02 3.827337642672767881e-02 2.820259999999994989e+02 4.047684163519967709e-02 2.820259999999994989e+02 3.445595729551384988e-05 2.820259999999994989e+02 6.420057336630463206e-05 2.820259999999994989e+02 9.622866504789163587e-05 2.820259999999994989e+02 1.787032074136114595e-04 2.820259999999994989e+02 1.032532320763516483e-04
2.819259999999994761e+02 4.004742558706972377e-02 2.819259999999994761e+02 4.042250793325172231e-02 2.819259999999994761e+02 3.268833376467429429e-05 2.819259999999994761e+02 5.947569630324279550e-05 2.819259999999994761e+02 8.780440414532902070e-05 2.819259999999994761e+02 1.559532803419036245e-04 2.819259999999994761e+02 8.658621869656984689e-05
2.818260000000000218e+02 4.189041998942898831e-02 2.818259999999994534e+02 4.037767112610390896e-02 2.818259999999994534e+02 3.105259403576388424e-05 2.818259999999994534e+02 5.524822549962072959e-05 2.818259999999994534e+02 8.043157495635559989e-05 2.818259999999994534e+02 1.372361130220996802e-04 2.818259999999994534e+02 7.370261859006538123e-05
2.817259999999996580e+02 3.907392373670933589e-02 2.817259999999994875e+02 4.034006737267010340e-02 2.817259999999994875e+02 2.953600530167432151e-05 2.817259999999994875e+02 5.145134860308098488e-05 2.817259999999994875e+02 7.394345390990200858e-05 2.817259999999994875e+02 1.216604114832719867e-04 2.817259999999994875e+02 6.347615337217445781e-05
2.816260000000002037e+02 4.189260778572462263e-02 2.816259999999994648e+02 4.030814646890188563e-02 2.816259999999994648e+02 2.812732729972789868e-05 2.816259999999994648e+02 4.802906687568174042e-05 2.816259999999994648e+02 6.820487595206344684e-05 2.816259999999994648e+02 1.085673769185928464e-04 2.816259999999994648e+02 5.521782185581690513e-05
2.815259999999998399e+02 4.181126617600667422e-02 2.815259999999994989e+02 4.028077339417116681e-02 2.815259999999994989e+02 2.681660822959410311e-05 2.815259999999994989e+02 4.493413022087677284e-05 2.815259999999994989e+02 6.310537540321254388e-05 2.815259999999994989e+02 9.746090345711722926e-05 2.815259999999994989e+02 4.845637686036694002e-05
2.814259999999994761e+02 4.092712070069687985e-02 2.814259999999994761e+02 4.025709116283245070e-02 2.814259999999994761e+02 2.559501233938260619e-05 2.814259999999994761e+02 4.212644760411974660e-05 2.814259999999994761e+02 5.855399406978014531e-05 2.814259999999994761e+02 8.796184821120269838e-05 2.814259999999994761e+02 4.285386060796251629e-05
